# Supplementary material for: Efficient Generation of Permutationally Invariant Potential Energy Surfaces for Large Molecules
Source: J Chem Theory Comput. 2020 Mar 26;16(5):3264–72. doi: 10.1021/acs.jctc.0c00001 (PMC7997398; doi:10.1021/acs.jctc.0c00001)
Supplement: Supplementary file 2 — ct0c00001_si_002.zip [file ct0c00001_si_002.zip]

Archive with 60 entries (55 files):
- FilesForJCTC/111111_3/
- FilesForJCTC/111111_3/bemsa111111_3.f90
- FilesForJCTC/111111_3/CorrectedForFrag3of3bemsa111111_3.f90
- FilesForJCTC/111111_3/derivative.pl
- FilesForJCTC/111111_3/gradient.f90
- FilesForJCTC/111111_3/MOL_1_1_1_1_1_1_3.BAS
- FilesForJCTC/111111_3/MOL_1_1_1_1_1_1_3.FOC
- FilesForJCTC/111111_3/MOL_1_1_1_1_1_1_3.MAP
- FilesForJCTC/111111_3/MOL_1_1_1_1_1_1_3.MONO
- FilesForJCTC/111111_3/MOL_1_1_1_1_1_1_3.POLY
- FilesForJCTC/111111_3/postemsa.pl
- FilesForJCTC/2211_4/
- FilesForJCTC/2211_4/bemsa2211_4.f90
- FilesForJCTC/2211_4/bemsa2211_4RC.f90
- FilesForJCTC/2211_4/derivative.pl
- FilesForJCTC/2211_4/MOL_2_2_1_1_4.BAS
- FilesForJCTC/2211_4/MOL_2_2_1_1_4.FOC
- FilesForJCTC/2211_4/MOL_2_2_1_1_4.MAP
- FilesForJCTC/2211_4/MOL_2_2_1_1_4.MONO
- FilesForJCTC/2211_4/MOL_2_2_1_1_4.POLY
- FilesForJCTC/2211_4/postemsa.pl
- FilesForJCTC/22111_4/
- FilesForJCTC/22111_4/bemsa22111_4.f90
- FilesForJCTC/22111_4/MOL_2_2_1_1_1_4.BAS
- FilesForJCTC/22111_4/MOL_2_2_1_1_1_4.FOC
- FilesForJCTC/22111_4/MOL_2_2_1_1_1_4.MAP
- FilesForJCTC/22111_4/MOL_2_2_1_1_1_4.MONO
- FilesForJCTC/22111_4/MOL_2_2_1_1_1_4.POLY
- FilesForJCTC/31111_3/
- FilesForJCTC/31111_3/bemsa31111_3.f90
- FilesForJCTC/31111_3/CorrectedForFrag1of3bemsa31111_3.f90
- FilesForJCTC/31111_3/CorrectedForFrag2of3bemsa31111_3.f90
- FilesForJCTC/31111_3/derivative.pl
- FilesForJCTC/31111_3/gradient.f90
- FilesForJCTC/31111_3/MOL_3_1_1_1_1_3.BAS
- FilesForJCTC/31111_3/MOL_3_1_1_1_1_3.FOC
- FilesForJCTC/31111_3/MOL_3_1_1_1_1_3.MAP
- FilesForJCTC/31111_3/MOL_3_1_1_1_1_3.MONO
- FilesForJCTC/31111_3/MOL_3_1_1_1_1_3.POLY
- FilesForJCTC/31111_3/postemsa.pl
- FilesForJCTC/3111111_3/
- FilesForJCTC/3111111_3/bemsa3111111_3.f90
- FilesForJCTC/3111111_3/CorrectedForFrag1of2bemsa3111111_3.f90
- FilesForJCTC/3111111_3/CorrectedForFrag2of2bemsa3111111_3.f90
- FilesForJCTC/3111111_3/derivative.pl
- FilesForJCTC/3111111_3/gradient.f90
- FilesForJCTC/3111111_3/MOL_3_1_1_1_1_1_1_3.BAS
- FilesForJCTC/3111111_3/MOL_3_1_1_1_1_1_1_3.FOC
- FilesForJCTC/3111111_3/MOL_3_1_1_1_1_1_1_3.MAP
- FilesForJCTC/3111111_3/MOL_3_1_1_1_1_1_1_3.MONO
- FilesForJCTC/3111111_3/MOL_3_1_1_1_1_1_1_3.POLY
- FilesForJCTC/3111111_3/postemsa.pl
- FilesForJCTC/3111111_3/TwoFragmentCaseCorrectedForFrag1bemsa3111111_3.f90
- FilesForJCTC/3111111_3/TwoFragmentCaseCorrectedForFrag2bemsa3111111_3 .f90
- FilesForJCTC/CleanStart.wl
- FilesForJCTC/DeleteDuplicates.wl
- FilesForJCTC/DeleteDuplicatesMainProgramAndExamples.nb
- FilesForJCTC/DuplicatesDeletedbemsaGLY3fragSbatchOrd4.f90
- FilesForJCTC/DuplicatesDeletedbemsaNMA2fragSbatch.f90
- FilesForJCTC/DuplicatesDeletedbemsaNMA3fragSbatchOrd3.f90
