# Supplementary material for: Efficient Generation of Permutationally Invariant Potential Energy Surfaces for Large Molecules
Source: J Chem Theory Comput. 2020 Mar 26;16(5):3264–72. doi: 10.1021/acs.jctc.0c00001 (PMC7997398; doi:10.1021/acs.jctc.0c00001)
Supplement: Supplementary file 2 — ct0c00001_si_002.zip [file ct0c00001_si_002.zip › FilesForJCTC/111111_3/gradient.f90]

module gradient
  implicit none

contains
  function demsav(drdx,c,m,p,flag) result(grad)
    implicit none
    real,dimension(18,15)::drdx
    real,dimension(0:815)::c
    real,dimension(0:15)::m
    real,dimension(0:815)::p
    real::grad
    integer::flag
    ! ::::::::::::::::::::
    real,dimension(0:815)::dp

    call dbemsav(drdx,dp,m,p,flag)
    grad = dot_product(dp,c)

    return
  end function demsav

  subroutine dbemsav(drdx,dp,m,p,flag)
    implicit none
    real,dimension(18,15),intent(in)::drdx
    real,dimension(0:815),intent(out)::dp
    real,dimension(0:15),intent(in)::m
    real,dimension(0:815),intent(in)::p
    integer::flag
    ! ::::::::::::::::::::
    real,dimension(0:15)::dm

    call devmono(drdx,dm,m,flag)
    call devpoly(dm,p,dp)

    return
  end subroutine dbemsav

  subroutine devmono(drdx,dm,m,flag)
    implicit none
    real,dimension(18,15),intent(in)::drdx
    real,dimension(0:15),intent(out)::dm
    real,dimension(0:15),intent(in)::m
    integer::flag
    !::::::::::::::::::::
    real::a

    a = 2.d0

    dm(0) = 0.0D0
    dm(1) = -m(1)/a*drdx(flag,15)
    dm(2) = -m(2)/a*drdx(flag,14)
    dm(3) = -m(3)/a*drdx(flag,13)
    dm(4) = -m(4)/a*drdx(flag,12)
    dm(5) = -m(5)/a*drdx(flag,11)
    dm(6) = -m(6)/a*drdx(flag,10)
    dm(7) = -m(7)/a*drdx(flag,9)
    dm(8) = -m(8)/a*drdx(flag,8)
    dm(9) = -m(9)/a*drdx(flag,7)
    dm(10) = -m(10)/a*drdx(flag,6)
    dm(11) = -m(11)/a*drdx(flag,5)
    dm(12) = -m(12)/a*drdx(flag,4)
    dm(13) = -m(13)/a*drdx(flag,3)
    dm(14) = -m(14)/a*drdx(flag,2)
    dm(15) = -m(15)/a*drdx(flag,1)

    return
  end subroutine devmono

  subroutine devpoly(dm,p,dp)
    implicit none
    real,dimension(0:15),intent(in)::dm
    real,dimension(0:815),intent(in)::p
    real,dimension(0:815),intent(out)::dp
    !::::::::::::::::::::

    dp(0) = dm(0)
    dp(1) = dm(1)
    dp(2) = dm(2)
    dp(3) = dm(3)
    dp(4) = dm(4)
    dp(5) = dm(5)
    dp(6) = dm(6)
    dp(7) = dm(7)
    dp(8) = dm(8)
    dp(9) = dm(9)
    dp(10) = dm(10)
    dp(11) = dm(11)
    dp(12) = dm(12)
    dp(13) = dm(13)
    dp(14) = dm(14)
    dp(15) = dm(15)
    dp(16) = dp(1)*p(2) + p(1)*dp(2)
    dp(17) = dp(1)*p(3) + p(1)*dp(3)
    dp(18) = dp(2)*p(3) + p(2)*dp(3)
    dp(19) = dp(1)*p(4) + p(1)*dp(4)
    dp(20) = dp(2)*p(4) + p(2)*dp(4)
    dp(21) = dp(3)*p(4) + p(3)*dp(4)
    dp(22) = dp(1)*p(5) + p(1)*dp(5)
    dp(23) = dp(2)*p(5) + p(2)*dp(5)
    dp(24) = dp(3)*p(5) + p(3)*dp(5)
    dp(25) = dp(4)*p(5) + p(4)*dp(5)
    dp(26) = dp(1)*p(6) + p(1)*dp(6)
    dp(27) = dp(2)*p(6) + p(2)*dp(6)
    dp(28) = dp(3)*p(6) + p(3)*dp(6)
    dp(29) = dp(4)*p(6) + p(4)*dp(6)
    dp(30) = dp(5)*p(6) + p(5)*dp(6)
    dp(31) = dp(1)*p(7) + p(1)*dp(7)
    dp(32) = dp(2)*p(7) + p(2)*dp(7)
    dp(33) = dp(3)*p(7) + p(3)*dp(7)
    dp(34) = dp(4)*p(7) + p(4)*dp(7)
    dp(35) = dp(5)*p(7) + p(5)*dp(7)
    dp(36) = dp(6)*p(7) + p(6)*dp(7)
    dp(37) = dp(1)*p(8) + p(1)*dp(8)
    dp(38) = dp(2)*p(8) + p(2)*dp(8)
    dp(39) = dp(3)*p(8) + p(3)*dp(8)
    dp(40) = dp(4)*p(8) + p(4)*dp(8)
    dp(41) = dp(5)*p(8) + p(5)*dp(8)
    dp(42) = dp(6)*p(8) + p(6)*dp(8)
    dp(43) = dp(7)*p(8) + p(7)*dp(8)
    dp(44) = dp(1)*p(9) + p(1)*dp(9)
    dp(45) = dp(2)*p(9) + p(2)*dp(9)
    dp(46) = dp(3)*p(9) + p(3)*dp(9)
    dp(47) = dp(4)*p(9) + p(4)*dp(9)
    dp(48) = dp(5)*p(9) + p(5)*dp(9)
    dp(49) = dp(6)*p(9) + p(6)*dp(9)
    dp(50) = dp(7)*p(9) + p(7)*dp(9)
    dp(51) = dp(8)*p(9) + p(8)*dp(9)
    dp(52) = dp(1)*p(10) + p(1)*dp(10)
    dp(53) = dp(2)*p(10) + p(2)*dp(10)
    dp(54) = dp(3)*p(10) + p(3)*dp(10)
    dp(55) = dp(4)*p(10) + p(4)*dp(10)
    dp(56) = dp(5)*p(10) + p(5)*dp(10)
    dp(57) = dp(6)*p(10) + p(6)*dp(10)
    dp(58) = dp(7)*p(10) + p(7)*dp(10)
    dp(59) = dp(8)*p(10) + p(8)*dp(10)
    dp(60) = dp(9)*p(10) + p(9)*dp(10)
    dp(61) = dp(1)*p(11) + p(1)*dp(11)
    dp(62) = dp(2)*p(11) + p(2)*dp(11)
    dp(63) = dp(3)*p(11) + p(3)*dp(11)
    dp(64) = dp(4)*p(11) + p(4)*dp(11)
    dp(65) = dp(5)*p(11) + p(5)*dp(11)
    dp(66) = dp(6)*p(11) + p(6)*dp(11)
    dp(67) = dp(7)*p(11) + p(7)*dp(11)
    dp(68) = dp(8)*p(11) + p(8)*dp(11)
    dp(69) = dp(9)*p(11) + p(9)*dp(11)
    dp(70) = dp(10)*p(11) + p(10)*dp(11)
    dp(71) = dp(1)*p(12) + p(1)*dp(12)
    dp(72) = dp(2)*p(12) + p(2)*dp(12)
    dp(73) = dp(3)*p(12) + p(3)*dp(12)
    dp(74) = dp(4)*p(12) + p(4)*dp(12)
    dp(75) = dp(5)*p(12) + p(5)*dp(12)
    dp(76) = dp(6)*p(12) + p(6)*dp(12)
    dp(77) = dp(7)*p(12) + p(7)*dp(12)
    dp(78) = dp(8)*p(12) + p(8)*dp(12)
    dp(79) = dp(9)*p(12) + p(9)*dp(12)
    dp(80) = dp(10)*p(12) + p(10)*dp(12)
    dp(81) = dp(11)*p(12) + p(11)*dp(12)
    dp(82) = dp(1)*p(13) + p(1)*dp(13)
    dp(83) = dp(2)*p(13) + p(2)*dp(13)
    dp(84) = dp(3)*p(13) + p(3)*dp(13)
    dp(85) = dp(4)*p(13) + p(4)*dp(13)
    dp(86) = dp(5)*p(13) + p(5)*dp(13)
    dp(87) = dp(6)*p(13) + p(6)*dp(13)
    dp(88) = dp(7)*p(13) + p(7)*dp(13)
    dp(89) = dp(8)*p(13) + p(8)*dp(13)
    dp(90) = dp(9)*p(13) + p(9)*dp(13)
    dp(91) = dp(10)*p(13) + p(10)*dp(13)
    dp(92) = dp(11)*p(13) + p(11)*dp(13)
    dp(93) = dp(12)*p(13) + p(12)*dp(13)
    dp(94) = dp(1)*p(14) + p(1)*dp(14)
    dp(95) = dp(2)*p(14) + p(2)*dp(14)
    dp(96) = dp(3)*p(14) + p(3)*dp(14)
    dp(97) = dp(4)*p(14) + p(4)*dp(14)
    dp(98) = dp(5)*p(14) + p(5)*dp(14)
    dp(99) = dp(6)*p(14) + p(6)*dp(14)
    dp(100) = dp(7)*p(14) + p(7)*dp(14)
    dp(101) = dp(8)*p(14) + p(8)*dp(14)
    dp(102) = dp(9)*p(14) + p(9)*dp(14)
    dp(103) = dp(10)*p(14) + p(10)*dp(14)
    dp(104) = dp(11)*p(14) + p(11)*dp(14)
    dp(105) = dp(12)*p(14) + p(12)*dp(14)
    dp(106) = dp(13)*p(14) + p(13)*dp(14)
    dp(107) = dp(1)*p(15) + p(1)*dp(15)
    dp(108) = dp(2)*p(15) + p(2)*dp(15)
    dp(109) = dp(3)*p(15) + p(3)*dp(15)
    dp(110) = dp(4)*p(15) + p(4)*dp(15)
    dp(111) = dp(5)*p(15) + p(5)*dp(15)
    dp(112) = dp(6)*p(15) + p(6)*dp(15)
    dp(113) = dp(7)*p(15) + p(7)*dp(15)
    dp(114) = dp(8)*p(15) + p(8)*dp(15)
    dp(115) = dp(9)*p(15) + p(9)*dp(15)
    dp(116) = dp(10)*p(15) + p(10)*dp(15)
    dp(117) = dp(11)*p(15) + p(11)*dp(15)
    dp(118) = dp(12)*p(15) + p(12)*dp(15)
    dp(119) = dp(13)*p(15) + p(13)*dp(15)
    dp(120) = dp(14)*p(15) + p(14)*dp(15)
    dp(121) = dp(1)*p(1) + p(1)*dp(1)
    dp(122) = dp(2)*p(2) + p(2)*dp(2)
    dp(123) = dp(3)*p(3) + p(3)*dp(3)
    dp(124) = dp(4)*p(4) + p(4)*dp(4)
    dp(125) = dp(5)*p(5) + p(5)*dp(5)
    dp(126) = dp(6)*p(6) + p(6)*dp(6)
    dp(127) = dp(7)*p(7) + p(7)*dp(7)
    dp(128) = dp(8)*p(8) + p(8)*dp(8)
    dp(129) = dp(9)*p(9) + p(9)*dp(9)
    dp(130) = dp(10)*p(10) + p(10)*dp(10)
    dp(131) = dp(11)*p(11) + p(11)*dp(11)
    dp(132) = dp(12)*p(12) + p(12)*dp(12)
    dp(133) = dp(13)*p(13) + p(13)*dp(13)
    dp(134) = dp(14)*p(14) + p(14)*dp(14)
    dp(135) = dp(15)*p(15) + p(15)*dp(15)
    dp(136) = dp(1)*p(18) + p(1)*dp(18)
    dp(137) = dp(1)*p(20) + p(1)*dp(20)
    dp(138) = dp(1)*p(21) + p(1)*dp(21)
    dp(139) = dp(2)*p(21) + p(2)*dp(21)
    dp(140) = dp(1)*p(23) + p(1)*dp(23)
    dp(141) = dp(1)*p(24) + p(1)*dp(24)
    dp(142) = dp(2)*p(24) + p(2)*dp(24)
    dp(143) = dp(1)*p(25) + p(1)*dp(25)
    dp(144) = dp(2)*p(25) + p(2)*dp(25)
    dp(145) = dp(3)*p(25) + p(3)*dp(25)
    dp(146) = dp(1)*p(27) + p(1)*dp(27)
    dp(147) = dp(1)*p(28) + p(1)*dp(28)
    dp(148) = dp(2)*p(28) + p(2)*dp(28)
    dp(149) = dp(1)*p(29) + p(1)*dp(29)
    dp(150) = dp(2)*p(29) + p(2)*dp(29)
    dp(151) = dp(3)*p(29) + p(3)*dp(29)
    dp(152) = dp(1)*p(30) + p(1)*dp(30)
    dp(153) = dp(2)*p(30) + p(2)*dp(30)
    dp(154) = dp(3)*p(30) + p(3)*dp(30)
    dp(155) = dp(4)*p(30) + p(4)*dp(30)
    dp(156) = dp(1)*p(32) + p(1)*dp(32)
    dp(157) = dp(1)*p(33) + p(1)*dp(33)
    dp(158) = dp(2)*p(33) + p(2)*dp(33)
    dp(159) = dp(1)*p(34) + p(1)*dp(34)
    dp(160) = dp(2)*p(34) + p(2)*dp(34)
    dp(161) = dp(3)*p(34) + p(3)*dp(34)
    dp(162) = dp(1)*p(35) + p(1)*dp(35)
    dp(163) = dp(2)*p(35) + p(2)*dp(35)
    dp(164) = dp(3)*p(35) + p(3)*dp(35)
    dp(165) = dp(4)*p(35) + p(4)*dp(35)
    dp(166) = dp(1)*p(36) + p(1)*dp(36)
    dp(167) = dp(2)*p(36) + p(2)*dp(36)
    dp(168) = dp(3)*p(36) + p(3)*dp(36)
    dp(169) = dp(4)*p(36) + p(4)*dp(36)
    dp(170) = dp(5)*p(36) + p(5)*dp(36)
    dp(171) = dp(1)*p(38) + p(1)*dp(38)
    dp(172) = dp(1)*p(39) + p(1)*dp(39)
    dp(173) = dp(2)*p(39) + p(2)*dp(39)
    dp(174) = dp(1)*p(40) + p(1)*dp(40)
    dp(175) = dp(2)*p(40) + p(2)*dp(40)
    dp(176) = dp(3)*p(40) + p(3)*dp(40)
    dp(177) = dp(1)*p(41) + p(1)*dp(41)
    dp(178) = dp(2)*p(41) + p(2)*dp(41)
    dp(179) = dp(3)*p(41) + p(3)*dp(41)
    dp(180) = dp(4)*p(41) + p(4)*dp(41)
    dp(181) = dp(1)*p(42) + p(1)*dp(42)
    dp(182) = dp(2)*p(42) + p(2)*dp(42)
    dp(183) = dp(3)*p(42) + p(3)*dp(42)
    dp(184) = dp(4)*p(42) + p(4)*dp(42)
    dp(185) = dp(5)*p(42) + p(5)*dp(42)
    dp(186) = dp(1)*p(43) + p(1)*dp(43)
    dp(187) = dp(2)*p(43) + p(2)*dp(43)
    dp(188) = dp(3)*p(43) + p(3)*dp(43)
    dp(189) = dp(4)*p(43) + p(4)*dp(43)
    dp(190) = dp(5)*p(43) + p(5)*dp(43)
    dp(191) = dp(6)*p(43) + p(6)*dp(43)
    dp(192) = dp(1)*p(45) + p(1)*dp(45)
    dp(193) = dp(1)*p(46) + p(1)*dp(46)
    dp(194) = dp(2)*p(46) + p(2)*dp(46)
    dp(195) = dp(1)*p(47) + p(1)*dp(47)
    dp(196) = dp(2)*p(47) + p(2)*dp(47)
    dp(197) = dp(3)*p(47) + p(3)*dp(47)
    dp(198) = dp(1)*p(48) + p(1)*dp(48)
    dp(199) = dp(2)*p(48) + p(2)*dp(48)
    dp(200) = dp(3)*p(48) + p(3)*dp(48)
    dp(201) = dp(4)*p(48) + p(4)*dp(48)
    dp(202) = dp(1)*p(49) + p(1)*dp(49)
    dp(203) = dp(2)*p(49) + p(2)*dp(49)
    dp(204) = dp(3)*p(49) + p(3)*dp(49)
    dp(205) = dp(4)*p(49) + p(4)*dp(49)
    dp(206) = dp(5)*p(49) + p(5)*dp(49)
    dp(207) = dp(1)*p(50) + p(1)*dp(50)
    dp(208) = dp(2)*p(50) + p(2)*dp(50)
    dp(209) = dp(3)*p(50) + p(3)*dp(50)
    dp(210) = dp(4)*p(50) + p(4)*dp(50)
    dp(211) = dp(5)*p(50) + p(5)*dp(50)
    dp(212) = dp(6)*p(50) + p(6)*dp(50)
    dp(213) = dp(1)*p(51) + p(1)*dp(51)
    dp(214) = dp(2)*p(51) + p(2)*dp(51)
    dp(215) = dp(3)*p(51) + p(3)*dp(51)
    dp(216) = dp(4)*p(51) + p(4)*dp(51)
    dp(217) = dp(5)*p(51) + p(5)*dp(51)
    dp(218) = dp(6)*p(51) + p(6)*dp(51)
    dp(219) = dp(7)*p(51) + p(7)*dp(51)
    dp(220) = dp(1)*p(53) + p(1)*dp(53)
    dp(221) = dp(1)*p(54) + p(1)*dp(54)
    dp(222) = dp(2)*p(54) + p(2)*dp(54)
    dp(223) = dp(1)*p(55) + p(1)*dp(55)
    dp(224) = dp(2)*p(55) + p(2)*dp(55)
    dp(225) = dp(3)*p(55) + p(3)*dp(55)
    dp(226) = dp(1)*p(56) + p(1)*dp(56)
    dp(227) = dp(2)*p(56) + p(2)*dp(56)
    dp(228) = dp(3)*p(56) + p(3)*dp(56)
    dp(229) = dp(4)*p(56) + p(4)*dp(56)
    dp(230) = dp(1)*p(57) + p(1)*dp(57)
    dp(231) = dp(2)*p(57) + p(2)*dp(57)
    dp(232) = dp(3)*p(57) + p(3)*dp(57)
    dp(233) = dp(4)*p(57) + p(4)*dp(57)
    dp(234) = dp(5)*p(57) + p(5)*dp(57)
    dp(235) = dp(1)*p(58) + p(1)*dp(58)
    dp(236) = dp(2)*p(58) + p(2)*dp(58)
    dp(237) = dp(3)*p(58) + p(3)*dp(58)
    dp(238) = dp(4)*p(58) + p(4)*dp(58)
    dp(239) = dp(5)*p(58) + p(5)*dp(58)
    dp(240) = dp(6)*p(58) + p(6)*dp(58)
    dp(241) = dp(1)*p(59) + p(1)*dp(59)
    dp(242) = dp(2)*p(59) + p(2)*dp(59)
    dp(243) = dp(3)*p(59) + p(3)*dp(59)
    dp(244) = dp(4)*p(59) + p(4)*dp(59)
    dp(245) = dp(5)*p(59) + p(5)*dp(59)
    dp(246) = dp(6)*p(59) + p(6)*dp(59)
    dp(247) = dp(7)*p(59) + p(7)*dp(59)
    dp(248) = dp(1)*p(60) + p(1)*dp(60)
    dp(249) = dp(2)*p(60) + p(2)*dp(60)
    dp(250) = dp(3)*p(60) + p(3)*dp(60)
    dp(251) = dp(4)*p(60) + p(4)*dp(60)
    dp(252) = dp(5)*p(60) + p(5)*dp(60)
    dp(253) = dp(6)*p(60) + p(6)*dp(60)
    dp(254) = dp(7)*p(60) + p(7)*dp(60)
    dp(255) = dp(8)*p(60) + p(8)*dp(60)
    dp(256) = dp(1)*p(62) + p(1)*dp(62)
    dp(257) = dp(1)*p(63) + p(1)*dp(63)
    dp(258) = dp(2)*p(63) + p(2)*dp(63)
    dp(259) = dp(1)*p(64) + p(1)*dp(64)
    dp(260) = dp(2)*p(64) + p(2)*dp(64)
    dp(261) = dp(3)*p(64) + p(3)*dp(64)
    dp(262) = dp(1)*p(65) + p(1)*dp(65)
    dp(263) = dp(2)*p(65) + p(2)*dp(65)
    dp(264) = dp(3)*p(65) + p(3)*dp(65)
    dp(265) = dp(4)*p(65) + p(4)*dp(65)
    dp(266) = dp(1)*p(66) + p(1)*dp(66)
    dp(267) = dp(2)*p(66) + p(2)*dp(66)
    dp(268) = dp(3)*p(66) + p(3)*dp(66)
    dp(269) = dp(4)*p(66) + p(4)*dp(66)
    dp(270) = dp(5)*p(66) + p(5)*dp(66)
    dp(271) = dp(1)*p(67) + p(1)*dp(67)
    dp(272) = dp(2)*p(67) + p(2)*dp(67)
    dp(273) = dp(3)*p(67) + p(3)*dp(67)
    dp(274) = dp(4)*p(67) + p(4)*dp(67)
    dp(275) = dp(5)*p(67) + p(5)*dp(67)
    dp(276) = dp(6)*p(67) + p(6)*dp(67)
    dp(277) = dp(1)*p(68) + p(1)*dp(68)
    dp(278) = dp(2)*p(68) + p(2)*dp(68)
    dp(279) = dp(3)*p(68) + p(3)*dp(68)
    dp(280) = dp(4)*p(68) + p(4)*dp(68)
    dp(281) = dp(5)*p(68) + p(5)*dp(68)
    dp(282) = dp(6)*p(68) + p(6)*dp(68)
    dp(283) = dp(7)*p(68) + p(7)*dp(68)
    dp(284) = dp(1)*p(69) + p(1)*dp(69)
    dp(285) = dp(2)*p(69) + p(2)*dp(69)
    dp(286) = dp(3)*p(69) + p(3)*dp(69)
    dp(287) = dp(4)*p(69) + p(4)*dp(69)
    dp(288) = dp(5)*p(69) + p(5)*dp(69)
    dp(289) = dp(6)*p(69) + p(6)*dp(69)
    dp(290) = dp(7)*p(69) + p(7)*dp(69)
    dp(291) = dp(8)*p(69) + p(8)*dp(69)
    dp(292) = dp(1)*p(70) + p(1)*dp(70)
    dp(293) = dp(2)*p(70) + p(2)*dp(70)
    dp(294) = dp(3)*p(70) + p(3)*dp(70)
    dp(295) = dp(4)*p(70) + p(4)*dp(70)
    dp(296) = dp(5)*p(70) + p(5)*dp(70)
    dp(297) = dp(6)*p(70) + p(6)*dp(70)
    dp(298) = dp(7)*p(70) + p(7)*dp(70)
    dp(299) = dp(8)*p(70) + p(8)*dp(70)
    dp(300) = dp(9)*p(70) + p(9)*dp(70)
    dp(301) = dp(1)*p(72) + p(1)*dp(72)
    dp(302) = dp(1)*p(73) + p(1)*dp(73)
    dp(303) = dp(2)*p(73) + p(2)*dp(73)
    dp(304) = dp(1)*p(74) + p(1)*dp(74)
    dp(305) = dp(2)*p(74) + p(2)*dp(74)
    dp(306) = dp(3)*p(74) + p(3)*dp(74)
    dp(307) = dp(1)*p(75) + p(1)*dp(75)
    dp(308) = dp(2)*p(75) + p(2)*dp(75)
    dp(309) = dp(3)*p(75) + p(3)*dp(75)
    dp(310) = dp(4)*p(75) + p(4)*dp(75)
    dp(311) = dp(1)*p(76) + p(1)*dp(76)
    dp(312) = dp(2)*p(76) + p(2)*dp(76)
    dp(313) = dp(3)*p(76) + p(3)*dp(76)
    dp(314) = dp(4)*p(76) + p(4)*dp(76)
    dp(315) = dp(5)*p(76) + p(5)*dp(76)
    dp(316) = dp(1)*p(77) + p(1)*dp(77)
    dp(317) = dp(2)*p(77) + p(2)*dp(77)
    dp(318) = dp(3)*p(77) + p(3)*dp(77)
    dp(319) = dp(4)*p(77) + p(4)*dp(77)
    dp(320) = dp(5)*p(77) + p(5)*dp(77)
    dp(321) = dp(6)*p(77) + p(6)*dp(77)
    dp(322) = dp(1)*p(78) + p(1)*dp(78)
    dp(323) = dp(2)*p(78) + p(2)*dp(78)
    dp(324) = dp(3)*p(78) + p(3)*dp(78)
    dp(325) = dp(4)*p(78) + p(4)*dp(78)
    dp(326) = dp(5)*p(78) + p(5)*dp(78)
    dp(327) = dp(6)*p(78) + p(6)*dp(78)
    dp(328) = dp(7)*p(78) + p(7)*dp(78)
    dp(329) = dp(1)*p(79) + p(1)*dp(79)
    dp(330) = dp(2)*p(79) + p(2)*dp(79)
    dp(331) = dp(3)*p(79) + p(3)*dp(79)
    dp(332) = dp(4)*p(79) + p(4)*dp(79)
    dp(333) = dp(5)*p(79) + p(5)*dp(79)
    dp(334) = dp(6)*p(79) + p(6)*dp(79)
    dp(335) = dp(7)*p(79) + p(7)*dp(79)
    dp(336) = dp(8)*p(79) + p(8)*dp(79)
    dp(337) = dp(1)*p(80) + p(1)*dp(80)
    dp(338) = dp(2)*p(80) + p(2)*dp(80)
    dp(339) = dp(3)*p(80) + p(3)*dp(80)
    dp(340) = dp(4)*p(80) + p(4)*dp(80)
    dp(341) = dp(5)*p(80) + p(5)*dp(80)
    dp(342) = dp(6)*p(80) + p(6)*dp(80)
    dp(343) = dp(7)*p(80) + p(7)*dp(80)
    dp(344) = dp(8)*p(80) + p(8)*dp(80)
    dp(345) = dp(9)*p(80) + p(9)*dp(80)
    dp(346) = dp(1)*p(81) + p(1)*dp(81)
    dp(347) = dp(2)*p(81) + p(2)*dp(81)
    dp(348) = dp(3)*p(81) + p(3)*dp(81)
    dp(349) = dp(4)*p(81) + p(4)*dp(81)
    dp(350) = dp(5)*p(81) + p(5)*dp(81)
    dp(351) = dp(6)*p(81) + p(6)*dp(81)
    dp(352) = dp(7)*p(81) + p(7)*dp(81)
    dp(353) = dp(8)*p(81) + p(8)*dp(81)
    dp(354) = dp(9)*p(81) + p(9)*dp(81)
    dp(355) = dp(10)*p(81) + p(10)*dp(81)
    dp(356) = dp(1)*p(83) + p(1)*dp(83)
    dp(357) = dp(1)*p(84) + p(1)*dp(84)
    dp(358) = dp(2)*p(84) + p(2)*dp(84)
    dp(359) = dp(1)*p(85) + p(1)*dp(85)
    dp(360) = dp(2)*p(85) + p(2)*dp(85)
    dp(361) = dp(3)*p(85) + p(3)*dp(85)
    dp(362) = dp(1)*p(86) + p(1)*dp(86)
    dp(363) = dp(2)*p(86) + p(2)*dp(86)
    dp(364) = dp(3)*p(86) + p(3)*dp(86)
    dp(365) = dp(4)*p(86) + p(4)*dp(86)
    dp(366) = dp(1)*p(87) + p(1)*dp(87)
    dp(367) = dp(2)*p(87) + p(2)*dp(87)
    dp(368) = dp(3)*p(87) + p(3)*dp(87)
    dp(369) = dp(4)*p(87) + p(4)*dp(87)
    dp(370) = dp(5)*p(87) + p(5)*dp(87)
    dp(371) = dp(1)*p(88) + p(1)*dp(88)
    dp(372) = dp(2)*p(88) + p(2)*dp(88)
    dp(373) = dp(3)*p(88) + p(3)*dp(88)
    dp(374) = dp(4)*p(88) + p(4)*dp(88)
    dp(375) = dp(5)*p(88) + p(5)*dp(88)
    dp(376) = dp(6)*p(88) + p(6)*dp(88)
    dp(377) = dp(1)*p(89) + p(1)*dp(89)
    dp(378) = dp(2)*p(89) + p(2)*dp(89)
    dp(379) = dp(3)*p(89) + p(3)*dp(89)
    dp(380) = dp(4)*p(89) + p(4)*dp(89)
    dp(381) = dp(5)*p(89) + p(5)*dp(89)
    dp(382) = dp(6)*p(89) + p(6)*dp(89)
    dp(383) = dp(7)*p(89) + p(7)*dp(89)
    dp(384) = dp(1)*p(90) + p(1)*dp(90)
    dp(385) = dp(2)*p(90) + p(2)*dp(90)
    dp(386) = dp(3)*p(90) + p(3)*dp(90)
    dp(387) = dp(4)*p(90) + p(4)*dp(90)
    dp(388) = dp(5)*p(90) + p(5)*dp(90)
    dp(389) = dp(6)*p(90) + p(6)*dp(90)
    dp(390) = dp(7)*p(90) + p(7)*dp(90)
    dp(391) = dp(8)*p(90) + p(8)*dp(90)
    dp(392) = dp(1)*p(91) + p(1)*dp(91)
    dp(393) = dp(2)*p(91) + p(2)*dp(91)
    dp(394) = dp(3)*p(91) + p(3)*dp(91)
    dp(395) = dp(4)*p(91) + p(4)*dp(91)
    dp(396) = dp(5)*p(91) + p(5)*dp(91)
    dp(397) = dp(6)*p(91) + p(6)*dp(91)
    dp(398) = dp(7)*p(91) + p(7)*dp(91)
    dp(399) = dp(8)*p(91) + p(8)*dp(91)
    dp(400) = dp(9)*p(91) + p(9)*dp(91)
    dp(401) = dp(1)*p(92) + p(1)*dp(92)
    dp(402) = dp(2)*p(92) + p(2)*dp(92)
    dp(403) = dp(3)*p(92) + p(3)*dp(92)
    dp(404) = dp(4)*p(92) + p(4)*dp(92)
    dp(405) = dp(5)*p(92) + p(5)*dp(92)
    dp(406) = dp(6)*p(92) + p(6)*dp(92)
    dp(407) = dp(7)*p(92) + p(7)*dp(92)
    dp(408) = dp(8)*p(92) + p(8)*dp(92)
    dp(409) = dp(9)*p(92) + p(9)*dp(92)
    dp(410) = dp(10)*p(92) + p(10)*dp(92)
    dp(411) = dp(1)*p(93) + p(1)*dp(93)
    dp(412) = dp(2)*p(93) + p(2)*dp(93)
    dp(413) = dp(3)*p(93) + p(3)*dp(93)
    dp(414) = dp(4)*p(93) + p(4)*dp(93)
    dp(415) = dp(5)*p(93) + p(5)*dp(93)
    dp(416) = dp(6)*p(93) + p(6)*dp(93)
    dp(417) = dp(7)*p(93) + p(7)*dp(93)
    dp(418) = dp(8)*p(93) + p(8)*dp(93)
    dp(419) = dp(9)*p(93) + p(9)*dp(93)
    dp(420) = dp(10)*p(93) + p(10)*dp(93)
    dp(421) = dp(11)*p(93) + p(11)*dp(93)
    dp(422) = dp(1)*p(95) + p(1)*dp(95)
    dp(423) = dp(1)*p(96) + p(1)*dp(96)
    dp(424) = dp(2)*p(96) + p(2)*dp(96)
    dp(425) = dp(1)*p(97) + p(1)*dp(97)
    dp(426) = dp(2)*p(97) + p(2)*dp(97)
    dp(427) = dp(3)*p(97) + p(3)*dp(97)
    dp(428) = dp(1)*p(98) + p(1)*dp(98)
    dp(429) = dp(2)*p(98) + p(2)*dp(98)
    dp(430) = dp(3)*p(98) + p(3)*dp(98)
    dp(431) = dp(4)*p(98) + p(4)*dp(98)
    dp(432) = dp(1)*p(99) + p(1)*dp(99)
    dp(433) = dp(2)*p(99) + p(2)*dp(99)
    dp(434) = dp(3)*p(99) + p(3)*dp(99)
    dp(435) = dp(4)*p(99) + p(4)*dp(99)
    dp(436) = dp(5)*p(99) + p(5)*dp(99)
    dp(437) = dp(1)*p(100) + p(1)*dp(100)
    dp(438) = dp(2)*p(100) + p(2)*dp(100)
    dp(439) = dp(3)*p(100) + p(3)*dp(100)
    dp(440) = dp(4)*p(100) + p(4)*dp(100)
    dp(441) = dp(5)*p(100) + p(5)*dp(100)
    dp(442) = dp(6)*p(100) + p(6)*dp(100)
    dp(443) = dp(1)*p(101) + p(1)*dp(101)
    dp(444) = dp(2)*p(101) + p(2)*dp(101)
    dp(445) = dp(3)*p(101) + p(3)*dp(101)
    dp(446) = dp(4)*p(101) + p(4)*dp(101)
    dp(447) = dp(5)*p(101) + p(5)*dp(101)
    dp(448) = dp(6)*p(101) + p(6)*dp(101)
    dp(449) = dp(7)*p(101) + p(7)*dp(101)
    dp(450) = dp(1)*p(102) + p(1)*dp(102)
    dp(451) = dp(2)*p(102) + p(2)*dp(102)
    dp(452) = dp(3)*p(102) + p(3)*dp(102)
    dp(453) = dp(4)*p(102) + p(4)*dp(102)
    dp(454) = dp(5)*p(102) + p(5)*dp(102)
    dp(455) = dp(6)*p(102) + p(6)*dp(102)
    dp(456) = dp(7)*p(102) + p(7)*dp(102)
    dp(457) = dp(8)*p(102) + p(8)*dp(102)
    dp(458) = dp(1)*p(103) + p(1)*dp(103)
    dp(459) = dp(2)*p(103) + p(2)*dp(103)
    dp(460) = dp(3)*p(103) + p(3)*dp(103)
    dp(461) = dp(4)*p(103) + p(4)*dp(103)
    dp(462) = dp(5)*p(103) + p(5)*dp(103)
    dp(463) = dp(6)*p(103) + p(6)*dp(103)
    dp(464) = dp(7)*p(103) + p(7)*dp(103)
    dp(465) = dp(8)*p(103) + p(8)*dp(103)
    dp(466) = dp(9)*p(103) + p(9)*dp(103)
    dp(467) = dp(1)*p(104) + p(1)*dp(104)
    dp(468) = dp(2)*p(104) + p(2)*dp(104)
    dp(469) = dp(3)*p(104) + p(3)*dp(104)
    dp(470) = dp(4)*p(104) + p(4)*dp(104)
    dp(471) = dp(5)*p(104) + p(5)*dp(104)
    dp(472) = dp(6)*p(104) + p(6)*dp(104)
    dp(473) = dp(7)*p(104) + p(7)*dp(104)
    dp(474) = dp(8)*p(104) + p(8)*dp(104)
    dp(475) = dp(9)*p(104) + p(9)*dp(104)
    dp(476) = dp(10)*p(104) + p(10)*dp(104)
    dp(477) = dp(1)*p(105) + p(1)*dp(105)
    dp(478) = dp(2)*p(105) + p(2)*dp(105)
    dp(479) = dp(3)*p(105) + p(3)*dp(105)
    dp(480) = dp(4)*p(105) + p(4)*dp(105)
    dp(481) = dp(5)*p(105) + p(5)*dp(105)
    dp(482) = dp(6)*p(105) + p(6)*dp(105)
    dp(483) = dp(7)*p(105) + p(7)*dp(105)
    dp(484) = dp(8)*p(105) + p(8)*dp(105)
    dp(485) = dp(9)*p(105) + p(9)*dp(105)
    dp(486) = dp(10)*p(105) + p(10)*dp(105)
    dp(487) = dp(11)*p(105) + p(11)*dp(105)
    dp(488) = dp(1)*p(106) + p(1)*dp(106)
    dp(489) = dp(2)*p(106) + p(2)*dp(106)
    dp(490) = dp(3)*p(106) + p(3)*dp(106)
    dp(491) = dp(4)*p(106) + p(4)*dp(106)
    dp(492) = dp(5)*p(106) + p(5)*dp(106)
    dp(493) = dp(6)*p(106) + p(6)*dp(106)
    dp(494) = dp(7)*p(106) + p(7)*dp(106)
    dp(495) = dp(8)*p(106) + p(8)*dp(106)
    dp(496) = dp(9)*p(106) + p(9)*dp(106)
    dp(497) = dp(10)*p(106) + p(10)*dp(106)
    dp(498) = dp(11)*p(106) + p(11)*dp(106)
    dp(499) = dp(12)*p(106) + p(12)*dp(106)
    dp(500) = dp(1)*p(108) + p(1)*dp(108)
    dp(501) = dp(1)*p(109) + p(1)*dp(109)
    dp(502) = dp(2)*p(109) + p(2)*dp(109)
    dp(503) = dp(1)*p(110) + p(1)*dp(110)
    dp(504) = dp(2)*p(110) + p(2)*dp(110)
    dp(505) = dp(3)*p(110) + p(3)*dp(110)
    dp(506) = dp(1)*p(111) + p(1)*dp(111)
    dp(507) = dp(2)*p(111) + p(2)*dp(111)
    dp(508) = dp(3)*p(111) + p(3)*dp(111)
    dp(509) = dp(4)*p(111) + p(4)*dp(111)
    dp(510) = dp(1)*p(112) + p(1)*dp(112)
    dp(511) = dp(2)*p(112) + p(2)*dp(112)
    dp(512) = dp(3)*p(112) + p(3)*dp(112)
    dp(513) = dp(4)*p(112) + p(4)*dp(112)
    dp(514) = dp(5)*p(112) + p(5)*dp(112)
    dp(515) = dp(1)*p(113) + p(1)*dp(113)
    dp(516) = dp(2)*p(113) + p(2)*dp(113)
    dp(517) = dp(3)*p(113) + p(3)*dp(113)
    dp(518) = dp(4)*p(113) + p(4)*dp(113)
    dp(519) = dp(5)*p(113) + p(5)*dp(113)
    dp(520) = dp(6)*p(113) + p(6)*dp(113)
    dp(521) = dp(1)*p(114) + p(1)*dp(114)
    dp(522) = dp(2)*p(114) + p(2)*dp(114)
    dp(523) = dp(3)*p(114) + p(3)*dp(114)
    dp(524) = dp(4)*p(114) + p(4)*dp(114)
    dp(525) = dp(5)*p(114) + p(5)*dp(114)
    dp(526) = dp(6)*p(114) + p(6)*dp(114)
    dp(527) = dp(7)*p(114) + p(7)*dp(114)
    dp(528) = dp(1)*p(115) + p(1)*dp(115)
    dp(529) = dp(2)*p(115) + p(2)*dp(115)
    dp(530) = dp(3)*p(115) + p(3)*dp(115)
    dp(531) = dp(4)*p(115) + p(4)*dp(115)
    dp(532) = dp(5)*p(115) + p(5)*dp(115)
    dp(533) = dp(6)*p(115) + p(6)*dp(115)
    dp(534) = dp(7)*p(115) + p(7)*dp(115)
    dp(535) = dp(8)*p(115) + p(8)*dp(115)
    dp(536) = dp(1)*p(116) + p(1)*dp(116)
    dp(537) = dp(2)*p(116) + p(2)*dp(116)
    dp(538) = dp(3)*p(116) + p(3)*dp(116)
    dp(539) = dp(4)*p(116) + p(4)*dp(116)
    dp(540) = dp(5)*p(116) + p(5)*dp(116)
    dp(541) = dp(6)*p(116) + p(6)*dp(116)
    dp(542) = dp(7)*p(116) + p(7)*dp(116)
    dp(543) = dp(8)*p(116) + p(8)*dp(116)
    dp(544) = dp(9)*p(116) + p(9)*dp(116)
    dp(545) = dp(1)*p(117) + p(1)*dp(117)
    dp(546) = dp(2)*p(117) + p(2)*dp(117)
    dp(547) = dp(3)*p(117) + p(3)*dp(117)
    dp(548) = dp(4)*p(117) + p(4)*dp(117)
    dp(549) = dp(5)*p(117) + p(5)*dp(117)
    dp(550) = dp(6)*p(117) + p(6)*dp(117)
    dp(551) = dp(7)*p(117) + p(7)*dp(117)
    dp(552) = dp(8)*p(117) + p(8)*dp(117)
    dp(553) = dp(9)*p(117) + p(9)*dp(117)
    dp(554) = dp(10)*p(117) + p(10)*dp(117)
    dp(555) = dp(1)*p(118) + p(1)*dp(118)
    dp(556) = dp(2)*p(118) + p(2)*dp(118)
    dp(557) = dp(3)*p(118) + p(3)*dp(118)
    dp(558) = dp(4)*p(118) + p(4)*dp(118)
    dp(559) = dp(5)*p(118) + p(5)*dp(118)
    dp(560) = dp(6)*p(118) + p(6)*dp(118)
    dp(561) = dp(7)*p(118) + p(7)*dp(118)
    dp(562) = dp(8)*p(118) + p(8)*dp(118)
    dp(563) = dp(9)*p(118) + p(9)*dp(118)
    dp(564) = dp(10)*p(118) + p(10)*dp(118)
    dp(565) = dp(11)*p(118) + p(11)*dp(118)
    dp(566) = dp(1)*p(119) + p(1)*dp(119)
    dp(567) = dp(2)*p(119) + p(2)*dp(119)
    dp(568) = dp(3)*p(119) + p(3)*dp(119)
    dp(569) = dp(4)*p(119) + p(4)*dp(119)
    dp(570) = dp(5)*p(119) + p(5)*dp(119)
    dp(571) = dp(6)*p(119) + p(6)*dp(119)
    dp(572) = dp(7)*p(119) + p(7)*dp(119)
    dp(573) = dp(8)*p(119) + p(8)*dp(119)
    dp(574) = dp(9)*p(119) + p(9)*dp(119)
    dp(575) = dp(10)*p(119) + p(10)*dp(119)
    dp(576) = dp(11)*p(119) + p(11)*dp(119)
    dp(577) = dp(12)*p(119) + p(12)*dp(119)
    dp(578) = dp(1)*p(120) + p(1)*dp(120)
    dp(579) = dp(2)*p(120) + p(2)*dp(120)
    dp(580) = dp(3)*p(120) + p(3)*dp(120)
    dp(581) = dp(4)*p(120) + p(4)*dp(120)
    dp(582) = dp(5)*p(120) + p(5)*dp(120)
    dp(583) = dp(6)*p(120) + p(6)*dp(120)
    dp(584) = dp(7)*p(120) + p(7)*dp(120)
    dp(585) = dp(8)*p(120) + p(8)*dp(120)
    dp(586) = dp(9)*p(120) + p(9)*dp(120)
    dp(587) = dp(10)*p(120) + p(10)*dp(120)
    dp(588) = dp(11)*p(120) + p(11)*dp(120)
    dp(589) = dp(12)*p(120) + p(12)*dp(120)
    dp(590) = dp(13)*p(120) + p(13)*dp(120)
    dp(591) = dp(1)*p(16) + p(1)*dp(16)
    dp(592) = dp(1)*p(122) + p(1)*dp(122)
    dp(593) = dp(1)*p(17) + p(1)*dp(17)
    dp(594) = dp(2)*p(18) + p(2)*dp(18)
    dp(595) = dp(1)*p(123) + p(1)*dp(123)
    dp(596) = dp(2)*p(123) + p(2)*dp(123)
    dp(597) = dp(1)*p(19) + p(1)*dp(19)
    dp(598) = dp(2)*p(20) + p(2)*dp(20)
    dp(599) = dp(3)*p(21) + p(3)*dp(21)
    dp(600) = dp(1)*p(124) + p(1)*dp(124)
    dp(601) = dp(2)*p(124) + p(2)*dp(124)
    dp(602) = dp(3)*p(124) + p(3)*dp(124)
    dp(603) = dp(1)*p(22) + p(1)*dp(22)
    dp(604) = dp(2)*p(23) + p(2)*dp(23)
    dp(605) = dp(3)*p(24) + p(3)*dp(24)
    dp(606) = dp(4)*p(25) + p(4)*dp(25)
    dp(607) = dp(1)*p(125) + p(1)*dp(125)
    dp(608) = dp(2)*p(125) + p(2)*dp(125)
    dp(609) = dp(3)*p(125) + p(3)*dp(125)
    dp(610) = dp(4)*p(125) + p(4)*dp(125)
    dp(611) = dp(1)*p(26) + p(1)*dp(26)
    dp(612) = dp(2)*p(27) + p(2)*dp(27)
    dp(613) = dp(3)*p(28) + p(3)*dp(28)
    dp(614) = dp(4)*p(29) + p(4)*dp(29)
    dp(615) = dp(5)*p(30) + p(5)*dp(30)
    dp(616) = dp(1)*p(126) + p(1)*dp(126)
    dp(617) = dp(2)*p(126) + p(2)*dp(126)
    dp(618) = dp(3)*p(126) + p(3)*dp(126)
    dp(619) = dp(4)*p(126) + p(4)*dp(126)
    dp(620) = dp(5)*p(126) + p(5)*dp(126)
    dp(621) = dp(1)*p(31) + p(1)*dp(31)
    dp(622) = dp(2)*p(32) + p(2)*dp(32)
    dp(623) = dp(3)*p(33) + p(3)*dp(33)
    dp(624) = dp(4)*p(34) + p(4)*dp(34)
    dp(625) = dp(5)*p(35) + p(5)*dp(35)
    dp(626) = dp(6)*p(36) + p(6)*dp(36)
    dp(627) = dp(1)*p(127) + p(1)*dp(127)
    dp(628) = dp(2)*p(127) + p(2)*dp(127)
    dp(629) = dp(3)*p(127) + p(3)*dp(127)
    dp(630) = dp(4)*p(127) + p(4)*dp(127)
    dp(631) = dp(5)*p(127) + p(5)*dp(127)
    dp(632) = dp(6)*p(127) + p(6)*dp(127)
    dp(633) = dp(1)*p(37) + p(1)*dp(37)
    dp(634) = dp(2)*p(38) + p(2)*dp(38)
    dp(635) = dp(3)*p(39) + p(3)*dp(39)
    dp(636) = dp(4)*p(40) + p(4)*dp(40)
    dp(637) = dp(5)*p(41) + p(5)*dp(41)
    dp(638) = dp(6)*p(42) + p(6)*dp(42)
    dp(639) = dp(7)*p(43) + p(7)*dp(43)
    dp(640) = dp(1)*p(128) + p(1)*dp(128)
    dp(641) = dp(2)*p(128) + p(2)*dp(128)
    dp(642) = dp(3)*p(128) + p(3)*dp(128)
    dp(643) = dp(4)*p(128) + p(4)*dp(128)
    dp(644) = dp(5)*p(128) + p(5)*dp(128)
    dp(645) = dp(6)*p(128) + p(6)*dp(128)
    dp(646) = dp(7)*p(128) + p(7)*dp(128)
    dp(647) = dp(1)*p(44) + p(1)*dp(44)
    dp(648) = dp(2)*p(45) + p(2)*dp(45)
    dp(649) = dp(3)*p(46) + p(3)*dp(46)
    dp(650) = dp(4)*p(47) + p(4)*dp(47)
    dp(651) = dp(5)*p(48) + p(5)*dp(48)
    dp(652) = dp(6)*p(49) + p(6)*dp(49)
    dp(653) = dp(7)*p(50) + p(7)*dp(50)
    dp(654) = dp(8)*p(51) + p(8)*dp(51)
    dp(655) = dp(1)*p(129) + p(1)*dp(129)
    dp(656) = dp(2)*p(129) + p(2)*dp(129)
    dp(657) = dp(3)*p(129) + p(3)*dp(129)
    dp(658) = dp(4)*p(129) + p(4)*dp(129)
    dp(659) = dp(5)*p(129) + p(5)*dp(129)
    dp(660) = dp(6)*p(129) + p(6)*dp(129)
    dp(661) = dp(7)*p(129) + p(7)*dp(129)
    dp(662) = dp(8)*p(129) + p(8)*dp(129)
    dp(663) = dp(1)*p(52) + p(1)*dp(52)
    dp(664) = dp(2)*p(53) + p(2)*dp(53)
    dp(665) = dp(3)*p(54) + p(3)*dp(54)
    dp(666) = dp(4)*p(55) + p(4)*dp(55)
    dp(667) = dp(5)*p(56) + p(5)*dp(56)
    dp(668) = dp(6)*p(57) + p(6)*dp(57)
    dp(669) = dp(7)*p(58) + p(7)*dp(58)
    dp(670) = dp(8)*p(59) + p(8)*dp(59)
    dp(671) = dp(9)*p(60) + p(9)*dp(60)
    dp(672) = dp(1)*p(130) + p(1)*dp(130)
    dp(673) = dp(2)*p(130) + p(2)*dp(130)
    dp(674) = dp(3)*p(130) + p(3)*dp(130)
    dp(675) = dp(4)*p(130) + p(4)*dp(130)
    dp(676) = dp(5)*p(130) + p(5)*dp(130)
    dp(677) = dp(6)*p(130) + p(6)*dp(130)
    dp(678) = dp(7)*p(130) + p(7)*dp(130)
    dp(679) = dp(8)*p(130) + p(8)*dp(130)
    dp(680) = dp(9)*p(130) + p(9)*dp(130)
    dp(681) = dp(1)*p(61) + p(1)*dp(61)
    dp(682) = dp(2)*p(62) + p(2)*dp(62)
    dp(683) = dp(3)*p(63) + p(3)*dp(63)
    dp(684) = dp(4)*p(64) + p(4)*dp(64)
    dp(685) = dp(5)*p(65) + p(5)*dp(65)
    dp(686) = dp(6)*p(66) + p(6)*dp(66)
    dp(687) = dp(7)*p(67) + p(7)*dp(67)
    dp(688) = dp(8)*p(68) + p(8)*dp(68)
    dp(689) = dp(9)*p(69) + p(9)*dp(69)
    dp(690) = dp(10)*p(70) + p(10)*dp(70)
    dp(691) = dp(1)*p(131) + p(1)*dp(131)
    dp(692) = dp(2)*p(131) + p(2)*dp(131)
    dp(693) = dp(3)*p(131) + p(3)*dp(131)
    dp(694) = dp(4)*p(131) + p(4)*dp(131)
    dp(695) = dp(5)*p(131) + p(5)*dp(131)
    dp(696) = dp(6)*p(131) + p(6)*dp(131)
    dp(697) = dp(7)*p(131) + p(7)*dp(131)
    dp(698) = dp(8)*p(131) + p(8)*dp(131)
    dp(699) = dp(9)*p(131) + p(9)*dp(131)
    dp(700) = dp(10)*p(131) + p(10)*dp(131)
    dp(701) = dp(1)*p(71) + p(1)*dp(71)
    dp(702) = dp(2)*p(72) + p(2)*dp(72)
    dp(703) = dp(3)*p(73) + p(3)*dp(73)
    dp(704) = dp(4)*p(74) + p(4)*dp(74)
    dp(705) = dp(5)*p(75) + p(5)*dp(75)
    dp(706) = dp(6)*p(76) + p(6)*dp(76)
    dp(707) = dp(7)*p(77) + p(7)*dp(77)
    dp(708) = dp(8)*p(78) + p(8)*dp(78)
    dp(709) = dp(9)*p(79) + p(9)*dp(79)
    dp(710) = dp(10)*p(80) + p(10)*dp(80)
    dp(711) = dp(11)*p(81) + p(11)*dp(81)
    dp(712) = dp(1)*p(132) + p(1)*dp(132)
    dp(713) = dp(2)*p(132) + p(2)*dp(132)
    dp(714) = dp(3)*p(132) + p(3)*dp(132)
    dp(715) = dp(4)*p(132) + p(4)*dp(132)
    dp(716) = dp(5)*p(132) + p(5)*dp(132)
    dp(717) = dp(6)*p(132) + p(6)*dp(132)
    dp(718) = dp(7)*p(132) + p(7)*dp(132)
    dp(719) = dp(8)*p(132) + p(8)*dp(132)
    dp(720) = dp(9)*p(132) + p(9)*dp(132)
    dp(721) = dp(10)*p(132) + p(10)*dp(132)
    dp(722) = dp(11)*p(132) + p(11)*dp(132)
    dp(723) = dp(1)*p(82) + p(1)*dp(82)
    dp(724) = dp(2)*p(83) + p(2)*dp(83)
    dp(725) = dp(3)*p(84) + p(3)*dp(84)
    dp(726) = dp(4)*p(85) + p(4)*dp(85)
    dp(727) = dp(5)*p(86) + p(5)*dp(86)
    dp(728) = dp(6)*p(87) + p(6)*dp(87)
    dp(729) = dp(7)*p(88) + p(7)*dp(88)
    dp(730) = dp(8)*p(89) + p(8)*dp(89)
    dp(731) = dp(9)*p(90) + p(9)*dp(90)
    dp(732) = dp(10)*p(91) + p(10)*dp(91)
    dp(733) = dp(11)*p(92) + p(11)*dp(92)
    dp(734) = dp(12)*p(93) + p(12)*dp(93)
    dp(735) = dp(1)*p(133) + p(1)*dp(133)
    dp(736) = dp(2)*p(133) + p(2)*dp(133)
    dp(737) = dp(3)*p(133) + p(3)*dp(133)
    dp(738) = dp(4)*p(133) + p(4)*dp(133)
    dp(739) = dp(5)*p(133) + p(5)*dp(133)
    dp(740) = dp(6)*p(133) + p(6)*dp(133)
    dp(741) = dp(7)*p(133) + p(7)*dp(133)
    dp(742) = dp(8)*p(133) + p(8)*dp(133)
    dp(743) = dp(9)*p(133) + p(9)*dp(133)
    dp(744) = dp(10)*p(133) + p(10)*dp(133)
    dp(745) = dp(11)*p(133) + p(11)*dp(133)
    dp(746) = dp(12)*p(133) + p(12)*dp(133)
    dp(747) = dp(1)*p(94) + p(1)*dp(94)
    dp(748) = dp(2)*p(95) + p(2)*dp(95)
    dp(749) = dp(3)*p(96) + p(3)*dp(96)
    dp(750) = dp(4)*p(97) + p(4)*dp(97)
    dp(751) = dp(5)*p(98) + p(5)*dp(98)
    dp(752) = dp(6)*p(99) + p(6)*dp(99)
    dp(753) = dp(7)*p(100) + p(7)*dp(100)
    dp(754) = dp(8)*p(101) + p(8)*dp(101)
    dp(755) = dp(9)*p(102) + p(9)*dp(102)
    dp(756) = dp(10)*p(103) + p(10)*dp(103)
    dp(757) = dp(11)*p(104) + p(11)*dp(104)
    dp(758) = dp(12)*p(105) + p(12)*dp(105)
    dp(759) = dp(13)*p(106) + p(13)*dp(106)
    dp(760) = dp(1)*p(134) + p(1)*dp(134)
    dp(761) = dp(2)*p(134) + p(2)*dp(134)
    dp(762) = dp(3)*p(134) + p(3)*dp(134)
    dp(763) = dp(4)*p(134) + p(4)*dp(134)
    dp(764) = dp(5)*p(134) + p(5)*dp(134)
    dp(765) = dp(6)*p(134) + p(6)*dp(134)
    dp(766) = dp(7)*p(134) + p(7)*dp(134)
    dp(767) = dp(8)*p(134) + p(8)*dp(134)
    dp(768) = dp(9)*p(134) + p(9)*dp(134)
    dp(769) = dp(10)*p(134) + p(10)*dp(134)
    dp(770) = dp(11)*p(134) + p(11)*dp(134)
    dp(771) = dp(12)*p(134) + p(12)*dp(134)
    dp(772) = dp(13)*p(134) + p(13)*dp(134)
    dp(773) = dp(1)*p(107) + p(1)*dp(107)
    dp(774) = dp(2)*p(108) + p(2)*dp(108)
    dp(775) = dp(3)*p(109) + p(3)*dp(109)
    dp(776) = dp(4)*p(110) + p(4)*dp(110)
    dp(777) = dp(5)*p(111) + p(5)*dp(111)
    dp(778) = dp(6)*p(112) + p(6)*dp(112)
    dp(779) = dp(7)*p(113) + p(7)*dp(113)
    dp(780) = dp(8)*p(114) + p(8)*dp(114)
    dp(781) = dp(9)*p(115) + p(9)*dp(115)
    dp(782) = dp(10)*p(116) + p(10)*dp(116)
    dp(783) = dp(11)*p(117) + p(11)*dp(117)
    dp(784) = dp(12)*p(118) + p(12)*dp(118)
    dp(785) = dp(13)*p(119) + p(13)*dp(119)
    dp(786) = dp(14)*p(120) + p(14)*dp(120)
    dp(787) = dp(1)*p(135) + p(1)*dp(135)
    dp(788) = dp(2)*p(135) + p(2)*dp(135)
    dp(789) = dp(3)*p(135) + p(3)*dp(135)
    dp(790) = dp(4)*p(135) + p(4)*dp(135)
    dp(791) = dp(5)*p(135) + p(5)*dp(135)
    dp(792) = dp(6)*p(135) + p(6)*dp(135)
    dp(793) = dp(7)*p(135) + p(7)*dp(135)
    dp(794) = dp(8)*p(135) + p(8)*dp(135)
    dp(795) = dp(9)*p(135) + p(9)*dp(135)
    dp(796) = dp(10)*p(135) + p(10)*dp(135)
    dp(797) = dp(11)*p(135) + p(11)*dp(135)
    dp(798) = dp(12)*p(135) + p(12)*dp(135)
    dp(799) = dp(13)*p(135) + p(13)*dp(135)
    dp(800) = dp(14)*p(135) + p(14)*dp(135)
    dp(801) = dp(1)*p(121) + p(1)*dp(121)
    dp(802) = dp(2)*p(122) + p(2)*dp(122)
    dp(803) = dp(3)*p(123) + p(3)*dp(123)
    dp(804) = dp(4)*p(124) + p(4)*dp(124)
    dp(805) = dp(5)*p(125) + p(5)*dp(125)
    dp(806) = dp(6)*p(126) + p(6)*dp(126)
    dp(807) = dp(7)*p(127) + p(7)*dp(127)
    dp(808) = dp(8)*p(128) + p(8)*dp(128)
    dp(809) = dp(9)*p(129) + p(9)*dp(129)
    dp(810) = dp(10)*p(130) + p(10)*dp(130)
    dp(811) = dp(11)*p(131) + p(11)*dp(131)
    dp(812) = dp(12)*p(132) + p(12)*dp(132)
    dp(813) = dp(13)*p(133) + p(13)*dp(133)
    dp(814) = dp(14)*p(134) + p(14)*dp(134)
    dp(815) = dp(15)*p(135) + p(15)*dp(135)

    return
  end subroutine devpoly

end module gradient
