# Supplementary material for: Efficient Generation of Permutationally Invariant Potential Energy Surfaces for Large Molecules
Source: J Chem Theory Comput. 2020 Mar 26;16(5):3264–72. doi: 10.1021/acs.jctc.0c00001 (PMC7997398; doi:10.1021/acs.jctc.0c00001)
Supplement: Supplementary file 2 — ct0c00001_si_002.zip [file ct0c00001_si_002.zip › FilesForJCTC/111111_3/MOL_1_1_1_1_1_1_3.BAS]

   0  0  1  1 : 0 0 0 0 0 0 0 0 0 0 0 0 0 0 0 
   1  1  1  1 : 0 0 0 0 0 0 0 0 0 0 0 0 0 0 1 
   2  1  1  1 : 0 0 0 0 0 0 0 0 0 0 0 0 0 1 0 
   3  1  1  1 : 0 0 0 0 0 0 0 0 0 0 0 0 1 0 0 
   4  1  1  1 : 0 0 0 0 0 0 0 0 0 0 0 1 0 0 0 
   5  1  1  1 : 0 0 0 0 0 0 0 0 0 0 1 0 0 0 0 
   6  1  1  1 : 0 0 0 0 0 0 0 0 0 1 0 0 0 0 0 
   7  1  1  1 : 0 0 0 0 0 0 0 0 1 0 0 0 0 0 0 
   8  1  1  1 : 0 0 0 0 0 0 0 1 0 0 0 0 0 0 0 
   9  1  1  1 : 0 0 0 0 0 0 1 0 0 0 0 0 0 0 0 
  10  1  1  1 : 0 0 0 0 0 1 0 0 0 0 0 0 0 0 0 
  11  1  1  1 : 0 0 0 0 1 0 0 0 0 0 0 0 0 0 0 
  12  1  1  1 : 0 0 0 1 0 0 0 0 0 0 0 0 0 0 0 
  13  1  1  1 : 0 0 1 0 0 0 0 0 0 0 0 0 0 0 0 
  14  1  1  1 : 0 1 0 0 0 0 0 0 0 0 0 0 0 0 0 
  15  1  1  1 : 1 0 0 0 0 0 0 0 0 0 0 0 0 0 0 
  16  2  1  1 : 0 0 0 0 0 0 0 0 0 0 0 0 0 1 1 
  17  2  1  1 : 0 0 0 0 0 0 0 0 0 0 0 0 1 0 1 
  18  2  1  1 : 0 0 0 0 0 0 0 0 0 0 0 0 1 1 0 
  19  2  1  1 : 0 0 0 0 0 0 0 0 0 0 0 1 0 0 1 
  20  2  1  1 : 0 0 0 0 0 0 0 0 0 0 0 1 0 1 0 
  21  2  1  1 : 0 0 0 0 0 0 0 0 0 0 0 1 1 0 0 
  22  2  1  1 : 0 0 0 0 0 0 0 0 0 0 1 0 0 0 1 
  23  2  1  1 : 0 0 0 0 0 0 0 0 0 0 1 0 0 1 0 
  24  2  1  1 : 0 0 0 0 0 0 0 0 0 0 1 0 1 0 0 
  25  2  1  1 : 0 0 0 0 0 0 0 0 0 0 1 1 0 0 0 
  26  2  1  1 : 0 0 0 0 0 0 0 0 0 1 0 0 0 0 1 
  27  2  1  1 : 0 0 0 0 0 0 0 0 0 1 0 0 0 1 0 
  28  2  1  1 : 0 0 0 0 0 0 0 0 0 1 0 0 1 0 0 
  29  2  1  1 : 0 0 0 0 0 0 0 0 0 1 0 1 0 0 0 
  30  2  1  1 : 0 0 0 0 0 0 0 0 0 1 1 0 0 0 0 
  31  2  1  1 : 0 0 0 0 0 0 0 0 1 0 0 0 0 0 1 
  32  2  1  1 : 0 0 0 0 0 0 0 0 1 0 0 0 0 1 0 
  33  2  1  1 : 0 0 0 0 0 0 0 0 1 0 0 0 1 0 0 
  34  2  1  1 : 0 0 0 0 0 0 0 0 1 0 0 1 0 0 0 
  35  2  1  1 : 0 0 0 0 0 0 0 0 1 0 1 0 0 0 0 
  36  2  1  1 : 0 0 0 0 0 0 0 0 1 1 0 0 0 0 0 
  37  2  1  1 : 0 0 0 0 0 0 0 1 0 0 0 0 0 0 1 
  38  2  1  1 : 0 0 0 0 0 0 0 1 0 0 0 0 0 1 0 
  39  2  1  1 : 0 0 0 0 0 0 0 1 0 0 0 0 1 0 0 
  40  2  1  1 : 0 0 0 0 0 0 0 1 0 0 0 1 0 0 0 
  41  2  1  1 : 0 0 0 0 0 0 0 1 0 0 1 0 0 0 0 
  42  2  1  1 : 0 0 0 0 0 0 0 1 0 1 0 0 0 0 0 
  43  2  1  1 : 0 0 0 0 0 0 0 1 1 0 0 0 0 0 0 
  44  2  1  1 : 0 0 0 0 0 0 1 0 0 0 0 0 0 0 1 
  45  2  1  1 : 0 0 0 0 0 0 1 0 0 0 0 0 0 1 0 
  46  2  1  1 : 0 0 0 0 0 0 1 0 0 0 0 0 1 0 0 
  47  2  1  1 : 0 0 0 0 0 0 1 0 0 0 0 1 0 0 0 
  48  2  1  1 : 0 0 0 0 0 0 1 0 0 0 1 0 0 0 0 
  49  2  1  1 : 0 0 0 0 0 0 1 0 0 1 0 0 0 0 0 
  50  2  1  1 : 0 0 0 0 0 0 1 0 1 0 0 0 0 0 0 
  51  2  1  1 : 0 0 0 0 0 0 1 1 0 0 0 0 0 0 0 
  52  2  1  1 : 0 0 0 0 0 1 0 0 0 0 0 0 0 0 1 
  53  2  1  1 : 0 0 0 0 0 1 0 0 0 0 0 0 0 1 0 
  54  2  1  1 : 0 0 0 0 0 1 0 0 0 0 0 0 1 0 0 
  55  2  1  1 : 0 0 0 0 0 1 0 0 0 0 0 1 0 0 0 
  56  2  1  1 : 0 0 0 0 0 1 0 0 0 0 1 0 0 0 0 
  57  2  1  1 : 0 0 0 0 0 1 0 0 0 1 0 0 0 0 0 
  58  2  1  1 : 0 0 0 0 0 1 0 0 1 0 0 0 0 0 0 
  59  2  1  1 : 0 0 0 0 0 1 0 1 0 0 0 0 0 0 0 
  60  2  1  1 : 0 0 0 0 0 1 1 0 0 0 0 0 0 0 0 
  61  2  1  1 : 0 0 0 0 1 0 0 0 0 0 0 0 0 0 1 
  62  2  1  1 : 0 0 0 0 1 0 0 0 0 0 0 0 0 1 0 
  63  2  1  1 : 0 0 0 0 1 0 0 0 0 0 0 0 1 0 0 
  64  2  1  1 : 0 0 0 0 1 0 0 0 0 0 0 1 0 0 0 
  65  2  1  1 : 0 0 0 0 1 0 0 0 0 0 1 0 0 0 0 
  66  2  1  1 : 0 0 0 0 1 0 0 0 0 1 0 0 0 0 0 
  67  2  1  1 : 0 0 0 0 1 0 0 0 1 0 0 0 0 0 0 
  68  2  1  1 : 0 0 0 0 1 0 0 1 0 0 0 0 0 0 0 
  69  2  1  1 : 0 0 0 0 1 0 1 0 0 0 0 0 0 0 0 
  70  2  1  1 : 0 0 0 0 1 1 0 0 0 0 0 0 0 0 0 
  71  2  1  1 : 0 0 0 1 0 0 0 0 0 0 0 0 0 0 1 
  72  2  1  1 : 0 0 0 1 0 0 0 0 0 0 0 0 0 1 0 
  73  2  1  1 : 0 0 0 1 0 0 0 0 0 0 0 0 1 0 0 
  74  2  1  1 : 0 0 0 1 0 0 0 0 0 0 0 1 0 0 0 
  75  2  1  1 : 0 0 0 1 0 0 0 0 0 0 1 0 0 0 0 
  76  2  1  1 : 0 0 0 1 0 0 0 0 0 1 0 0 0 0 0 
  77  2  1  1 : 0 0 0 1 0 0 0 0 1 0 0 0 0 0 0 
  78  2  1  1 : 0 0 0 1 0 0 0 1 0 0 0 0 0 0 0 
  79  2  1  1 : 0 0 0 1 0 0 1 0 0 0 0 0 0 0 0 
  80  2  1  1 : 0 0 0 1 0 1 0 0 0 0 0 0 0 0 0 
  81  2  1  1 : 0 0 0 1 1 0 0 0 0 0 0 0 0 0 0 
  82  2  1  1 : 0 0 1 0 0 0 0 0 0 0 0 0 0 0 1 
  83  2  1  1 : 0 0 1 0 0 0 0 0 0 0 0 0 0 1 0 
  84  2  1  1 : 0 0 1 0 0 0 0 0 0 0 0 0 1 0 0 
  85  2  1  1 : 0 0 1 0 0 0 0 0 0 0 0 1 0 0 0 
  86  2  1  1 : 0 0 1 0 0 0 0 0 0 0 1 0 0 0 0 
  87  2  1  1 : 0 0 1 0 0 0 0 0 0 1 0 0 0 0 0 
  88  2  1  1 : 0 0 1 0 0 0 0 0 1 0 0 0 0 0 0 
  89  2  1  1 : 0 0 1 0 0 0 0 1 0 0 0 0 0 0 0 
  90  2  1  1 : 0 0 1 0 0 0 1 0 0 0 0 0 0 0 0 
  91  2  1  1 : 0 0 1 0 0 1 0 0 0 0 0 0 0 0 0 
  92  2  1  1 : 0 0 1 0 1 0 0 0 0 0 0 0 0 0 0 
  93  2  1  1 : 0 0 1 1 0 0 0 0 0 0 0 0 0 0 0 
  94  2  1  1 : 0 1 0 0 0 0 0 0 0 0 0 0 0 0 1 
  95  2  1  1 : 0 1 0 0 0 0 0 0 0 0 0 0 0 1 0 
  96  2  1  1 : 0 1 0 0 0 0 0 0 0 0 0 0 1 0 0 
  97  2  1  1 : 0 1 0 0 0 0 0 0 0 0 0 1 0 0 0 
  98  2  1  1 : 0 1 0 0 0 0 0 0 0 0 1 0 0 0 0 
  99  2  1  1 : 0 1 0 0 0 0 0 0 0 1 0 0 0 0 0 
 100  2  1  1 : 0 1 0 0 0 0 0 0 1 0 0 0 0 0 0 
 101  2  1  1 : 0 1 0 0 0 0 0 1 0 0 0 0 0 0 0 
 102  2  1  1 : 0 1 0 0 0 0 1 0 0 0 0 0 0 0 0 
 103  2  1  1 : 0 1 0 0 0 1 0 0 0 0 0 0 0 0 0 
 104  2  1  1 : 0 1 0 0 1 0 0 0 0 0 0 0 0 0 0 
 105  2  1  1 : 0 1 0 1 0 0 0 0 0 0 0 0 0 0 0 
 106  2  1  1 : 0 1 1 0 0 0 0 0 0 0 0 0 0 0 0 
 107  2  1  1 : 1 0 0 0 0 0 0 0 0 0 0 0 0 0 1 
 108  2  1  1 : 1 0 0 0 0 0 0 0 0 0 0 0 0 1 0 
 109  2  1  1 : 1 0 0 0 0 0 0 0 0 0 0 0 1 0 0 
 110  2  1  1 : 1 0 0 0 0 0 0 0 0 0 0 1 0 0 0 
 111  2  1  1 : 1 0 0 0 0 0 0 0 0 0 1 0 0 0 0 
 112  2  1  1 : 1 0 0 0 0 0 0 0 0 1 0 0 0 0 0 
 113  2  1  1 : 1 0 0 0 0 0 0 0 1 0 0 0 0 0 0 
 114  2  1  1 : 1 0 0 0 0 0 0 1 0 0 0 0 0 0 0 
 115  2  1  1 : 1 0 0 0 0 0 1 0 0 0 0 0 0 0 0 
 116  2  1  1 : 1 0 0 0 0 1 0 0 0 0 0 0 0 0 0 
 117  2  1  1 : 1 0 0 0 1 0 0 0 0 0 0 0 0 0 0 
 118  2  1  1 : 1 0 0 1 0 0 0 0 0 0 0 0 0 0 0 
 119  2  1  1 : 1 0 1 0 0 0 0 0 0 0 0 0 0 0 0 
 120  2  1  1 : 1 1 0 0 0 0 0 0 0 0 0 0 0 0 0 
 121  2  1  1 : 0 0 0 0 0 0 0 0 0 0 0 0 0 0 2 
 122  2  1  1 : 0 0 0 0 0 0 0 0 0 0 0 0 0 2 0 
 123  2  1  1 : 0 0 0 0 0 0 0 0 0 0 0 0 2 0 0 
 124  2  1  1 : 0 0 0 0 0 0 0 0 0 0 0 2 0 0 0 
 125  2  1  1 : 0 0 0 0 0 0 0 0 0 0 2 0 0 0 0 
 126  2  1  1 : 0 0 0 0 0 0 0 0 0 2 0 0 0 0 0 
 127  2  1  1 : 0 0 0 0 0 0 0 0 2 0 0 0 0 0 0 
 128  2  1  1 : 0 0 0 0 0 0 0 2 0 0 0 0 0 0 0 
 129  2  1  1 : 0 0 0 0 0 0 2 0 0 0 0 0 0 0 0 
 130  2  1  1 : 0 0 0 0 0 2 0 0 0 0 0 0 0 0 0 
 131  2  1  1 : 0 0 0 0 2 0 0 0 0 0 0 0 0 0 0 
 132  2  1  1 : 0 0 0 2 0 0 0 0 0 0 0 0 0 0 0 
 133  2  1  1 : 0 0 2 0 0 0 0 0 0 0 0 0 0 0 0 
 134  2  1  1 : 0 2 0 0 0 0 0 0 0 0 0 0 0 0 0 
 135  2  1  1 : 2 0 0 0 0 0 0 0 0 0 0 0 0 0 0 
 136  3  1  1 : 0 0 0 0 0 0 0 0 0 0 0 0 1 1 1 
 137  3  1  1 : 0 0 0 0 0 0 0 0 0 0 0 1 0 1 1 
 138  3  1  1 : 0 0 0 0 0 0 0 0 0 0 0 1 1 0 1 
 139  3  1  1 : 0 0 0 0 0 0 0 0 0 0 0 1 1 1 0 
 140  3  1  1 : 0 0 0 0 0 0 0 0 0 0 1 0 0 1 1 
 141  3  1  1 : 0 0 0 0 0 0 0 0 0 0 1 0 1 0 1 
 142  3  1  1 : 0 0 0 0 0 0 0 0 0 0 1 0 1 1 0 
 143  3  1  1 : 0 0 0 0 0 0 0 0 0 0 1 1 0 0 1 
 144  3  1  1 : 0 0 0 0 0 0 0 0 0 0 1 1 0 1 0 
 145  3  1  1 : 0 0 0 0 0 0 0 0 0 0 1 1 1 0 0 
 146  3  1  1 : 0 0 0 0 0 0 0 0 0 1 0 0 0 1 1 
 147  3  1  1 : 0 0 0 0 0 0 0 0 0 1 0 0 1 0 1 
 148  3  1  1 : 0 0 0 0 0 0 0 0 0 1 0 0 1 1 0 
 149  3  1  1 : 0 0 0 0 0 0 0 0 0 1 0 1 0 0 1 
 150  3  1  1 : 0 0 0 0 0 0 0 0 0 1 0 1 0 1 0 
 151  3  1  1 : 0 0 0 0 0 0 0 0 0 1 0 1 1 0 0 
 152  3  1  1 : 0 0 0 0 0 0 0 0 0 1 1 0 0 0 1 
 153  3  1  1 : 0 0 0 0 0 0 0 0 0 1 1 0 0 1 0 
 154  3  1  1 : 0 0 0 0 0 0 0 0 0 1 1 0 1 0 0 
 155  3  1  1 : 0 0 0 0 0 0 0 0 0 1 1 1 0 0 0 
 156  3  1  1 : 0 0 0 0 0 0 0 0 1 0 0 0 0 1 1 
 157  3  1  1 : 0 0 0 0 0 0 0 0 1 0 0 0 1 0 1 
 158  3  1  1 : 0 0 0 0 0 0 0 0 1 0 0 0 1 1 0 
 159  3  1  1 : 0 0 0 0 0 0 0 0 1 0 0 1 0 0 1 
 160  3  1  1 : 0 0 0 0 0 0 0 0 1 0 0 1 0 1 0 
 161  3  1  1 : 0 0 0 0 0 0 0 0 1 0 0 1 1 0 0 
 162  3  1  1 : 0 0 0 0 0 0 0 0 1 0 1 0 0 0 1 
 163  3  1  1 : 0 0 0 0 0 0 0 0 1 0 1 0 0 1 0 
 164  3  1  1 : 0 0 0 0 0 0 0 0 1 0 1 0 1 0 0 
 165  3  1  1 : 0 0 0 0 0 0 0 0 1 0 1 1 0 0 0 
 166  3  1  1 : 0 0 0 0 0 0 0 0 1 1 0 0 0 0 1 
 167  3  1  1 : 0 0 0 0 0 0 0 0 1 1 0 0 0 1 0 
 168  3  1  1 : 0 0 0 0 0 0 0 0 1 1 0 0 1 0 0 
 169  3  1  1 : 0 0 0 0 0 0 0 0 1 1 0 1 0 0 0 
 170  3  1  1 : 0 0 0 0 0 0 0 0 1 1 1 0 0 0 0 
 171  3  1  1 : 0 0 0 0 0 0 0 1 0 0 0 0 0 1 1 
 172  3  1  1 : 0 0 0 0 0 0 0 1 0 0 0 0 1 0 1 
 173  3  1  1 : 0 0 0 0 0 0 0 1 0 0 0 0 1 1 0 
 174  3  1  1 : 0 0 0 0 0 0 0 1 0 0 0 1 0 0 1 
 175  3  1  1 : 0 0 0 0 0 0 0 1 0 0 0 1 0 1 0 
 176  3  1  1 : 0 0 0 0 0 0 0 1 0 0 0 1 1 0 0 
 177  3  1  1 : 0 0 0 0 0 0 0 1 0 0 1 0 0 0 1 
 178  3  1  1 : 0 0 0 0 0 0 0 1 0 0 1 0 0 1 0 
 179  3  1  1 : 0 0 0 0 0 0 0 1 0 0 1 0 1 0 0 
 180  3  1  1 : 0 0 0 0 0 0 0 1 0 0 1 1 0 0 0 
 181  3  1  1 : 0 0 0 0 0 0 0 1 0 1 0 0 0 0 1 
 182  3  1  1 : 0 0 0 0 0 0 0 1 0 1 0 0 0 1 0 
 183  3  1  1 : 0 0 0 0 0 0 0 1 0 1 0 0 1 0 0 
 184  3  1  1 : 0 0 0 0 0 0 0 1 0 1 0 1 0 0 0 
 185  3  1  1 : 0 0 0 0 0 0 0 1 0 1 1 0 0 0 0 
 186  3  1  1 : 0 0 0 0 0 0 0 1 1 0 0 0 0 0 1 
 187  3  1  1 : 0 0 0 0 0 0 0 1 1 0 0 0 0 1 0 
 188  3  1  1 : 0 0 0 0 0 0 0 1 1 0 0 0 1 0 0 
 189  3  1  1 : 0 0 0 0 0 0 0 1 1 0 0 1 0 0 0 
 190  3  1  1 : 0 0 0 0 0 0 0 1 1 0 1 0 0 0 0 
 191  3  1  1 : 0 0 0 0 0 0 0 1 1 1 0 0 0 0 0 
 192  3  1  1 : 0 0 0 0 0 0 1 0 0 0 0 0 0 1 1 
 193  3  1  1 : 0 0 0 0 0 0 1 0 0 0 0 0 1 0 1 
 194  3  1  1 : 0 0 0 0 0 0 1 0 0 0 0 0 1 1 0 
 195  3  1  1 : 0 0 0 0 0 0 1 0 0 0 0 1 0 0 1 
 196  3  1  1 : 0 0 0 0 0 0 1 0 0 0 0 1 0 1 0 
 197  3  1  1 : 0 0 0 0 0 0 1 0 0 0 0 1 1 0 0 
 198  3  1  1 : 0 0 0 0 0 0 1 0 0 0 1 0 0 0 1 
 199  3  1  1 : 0 0 0 0 0 0 1 0 0 0 1 0 0 1 0 
 200  3  1  1 : 0 0 0 0 0 0 1 0 0 0 1 0 1 0 0 
 201  3  1  1 : 0 0 0 0 0 0 1 0 0 0 1 1 0 0 0 
 202  3  1  1 : 0 0 0 0 0 0 1 0 0 1 0 0 0 0 1 
 203  3  1  1 : 0 0 0 0 0 0 1 0 0 1 0 0 0 1 0 
 204  3  1  1 : 0 0 0 0 0 0 1 0 0 1 0 0 1 0 0 
 205  3  1  1 : 0 0 0 0 0 0 1 0 0 1 0 1 0 0 0 
 206  3  1  1 : 0 0 0 0 0 0 1 0 0 1 1 0 0 0 0 
 207  3  1  1 : 0 0 0 0 0 0 1 0 1 0 0 0 0 0 1 
 208  3  1  1 : 0 0 0 0 0 0 1 0 1 0 0 0 0 1 0 
 209  3  1  1 : 0 0 0 0 0 0 1 0 1 0 0 0 1 0 0 
 210  3  1  1 : 0 0 0 0 0 0 1 0 1 0 0 1 0 0 0 
 211  3  1  1 : 0 0 0 0 0 0 1 0 1 0 1 0 0 0 0 
 212  3  1  1 : 0 0 0 0 0 0 1 0 1 1 0 0 0 0 0 
 213  3  1  1 : 0 0 0 0 0 0 1 1 0 0 0 0 0 0 1 
 214  3  1  1 : 0 0 0 0 0 0 1 1 0 0 0 0 0 1 0 
 215  3  1  1 : 0 0 0 0 0 0 1 1 0 0 0 0 1 0 0 
 216  3  1  1 : 0 0 0 0 0 0 1 1 0 0 0 1 0 0 0 
 217  3  1  1 : 0 0 0 0 0 0 1 1 0 0 1 0 0 0 0 
 218  3  1  1 : 0 0 0 0 0 0 1 1 0 1 0 0 0 0 0 
 219  3  1  1 : 0 0 0 0 0 0 1 1 1 0 0 0 0 0 0 
 220  3  1  1 : 0 0 0 0 0 1 0 0 0 0 0 0 0 1 1 
 221  3  1  1 : 0 0 0 0 0 1 0 0 0 0 0 0 1 0 1 
 222  3  1  1 : 0 0 0 0 0 1 0 0 0 0 0 0 1 1 0 
 223  3  1  1 : 0 0 0 0 0 1 0 0 0 0 0 1 0 0 1 
 224  3  1  1 : 0 0 0 0 0 1 0 0 0 0 0 1 0 1 0 
 225  3  1  1 : 0 0 0 0 0 1 0 0 0 0 0 1 1 0 0 
 226  3  1  1 : 0 0 0 0 0 1 0 0 0 0 1 0 0 0 1 
 227  3  1  1 : 0 0 0 0 0 1 0 0 0 0 1 0 0 1 0 
 228  3  1  1 : 0 0 0 0 0 1 0 0 0 0 1 0 1 0 0 
 229  3  1  1 : 0 0 0 0 0 1 0 0 0 0 1 1 0 0 0 
 230  3  1  1 : 0 0 0 0 0 1 0 0 0 1 0 0 0 0 1 
 231  3  1  1 : 0 0 0 0 0 1 0 0 0 1 0 0 0 1 0 
 232  3  1  1 : 0 0 0 0 0 1 0 0 0 1 0 0 1 0 0 
 233  3  1  1 : 0 0 0 0 0 1 0 0 0 1 0 1 0 0 0 
 234  3  1  1 : 0 0 0 0 0 1 0 0 0 1 1 0 0 0 0 
 235  3  1  1 : 0 0 0 0 0 1 0 0 1 0 0 0 0 0 1 
 236  3  1  1 : 0 0 0 0 0 1 0 0 1 0 0 0 0 1 0 
 237  3  1  1 : 0 0 0 0 0 1 0 0 1 0 0 0 1 0 0 
 238  3  1  1 : 0 0 0 0 0 1 0 0 1 0 0 1 0 0 0 
 239  3  1  1 : 0 0 0 0 0 1 0 0 1 0 1 0 0 0 0 
 240  3  1  1 : 0 0 0 0 0 1 0 0 1 1 0 0 0 0 0 
 241  3  1  1 : 0 0 0 0 0 1 0 1 0 0 0 0 0 0 1 
 242  3  1  1 : 0 0 0 0 0 1 0 1 0 0 0 0 0 1 0 
 243  3  1  1 : 0 0 0 0 0 1 0 1 0 0 0 0 1 0 0 
 244  3  1  1 : 0 0 0 0 0 1 0 1 0 0 0 1 0 0 0 
 245  3  1  1 : 0 0 0 0 0 1 0 1 0 0 1 0 0 0 0 
 246  3  1  1 : 0 0 0 0 0 1 0 1 0 1 0 0 0 0 0 
 247  3  1  1 : 0 0 0 0 0 1 0 1 1 0 0 0 0 0 0 
 248  3  1  1 : 0 0 0 0 0 1 1 0 0 0 0 0 0 0 1 
 249  3  1  1 : 0 0 0 0 0 1 1 0 0 0 0 0 0 1 0 
 250  3  1  1 : 0 0 0 0 0 1 1 0 0 0 0 0 1 0 0 
 251  3  1  1 : 0 0 0 0 0 1 1 0 0 0 0 1 0 0 0 
 252  3  1  1 : 0 0 0 0 0 1 1 0 0 0 1 0 0 0 0 
 253  3  1  1 : 0 0 0 0 0 1 1 0 0 1 0 0 0 0 0 
 254  3  1  1 : 0 0 0 0 0 1 1 0 1 0 0 0 0 0 0 
 255  3  1  1 : 0 0 0 0 0 1 1 1 0 0 0 0 0 0 0 
 256  3  1  1 : 0 0 0 0 1 0 0 0 0 0 0 0 0 1 1 
 257  3  1  1 : 0 0 0 0 1 0 0 0 0 0 0 0 1 0 1 
 258  3  1  1 : 0 0 0 0 1 0 0 0 0 0 0 0 1 1 0 
 259  3  1  1 : 0 0 0 0 1 0 0 0 0 0 0 1 0 0 1 
 260  3  1  1 : 0 0 0 0 1 0 0 0 0 0 0 1 0 1 0 
 261  3  1  1 : 0 0 0 0 1 0 0 0 0 0 0 1 1 0 0 
 262  3  1  1 : 0 0 0 0 1 0 0 0 0 0 1 0 0 0 1 
 263  3  1  1 : 0 0 0 0 1 0 0 0 0 0 1 0 0 1 0 
 264  3  1  1 : 0 0 0 0 1 0 0 0 0 0 1 0 1 0 0 
 265  3  1  1 : 0 0 0 0 1 0 0 0 0 0 1 1 0 0 0 
 266  3  1  1 : 0 0 0 0 1 0 0 0 0 1 0 0 0 0 1 
 267  3  1  1 : 0 0 0 0 1 0 0 0 0 1 0 0 0 1 0 
 268  3  1  1 : 0 0 0 0 1 0 0 0 0 1 0 0 1 0 0 
 269  3  1  1 : 0 0 0 0 1 0 0 0 0 1 0 1 0 0 0 
 270  3  1  1 : 0 0 0 0 1 0 0 0 0 1 1 0 0 0 0 
 271  3  1  1 : 0 0 0 0 1 0 0 0 1 0 0 0 0 0 1 
 272  3  1  1 : 0 0 0 0 1 0 0 0 1 0 0 0 0 1 0 
 273  3  1  1 : 0 0 0 0 1 0 0 0 1 0 0 0 1 0 0 
 274  3  1  1 : 0 0 0 0 1 0 0 0 1 0 0 1 0 0 0 
 275  3  1  1 : 0 0 0 0 1 0 0 0 1 0 1 0 0 0 0 
 276  3  1  1 : 0 0 0 0 1 0 0 0 1 1 0 0 0 0 0 
 277  3  1  1 : 0 0 0 0 1 0 0 1 0 0 0 0 0 0 1 
 278  3  1  1 : 0 0 0 0 1 0 0 1 0 0 0 0 0 1 0 
 279  3  1  1 : 0 0 0 0 1 0 0 1 0 0 0 0 1 0 0 
 280  3  1  1 : 0 0 0 0 1 0 0 1 0 0 0 1 0 0 0 
 281  3  1  1 : 0 0 0 0 1 0 0 1 0 0 1 0 0 0 0 
 282  3  1  1 : 0 0 0 0 1 0 0 1 0 1 0 0 0 0 0 
 283  3  1  1 : 0 0 0 0 1 0 0 1 1 0 0 0 0 0 0 
 284  3  1  1 : 0 0 0 0 1 0 1 0 0 0 0 0 0 0 1 
 285  3  1  1 : 0 0 0 0 1 0 1 0 0 0 0 0 0 1 0 
 286  3  1  1 : 0 0 0 0 1 0 1 0 0 0 0 0 1 0 0 
 287  3  1  1 : 0 0 0 0 1 0 1 0 0 0 0 1 0 0 0 
 288  3  1  1 : 0 0 0 0 1 0 1 0 0 0 1 0 0 0 0 
 289  3  1  1 : 0 0 0 0 1 0 1 0 0 1 0 0 0 0 0 
 290  3  1  1 : 0 0 0 0 1 0 1 0 1 0 0 0 0 0 0 
 291  3  1  1 : 0 0 0 0 1 0 1 1 0 0 0 0 0 0 0 
 292  3  1  1 : 0 0 0 0 1 1 0 0 0 0 0 0 0 0 1 
 293  3  1  1 : 0 0 0 0 1 1 0 0 0 0 0 0 0 1 0 
 294  3  1  1 : 0 0 0 0 1 1 0 0 0 0 0 0 1 0 0 
 295  3  1  1 : 0 0 0 0 1 1 0 0 0 0 0 1 0 0 0 
 296  3  1  1 : 0 0 0 0 1 1 0 0 0 0 1 0 0 0 0 
 297  3  1  1 : 0 0 0 0 1 1 0 0 0 1 0 0 0 0 0 
 298  3  1  1 : 0 0 0 0 1 1 0 0 1 0 0 0 0 0 0 
 299  3  1  1 : 0 0 0 0 1 1 0 1 0 0 0 0 0 0 0 
 300  3  1  1 : 0 0 0 0 1 1 1 0 0 0 0 0 0 0 0 
 301  3  1  1 : 0 0 0 1 0 0 0 0 0 0 0 0 0 1 1 
 302  3  1  1 : 0 0 0 1 0 0 0 0 0 0 0 0 1 0 1 
 303  3  1  1 : 0 0 0 1 0 0 0 0 0 0 0 0 1 1 0 
 304  3  1  1 : 0 0 0 1 0 0 0 0 0 0 0 1 0 0 1 
 305  3  1  1 : 0 0 0 1 0 0 0 0 0 0 0 1 0 1 0 
 306  3  1  1 : 0 0 0 1 0 0 0 0 0 0 0 1 1 0 0 
 307  3  1  1 : 0 0 0 1 0 0 0 0 0 0 1 0 0 0 1 
 308  3  1  1 : 0 0 0 1 0 0 0 0 0 0 1 0 0 1 0 
 309  3  1  1 : 0 0 0 1 0 0 0 0 0 0 1 0 1 0 0 
 310  3  1  1 : 0 0 0 1 0 0 0 0 0 0 1 1 0 0 0 
 311  3  1  1 : 0 0 0 1 0 0 0 0 0 1 0 0 0 0 1 
 312  3  1  1 : 0 0 0 1 0 0 0 0 0 1 0 0 0 1 0 
 313  3  1  1 : 0 0 0 1 0 0 0 0 0 1 0 0 1 0 0 
 314  3  1  1 : 0 0 0 1 0 0 0 0 0 1 0 1 0 0 0 
 315  3  1  1 : 0 0 0 1 0 0 0 0 0 1 1 0 0 0 0 
 316  3  1  1 : 0 0 0 1 0 0 0 0 1 0 0 0 0 0 1 
 317  3  1  1 : 0 0 0 1 0 0 0 0 1 0 0 0 0 1 0 
 318  3  1  1 : 0 0 0 1 0 0 0 0 1 0 0 0 1 0 0 
 319  3  1  1 : 0 0 0 1 0 0 0 0 1 0 0 1 0 0 0 
 320  3  1  1 : 0 0 0 1 0 0 0 0 1 0 1 0 0 0 0 
 321  3  1  1 : 0 0 0 1 0 0 0 0 1 1 0 0 0 0 0 
 322  3  1  1 : 0 0 0 1 0 0 0 1 0 0 0 0 0 0 1 
 323  3  1  1 : 0 0 0 1 0 0 0 1 0 0 0 0 0 1 0 
 324  3  1  1 : 0 0 0 1 0 0 0 1 0 0 0 0 1 0 0 
 325  3  1  1 : 0 0 0 1 0 0 0 1 0 0 0 1 0 0 0 
 326  3  1  1 : 0 0 0 1 0 0 0 1 0 0 1 0 0 0 0 
 327  3  1  1 : 0 0 0 1 0 0 0 1 0 1 0 0 0 0 0 
 328  3  1  1 : 0 0 0 1 0 0 0 1 1 0 0 0 0 0 0 
 329  3  1  1 : 0 0 0 1 0 0 1 0 0 0 0 0 0 0 1 
 330  3  1  1 : 0 0 0 1 0 0 1 0 0 0 0 0 0 1 0 
 331  3  1  1 : 0 0 0 1 0 0 1 0 0 0 0 0 1 0 0 
 332  3  1  1 : 0 0 0 1 0 0 1 0 0 0 0 1 0 0 0 
 333  3  1  1 : 0 0 0 1 0 0 1 0 0 0 1 0 0 0 0 
 334  3  1  1 : 0 0 0 1 0 0 1 0 0 1 0 0 0 0 0 
 335  3  1  1 : 0 0 0 1 0 0 1 0 1 0 0 0 0 0 0 
 336  3  1  1 : 0 0 0 1 0 0 1 1 0 0 0 0 0 0 0 
 337  3  1  1 : 0 0 0 1 0 1 0 0 0 0 0 0 0 0 1 
 338  3  1  1 : 0 0 0 1 0 1 0 0 0 0 0 0 0 1 0 
 339  3  1  1 : 0 0 0 1 0 1 0 0 0 0 0 0 1 0 0 
 340  3  1  1 : 0 0 0 1 0 1 0 0 0 0 0 1 0 0 0 
 341  3  1  1 : 0 0 0 1 0 1 0 0 0 0 1 0 0 0 0 
 342  3  1  1 : 0 0 0 1 0 1 0 0 0 1 0 0 0 0 0 
 343  3  1  1 : 0 0 0 1 0 1 0 0 1 0 0 0 0 0 0 
 344  3  1  1 : 0 0 0 1 0 1 0 1 0 0 0 0 0 0 0 
 345  3  1  1 : 0 0 0 1 0 1 1 0 0 0 0 0 0 0 0 
 346  3  1  1 : 0 0 0 1 1 0 0 0 0 0 0 0 0 0 1 
 347  3  1  1 : 0 0 0 1 1 0 0 0 0 0 0 0 0 1 0 
 348  3  1  1 : 0 0 0 1 1 0 0 0 0 0 0 0 1 0 0 
 349  3  1  1 : 0 0 0 1 1 0 0 0 0 0 0 1 0 0 0 
 350  3  1  1 : 0 0 0 1 1 0 0 0 0 0 1 0 0 0 0 
 351  3  1  1 : 0 0 0 1 1 0 0 0 0 1 0 0 0 0 0 
 352  3  1  1 : 0 0 0 1 1 0 0 0 1 0 0 0 0 0 0 
 353  3  1  1 : 0 0 0 1 1 0 0 1 0 0 0 0 0 0 0 
 354  3  1  1 : 0 0 0 1 1 0 1 0 0 0 0 0 0 0 0 
 355  3  1  1 : 0 0 0 1 1 1 0 0 0 0 0 0 0 0 0 
 356  3  1  1 : 0 0 1 0 0 0 0 0 0 0 0 0 0 1 1 
 357  3  1  1 : 0 0 1 0 0 0 0 0 0 0 0 0 1 0 1 
 358  3  1  1 : 0 0 1 0 0 0 0 0 0 0 0 0 1 1 0 
 359  3  1  1 : 0 0 1 0 0 0 0 0 0 0 0 1 0 0 1 
 360  3  1  1 : 0 0 1 0 0 0 0 0 0 0 0 1 0 1 0 
 361  3  1  1 : 0 0 1 0 0 0 0 0 0 0 0 1 1 0 0 
 362  3  1  1 : 0 0 1 0 0 0 0 0 0 0 1 0 0 0 1 
 363  3  1  1 : 0 0 1 0 0 0 0 0 0 0 1 0 0 1 0 
 364  3  1  1 : 0 0 1 0 0 0 0 0 0 0 1 0 1 0 0 
 365  3  1  1 : 0 0 1 0 0 0 0 0 0 0 1 1 0 0 0 
 366  3  1  1 : 0 0 1 0 0 0 0 0 0 1 0 0 0 0 1 
 367  3  1  1 : 0 0 1 0 0 0 0 0 0 1 0 0 0 1 0 
 368  3  1  1 : 0 0 1 0 0 0 0 0 0 1 0 0 1 0 0 
 369  3  1  1 : 0 0 1 0 0 0 0 0 0 1 0 1 0 0 0 
 370  3  1  1 : 0 0 1 0 0 0 0 0 0 1 1 0 0 0 0 
 371  3  1  1 : 0 0 1 0 0 0 0 0 1 0 0 0 0 0 1 
 372  3  1  1 : 0 0 1 0 0 0 0 0 1 0 0 0 0 1 0 
 373  3  1  1 : 0 0 1 0 0 0 0 0 1 0 0 0 1 0 0 
 374  3  1  1 : 0 0 1 0 0 0 0 0 1 0 0 1 0 0 0 
 375  3  1  1 : 0 0 1 0 0 0 0 0 1 0 1 0 0 0 0 
 376  3  1  1 : 0 0 1 0 0 0 0 0 1 1 0 0 0 0 0 
 377  3  1  1 : 0 0 1 0 0 0 0 1 0 0 0 0 0 0 1 
 378  3  1  1 : 0 0 1 0 0 0 0 1 0 0 0 0 0 1 0 
 379  3  1  1 : 0 0 1 0 0 0 0 1 0 0 0 0 1 0 0 
 380  3  1  1 : 0 0 1 0 0 0 0 1 0 0 0 1 0 0 0 
 381  3  1  1 : 0 0 1 0 0 0 0 1 0 0 1 0 0 0 0 
 382  3  1  1 : 0 0 1 0 0 0 0 1 0 1 0 0 0 0 0 
 383  3  1  1 : 0 0 1 0 0 0 0 1 1 0 0 0 0 0 0 
 384  3  1  1 : 0 0 1 0 0 0 1 0 0 0 0 0 0 0 1 
 385  3  1  1 : 0 0 1 0 0 0 1 0 0 0 0 0 0 1 0 
 386  3  1  1 : 0 0 1 0 0 0 1 0 0 0 0 0 1 0 0 
 387  3  1  1 : 0 0 1 0 0 0 1 0 0 0 0 1 0 0 0 
 388  3  1  1 : 0 0 1 0 0 0 1 0 0 0 1 0 0 0 0 
 389  3  1  1 : 0 0 1 0 0 0 1 0 0 1 0 0 0 0 0 
 390  3  1  1 : 0 0 1 0 0 0 1 0 1 0 0 0 0 0 0 
 391  3  1  1 : 0 0 1 0 0 0 1 1 0 0 0 0 0 0 0 
 392  3  1  1 : 0 0 1 0 0 1 0 0 0 0 0 0 0 0 1 
 393  3  1  1 : 0 0 1 0 0 1 0 0 0 0 0 0 0 1 0 
 394  3  1  1 : 0 0 1 0 0 1 0 0 0 0 0 0 1 0 0 
 395  3  1  1 : 0 0 1 0 0 1 0 0 0 0 0 1 0 0 0 
 396  3  1  1 : 0 0 1 0 0 1 0 0 0 0 1 0 0 0 0 
 397  3  1  1 : 0 0 1 0 0 1 0 0 0 1 0 0 0 0 0 
 398  3  1  1 : 0 0 1 0 0 1 0 0 1 0 0 0 0 0 0 
 399  3  1  1 : 0 0 1 0 0 1 0 1 0 0 0 0 0 0 0 
 400  3  1  1 : 0 0 1 0 0 1 1 0 0 0 0 0 0 0 0 
 401  3  1  1 : 0 0 1 0 1 0 0 0 0 0 0 0 0 0 1 
 402  3  1  1 : 0 0 1 0 1 0 0 0 0 0 0 0 0 1 0 
 403  3  1  1 : 0 0 1 0 1 0 0 0 0 0 0 0 1 0 0 
 404  3  1  1 : 0 0 1 0 1 0 0 0 0 0 0 1 0 0 0 
 405  3  1  1 : 0 0 1 0 1 0 0 0 0 0 1 0 0 0 0 
 406  3  1  1 : 0 0 1 0 1 0 0 0 0 1 0 0 0 0 0 
 407  3  1  1 : 0 0 1 0 1 0 0 0 1 0 0 0 0 0 0 
 408  3  1  1 : 0 0 1 0 1 0 0 1 0 0 0 0 0 0 0 
 409  3  1  1 : 0 0 1 0 1 0 1 0 0 0 0 0 0 0 0 
 410  3  1  1 : 0 0 1 0 1 1 0 0 0 0 0 0 0 0 0 
 411  3  1  1 : 0 0 1 1 0 0 0 0 0 0 0 0 0 0 1 
 412  3  1  1 : 0 0 1 1 0 0 0 0 0 0 0 0 0 1 0 
 413  3  1  1 : 0 0 1 1 0 0 0 0 0 0 0 0 1 0 0 
 414  3  1  1 : 0 0 1 1 0 0 0 0 0 0 0 1 0 0 0 
 415  3  1  1 : 0 0 1 1 0 0 0 0 0 0 1 0 0 0 0 
 416  3  1  1 : 0 0 1 1 0 0 0 0 0 1 0 0 0 0 0 
 417  3  1  1 : 0 0 1 1 0 0 0 0 1 0 0 0 0 0 0 
 418  3  1  1 : 0 0 1 1 0 0 0 1 0 0 0 0 0 0 0 
 419  3  1  1 : 0 0 1 1 0 0 1 0 0 0 0 0 0 0 0 
 420  3  1  1 : 0 0 1 1 0 1 0 0 0 0 0 0 0 0 0 
 421  3  1  1 : 0 0 1 1 1 0 0 0 0 0 0 0 0 0 0 
 422  3  1  1 : 0 1 0 0 0 0 0 0 0 0 0 0 0 1 1 
 423  3  1  1 : 0 1 0 0 0 0 0 0 0 0 0 0 1 0 1 
 424  3  1  1 : 0 1 0 0 0 0 0 0 0 0 0 0 1 1 0 
 425  3  1  1 : 0 1 0 0 0 0 0 0 0 0 0 1 0 0 1 
 426  3  1  1 : 0 1 0 0 0 0 0 0 0 0 0 1 0 1 0 
 427  3  1  1 : 0 1 0 0 0 0 0 0 0 0 0 1 1 0 0 
 428  3  1  1 : 0 1 0 0 0 0 0 0 0 0 1 0 0 0 1 
 429  3  1  1 : 0 1 0 0 0 0 0 0 0 0 1 0 0 1 0 
 430  3  1  1 : 0 1 0 0 0 0 0 0 0 0 1 0 1 0 0 
 431  3  1  1 : 0 1 0 0 0 0 0 0 0 0 1 1 0 0 0 
 432  3  1  1 : 0 1 0 0 0 0 0 0 0 1 0 0 0 0 1 
 433  3  1  1 : 0 1 0 0 0 0 0 0 0 1 0 0 0 1 0 
 434  3  1  1 : 0 1 0 0 0 0 0 0 0 1 0 0 1 0 0 
 435  3  1  1 : 0 1 0 0 0 0 0 0 0 1 0 1 0 0 0 
 436  3  1  1 : 0 1 0 0 0 0 0 0 0 1 1 0 0 0 0 
 437  3  1  1 : 0 1 0 0 0 0 0 0 1 0 0 0 0 0 1 
 438  3  1  1 : 0 1 0 0 0 0 0 0 1 0 0 0 0 1 0 
 439  3  1  1 : 0 1 0 0 0 0 0 0 1 0 0 0 1 0 0 
 440  3  1  1 : 0 1 0 0 0 0 0 0 1 0 0 1 0 0 0 
 441  3  1  1 : 0 1 0 0 0 0 0 0 1 0 1 0 0 0 0 
 442  3  1  1 : 0 1 0 0 0 0 0 0 1 1 0 0 0 0 0 
 443  3  1  1 : 0 1 0 0 0 0 0 1 0 0 0 0 0 0 1 
 444  3  1  1 : 0 1 0 0 0 0 0 1 0 0 0 0 0 1 0 
 445  3  1  1 : 0 1 0 0 0 0 0 1 0 0 0 0 1 0 0 
 446  3  1  1 : 0 1 0 0 0 0 0 1 0 0 0 1 0 0 0 
 447  3  1  1 : 0 1 0 0 0 0 0 1 0 0 1 0 0 0 0 
 448  3  1  1 : 0 1 0 0 0 0 0 1 0 1 0 0 0 0 0 
 449  3  1  1 : 0 1 0 0 0 0 0 1 1 0 0 0 0 0 0 
 450  3  1  1 : 0 1 0 0 0 0 1 0 0 0 0 0 0 0 1 
 451  3  1  1 : 0 1 0 0 0 0 1 0 0 0 0 0 0 1 0 
 452  3  1  1 : 0 1 0 0 0 0 1 0 0 0 0 0 1 0 0 
 453  3  1  1 : 0 1 0 0 0 0 1 0 0 0 0 1 0 0 0 
 454  3  1  1 : 0 1 0 0 0 0 1 0 0 0 1 0 0 0 0 
 455  3  1  1 : 0 1 0 0 0 0 1 0 0 1 0 0 0 0 0 
 456  3  1  1 : 0 1 0 0 0 0 1 0 1 0 0 0 0 0 0 
 457  3  1  1 : 0 1 0 0 0 0 1 1 0 0 0 0 0 0 0 
 458  3  1  1 : 0 1 0 0 0 1 0 0 0 0 0 0 0 0 1 
 459  3  1  1 : 0 1 0 0 0 1 0 0 0 0 0 0 0 1 0 
 460  3  1  1 : 0 1 0 0 0 1 0 0 0 0 0 0 1 0 0 
 461  3  1  1 : 0 1 0 0 0 1 0 0 0 0 0 1 0 0 0 
 462  3  1  1 : 0 1 0 0 0 1 0 0 0 0 1 0 0 0 0 
 463  3  1  1 : 0 1 0 0 0 1 0 0 0 1 0 0 0 0 0 
 464  3  1  1 : 0 1 0 0 0 1 0 0 1 0 0 0 0 0 0 
 465  3  1  1 : 0 1 0 0 0 1 0 1 0 0 0 0 0 0 0 
 466  3  1  1 : 0 1 0 0 0 1 1 0 0 0 0 0 0 0 0 
 467  3  1  1 : 0 1 0 0 1 0 0 0 0 0 0 0 0 0 1 
 468  3  1  1 : 0 1 0 0 1 0 0 0 0 0 0 0 0 1 0 
 469  3  1  1 : 0 1 0 0 1 0 0 0 0 0 0 0 1 0 0 
 470  3  1  1 : 0 1 0 0 1 0 0 0 0 0 0 1 0 0 0 
 471  3  1  1 : 0 1 0 0 1 0 0 0 0 0 1 0 0 0 0 
 472  3  1  1 : 0 1 0 0 1 0 0 0 0 1 0 0 0 0 0 
 473  3  1  1 : 0 1 0 0 1 0 0 0 1 0 0 0 0 0 0 
 474  3  1  1 : 0 1 0 0 1 0 0 1 0 0 0 0 0 0 0 
 475  3  1  1 : 0 1 0 0 1 0 1 0 0 0 0 0 0 0 0 
 476  3  1  1 : 0 1 0 0 1 1 0 0 0 0 0 0 0 0 0 
 477  3  1  1 : 0 1 0 1 0 0 0 0 0 0 0 0 0 0 1 
 478  3  1  1 : 0 1 0 1 0 0 0 0 0 0 0 0 0 1 0 
 479  3  1  1 : 0 1 0 1 0 0 0 0 0 0 0 0 1 0 0 
 480  3  1  1 : 0 1 0 1 0 0 0 0 0 0 0 1 0 0 0 
 481  3  1  1 : 0 1 0 1 0 0 0 0 0 0 1 0 0 0 0 
 482  3  1  1 : 0 1 0 1 0 0 0 0 0 1 0 0 0 0 0 
 483  3  1  1 : 0 1 0 1 0 0 0 0 1 0 0 0 0 0 0 
 484  3  1  1 : 0 1 0 1 0 0 0 1 0 0 0 0 0 0 0 
 485  3  1  1 : 0 1 0 1 0 0 1 0 0 0 0 0 0 0 0 
 486  3  1  1 : 0 1 0 1 0 1 0 0 0 0 0 0 0 0 0 
 487  3  1  1 : 0 1 0 1 1 0 0 0 0 0 0 0 0 0 0 
 488  3  1  1 : 0 1 1 0 0 0 0 0 0 0 0 0 0 0 1 
 489  3  1  1 : 0 1 1 0 0 0 0 0 0 0 0 0 0 1 0 
 490  3  1  1 : 0 1 1 0 0 0 0 0 0 0 0 0 1 0 0 
 491  3  1  1 : 0 1 1 0 0 0 0 0 0 0 0 1 0 0 0 
 492  3  1  1 : 0 1 1 0 0 0 0 0 0 0 1 0 0 0 0 
 493  3  1  1 : 0 1 1 0 0 0 0 0 0 1 0 0 0 0 0 
 494  3  1  1 : 0 1 1 0 0 0 0 0 1 0 0 0 0 0 0 
 495  3  1  1 : 0 1 1 0 0 0 0 1 0 0 0 0 0 0 0 
 496  3  1  1 : 0 1 1 0 0 0 1 0 0 0 0 0 0 0 0 
 497  3  1  1 : 0 1 1 0 0 1 0 0 0 0 0 0 0 0 0 
 498  3  1  1 : 0 1 1 0 1 0 0 0 0 0 0 0 0 0 0 
 499  3  1  1 : 0 1 1 1 0 0 0 0 0 0 0 0 0 0 0 
 500  3  1  1 : 1 0 0 0 0 0 0 0 0 0 0 0 0 1 1 
 501  3  1  1 : 1 0 0 0 0 0 0 0 0 0 0 0 1 0 1 
 502  3  1  1 : 1 0 0 0 0 0 0 0 0 0 0 0 1 1 0 
 503  3  1  1 : 1 0 0 0 0 0 0 0 0 0 0 1 0 0 1 
 504  3  1  1 : 1 0 0 0 0 0 0 0 0 0 0 1 0 1 0 
 505  3  1  1 : 1 0 0 0 0 0 0 0 0 0 0 1 1 0 0 
 506  3  1  1 : 1 0 0 0 0 0 0 0 0 0 1 0 0 0 1 
 507  3  1  1 : 1 0 0 0 0 0 0 0 0 0 1 0 0 1 0 
 508  3  1  1 : 1 0 0 0 0 0 0 0 0 0 1 0 1 0 0 
 509  3  1  1 : 1 0 0 0 0 0 0 0 0 0 1 1 0 0 0 
 510  3  1  1 : 1 0 0 0 0 0 0 0 0 1 0 0 0 0 1 
 511  3  1  1 : 1 0 0 0 0 0 0 0 0 1 0 0 0 1 0 
 512  3  1  1 : 1 0 0 0 0 0 0 0 0 1 0 0 1 0 0 
 513  3  1  1 : 1 0 0 0 0 0 0 0 0 1 0 1 0 0 0 
 514  3  1  1 : 1 0 0 0 0 0 0 0 0 1 1 0 0 0 0 
 515  3  1  1 : 1 0 0 0 0 0 0 0 1 0 0 0 0 0 1 
 516  3  1  1 : 1 0 0 0 0 0 0 0 1 0 0 0 0 1 0 
 517  3  1  1 : 1 0 0 0 0 0 0 0 1 0 0 0 1 0 0 
 518  3  1  1 : 1 0 0 0 0 0 0 0 1 0 0 1 0 0 0 
 519  3  1  1 : 1 0 0 0 0 0 0 0 1 0 1 0 0 0 0 
 520  3  1  1 : 1 0 0 0 0 0 0 0 1 1 0 0 0 0 0 
 521  3  1  1 : 1 0 0 0 0 0 0 1 0 0 0 0 0 0 1 
 522  3  1  1 : 1 0 0 0 0 0 0 1 0 0 0 0 0 1 0 
 523  3  1  1 : 1 0 0 0 0 0 0 1 0 0 0 0 1 0 0 
 524  3  1  1 : 1 0 0 0 0 0 0 1 0 0 0 1 0 0 0 
 525  3  1  1 : 1 0 0 0 0 0 0 1 0 0 1 0 0 0 0 
 526  3  1  1 : 1 0 0 0 0 0 0 1 0 1 0 0 0 0 0 
 527  3  1  1 : 1 0 0 0 0 0 0 1 1 0 0 0 0 0 0 
 528  3  1  1 : 1 0 0 0 0 0 1 0 0 0 0 0 0 0 1 
 529  3  1  1 : 1 0 0 0 0 0 1 0 0 0 0 0 0 1 0 
 530  3  1  1 : 1 0 0 0 0 0 1 0 0 0 0 0 1 0 0 
 531  3  1  1 : 1 0 0 0 0 0 1 0 0 0 0 1 0 0 0 
 532  3  1  1 : 1 0 0 0 0 0 1 0 0 0 1 0 0 0 0 
 533  3  1  1 : 1 0 0 0 0 0 1 0 0 1 0 0 0 0 0 
 534  3  1  1 : 1 0 0 0 0 0 1 0 1 0 0 0 0 0 0 
 535  3  1  1 : 1 0 0 0 0 0 1 1 0 0 0 0 0 0 0 
 536  3  1  1 : 1 0 0 0 0 1 0 0 0 0 0 0 0 0 1 
 537  3  1  1 : 1 0 0 0 0 1 0 0 0 0 0 0 0 1 0 
 538  3  1  1 : 1 0 0 0 0 1 0 0 0 0 0 0 1 0 0 
 539  3  1  1 : 1 0 0 0 0 1 0 0 0 0 0 1 0 0 0 
 540  3  1  1 : 1 0 0 0 0 1 0 0 0 0 1 0 0 0 0 
 541  3  1  1 : 1 0 0 0 0 1 0 0 0 1 0 0 0 0 0 
 542  3  1  1 : 1 0 0 0 0 1 0 0 1 0 0 0 0 0 0 
 543  3  1  1 : 1 0 0 0 0 1 0 1 0 0 0 0 0 0 0 
 544  3  1  1 : 1 0 0 0 0 1 1 0 0 0 0 0 0 0 0 
 545  3  1  1 : 1 0 0 0 1 0 0 0 0 0 0 0 0 0 1 
 546  3  1  1 : 1 0 0 0 1 0 0 0 0 0 0 0 0 1 0 
 547  3  1  1 : 1 0 0 0 1 0 0 0 0 0 0 0 1 0 0 
 548  3  1  1 : 1 0 0 0 1 0 0 0 0 0 0 1 0 0 0 
 549  3  1  1 : 1 0 0 0 1 0 0 0 0 0 1 0 0 0 0 
 550  3  1  1 : 1 0 0 0 1 0 0 0 0 1 0 0 0 0 0 
 551  3  1  1 : 1 0 0 0 1 0 0 0 1 0 0 0 0 0 0 
 552  3  1  1 : 1 0 0 0 1 0 0 1 0 0 0 0 0 0 0 
 553  3  1  1 : 1 0 0 0 1 0 1 0 0 0 0 0 0 0 0 
 554  3  1  1 : 1 0 0 0 1 1 0 0 0 0 0 0 0 0 0 
 555  3  1  1 : 1 0 0 1 0 0 0 0 0 0 0 0 0 0 1 
 556  3  1  1 : 1 0 0 1 0 0 0 0 0 0 0 0 0 1 0 
 557  3  1  1 : 1 0 0 1 0 0 0 0 0 0 0 0 1 0 0 
 558  3  1  1 : 1 0 0 1 0 0 0 0 0 0 0 1 0 0 0 
 559  3  1  1 : 1 0 0 1 0 0 0 0 0 0 1 0 0 0 0 
 560  3  1  1 : 1 0 0 1 0 0 0 0 0 1 0 0 0 0 0 
 561  3  1  1 : 1 0 0 1 0 0 0 0 1 0 0 0 0 0 0 
 562  3  1  1 : 1 0 0 1 0 0 0 1 0 0 0 0 0 0 0 
 563  3  1  1 : 1 0 0 1 0 0 1 0 0 0 0 0 0 0 0 
 564  3  1  1 : 1 0 0 1 0 1 0 0 0 0 0 0 0 0 0 
 565  3  1  1 : 1 0 0 1 1 0 0 0 0 0 0 0 0 0 0 
 566  3  1  1 : 1 0 1 0 0 0 0 0 0 0 0 0 0 0 1 
 567  3  1  1 : 1 0 1 0 0 0 0 0 0 0 0 0 0 1 0 
 568  3  1  1 : 1 0 1 0 0 0 0 0 0 0 0 0 1 0 0 
 569  3  1  1 : 1 0 1 0 0 0 0 0 0 0 0 1 0 0 0 
 570  3  1  1 : 1 0 1 0 0 0 0 0 0 0 1 0 0 0 0 
 571  3  1  1 : 1 0 1 0 0 0 0 0 0 1 0 0 0 0 0 
 572  3  1  1 : 1 0 1 0 0 0 0 0 1 0 0 0 0 0 0 
 573  3  1  1 : 1 0 1 0 0 0 0 1 0 0 0 0 0 0 0 
 574  3  1  1 : 1 0 1 0 0 0 1 0 0 0 0 0 0 0 0 
 575  3  1  1 : 1 0 1 0 0 1 0 0 0 0 0 0 0 0 0 
 576  3  1  1 : 1 0 1 0 1 0 0 0 0 0 0 0 0 0 0 
 577  3  1  1 : 1 0 1 1 0 0 0 0 0 0 0 0 0 0 0 
 578  3  1  1 : 1 1 0 0 0 0 0 0 0 0 0 0 0 0 1 
 579  3  1  1 : 1 1 0 0 0 0 0 0 0 0 0 0 0 1 0 
 580  3  1  1 : 1 1 0 0 0 0 0 0 0 0 0 0 1 0 0 
 581  3  1  1 : 1 1 0 0 0 0 0 0 0 0 0 1 0 0 0 
 582  3  1  1 : 1 1 0 0 0 0 0 0 0 0 1 0 0 0 0 
 583  3  1  1 : 1 1 0 0 0 0 0 0 0 1 0 0 0 0 0 
 584  3  1  1 : 1 1 0 0 0 0 0 0 1 0 0 0 0 0 0 
 585  3  1  1 : 1 1 0 0 0 0 0 1 0 0 0 0 0 0 0 
 586  3  1  1 : 1 1 0 0 0 0 1 0 0 0 0 0 0 0 0 
 587  3  1  1 : 1 1 0 0 0 1 0 0 0 0 0 0 0 0 0 
 588  3  1  1 : 1 1 0 0 1 0 0 0 0 0 0 0 0 0 0 
 589  3  1  1 : 1 1 0 1 0 0 0 0 0 0 0 0 0 0 0 
 590  3  1  1 : 1 1 1 0 0 0 0 0 0 0 0 0 0 0 0 
 591  3  1  1 : 0 0 0 0 0 0 0 0 0 0 0 0 0 1 2 
 592  3  1  1 : 0 0 0 0 0 0 0 0 0 0 0 0 0 2 1 
 593  3  1  1 : 0 0 0 0 0 0 0 0 0 0 0 0 1 0 2 
 594  3  1  1 : 0 0 0 0 0 0 0 0 0 0 0 0 1 2 0 
 595  3  1  1 : 0 0 0 0 0 0 0 0 0 0 0 0 2 0 1 
 596  3  1  1 : 0 0 0 0 0 0 0 0 0 0 0 0 2 1 0 
 597  3  1  1 : 0 0 0 0 0 0 0 0 0 0 0 1 0 0 2 
 598  3  1  1 : 0 0 0 0 0 0 0 0 0 0 0 1 0 2 0 
 599  3  1  1 : 0 0 0 0 0 0 0 0 0 0 0 1 2 0 0 
 600  3  1  1 : 0 0 0 0 0 0 0 0 0 0 0 2 0 0 1 
 601  3  1  1 : 0 0 0 0 0 0 0 0 0 0 0 2 0 1 0 
 602  3  1  1 : 0 0 0 0 0 0 0 0 0 0 0 2 1 0 0 
 603  3  1  1 : 0 0 0 0 0 0 0 0 0 0 1 0 0 0 2 
 604  3  1  1 : 0 0 0 0 0 0 0 0 0 0 1 0 0 2 0 
 605  3  1  1 : 0 0 0 0 0 0 0 0 0 0 1 0 2 0 0 
 606  3  1  1 : 0 0 0 0 0 0 0 0 0 0 1 2 0 0 0 
 607  3  1  1 : 0 0 0 0 0 0 0 0 0 0 2 0 0 0 1 
 608  3  1  1 : 0 0 0 0 0 0 0 0 0 0 2 0 0 1 0 
 609  3  1  1 : 0 0 0 0 0 0 0 0 0 0 2 0 1 0 0 
 610  3  1  1 : 0 0 0 0 0 0 0 0 0 0 2 1 0 0 0 
 611  3  1  1 : 0 0 0 0 0 0 0 0 0 1 0 0 0 0 2 
 612  3  1  1 : 0 0 0 0 0 0 0 0 0 1 0 0 0 2 0 
 613  3  1  1 : 0 0 0 0 0 0 0 0 0 1 0 0 2 0 0 
 614  3  1  1 : 0 0 0 0 0 0 0 0 0 1 0 2 0 0 0 
 615  3  1  1 : 0 0 0 0 0 0 0 0 0 1 2 0 0 0 0 
 616  3  1  1 : 0 0 0 0 0 0 0 0 0 2 0 0 0 0 1 
 617  3  1  1 : 0 0 0 0 0 0 0 0 0 2 0 0 0 1 0 
 618  3  1  1 : 0 0 0 0 0 0 0 0 0 2 0 0 1 0 0 
 619  3  1  1 : 0 0 0 0 0 0 0 0 0 2 0 1 0 0 0 
 620  3  1  1 : 0 0 0 0 0 0 0 0 0 2 1 0 0 0 0 
 621  3  1  1 : 0 0 0 0 0 0 0 0 1 0 0 0 0 0 2 
 622  3  1  1 : 0 0 0 0 0 0 0 0 1 0 0 0 0 2 0 
 623  3  1  1 : 0 0 0 0 0 0 0 0 1 0 0 0 2 0 0 
 624  3  1  1 : 0 0 0 0 0 0 0 0 1 0 0 2 0 0 0 
 625  3  1  1 : 0 0 0 0 0 0 0 0 1 0 2 0 0 0 0 
 626  3  1  1 : 0 0 0 0 0 0 0 0 1 2 0 0 0 0 0 
 627  3  1  1 : 0 0 0 0 0 0 0 0 2 0 0 0 0 0 1 
 628  3  1  1 : 0 0 0 0 0 0 0 0 2 0 0 0 0 1 0 
 629  3  1  1 : 0 0 0 0 0 0 0 0 2 0 0 0 1 0 0 
 630  3  1  1 : 0 0 0 0 0 0 0 0 2 0 0 1 0 0 0 
 631  3  1  1 : 0 0 0 0 0 0 0 0 2 0 1 0 0 0 0 
 632  3  1  1 : 0 0 0 0 0 0 0 0 2 1 0 0 0 0 0 
 633  3  1  1 : 0 0 0 0 0 0 0 1 0 0 0 0 0 0 2 
 634  3  1  1 : 0 0 0 0 0 0 0 1 0 0 0 0 0 2 0 
 635  3  1  1 : 0 0 0 0 0 0 0 1 0 0 0 0 2 0 0 
 636  3  1  1 : 0 0 0 0 0 0 0 1 0 0 0 2 0 0 0 
 637  3  1  1 : 0 0 0 0 0 0 0 1 0 0 2 0 0 0 0 
 638  3  1  1 : 0 0 0 0 0 0 0 1 0 2 0 0 0 0 0 
 639  3  1  1 : 0 0 0 0 0 0 0 1 2 0 0 0 0 0 0 
 640  3  1  1 : 0 0 0 0 0 0 0 2 0 0 0 0 0 0 1 
 641  3  1  1 : 0 0 0 0 0 0 0 2 0 0 0 0 0 1 0 
 642  3  1  1 : 0 0 0 0 0 0 0 2 0 0 0 0 1 0 0 
 643  3  1  1 : 0 0 0 0 0 0 0 2 0 0 0 1 0 0 0 
 644  3  1  1 : 0 0 0 0 0 0 0 2 0 0 1 0 0 0 0 
 645  3  1  1 : 0 0 0 0 0 0 0 2 0 1 0 0 0 0 0 
 646  3  1  1 : 0 0 0 0 0 0 0 2 1 0 0 0 0 0 0 
 647  3  1  1 : 0 0 0 0 0 0 1 0 0 0 0 0 0 0 2 
 648  3  1  1 : 0 0 0 0 0 0 1 0 0 0 0 0 0 2 0 
 649  3  1  1 : 0 0 0 0 0 0 1 0 0 0 0 0 2 0 0 
 650  3  1  1 : 0 0 0 0 0 0 1 0 0 0 0 2 0 0 0 
 651  3  1  1 : 0 0 0 0 0 0 1 0 0 0 2 0 0 0 0 
 652  3  1  1 : 0 0 0 0 0 0 1 0 0 2 0 0 0 0 0 
 653  3  1  1 : 0 0 0 0 0 0 1 0 2 0 0 0 0 0 0 
 654  3  1  1 : 0 0 0 0 0 0 1 2 0 0 0 0 0 0 0 
 655  3  1  1 : 0 0 0 0 0 0 2 0 0 0 0 0 0 0 1 
 656  3  1  1 : 0 0 0 0 0 0 2 0 0 0 0 0 0 1 0 
 657  3  1  1 : 0 0 0 0 0 0 2 0 0 0 0 0 1 0 0 
 658  3  1  1 : 0 0 0 0 0 0 2 0 0 0 0 1 0 0 0 
 659  3  1  1 : 0 0 0 0 0 0 2 0 0 0 1 0 0 0 0 
 660  3  1  1 : 0 0 0 0 0 0 2 0 0 1 0 0 0 0 0 
 661  3  1  1 : 0 0 0 0 0 0 2 0 1 0 0 0 0 0 0 
 662  3  1  1 : 0 0 0 0 0 0 2 1 0 0 0 0 0 0 0 
 663  3  1  1 : 0 0 0 0 0 1 0 0 0 0 0 0 0 0 2 
 664  3  1  1 : 0 0 0 0 0 1 0 0 0 0 0 0 0 2 0 
 665  3  1  1 : 0 0 0 0 0 1 0 0 0 0 0 0 2 0 0 
 666  3  1  1 : 0 0 0 0 0 1 0 0 0 0 0 2 0 0 0 
 667  3  1  1 : 0 0 0 0 0 1 0 0 0 0 2 0 0 0 0 
 668  3  1  1 : 0 0 0 0 0 1 0 0 0 2 0 0 0 0 0 
 669  3  1  1 : 0 0 0 0 0 1 0 0 2 0 0 0 0 0 0 
 670  3  1  1 : 0 0 0 0 0 1 0 2 0 0 0 0 0 0 0 
 671  3  1  1 : 0 0 0 0 0 1 2 0 0 0 0 0 0 0 0 
 672  3  1  1 : 0 0 0 0 0 2 0 0 0 0 0 0 0 0 1 
 673  3  1  1 : 0 0 0 0 0 2 0 0 0 0 0 0 0 1 0 
 674  3  1  1 : 0 0 0 0 0 2 0 0 0 0 0 0 1 0 0 
 675  3  1  1 : 0 0 0 0 0 2 0 0 0 0 0 1 0 0 0 
 676  3  1  1 : 0 0 0 0 0 2 0 0 0 0 1 0 0 0 0 
 677  3  1  1 : 0 0 0 0 0 2 0 0 0 1 0 0 0 0 0 
 678  3  1  1 : 0 0 0 0 0 2 0 0 1 0 0 0 0 0 0 
 679  3  1  1 : 0 0 0 0 0 2 0 1 0 0 0 0 0 0 0 
 680  3  1  1 : 0 0 0 0 0 2 1 0 0 0 0 0 0 0 0 
 681  3  1  1 : 0 0 0 0 1 0 0 0 0 0 0 0 0 0 2 
 682  3  1  1 : 0 0 0 0 1 0 0 0 0 0 0 0 0 2 0 
 683  3  1  1 : 0 0 0 0 1 0 0 0 0 0 0 0 2 0 0 
 684  3  1  1 : 0 0 0 0 1 0 0 0 0 0 0 2 0 0 0 
 685  3  1  1 : 0 0 0 0 1 0 0 0 0 0 2 0 0 0 0 
 686  3  1  1 : 0 0 0 0 1 0 0 0 0 2 0 0 0 0 0 
 687  3  1  1 : 0 0 0 0 1 0 0 0 2 0 0 0 0 0 0 
 688  3  1  1 : 0 0 0 0 1 0 0 2 0 0 0 0 0 0 0 
 689  3  1  1 : 0 0 0 0 1 0 2 0 0 0 0 0 0 0 0 
 690  3  1  1 : 0 0 0 0 1 2 0 0 0 0 0 0 0 0 0 
 691  3  1  1 : 0 0 0 0 2 0 0 0 0 0 0 0 0 0 1 
 692  3  1  1 : 0 0 0 0 2 0 0 0 0 0 0 0 0 1 0 
 693  3  1  1 : 0 0 0 0 2 0 0 0 0 0 0 0 1 0 0 
 694  3  1  1 : 0 0 0 0 2 0 0 0 0 0 0 1 0 0 0 
 695  3  1  1 : 0 0 0 0 2 0 0 0 0 0 1 0 0 0 0 
 696  3  1  1 : 0 0 0 0 2 0 0 0 0 1 0 0 0 0 0 
 697  3  1  1 : 0 0 0 0 2 0 0 0 1 0 0 0 0 0 0 
 698  3  1  1 : 0 0 0 0 2 0 0 1 0 0 0 0 0 0 0 
 699  3  1  1 : 0 0 0 0 2 0 1 0 0 0 0 0 0 0 0 
 700  3  1  1 : 0 0 0 0 2 1 0 0 0 0 0 0 0 0 0 
 701  3  1  1 : 0 0 0 1 0 0 0 0 0 0 0 0 0 0 2 
 702  3  1  1 : 0 0 0 1 0 0 0 0 0 0 0 0 0 2 0 
 703  3  1  1 : 0 0 0 1 0 0 0 0 0 0 0 0 2 0 0 
 704  3  1  1 : 0 0 0 1 0 0 0 0 0 0 0 2 0 0 0 
 705  3  1  1 : 0 0 0 1 0 0 0 0 0 0 2 0 0 0 0 
 706  3  1  1 : 0 0 0 1 0 0 0 0 0 2 0 0 0 0 0 
 707  3  1  1 : 0 0 0 1 0 0 0 0 2 0 0 0 0 0 0 
 708  3  1  1 : 0 0 0 1 0 0 0 2 0 0 0 0 0 0 0 
 709  3  1  1 : 0 0 0 1 0 0 2 0 0 0 0 0 0 0 0 
 710  3  1  1 : 0 0 0 1 0 2 0 0 0 0 0 0 0 0 0 
 711  3  1  1 : 0 0 0 1 2 0 0 0 0 0 0 0 0 0 0 
 712  3  1  1 : 0 0 0 2 0 0 0 0 0 0 0 0 0 0 1 
 713  3  1  1 : 0 0 0 2 0 0 0 0 0 0 0 0 0 1 0 
 714  3  1  1 : 0 0 0 2 0 0 0 0 0 0 0 0 1 0 0 
 715  3  1  1 : 0 0 0 2 0 0 0 0 0 0 0 1 0 0 0 
 716  3  1  1 : 0 0 0 2 0 0 0 0 0 0 1 0 0 0 0 
 717  3  1  1 : 0 0 0 2 0 0 0 0 0 1 0 0 0 0 0 
 718  3  1  1 : 0 0 0 2 0 0 0 0 1 0 0 0 0 0 0 
 719  3  1  1 : 0 0 0 2 0 0 0 1 0 0 0 0 0 0 0 
 720  3  1  1 : 0 0 0 2 0 0 1 0 0 0 0 0 0 0 0 
 721  3  1  1 : 0 0 0 2 0 1 0 0 0 0 0 0 0 0 0 
 722  3  1  1 : 0 0 0 2 1 0 0 0 0 0 0 0 0 0 0 
 723  3  1  1 : 0 0 1 0 0 0 0 0 0 0 0 0 0 0 2 
 724  3  1  1 : 0 0 1 0 0 0 0 0 0 0 0 0 0 2 0 
 725  3  1  1 : 0 0 1 0 0 0 0 0 0 0 0 0 2 0 0 
 726  3  1  1 : 0 0 1 0 0 0 0 0 0 0 0 2 0 0 0 
 727  3  1  1 : 0 0 1 0 0 0 0 0 0 0 2 0 0 0 0 
 728  3  1  1 : 0 0 1 0 0 0 0 0 0 2 0 0 0 0 0 
 729  3  1  1 : 0 0 1 0 0 0 0 0 2 0 0 0 0 0 0 
 730  3  1  1 : 0 0 1 0 0 0 0 2 0 0 0 0 0 0 0 
 731  3  1  1 : 0 0 1 0 0 0 2 0 0 0 0 0 0 0 0 
 732  3  1  1 : 0 0 1 0 0 2 0 0 0 0 0 0 0 0 0 
 733  3  1  1 : 0 0 1 0 2 0 0 0 0 0 0 0 0 0 0 
 734  3  1  1 : 0 0 1 2 0 0 0 0 0 0 0 0 0 0 0 
 735  3  1  1 : 0 0 2 0 0 0 0 0 0 0 0 0 0 0 1 
 736  3  1  1 : 0 0 2 0 0 0 0 0 0 0 0 0 0 1 0 
 737  3  1  1 : 0 0 2 0 0 0 0 0 0 0 0 0 1 0 0 
 738  3  1  1 : 0 0 2 0 0 0 0 0 0 0 0 1 0 0 0 
 739  3  1  1 : 0 0 2 0 0 0 0 0 0 0 1 0 0 0 0 
 740  3  1  1 : 0 0 2 0 0 0 0 0 0 1 0 0 0 0 0 
 741  3  1  1 : 0 0 2 0 0 0 0 0 1 0 0 0 0 0 0 
 742  3  1  1 : 0 0 2 0 0 0 0 1 0 0 0 0 0 0 0 
 743  3  1  1 : 0 0 2 0 0 0 1 0 0 0 0 0 0 0 0 
 744  3  1  1 : 0 0 2 0 0 1 0 0 0 0 0 0 0 0 0 
 745  3  1  1 : 0 0 2 0 1 0 0 0 0 0 0 0 0 0 0 
 746  3  1  1 : 0 0 2 1 0 0 0 0 0 0 0 0 0 0 0 
 747  3  1  1 : 0 1 0 0 0 0 0 0 0 0 0 0 0 0 2 
 748  3  1  1 : 0 1 0 0 0 0 0 0 0 0 0 0 0 2 0 
 749  3  1  1 : 0 1 0 0 0 0 0 0 0 0 0 0 2 0 0 
 750  3  1  1 : 0 1 0 0 0 0 0 0 0 0 0 2 0 0 0 
 751  3  1  1 : 0 1 0 0 0 0 0 0 0 0 2 0 0 0 0 
 752  3  1  1 : 0 1 0 0 0 0 0 0 0 2 0 0 0 0 0 
 753  3  1  1 : 0 1 0 0 0 0 0 0 2 0 0 0 0 0 0 
 754  3  1  1 : 0 1 0 0 0 0 0 2 0 0 0 0 0 0 0 
 755  3  1  1 : 0 1 0 0 0 0 2 0 0 0 0 0 0 0 0 
 756  3  1  1 : 0 1 0 0 0 2 0 0 0 0 0 0 0 0 0 
 757  3  1  1 : 0 1 0 0 2 0 0 0 0 0 0 0 0 0 0 
 758  3  1  1 : 0 1 0 2 0 0 0 0 0 0 0 0 0 0 0 
 759  3  1  1 : 0 1 2 0 0 0 0 0 0 0 0 0 0 0 0 
 760  3  1  1 : 0 2 0 0 0 0 0 0 0 0 0 0 0 0 1 
 761  3  1  1 : 0 2 0 0 0 0 0 0 0 0 0 0 0 1 0 
 762  3  1  1 : 0 2 0 0 0 0 0 0 0 0 0 0 1 0 0 
 763  3  1  1 : 0 2 0 0 0 0 0 0 0 0 0 1 0 0 0 
 764  3  1  1 : 0 2 0 0 0 0 0 0 0 0 1 0 0 0 0 
 765  3  1  1 : 0 2 0 0 0 0 0 0 0 1 0 0 0 0 0 
 766  3  1  1 : 0 2 0 0 0 0 0 0 1 0 0 0 0 0 0 
 767  3  1  1 : 0 2 0 0 0 0 0 1 0 0 0 0 0 0 0 
 768  3  1  1 : 0 2 0 0 0 0 1 0 0 0 0 0 0 0 0 
 769  3  1  1 : 0 2 0 0 0 1 0 0 0 0 0 0 0 0 0 
 770  3  1  1 : 0 2 0 0 1 0 0 0 0 0 0 0 0 0 0 
 771  3  1  1 : 0 2 0 1 0 0 0 0 0 0 0 0 0 0 0 
 772  3  1  1 : 0 2 1 0 0 0 0 0 0 0 0 0 0 0 0 
 773  3  1  1 : 1 0 0 0 0 0 0 0 0 0 0 0 0 0 2 
 774  3  1  1 : 1 0 0 0 0 0 0 0 0 0 0 0 0 2 0 
 775  3  1  1 : 1 0 0 0 0 0 0 0 0 0 0 0 2 0 0 
 776  3  1  1 : 1 0 0 0 0 0 0 0 0 0 0 2 0 0 0 
 777  3  1  1 : 1 0 0 0 0 0 0 0 0 0 2 0 0 0 0 
 778  3  1  1 : 1 0 0 0 0 0 0 0 0 2 0 0 0 0 0 
 779  3  1  1 : 1 0 0 0 0 0 0 0 2 0 0 0 0 0 0 
 780  3  1  1 : 1 0 0 0 0 0 0 2 0 0 0 0 0 0 0 
 781  3  1  1 : 1 0 0 0 0 0 2 0 0 0 0 0 0 0 0 
 782  3  1  1 : 1 0 0 0 0 2 0 0 0 0 0 0 0 0 0 
 783  3  1  1 : 1 0 0 0 2 0 0 0 0 0 0 0 0 0 0 
 784  3  1  1 : 1 0 0 2 0 0 0 0 0 0 0 0 0 0 0 
 785  3  1  1 : 1 0 2 0 0 0 0 0 0 0 0 0 0 0 0 
 786  3  1  1 : 1 2 0 0 0 0 0 0 0 0 0 0 0 0 0 
 787  3  1  1 : 2 0 0 0 0 0 0 0 0 0 0 0 0 0 1 
 788  3  1  1 : 2 0 0 0 0 0 0 0 0 0 0 0 0 1 0 
 789  3  1  1 : 2 0 0 0 0 0 0 0 0 0 0 0 1 0 0 
 790  3  1  1 : 2 0 0 0 0 0 0 0 0 0 0 1 0 0 0 
 791  3  1  1 : 2 0 0 0 0 0 0 0 0 0 1 0 0 0 0 
 792  3  1  1 : 2 0 0 0 0 0 0 0 0 1 0 0 0 0 0 
 793  3  1  1 : 2 0 0 0 0 0 0 0 1 0 0 0 0 0 0 
 794  3  1  1 : 2 0 0 0 0 0 0 1 0 0 0 0 0 0 0 
 795  3  1  1 : 2 0 0 0 0 0 1 0 0 0 0 0 0 0 0 
 796  3  1  1 : 2 0 0 0 0 1 0 0 0 0 0 0 0 0 0 
 797  3  1  1 : 2 0 0 0 1 0 0 0 0 0 0 0 0 0 0 
 798  3  1  1 : 2 0 0 1 0 0 0 0 0 0 0 0 0 0 0 
 799  3  1  1 : 2 0 1 0 0 0 0 0 0 0 0 0 0 0 0 
 800  3  1  1 : 2 1 0 0 0 0 0 0 0 0 0 0 0 0 0 
 801  3  1  1 : 0 0 0 0 0 0 0 0 0 0 0 0 0 0 3 
 802  3  1  1 : 0 0 0 0 0 0 0 0 0 0 0 0 0 3 0 
 803  3  1  1 : 0 0 0 0 0 0 0 0 0 0 0 0 3 0 0 
 804  3  1  1 : 0 0 0 0 0 0 0 0 0 0 0 3 0 0 0 
 805  3  1  1 : 0 0 0 0 0 0 0 0 0 0 3 0 0 0 0 
 806  3  1  1 : 0 0 0 0 0 0 0 0 0 3 0 0 0 0 0 
 807  3  1  1 : 0 0 0 0 0 0 0 0 3 0 0 0 0 0 0 
 808  3  1  1 : 0 0 0 0 0 0 0 3 0 0 0 0 0 0 0 
 809  3  1  1 : 0 0 0 0 0 0 3 0 0 0 0 0 0 0 0 
 810  3  1  1 : 0 0 0 0 0 3 0 0 0 0 0 0 0 0 0 
 811  3  1  1 : 0 0 0 0 3 0 0 0 0 0 0 0 0 0 0 
 812  3  1  1 : 0 0 0 3 0 0 0 0 0 0 0 0 0 0 0 
 813  3  1  1 : 0 0 3 0 0 0 0 0 0 0 0 0 0 0 0 
 814  3  1  1 : 0 3 0 0 0 0 0 0 0 0 0 0 0 0 0 
 815  3  1  1 : 3 0 0 0 0 0 0 0 0 0 0 0 0 0 0 
