# Supplementary material for: Efficient Generation of Permutationally Invariant Potential Energy Surfaces for Large Molecules
Source: J Chem Theory Comput. 2020 Mar 26;16(5):3264–72. doi: 10.1021/acs.jctc.0c00001 (PMC7997398; doi:10.1021/acs.jctc.0c00001)
Supplement: Supplementary file 2 — ct0c00001_si_002.zip [file ct0c00001_si_002.zip › FilesForJCTC/111111_3/MOL_1_1_1_1_1_1_3.FOC]

   0  0  1  1 : 0 0 0 0 0 0 0 0 0 0 0 0 0 0 0 
   1  1  1  1 : 0 0 0 0 0 0 0 0 0 0 0 0 0 0 1 
   2  1  1  1 : 0 0 0 0 0 0 0 0 0 0 0 0 0 1 0 
   3  1  1  1 : 0 0 0 0 0 0 0 0 0 0 0 0 1 0 0 
   4  1  1  1 : 0 0 0 0 0 0 0 0 0 0 0 1 0 0 0 
   5  1  1  1 : 0 0 0 0 0 0 0 0 0 0 1 0 0 0 0 
   6  1  1  1 : 0 0 0 0 0 0 0 0 0 1 0 0 0 0 0 
   7  1  1  1 : 0 0 0 0 0 0 0 0 1 0 0 0 0 0 0 
   8  1  1  1 : 0 0 0 0 0 0 0 1 0 0 0 0 0 0 0 
   9  1  1  1 : 0 0 0 0 0 0 1 0 0 0 0 0 0 0 0 
  10  1  1  1 : 0 0 0 0 0 1 0 0 0 0 0 0 0 0 0 
  11  1  1  1 : 0 0 0 0 1 0 0 0 0 0 0 0 0 0 0 
  12  1  1  1 : 0 0 0 1 0 0 0 0 0 0 0 0 0 0 0 
  13  1  1  1 : 0 0 1 0 0 0 0 0 0 0 0 0 0 0 0 
  14  1  1  1 : 0 1 0 0 0 0 0 0 0 0 0 0 0 0 0 
  15  1  1  1 : 1 0 0 0 0 0 0 0 0 0 0 0 0 0 0 
