# Supplementary material for: Efficient Generation of Permutationally Invariant Potential Energy Surfaces for Large Molecules
Source: J Chem Theory Comput. 2020 Mar 26;16(5):3264–72. doi: 10.1021/acs.jctc.0c00001 (PMC7997398; doi:10.1021/acs.jctc.0c00001)
Supplement: Supplementary file 2 — ct0c00001_si_002.zip [file ct0c00001_si_002.zip › FilesForJCTC/111111_3/MOL_1_1_1_1_1_1_3.MAP]

  16    1    2 
  17    1    3 
  18    2    3 
  19    1    4 
  20    2    4 
  21    3    4 
  22    1    5 
  23    2    5 
  24    3    5 
  25    4    5 
  26    1    6 
  27    2    6 
  28    3    6 
  29    4    6 
  30    5    6 
  31    1    7 
  32    2    7 
  33    3    7 
  34    4    7 
  35    5    7 
  36    6    7 
  37    1    8 
  38    2    8 
  39    3    8 
  40    4    8 
  41    5    8 
  42    6    8 
  43    7    8 
  44    1    9 
  45    2    9 
  46    3    9 
  47    4    9 
  48    5    9 
  49    6    9 
  50    7    9 
  51    8    9 
  52    1   10 
  53    2   10 
  54    3   10 
  55    4   10 
  56    5   10 
  57    6   10 
  58    7   10 
  59    8   10 
  60    9   10 
  61    1   11 
  62    2   11 
  63    3   11 
  64    4   11 
  65    5   11 
  66    6   11 
  67    7   11 
  68    8   11 
  69    9   11 
  70   10   11 
  71    1   12 
  72    2   12 
  73    3   12 
  74    4   12 
  75    5   12 
  76    6   12 
  77    7   12 
  78    8   12 
  79    9   12 
  80   10   12 
  81   11   12 
  82    1   13 
  83    2   13 
  84    3   13 
  85    4   13 
  86    5   13 
  87    6   13 
  88    7   13 
  89    8   13 
  90    9   13 
  91   10   13 
  92   11   13 
  93   12   13 
  94    1   14 
  95    2   14 
  96    3   14 
  97    4   14 
  98    5   14 
  99    6   14 
 100    7   14 
 101    8   14 
 102    9   14 
 103   10   14 
 104   11   14 
 105   12   14 
 106   13   14 
 107    1   15 
 108    2   15 
 109    3   15 
 110    4   15 
 111    5   15 
 112    6   15 
 113    7   15 
 114    8   15 
 115    9   15 
 116   10   15 
 117   11   15 
 118   12   15 
 119   13   15 
 120   14   15 
 121    1    1 
 122    2    2 
 123    3    3 
 124    4    4 
 125    5    5 
 126    6    6 
 127    7    7 
 128    8    8 
 129    9    9 
 130   10   10 
 131   11   11 
 132   12   12 
 133   13   13 
 134   14   14 
 135   15   15 
 136    1   18 
 137    1   20 
 138    1   21 
 139    2   21 
 140    1   23 
 141    1   24 
 142    2   24 
 143    1   25 
 144    2   25 
 145    3   25 
 146    1   27 
 147    1   28 
 148    2   28 
 149    1   29 
 150    2   29 
 151    3   29 
 152    1   30 
 153    2   30 
 154    3   30 
 155    4   30 
 156    1   32 
 157    1   33 
 158    2   33 
 159    1   34 
 160    2   34 
 161    3   34 
 162    1   35 
 163    2   35 
 164    3   35 
 165    4   35 
 166    1   36 
 167    2   36 
 168    3   36 
 169    4   36 
 170    5   36 
 171    1   38 
 172    1   39 
 173    2   39 
 174    1   40 
 175    2   40 
 176    3   40 
 177    1   41 
 178    2   41 
 179    3   41 
 180    4   41 
 181    1   42 
 182    2   42 
 183    3   42 
 184    4   42 
 185    5   42 
 186    1   43 
 187    2   43 
 188    3   43 
 189    4   43 
 190    5   43 
 191    6   43 
 192    1   45 
 193    1   46 
 194    2   46 
 195    1   47 
 196    2   47 
 197    3   47 
 198    1   48 
 199    2   48 
 200    3   48 
 201    4   48 
 202    1   49 
 203    2   49 
 204    3   49 
 205    4   49 
 206    5   49 
 207    1   50 
 208    2   50 
 209    3   50 
 210    4   50 
 211    5   50 
 212    6   50 
 213    1   51 
 214    2   51 
 215    3   51 
 216    4   51 
 217    5   51 
 218    6   51 
 219    7   51 
 220    1   53 
 221    1   54 
 222    2   54 
 223    1   55 
 224    2   55 
 225    3   55 
 226    1   56 
 227    2   56 
 228    3   56 
 229    4   56 
 230    1   57 
 231    2   57 
 232    3   57 
 233    4   57 
 234    5   57 
 235    1   58 
 236    2   58 
 237    3   58 
 238    4   58 
 239    5   58 
 240    6   58 
 241    1   59 
 242    2   59 
 243    3   59 
 244    4   59 
 245    5   59 
 246    6   59 
 247    7   59 
 248    1   60 
 249    2   60 
 250    3   60 
 251    4   60 
 252    5   60 
 253    6   60 
 254    7   60 
 255    8   60 
 256    1   62 
 257    1   63 
 258    2   63 
 259    1   64 
 260    2   64 
 261    3   64 
 262    1   65 
 263    2   65 
 264    3   65 
 265    4   65 
 266    1   66 
 267    2   66 
 268    3   66 
 269    4   66 
 270    5   66 
 271    1   67 
 272    2   67 
 273    3   67 
 274    4   67 
 275    5   67 
 276    6   67 
 277    1   68 
 278    2   68 
 279    3   68 
 280    4   68 
 281    5   68 
 282    6   68 
 283    7   68 
 284    1   69 
 285    2   69 
 286    3   69 
 287    4   69 
 288    5   69 
 289    6   69 
 290    7   69 
 291    8   69 
 292    1   70 
 293    2   70 
 294    3   70 
 295    4   70 
 296    5   70 
 297    6   70 
 298    7   70 
 299    8   70 
 300    9   70 
 301    1   72 
 302    1   73 
 303    2   73 
 304    1   74 
 305    2   74 
 306    3   74 
 307    1   75 
 308    2   75 
 309    3   75 
 310    4   75 
 311    1   76 
 312    2   76 
 313    3   76 
 314    4   76 
 315    5   76 
 316    1   77 
 317    2   77 
 318    3   77 
 319    4   77 
 320    5   77 
 321    6   77 
 322    1   78 
 323    2   78 
 324    3   78 
 325    4   78 
 326    5   78 
 327    6   78 
 328    7   78 
 329    1   79 
 330    2   79 
 331    3   79 
 332    4   79 
 333    5   79 
 334    6   79 
 335    7   79 
 336    8   79 
 337    1   80 
 338    2   80 
 339    3   80 
 340    4   80 
 341    5   80 
 342    6   80 
 343    7   80 
 344    8   80 
 345    9   80 
 346    1   81 
 347    2   81 
 348    3   81 
 349    4   81 
 350    5   81 
 351    6   81 
 352    7   81 
 353    8   81 
 354    9   81 
 355   10   81 
 356    1   83 
 357    1   84 
 358    2   84 
 359    1   85 
 360    2   85 
 361    3   85 
 362    1   86 
 363    2   86 
 364    3   86 
 365    4   86 
 366    1   87 
 367    2   87 
 368    3   87 
 369    4   87 
 370    5   87 
 371    1   88 
 372    2   88 
 373    3   88 
 374    4   88 
 375    5   88 
 376    6   88 
 377    1   89 
 378    2   89 
 379    3   89 
 380    4   89 
 381    5   89 
 382    6   89 
 383    7   89 
 384    1   90 
 385    2   90 
 386    3   90 
 387    4   90 
 388    5   90 
 389    6   90 
 390    7   90 
 391    8   90 
 392    1   91 
 393    2   91 
 394    3   91 
 395    4   91 
 396    5   91 
 397    6   91 
 398    7   91 
 399    8   91 
 400    9   91 
 401    1   92 
 402    2   92 
 403    3   92 
 404    4   92 
 405    5   92 
 406    6   92 
 407    7   92 
 408    8   92 
 409    9   92 
 410   10   92 
 411    1   93 
 412    2   93 
 413    3   93 
 414    4   93 
 415    5   93 
 416    6   93 
 417    7   93 
 418    8   93 
 419    9   93 
 420   10   93 
 421   11   93 
 422    1   95 
 423    1   96 
 424    2   96 
 425    1   97 
 426    2   97 
 427    3   97 
 428    1   98 
 429    2   98 
 430    3   98 
 431    4   98 
 432    1   99 
 433    2   99 
 434    3   99 
 435    4   99 
 436    5   99 
 437    1  100 
 438    2  100 
 439    3  100 
 440    4  100 
 441    5  100 
 442    6  100 
 443    1  101 
 444    2  101 
 445    3  101 
 446    4  101 
 447    5  101 
 448    6  101 
 449    7  101 
 450    1  102 
 451    2  102 
 452    3  102 
 453    4  102 
 454    5  102 
 455    6  102 
 456    7  102 
 457    8  102 
 458    1  103 
 459    2  103 
 460    3  103 
 461    4  103 
 462    5  103 
 463    6  103 
 464    7  103 
 465    8  103 
 466    9  103 
 467    1  104 
 468    2  104 
 469    3  104 
 470    4  104 
 471    5  104 
 472    6  104 
 473    7  104 
 474    8  104 
 475    9  104 
 476   10  104 
 477    1  105 
 478    2  105 
 479    3  105 
 480    4  105 
 481    5  105 
 482    6  105 
 483    7  105 
 484    8  105 
 485    9  105 
 486   10  105 
 487   11  105 
 488    1  106 
 489    2  106 
 490    3  106 
 491    4  106 
 492    5  106 
 493    6  106 
 494    7  106 
 495    8  106 
 496    9  106 
 497   10  106 
 498   11  106 
 499   12  106 
 500    1  108 
 501    1  109 
 502    2  109 
 503    1  110 
 504    2  110 
 505    3  110 
 506    1  111 
 507    2  111 
 508    3  111 
 509    4  111 
 510    1  112 
 511    2  112 
 512    3  112 
 513    4  112 
 514    5  112 
 515    1  113 
 516    2  113 
 517    3  113 
 518    4  113 
 519    5  113 
 520    6  113 
 521    1  114 
 522    2  114 
 523    3  114 
 524    4  114 
 525    5  114 
 526    6  114 
 527    7  114 
 528    1  115 
 529    2  115 
 530    3  115 
 531    4  115 
 532    5  115 
 533    6  115 
 534    7  115 
 535    8  115 
 536    1  116 
 537    2  116 
 538    3  116 
 539    4  116 
 540    5  116 
 541    6  116 
 542    7  116 
 543    8  116 
 544    9  116 
 545    1  117 
 546    2  117 
 547    3  117 
 548    4  117 
 549    5  117 
 550    6  117 
 551    7  117 
 552    8  117 
 553    9  117 
 554   10  117 
 555    1  118 
 556    2  118 
 557    3  118 
 558    4  118 
 559    5  118 
 560    6  118 
 561    7  118 
 562    8  118 
 563    9  118 
 564   10  118 
 565   11  118 
 566    1  119 
 567    2  119 
 568    3  119 
 569    4  119 
 570    5  119 
 571    6  119 
 572    7  119 
 573    8  119 
 574    9  119 
 575   10  119 
 576   11  119 
 577   12  119 
 578    1  120 
 579    2  120 
 580    3  120 
 581    4  120 
 582    5  120 
 583    6  120 
 584    7  120 
 585    8  120 
 586    9  120 
 587   10  120 
 588   11  120 
 589   12  120 
 590   13  120 
 591    1   16 
 592    1  122 
 593    1   17 
 594    2   18 
 595    1  123 
 596    2  123 
 597    1   19 
 598    2   20 
 599    3   21 
 600    1  124 
 601    2  124 
 602    3  124 
 603    1   22 
 604    2   23 
 605    3   24 
 606    4   25 
 607    1  125 
 608    2  125 
 609    3  125 
 610    4  125 
 611    1   26 
 612    2   27 
 613    3   28 
 614    4   29 
 615    5   30 
 616    1  126 
 617    2  126 
 618    3  126 
 619    4  126 
 620    5  126 
 621    1   31 
 622    2   32 
 623    3   33 
 624    4   34 
 625    5   35 
 626    6   36 
 627    1  127 
 628    2  127 
 629    3  127 
 630    4  127 
 631    5  127 
 632    6  127 
 633    1   37 
 634    2   38 
 635    3   39 
 636    4   40 
 637    5   41 
 638    6   42 
 639    7   43 
 640    1  128 
 641    2  128 
 642    3  128 
 643    4  128 
 644    5  128 
 645    6  128 
 646    7  128 
 647    1   44 
 648    2   45 
 649    3   46 
 650    4   47 
 651    5   48 
 652    6   49 
 653    7   50 
 654    8   51 
 655    1  129 
 656    2  129 
 657    3  129 
 658    4  129 
 659    5  129 
 660    6  129 
 661    7  129 
 662    8  129 
 663    1   52 
 664    2   53 
 665    3   54 
 666    4   55 
 667    5   56 
 668    6   57 
 669    7   58 
 670    8   59 
 671    9   60 
 672    1  130 
 673    2  130 
 674    3  130 
 675    4  130 
 676    5  130 
 677    6  130 
 678    7  130 
 679    8  130 
 680    9  130 
 681    1   61 
 682    2   62 
 683    3   63 
 684    4   64 
 685    5   65 
 686    6   66 
 687    7   67 
 688    8   68 
 689    9   69 
 690   10   70 
 691    1  131 
 692    2  131 
 693    3  131 
 694    4  131 
 695    5  131 
 696    6  131 
 697    7  131 
 698    8  131 
 699    9  131 
 700   10  131 
 701    1   71 
 702    2   72 
 703    3   73 
 704    4   74 
 705    5   75 
 706    6   76 
 707    7   77 
 708    8   78 
 709    9   79 
 710   10   80 
 711   11   81 
 712    1  132 
 713    2  132 
 714    3  132 
 715    4  132 
 716    5  132 
 717    6  132 
 718    7  132 
 719    8  132 
 720    9  132 
 721   10  132 
 722   11  132 
 723    1   82 
 724    2   83 
 725    3   84 
 726    4   85 
 727    5   86 
 728    6   87 
 729    7   88 
 730    8   89 
 731    9   90 
 732   10   91 
 733   11   92 
 734   12   93 
 735    1  133 
 736    2  133 
 737    3  133 
 738    4  133 
 739    5  133 
 740    6  133 
 741    7  133 
 742    8  133 
 743    9  133 
 744   10  133 
 745   11  133 
 746   12  133 
 747    1   94 
 748    2   95 
 749    3   96 
 750    4   97 
 751    5   98 
 752    6   99 
 753    7  100 
 754    8  101 
 755    9  102 
 756   10  103 
 757   11  104 
 758   12  105 
 759   13  106 
 760    1  134 
 761    2  134 
 762    3  134 
 763    4  134 
 764    5  134 
 765    6  134 
 766    7  134 
 767    8  134 
 768    9  134 
 769   10  134 
 770   11  134 
 771   12  134 
 772   13  134 
 773    1  107 
 774    2  108 
 775    3  109 
 776    4  110 
 777    5  111 
 778    6  112 
 779    7  113 
 780    8  114 
 781    9  115 
 782   10  116 
 783   11  117 
 784   12  118 
 785   13  119 
 786   14  120 
 787    1  135 
 788    2  135 
 789    3  135 
 790    4  135 
 791    5  135 
 792    6  135 
 793    7  135 
 794    8  135 
 795    9  135 
 796   10  135 
 797   11  135 
 798   12  135 
 799   13  135 
 800   14  135 
 801    1  121 
 802    2  122 
 803    3  123 
 804    4  124 
 805    5  125 
 806    6  126 
 807    7  127 
 808    8  128 
 809    9  129 
 810   10  130 
 811   11  131 
 812   12  132 
 813   13  133 
 814   14  134 
 815   15  135 
