# Supplementary material for: Efficient Generation of Permutationally Invariant Potential Energy Surfaces for Large Molecules
Source: J Chem Theory Comput. 2020 Mar 26;16(5):3264–72. doi: 10.1021/acs.jctc.0c00001 (PMC7997398; doi:10.1021/acs.jctc.0c00001)
Supplement: Supplementary file 2 — ct0c00001_si_002.zip [file ct0c00001_si_002.zip › FilesForJCTC/111111_3/MOL_1_1_1_1_1_1_3.POLY]

2 0 
2 1 
2 2 
2 3 
2 4 
2 5 
2 6 
2 7 
2 8 
2 9 
2 10 
2 11 
2 12 
2 13 
2 14 
2 15 
3 1 2 
3 1 3 
3 2 3 
3 1 4 
3 2 4 
3 3 4 
3 1 5 
3 2 5 
3 3 5 
3 4 5 
3 1 6 
3 2 6 
3 3 6 
3 4 6 
3 5 6 
3 1 7 
3 2 7 
3 3 7 
3 4 7 
3 5 7 
3 6 7 
3 1 8 
3 2 8 
3 3 8 
3 4 8 
3 5 8 
3 6 8 
3 7 8 
3 1 9 
3 2 9 
3 3 9 
3 4 9 
3 5 9 
3 6 9 
3 7 9 
3 8 9 
3 1 10 
3 2 10 
3 3 10 
3 4 10 
3 5 10 
3 6 10 
3 7 10 
3 8 10 
3 9 10 
3 1 11 
3 2 11 
3 3 11 
3 4 11 
3 5 11 
3 6 11 
3 7 11 
3 8 11 
3 9 11 
3 10 11 
3 1 12 
3 2 12 
3 3 12 
3 4 12 
3 5 12 
3 6 12 
3 7 12 
3 8 12 
3 9 12 
3 10 12 
3 11 12 
3 1 13 
3 2 13 
3 3 13 
3 4 13 
3 5 13 
3 6 13 
3 7 13 
3 8 13 
3 9 13 
3 10 13 
3 11 13 
3 12 13 
3 1 14 
3 2 14 
3 3 14 
3 4 14 
3 5 14 
3 6 14 
3 7 14 
3 8 14 
3 9 14 
3 10 14 
3 11 14 
3 12 14 
3 13 14 
3 1 15 
3 2 15 
3 3 15 
3 4 15 
3 5 15 
3 6 15 
3 7 15 
3 8 15 
3 9 15 
3 10 15 
3 11 15 
3 12 15 
3 13 15 
3 14 15 
3 1 1 
3 2 2 
3 3 3 
3 4 4 
3 5 5 
3 6 6 
3 7 7 
3 8 8 
3 9 9 
3 10 10 
3 11 11 
3 12 12 
3 13 13 
3 14 14 
3 15 15 
3 1 18 
3 1 20 
3 1 21 
3 2 21 
3 1 23 
3 1 24 
3 2 24 
3 1 25 
3 2 25 
3 3 25 
3 1 27 
3 1 28 
3 2 28 
3 1 29 
3 2 29 
3 3 29 
3 1 30 
3 2 30 
3 3 30 
3 4 30 
3 1 32 
3 1 33 
3 2 33 
3 1 34 
3 2 34 
3 3 34 
3 1 35 
3 2 35 
3 3 35 
3 4 35 
3 1 36 
3 2 36 
3 3 36 
3 4 36 
3 5 36 
3 1 38 
3 1 39 
3 2 39 
3 1 40 
3 2 40 
3 3 40 
3 1 41 
3 2 41 
3 3 41 
3 4 41 
3 1 42 
3 2 42 
3 3 42 
3 4 42 
3 5 42 
3 1 43 
3 2 43 
3 3 43 
3 4 43 
3 5 43 
3 6 43 
3 1 45 
3 1 46 
3 2 46 
3 1 47 
3 2 47 
3 3 47 
3 1 48 
3 2 48 
3 3 48 
3 4 48 
3 1 49 
3 2 49 
3 3 49 
3 4 49 
3 5 49 
3 1 50 
3 2 50 
3 3 50 
3 4 50 
3 5 50 
3 6 50 
3 1 51 
3 2 51 
3 3 51 
3 4 51 
3 5 51 
3 6 51 
3 7 51 
3 1 53 
3 1 54 
3 2 54 
3 1 55 
3 2 55 
3 3 55 
3 1 56 
3 2 56 
3 3 56 
3 4 56 
3 1 57 
3 2 57 
3 3 57 
3 4 57 
3 5 57 
3 1 58 
3 2 58 
3 3 58 
3 4 58 
3 5 58 
3 6 58 
3 1 59 
3 2 59 
3 3 59 
3 4 59 
3 5 59 
3 6 59 
3 7 59 
3 1 60 
3 2 60 
3 3 60 
3 4 60 
3 5 60 
3 6 60 
3 7 60 
3 8 60 
3 1 62 
3 1 63 
3 2 63 
3 1 64 
3 2 64 
3 3 64 
3 1 65 
3 2 65 
3 3 65 
3 4 65 
3 1 66 
3 2 66 
3 3 66 
3 4 66 
3 5 66 
3 1 67 
3 2 67 
3 3 67 
3 4 67 
3 5 67 
3 6 67 
3 1 68 
3 2 68 
3 3 68 
3 4 68 
3 5 68 
3 6 68 
3 7 68 
3 1 69 
3 2 69 
3 3 69 
3 4 69 
3 5 69 
3 6 69 
3 7 69 
3 8 69 
3 1 70 
3 2 70 
3 3 70 
3 4 70 
3 5 70 
3 6 70 
3 7 70 
3 8 70 
3 9 70 
3 1 72 
3 1 73 
3 2 73 
3 1 74 
3 2 74 
3 3 74 
3 1 75 
3 2 75 
3 3 75 
3 4 75 
3 1 76 
3 2 76 
3 3 76 
3 4 76 
3 5 76 
3 1 77 
3 2 77 
3 3 77 
3 4 77 
3 5 77 
3 6 77 
3 1 78 
3 2 78 
3 3 78 
3 4 78 
3 5 78 
3 6 78 
3 7 78 
3 1 79 
3 2 79 
3 3 79 
3 4 79 
3 5 79 
3 6 79 
3 7 79 
3 8 79 
3 1 80 
3 2 80 
3 3 80 
3 4 80 
3 5 80 
3 6 80 
3 7 80 
3 8 80 
3 9 80 
3 1 81 
3 2 81 
3 3 81 
3 4 81 
3 5 81 
3 6 81 
3 7 81 
3 8 81 
3 9 81 
3 10 81 
3 1 83 
3 1 84 
3 2 84 
3 1 85 
3 2 85 
3 3 85 
3 1 86 
3 2 86 
3 3 86 
3 4 86 
3 1 87 
3 2 87 
3 3 87 
3 4 87 
3 5 87 
3 1 88 
3 2 88 
3 3 88 
3 4 88 
3 5 88 
3 6 88 
3 1 89 
3 2 89 
3 3 89 
3 4 89 
3 5 89 
3 6 89 
3 7 89 
3 1 90 
3 2 90 
3 3 90 
3 4 90 
3 5 90 
3 6 90 
3 7 90 
3 8 90 
3 1 91 
3 2 91 
3 3 91 
3 4 91 
3 5 91 
3 6 91 
3 7 91 
3 8 91 
3 9 91 
3 1 92 
3 2 92 
3 3 92 
3 4 92 
3 5 92 
3 6 92 
3 7 92 
3 8 92 
3 9 92 
3 10 92 
3 1 93 
3 2 93 
3 3 93 
3 4 93 
3 5 93 
3 6 93 
3 7 93 
3 8 93 
3 9 93 
3 10 93 
3 11 93 
3 1 95 
3 1 96 
3 2 96 
3 1 97 
3 2 97 
3 3 97 
3 1 98 
3 2 98 
3 3 98 
3 4 98 
3 1 99 
3 2 99 
3 3 99 
3 4 99 
3 5 99 
3 1 100 
3 2 100 
3 3 100 
3 4 100 
3 5 100 
3 6 100 
3 1 101 
3 2 101 
3 3 101 
3 4 101 
3 5 101 
3 6 101 
3 7 101 
3 1 102 
3 2 102 
3 3 102 
3 4 102 
3 5 102 
3 6 102 
3 7 102 
3 8 102 
3 1 103 
3 2 103 
3 3 103 
3 4 103 
3 5 103 
3 6 103 
3 7 103 
3 8 103 
3 9 103 
3 1 104 
3 2 104 
3 3 104 
3 4 104 
3 5 104 
3 6 104 
3 7 104 
3 8 104 
3 9 104 
3 10 104 
3 1 105 
3 2 105 
3 3 105 
3 4 105 
3 5 105 
3 6 105 
3 7 105 
3 8 105 
3 9 105 
3 10 105 
3 11 105 
3 1 106 
3 2 106 
3 3 106 
3 4 106 
3 5 106 
3 6 106 
3 7 106 
3 8 106 
3 9 106 
3 10 106 
3 11 106 
3 12 106 
3 1 108 
3 1 109 
3 2 109 
3 1 110 
3 2 110 
3 3 110 
3 1 111 
3 2 111 
3 3 111 
3 4 111 
3 1 112 
3 2 112 
3 3 112 
3 4 112 
3 5 112 
3 1 113 
3 2 113 
3 3 113 
3 4 113 
3 5 113 
3 6 113 
3 1 114 
3 2 114 
3 3 114 
3 4 114 
3 5 114 
3 6 114 
3 7 114 
3 1 115 
3 2 115 
3 3 115 
3 4 115 
3 5 115 
3 6 115 
3 7 115 
3 8 115 
3 1 116 
3 2 116 
3 3 116 
3 4 116 
3 5 116 
3 6 116 
3 7 116 
3 8 116 
3 9 116 
3 1 117 
3 2 117 
3 3 117 
3 4 117 
3 5 117 
3 6 117 
3 7 117 
3 8 117 
3 9 117 
3 10 117 
3 1 118 
3 2 118 
3 3 118 
3 4 118 
3 5 118 
3 6 118 
3 7 118 
3 8 118 
3 9 118 
3 10 118 
3 11 118 
3 1 119 
3 2 119 
3 3 119 
3 4 119 
3 5 119 
3 6 119 
3 7 119 
3 8 119 
3 9 119 
3 10 119 
3 11 119 
3 12 119 
3 1 120 
3 2 120 
3 3 120 
3 4 120 
3 5 120 
3 6 120 
3 7 120 
3 8 120 
3 9 120 
3 10 120 
3 11 120 
3 12 120 
3 13 120 
3 1 16 
3 1 122 
3 1 17 
3 2 18 
3 1 123 
3 2 123 
3 1 19 
3 2 20 
3 3 21 
3 1 124 
3 2 124 
3 3 124 
3 1 22 
3 2 23 
3 3 24 
3 4 25 
3 1 125 
3 2 125 
3 3 125 
3 4 125 
3 1 26 
3 2 27 
3 3 28 
3 4 29 
3 5 30 
3 1 126 
3 2 126 
3 3 126 
3 4 126 
3 5 126 
3 1 31 
3 2 32 
3 3 33 
3 4 34 
3 5 35 
3 6 36 
3 1 127 
3 2 127 
3 3 127 
3 4 127 
3 5 127 
3 6 127 
3 1 37 
3 2 38 
3 3 39 
3 4 40 
3 5 41 
3 6 42 
3 7 43 
3 1 128 
3 2 128 
3 3 128 
3 4 128 
3 5 128 
3 6 128 
3 7 128 
3 1 44 
3 2 45 
3 3 46 
3 4 47 
3 5 48 
3 6 49 
3 7 50 
3 8 51 
3 1 129 
3 2 129 
3 3 129 
3 4 129 
3 5 129 
3 6 129 
3 7 129 
3 8 129 
3 1 52 
3 2 53 
3 3 54 
3 4 55 
3 5 56 
3 6 57 
3 7 58 
3 8 59 
3 9 60 
3 1 130 
3 2 130 
3 3 130 
3 4 130 
3 5 130 
3 6 130 
3 7 130 
3 8 130 
3 9 130 
3 1 61 
3 2 62 
3 3 63 
3 4 64 
3 5 65 
3 6 66 
3 7 67 
3 8 68 
3 9 69 
3 10 70 
3 1 131 
3 2 131 
3 3 131 
3 4 131 
3 5 131 
3 6 131 
3 7 131 
3 8 131 
3 9 131 
3 10 131 
3 1 71 
3 2 72 
3 3 73 
3 4 74 
3 5 75 
3 6 76 
3 7 77 
3 8 78 
3 9 79 
3 10 80 
3 11 81 
3 1 132 
3 2 132 
3 3 132 
3 4 132 
3 5 132 
3 6 132 
3 7 132 
3 8 132 
3 9 132 
3 10 132 
3 11 132 
3 1 82 
3 2 83 
3 3 84 
3 4 85 
3 5 86 
3 6 87 
3 7 88 
3 8 89 
3 9 90 
3 10 91 
3 11 92 
3 12 93 
3 1 133 
3 2 133 
3 3 133 
3 4 133 
3 5 133 
3 6 133 
3 7 133 
3 8 133 
3 9 133 
3 10 133 
3 11 133 
3 12 133 
3 1 94 
3 2 95 
3 3 96 
3 4 97 
3 5 98 
3 6 99 
3 7 100 
3 8 101 
3 9 102 
3 10 103 
3 11 104 
3 12 105 
3 13 106 
3 1 134 
3 2 134 
3 3 134 
3 4 134 
3 5 134 
3 6 134 
3 7 134 
3 8 134 
3 9 134 
3 10 134 
3 11 134 
3 12 134 
3 13 134 
3 1 107 
3 2 108 
3 3 109 
3 4 110 
3 5 111 
3 6 112 
3 7 113 
3 8 114 
3 9 115 
3 10 116 
3 11 117 
3 12 118 
3 13 119 
3 14 120 
3 1 135 
3 2 135 
3 3 135 
3 4 135 
3 5 135 
3 6 135 
3 7 135 
3 8 135 
3 9 135 
3 10 135 
3 11 135 
3 12 135 
3 13 135 
3 14 135 
3 1 121 
3 2 122 
3 3 123 
3 4 124 
3 5 125 
3 6 126 
3 7 127 
3 8 128 
3 9 129 
3 10 130 
3 11 131 
3 12 132 
3 13 133 
3 14 134 
3 15 135 
