# Supplementary material for: Efficient Generation of Permutationally Invariant Potential Energy Surfaces for Large Molecules
Source: J Chem Theory Comput. 2020 Mar 26;16(5):3264–72. doi: 10.1021/acs.jctc.0c00001 (PMC7997398; doi:10.1021/acs.jctc.0c00001)
Supplement: Supplementary file 2 — ct0c00001_si_002.zip [file ct0c00001_si_002.zip › FilesForJCTC/2211_4/bemsa2211_4.f90]

module bemsa
  implicit none
  integer, parameter :: wp  = kind(1.0D0)
  
  private
  public :: bemsav, emsav
contains
  function emsav(x,c) result(v)
    implicit none
    real(wp),dimension(1:15)::x
    real(wp),dimension(0:1239)::c
    real(wp)::v
    ! ::::::::::::::::::::
    real(wp),dimension(0:1239)::p
    
    call bemsav(x,p)
    v = dot_product(p,c)
    
    return
  end function emsav
  
  subroutine bemsav(x,p)
    implicit none
    real(wp),dimension(1:15),intent(in)::x
    real(wp),dimension(0:1239),intent(out)::p
    ! ::::::::::::::::::::
    real(wp),dimension(0:134)::m
    
    call evmono(x,m)
    call evpoly(m,p)
    
    return
  end subroutine bemsav
  
  subroutine evmono(x,m)
    implicit none
    real(wp),dimension(1:15),intent(in)::x
    real(wp),dimension(0:134),intent(out)::m
    !::::::::::::::::::::
    
    m(0) = 1.0D0
    m(1) = x(15)
    m(2) = x(14)
    m(3) = x(12)
    m(4) = x(13)
    m(5) = x(11)
    m(6) = x(10)
    m(7) = x(9)
    m(8) = x(5)
    m(9) = x(8)
    m(10) = x(4)
    m(11) = x(7)
    m(12) = x(6)
    m(13) = x(3)
    m(14) = x(2)
    m(15) = x(1)
    m(16) = m(2)*m(3)
    m(17) = m(3)*m(4)
    m(18) = m(2)*m(5)
    m(19) = m(4)*m(5)
    m(20) = m(7)*m(8)
    m(21) = m(8)*m(9)
    m(22) = m(7)*m(10)
    m(23) = m(9)*m(10)
    m(24) = m(3)*m(11)
    m(25) = m(2)*m(12)
    m(26) = m(3)*m(13)
    m(27) = m(2)*m(14)
    m(28) = m(5)*m(11)
    m(29) = m(4)*m(12)
    m(30) = m(5)*m(13)
    m(31) = m(4)*m(14)
    m(32) = m(8)*m(11)
    m(33) = m(8)*m(12)
    m(34) = m(7)*m(13)
    m(35) = m(7)*m(14)
    m(36) = m(10)*m(11)
    m(37) = m(10)*m(12)
    m(38) = m(9)*m(13)
    m(39) = m(9)*m(14)
    m(40) = m(12)*m(13)
    m(41) = m(11)*m(14)
    m(42) = m(11)*m(13)
    m(43) = m(12)*m(14)
    m(44) = m(11)*m(12)
    m(45) = m(13)*m(14)
    m(46) = m(3)*m(28)
    m(47) = m(2)*m(29)
    m(48) = m(3)*m(30)
    m(49) = m(2)*m(31)
    m(50) = m(3)*m(32)
    m(51) = m(2)*m(33)
    m(52) = m(3)*m(34)
    m(53) = m(2)*m(35)
    m(54) = m(5)*m(32)
    m(55) = m(4)*m(33)
    m(56) = m(5)*m(34)
    m(57) = m(4)*m(35)
    m(58) = m(3)*m(36)
    m(59) = m(2)*m(37)
    m(60) = m(3)*m(38)
    m(61) = m(2)*m(39)
    m(62) = m(5)*m(36)
    m(63) = m(4)*m(37)
    m(64) = m(5)*m(38)
    m(65) = m(4)*m(39)
    m(66) = m(8)*m(36)
    m(67) = m(8)*m(37)
    m(68) = m(7)*m(38)
    m(69) = m(7)*m(39)
    m(70) = m(3)*m(42)
    m(71) = m(2)*m(43)
    m(72) = m(5)*m(42)
    m(73) = m(4)*m(43)
    m(74) = m(8)*m(44)
    m(75) = m(7)*m(45)
    m(76) = m(10)*m(44)
    m(77) = m(9)*m(45)
    m(78) = m(11)*m(40)
    m(79) = m(11)*m(43)
    m(80) = m(11)*m(45)
    m(81) = m(12)*m(45)
    m(82) = m(3)*m(54)
    m(83) = m(2)*m(55)
    m(84) = m(3)*m(56)
    m(85) = m(2)*m(57)
    m(86) = m(3)*m(62)
    m(87) = m(2)*m(63)
    m(88) = m(3)*m(64)
    m(89) = m(2)*m(65)
    m(90) = m(3)*m(66)
    m(91) = m(2)*m(67)
    m(92) = m(3)*m(68)
    m(93) = m(2)*m(69)
    m(94) = m(5)*m(66)
    m(95) = m(4)*m(67)
    m(96) = m(5)*m(68)
    m(97) = m(4)*m(69)
    m(98) = m(3)*m(72)
    m(99) = m(2)*m(73)
    m(100) = m(25)*m(34)
    m(101) = m(26)*m(33)
    m(102) = m(24)*m(35)
    m(103) = m(27)*m(32)
    m(104) = m(29)*m(34)
    m(105) = m(30)*m(33)
    m(106) = m(28)*m(35)
    m(107) = m(31)*m(32)
    m(108) = m(25)*m(38)
    m(109) = m(26)*m(37)
    m(110) = m(24)*m(39)
    m(111) = m(27)*m(36)
    m(112) = m(29)*m(38)
    m(113) = m(30)*m(37)
    m(114) = m(28)*m(39)
    m(115) = m(31)*m(36)
    m(116) = m(8)*m(76)
    m(117) = m(7)*m(77)
    m(118) = m(3)*m(78)
    m(119) = m(2)*m(79)
    m(120) = m(3)*m(80)
    m(121) = m(2)*m(81)
    m(122) = m(5)*m(78)
    m(123) = m(4)*m(79)
    m(124) = m(5)*m(80)
    m(125) = m(4)*m(81)
    m(126) = m(8)*m(78)
    m(127) = m(8)*m(79)
    m(128) = m(7)*m(80)
    m(129) = m(7)*m(81)
    m(130) = m(10)*m(78)
    m(131) = m(10)*m(79)
    m(132) = m(9)*m(80)
    m(133) = m(9)*m(81)
    m(134) = m(11)*m(81)

    return
  end subroutine evmono

  subroutine evpoly(m,p)
    implicit none
    real(wp),dimension(0:134),intent(in)::m
    real(wp),dimension(0:1239),intent(out)::p
    !::::::::::::::::::::
    
    p(0) = m(0)
    p(1) = m(1)
    p(2) = m(2) + m(3)
    p(3) = m(4) + m(5)
    p(4) = m(6)
    p(5) = m(7) + m(8)
    p(6) = m(9) + m(10)
    p(7) = m(11) + m(12) + m(13) + m(14)
    p(8) = m(15)
    p(9) = p(1)*p(2)
    p(10) = m(16)
    p(11) = p(1)*p(3)
    p(12) = m(17) + m(18)
    p(13) = m(19)
    p(14) = p(2)*p(3) - p(12)
    p(15) = p(1)*p(4)
    p(16) = p(4)*p(2)
    p(17) = p(4)*p(3)
    p(18) = p(1)*p(5)
    p(19) = p(2)*p(5)
    p(20) = p(3)*p(5)
    p(21) = p(4)*p(5)
    p(22) = m(20)
    p(23) = p(1)*p(6)
    p(24) = p(2)*p(6)
    p(25) = p(3)*p(6)
    p(26) = p(4)*p(6)
    p(27) = m(21) + m(22)
    p(28) = m(23)
    p(29) = p(5)*p(6) - p(27)
    p(30) = p(1)*p(7)
    p(31) = m(24) + m(25) + m(26) + m(27)
    p(32) = m(28) + m(29) + m(30) + m(31)
    p(33) = p(2)*p(7) - p(31)
    p(34) = p(3)*p(7) - p(32)
    p(35) = p(4)*p(7)
    p(36) = m(32) + m(33) + m(34) + m(35)
    p(37) = m(36) + m(37) + m(38) + m(39)
    p(38) = m(40) + m(41)
    p(39) = m(42) + m(43)
    p(40) = p(5)*p(7) - p(36)
    p(41) = p(6)*p(7) - p(37)
    p(42) = m(44) + m(45)
    p(43) = p(1)*p(8)
    p(44) = p(8)*p(2)
    p(45) = p(8)*p(3)
    p(46) = p(4)*p(8)
    p(47) = p(8)*p(5)
    p(48) = p(8)*p(6)
    p(49) = p(8)*p(7)
    p(50) = p(1)*p(1)
    p(51) = p(2)*p(2) - p(10) - p(10)
    p(52) = p(3)*p(3) - p(13) - p(13)
    p(53) = p(4)*p(4)
    p(54) = p(5)*p(5) - p(22) - p(22)
    p(55) = p(6)*p(6) - p(28) - p(28)
    p(56) = p(7)*p(7) - p(42) - p(39) - p(38) - p(42) - p(39) - p(38)
    p(57) = p(8)*p(8)
    p(58) = p(1)*p(10)
    p(59) = p(1)*p(12)
    p(60) = p(1)*p(13)
    p(61) = p(1)*p(14)
    p(62) = p(10)*p(3)
    p(63) = p(13)*p(2)
    p(64) = p(1)*p(16)
    p(65) = p(4)*p(10)
    p(66) = p(1)*p(17)
    p(67) = p(4)*p(12)
    p(68) = p(4)*p(13)
    p(69) = p(4)*p(14)
    p(70) = p(1)*p(19)
    p(71) = p(10)*p(5)
    p(72) = p(1)*p(20)
    p(73) = p(5)*p(12)
    p(74) = p(13)*p(5)
    p(75) = p(5)*p(14)
    p(76) = p(1)*p(21)
    p(77) = p(4)*p(19)
    p(78) = p(4)*p(20)
    p(79) = p(1)*p(22)
    p(80) = p(22)*p(2)
    p(81) = p(22)*p(3)
    p(82) = p(4)*p(22)
    p(83) = p(1)*p(24)
    p(84) = p(10)*p(6)
    p(85) = p(1)*p(25)
    p(86) = p(6)*p(12)
    p(87) = p(13)*p(6)
    p(88) = p(6)*p(14)
    p(89) = p(1)*p(26)
    p(90) = p(4)*p(24)
    p(91) = p(4)*p(25)
    p(92) = p(1)*p(27)
    p(93) = p(2)*p(27)
    p(94) = p(3)*p(27)
    p(95) = p(4)*p(27)
    p(96) = p(1)*p(28)
    p(97) = p(28)*p(2)
    p(98) = p(28)*p(3)
    p(99) = p(4)*p(28)
    p(100) = p(1)*p(29)
    p(101) = p(2)*p(29)
    p(102) = p(3)*p(29)
    p(103) = p(4)*p(29)
    p(104) = p(22)*p(6)
    p(105) = p(28)*p(5)
    p(106) = p(1)*p(31)
    p(107) = p(1)*p(32)
    p(108) = m(46) + m(47) + m(48) + m(49)
    p(109) = p(1)*p(33)
    p(110) = p(10)*p(7)
    p(111) = p(2)*p(32) - p(108)
    p(112) = p(1)*p(34)
    p(113) = p(3)*p(31) - p(108)
    p(114) = p(13)*p(7)
    p(115) = p(2)*p(34) - p(113)
    p(116) = p(1)*p(35)
    p(117) = p(4)*p(31)
    p(118) = p(4)*p(32)
    p(119) = p(4)*p(33)
    p(120) = p(4)*p(34)
    p(121) = p(1)*p(36)
    p(122) = m(50) + m(51) + m(52) + m(53)
    p(123) = m(54) + m(55) + m(56) + m(57)
    p(124) = p(2)*p(36) - p(122)
    p(125) = p(3)*p(36) - p(123)
    p(126) = p(4)*p(36)
    p(127) = p(1)*p(37)
    p(128) = m(58) + m(59) + m(60) + m(61)
    p(129) = m(62) + m(63) + m(64) + m(65)
    p(130) = p(2)*p(37) - p(128)
    p(131) = p(3)*p(37) - p(129)
    p(132) = p(4)*p(37)
    p(133) = m(66) + m(67) + m(68) + m(69)
    p(134) = p(1)*p(38)
    p(135) = p(2)*p(38)
    p(136) = p(3)*p(38)
    p(137) = p(4)*p(38)
    p(138) = p(1)*p(39)
    p(139) = m(70) + m(71)
    p(140) = m(72) + m(73)
    p(141) = p(2)*p(39) - p(139)
    p(142) = p(3)*p(39) - p(140)
    p(143) = p(4)*p(39)
    p(144) = p(1)*p(40)
    p(145) = p(5)*p(31) - p(122)
    p(146) = p(5)*p(32) - p(123)
    p(147) = p(2)*p(40) - p(145)
    p(148) = p(3)*p(40) - p(146)
    p(149) = p(4)*p(40)
    p(150) = p(22)*p(7)
    p(151) = p(5)*p(37) - p(133)
    p(152) = p(5)*p(38)
    p(153) = p(5)*p(39)
    p(154) = p(1)*p(41)
    p(155) = p(6)*p(31) - p(128)
    p(156) = p(6)*p(32) - p(129)
    p(157) = p(2)*p(41) - p(155)
    p(158) = p(3)*p(41) - p(156)
    p(159) = p(4)*p(41)
    p(160) = p(6)*p(36) - p(133)
    p(161) = p(28)*p(7)
    p(162) = p(6)*p(38)
    p(163) = p(6)*p(39)
    p(164) = p(5)*p(41) - p(160)
    p(165) = p(1)*p(42)
    p(166) = p(2)*p(42)
    p(167) = p(3)*p(42)
    p(168) = p(4)*p(42)
    p(169) = m(74) + m(75)
    p(170) = m(76) + m(77)
    p(171) = m(78) + m(79) + m(80) + m(81)
    p(172) = p(5)*p(42) - p(169)
    p(173) = p(6)*p(42) - p(170)
    p(174) = p(1)*p(44)
    p(175) = p(8)*p(10)
    p(176) = p(1)*p(45)
    p(177) = p(8)*p(12)
    p(178) = p(8)*p(13)
    p(179) = p(8)*p(14)
    p(180) = p(1)*p(46)
    p(181) = p(4)*p(44)
    p(182) = p(4)*p(45)
    p(183) = p(1)*p(47)
    p(184) = p(8)*p(19)
    p(185) = p(8)*p(20)
    p(186) = p(4)*p(47)
    p(187) = p(8)*p(22)
    p(188) = p(1)*p(48)
    p(189) = p(8)*p(24)
    p(190) = p(8)*p(25)
    p(191) = p(4)*p(48)
    p(192) = p(8)*p(27)
    p(193) = p(8)*p(28)
    p(194) = p(8)*p(29)
    p(195) = p(1)*p(49)
    p(196) = p(8)*p(31)
    p(197) = p(8)*p(32)
    p(198) = p(8)*p(33)
    p(199) = p(8)*p(34)
    p(200) = p(4)*p(49)
    p(201) = p(8)*p(36)
    p(202) = p(8)*p(37)
    p(203) = p(8)*p(38)
    p(204) = p(8)*p(39)
    p(205) = p(8)*p(40)
    p(206) = p(8)*p(41)
    p(207) = p(8)*p(42)
    p(208) = p(1)*p(9)
    p(209) = p(1)*p(51)
    p(210) = p(10)*p(2)
    p(211) = p(1)*p(11)
    p(212) = p(2)*p(12) - p(62)
    p(213) = p(2)*p(14) - p(62)
    p(214) = p(1)*p(52)
    p(215) = p(3)*p(12) - p(63)
    p(216) = p(13)*p(3)
    p(217) = p(2)*p(52) - p(215)
    p(218) = p(1)*p(15)
    p(219) = p(4)*p(51)
    p(220) = p(4)*p(52)
    p(221) = p(1)*p(53)
    p(222) = p(4)*p(16)
    p(223) = p(4)*p(17)
    p(224) = p(1)*p(18)
    p(225) = p(5)*p(51)
    p(226) = p(5)*p(52)
    p(227) = p(4)*p(21)
    p(228) = p(1)*p(54)
    p(229) = p(2)*p(54)
    p(230) = p(3)*p(54)
    p(231) = p(4)*p(54)
    p(232) = p(22)*p(5)
    p(233) = p(1)*p(23)
    p(234) = p(6)*p(51)
    p(235) = p(6)*p(52)
    p(236) = p(4)*p(26)
    p(237) = p(5)*p(27) - p(104)
    p(238) = p(5)*p(29) - p(104)
    p(239) = p(1)*p(55)
    p(240) = p(2)*p(55)
    p(241) = p(3)*p(55)
    p(242) = p(4)*p(55)
    p(243) = p(6)*p(27) - p(105)
    p(244) = p(28)*p(6)
    p(245) = p(5)*p(55) - p(243)
    p(246) = p(1)*p(30)
    p(247) = p(2)*p(31) - p(110)
    p(248) = p(3)*p(32) - p(114)
    p(249) = p(2)*p(33) - p(110)
    p(250) = p(3)*p(34) - p(114)
    p(251) = p(4)*p(35)
    p(252) = p(5)*p(36) - p(150)
    p(253) = p(6)*p(37) - p(161)
    p(254) = p(5)*p(40) - p(150)
    p(255) = p(6)*p(41) - p(161)
    p(256) = p(1)*p(56)
    p(257) = p(7)*p(31) - p(166) - p(139) - p(135) - p(139)
    p(258) = p(7)*p(32) - p(167) - p(140) - p(136) - p(140)
    p(259) = p(2)*p(56) - p(257)
    p(260) = p(3)*p(56) - p(258)
    p(261) = p(4)*p(56)
    p(262) = p(7)*p(36) - p(169) - p(153) - p(152) - p(169)
    p(263) = p(7)*p(37) - p(170) - p(163) - p(162) - p(170)
    p(264) = p(7)*p(38) - p(171)
    p(265) = p(7)*p(39) - p(171)
    p(266) = p(5)*p(56) - p(262)
    p(267) = p(6)*p(56) - p(263)
    p(268) = p(7)*p(42) - p(171)
    p(269) = p(1)*p(43)
    p(270) = p(8)*p(51)
    p(271) = p(8)*p(52)
    p(272) = p(4)*p(46)
    p(273) = p(8)*p(54)
    p(274) = p(8)*p(55)
    p(275) = p(8)*p(56)
    p(276) = p(1)*p(57)
    p(277) = p(8)*p(44)
    p(278) = p(8)*p(45)
    p(279) = p(4)*p(57)
    p(280) = p(8)*p(47)
    p(281) = p(8)*p(48)
    p(282) = p(8)*p(49)
    p(283) = p(1)*p(50)
    p(284) = p(2)*p(51) - p(210)
    p(285) = p(3)*p(52) - p(216)
    p(286) = p(4)*p(53)
    p(287) = p(5)*p(54) - p(232)
    p(288) = p(6)*p(55) - p(244)
    p(289) = p(7)*p(56) - p(268) - p(265) - p(264)
    p(290) = p(8)*p(57)
    p(291) = p(1)*p(62)
    p(292) = p(1)*p(63)
    p(293) = p(10)*p(13)
    p(294) = p(1)*p(65)
    p(295) = p(1)*p(67)
    p(296) = p(1)*p(68)
    p(297) = p(1)*p(69)
    p(298) = p(4)*p(62)
    p(299) = p(4)*p(63)
    p(300) = p(1)*p(71)
    p(301) = p(1)*p(73)
    p(302) = p(1)*p(74)
    p(303) = p(1)*p(75)
    p(304) = p(10)*p(20)
    p(305) = p(13)*p(19)
    p(306) = p(1)*p(77)
    p(307) = p(4)*p(71)
    p(308) = p(1)*p(78)
    p(309) = p(4)*p(73)
    p(310) = p(4)*p(74)
    p(311) = p(4)*p(75)
    p(312) = p(1)*p(80)
    p(313) = p(10)*p(22)
    p(314) = p(1)*p(81)
    p(315) = p(22)*p(12)
    p(316) = p(13)*p(22)
    p(317) = p(22)*p(14)
    p(318) = p(1)*p(82)
    p(319) = p(4)*p(80)
    p(320) = p(4)*p(81)
    p(321) = p(1)*p(84)
    p(322) = p(1)*p(86)
    p(323) = p(1)*p(87)
    p(324) = p(1)*p(88)
    p(325) = p(10)*p(25)
    p(326) = p(13)*p(24)
    p(327) = p(1)*p(90)
    p(328) = p(4)*p(84)
    p(329) = p(1)*p(91)
    p(330) = p(4)*p(86)
    p(331) = p(4)*p(87)
    p(332) = p(4)*p(88)
    p(333) = p(1)*p(93)
    p(334) = p(10)*p(27)
    p(335) = p(1)*p(94)
    p(336) = p(12)*p(27)
    p(337) = p(13)*p(27)
    p(338) = p(14)*p(27)
    p(339) = p(1)*p(95)
    p(340) = p(4)*p(93)
    p(341) = p(4)*p(94)
    p(342) = p(1)*p(97)
    p(343) = p(10)*p(28)
    p(344) = p(1)*p(98)
    p(345) = p(28)*p(12)
    p(346) = p(13)*p(28)
    p(347) = p(28)*p(14)
    p(348) = p(1)*p(99)
    p(349) = p(4)*p(97)
    p(350) = p(4)*p(98)
    p(351) = p(1)*p(101)
    p(352) = p(10)*p(29)
    p(353) = p(1)*p(102)
    p(354) = p(12)*p(29)
    p(355) = p(13)*p(29)
    p(356) = p(14)*p(29)
    p(357) = p(1)*p(103)
    p(358) = p(4)*p(101)
    p(359) = p(4)*p(102)
    p(360) = p(1)*p(104)
    p(361) = p(22)*p(24)
    p(362) = p(22)*p(25)
    p(363) = p(4)*p(104)
    p(364) = p(1)*p(105)
    p(365) = p(28)*p(19)
    p(366) = p(28)*p(20)
    p(367) = p(4)*p(105)
    p(368) = p(22)*p(28)
    p(369) = p(1)*p(108)
    p(370) = p(1)*p(110)
    p(371) = p(1)*p(111)
    p(372) = p(10)*p(32)
    p(373) = p(1)*p(113)
    p(374) = p(1)*p(114)
    p(375) = p(13)*p(31)
    p(376) = p(1)*p(115)
    p(377) = p(10)*p(34)
    p(378) = p(13)*p(33)
    p(379) = p(1)*p(117)
    p(380) = p(1)*p(118)
    p(381) = p(4)*p(108)
    p(382) = p(1)*p(119)
    p(383) = p(4)*p(110)
    p(384) = p(4)*p(111)
    p(385) = p(1)*p(120)
    p(386) = p(4)*p(113)
    p(387) = p(4)*p(114)
    p(388) = p(4)*p(115)
    p(389) = p(1)*p(122)
    p(390) = p(1)*p(123)
    p(391) = m(82) + m(83) + m(84) + m(85)
    p(392) = p(1)*p(124)
    p(393) = p(10)*p(36)
    p(394) = p(2)*p(123) - p(391)
    p(395) = p(1)*p(125)
    p(396) = p(3)*p(122) - p(391)
    p(397) = p(13)*p(36)
    p(398) = p(2)*p(125) - p(396)
    p(399) = p(1)*p(126)
    p(400) = p(4)*p(122)
    p(401) = p(4)*p(123)
    p(402) = p(4)*p(124)
    p(403) = p(4)*p(125)
    p(404) = p(1)*p(128)
    p(405) = p(1)*p(129)
    p(406) = m(86) + m(87) + m(88) + m(89)
    p(407) = p(1)*p(130)
    p(408) = p(10)*p(37)
    p(409) = p(2)*p(129) - p(406)
    p(410) = p(1)*p(131)
    p(411) = p(3)*p(128) - p(406)
    p(412) = p(13)*p(37)
    p(413) = p(2)*p(131) - p(411)
    p(414) = p(1)*p(132)
    p(415) = p(4)*p(128)
    p(416) = p(4)*p(129)
    p(417) = p(4)*p(130)
    p(418) = p(4)*p(131)
    p(419) = p(1)*p(133)
    p(420) = m(90) + m(91) + m(92) + m(93)
    p(421) = m(94) + m(95) + m(96) + m(97)
    p(422) = p(2)*p(133) - p(420)
    p(423) = p(3)*p(133) - p(421)
    p(424) = p(4)*p(133)
    p(425) = p(1)*p(135)
    p(426) = p(10)*p(38)
    p(427) = p(1)*p(136)
    p(428) = p(12)*p(38)
    p(429) = p(13)*p(38)
    p(430) = p(14)*p(38)
    p(431) = p(1)*p(137)
    p(432) = p(4)*p(135)
    p(433) = p(4)*p(136)
    p(434) = p(1)*p(139)
    p(435) = p(1)*p(140)
    p(436) = m(98) + m(99)
    p(437) = p(1)*p(141)
    p(438) = p(10)*p(39)
    p(439) = p(2)*p(140) - p(436)
    p(440) = p(1)*p(142)
    p(441) = p(3)*p(139) - p(436)
    p(442) = p(13)*p(39)
    p(443) = p(2)*p(142) - p(441)
    p(444) = p(1)*p(143)
    p(445) = p(4)*p(139)
    p(446) = p(4)*p(140)
    p(447) = p(4)*p(141)
    p(448) = p(4)*p(142)
    p(449) = p(1)*p(145)
    p(450) = p(1)*p(146)
    p(451) = p(5)*p(108) - p(391)
    p(452) = p(1)*p(147)
    p(453) = p(10)*p(40)
    p(454) = p(2)*p(146) - p(451)
    p(455) = p(1)*p(148)
    p(456) = p(3)*p(145) - p(451)
    p(457) = p(13)*p(40)
    p(458) = p(2)*p(148) - p(456)
    p(459) = p(1)*p(149)
    p(460) = p(4)*p(145)
    p(461) = p(4)*p(146)
    p(462) = p(4)*p(147)
    p(463) = p(4)*p(148)
    p(464) = p(1)*p(150)
    p(465) = p(22)*p(31)
    p(466) = p(22)*p(32)
    p(467) = p(22)*p(33)
    p(468) = p(22)*p(34)
    p(469) = p(4)*p(150)
    p(470) = p(1)*p(151)
    p(471) = p(5)*p(128) - p(420)
    p(472) = p(5)*p(129) - p(421)
    p(473) = p(2)*p(151) - p(471)
    p(474) = p(3)*p(151) - p(472)
    p(475) = p(4)*p(151)
    p(476) = p(22)*p(37)
    p(477) = p(1)*p(152)
    p(478) = m(100) + m(101) + m(102) + m(103)
    p(479) = m(104) + m(105) + m(106) + m(107)
    p(480) = p(2)*p(152) - p(478)
    p(481) = p(3)*p(152) - p(479)
    p(482) = p(4)*p(152)
    p(483) = p(22)*p(38)
    p(484) = p(1)*p(153)
    p(485) = p(5)*p(139)
    p(486) = p(5)*p(140)
    p(487) = p(5)*p(141)
    p(488) = p(5)*p(142)
    p(489) = p(4)*p(153)
    p(490) = p(22)*p(39)
    p(491) = p(1)*p(155)
    p(492) = p(1)*p(156)
    p(493) = p(6)*p(108) - p(406)
    p(494) = p(1)*p(157)
    p(495) = p(10)*p(41)
    p(496) = p(2)*p(156) - p(493)
    p(497) = p(1)*p(158)
    p(498) = p(3)*p(155) - p(493)
    p(499) = p(13)*p(41)
    p(500) = p(2)*p(158) - p(498)
    p(501) = p(1)*p(159)
    p(502) = p(4)*p(155)
    p(503) = p(4)*p(156)
    p(504) = p(4)*p(157)
    p(505) = p(4)*p(158)
    p(506) = p(1)*p(160)
    p(507) = p(6)*p(122) - p(420)
    p(508) = p(6)*p(123) - p(421)
    p(509) = p(2)*p(160) - p(507)
    p(510) = p(3)*p(160) - p(508)
    p(511) = p(4)*p(160)
    p(512) = p(1)*p(161)
    p(513) = p(28)*p(31)
    p(514) = p(28)*p(32)
    p(515) = p(28)*p(33)
    p(516) = p(28)*p(34)
    p(517) = p(4)*p(161)
    p(518) = p(28)*p(36)
    p(519) = p(1)*p(162)
    p(520) = m(108) + m(109) + m(110) + m(111)
    p(521) = m(112) + m(113) + m(114) + m(115)
    p(522) = p(2)*p(162) - p(520)
    p(523) = p(3)*p(162) - p(521)
    p(524) = p(4)*p(162)
    p(525) = p(27)*p(38)
    p(526) = p(28)*p(38)
    p(527) = p(1)*p(163)
    p(528) = p(6)*p(139)
    p(529) = p(6)*p(140)
    p(530) = p(6)*p(141)
    p(531) = p(6)*p(142)
    p(532) = p(4)*p(163)
    p(533) = p(27)*p(39)
    p(534) = p(28)*p(39)
    p(535) = p(1)*p(164)
    p(536) = p(5)*p(155) - p(507)
    p(537) = p(5)*p(156) - p(508)
    p(538) = p(2)*p(164) - p(536)
    p(539) = p(3)*p(164) - p(537)
    p(540) = p(4)*p(164)
    p(541) = p(22)*p(41)
    p(542) = p(28)*p(40)
    p(543) = p(29)*p(38)
    p(544) = p(29)*p(39)
    p(545) = p(1)*p(166)
    p(546) = p(10)*p(42)
    p(547) = p(1)*p(167)
    p(548) = p(12)*p(42)
    p(549) = p(13)*p(42)
    p(550) = p(14)*p(42)
    p(551) = p(1)*p(168)
    p(552) = p(4)*p(166)
    p(553) = p(4)*p(167)
    p(554) = p(1)*p(169)
    p(555) = p(2)*p(169)
    p(556) = p(3)*p(169)
    p(557) = p(4)*p(169)
    p(558) = p(1)*p(170)
    p(559) = p(2)*p(170)
    p(560) = p(3)*p(170)
    p(561) = p(4)*p(170)
    p(562) = m(116) + m(117)
    p(563) = p(1)*p(171)
    p(564) = m(118) + m(119) + m(120) + m(121)
    p(565) = m(122) + m(123) + m(124) + m(125)
    p(566) = p(2)*p(171) - p(564)
    p(567) = p(3)*p(171) - p(565)
    p(568) = p(4)*p(171)
    p(569) = m(126) + m(127) + m(128) + m(129)
    p(570) = m(130) + m(131) + m(132) + m(133)
    p(571) = m(134)
    p(572) = p(1)*p(172)
    p(573) = p(2)*p(172)
    p(574) = p(3)*p(172)
    p(575) = p(4)*p(172)
    p(576) = p(22)*p(42)
    p(577) = p(5)*p(170) - p(562)
    p(578) = p(5)*p(171) - p(569)
    p(579) = p(1)*p(173)
    p(580) = p(2)*p(173)
    p(581) = p(3)*p(173)
    p(582) = p(4)*p(173)
    p(583) = p(6)*p(169) - p(562)
    p(584) = p(28)*p(42)
    p(585) = p(6)*p(171) - p(570)
    p(586) = p(5)*p(173) - p(583)
    p(587) = p(1)*p(175)
    p(588) = p(1)*p(177)
    p(589) = p(1)*p(178)
    p(590) = p(1)*p(179)
    p(591) = p(8)*p(62)
    p(592) = p(8)*p(63)
    p(593) = p(1)*p(181)
    p(594) = p(4)*p(175)
    p(595) = p(1)*p(182)
    p(596) = p(4)*p(177)
    p(597) = p(4)*p(178)
    p(598) = p(4)*p(179)
    p(599) = p(1)*p(184)
    p(600) = p(8)*p(71)
    p(601) = p(1)*p(185)
    p(602) = p(8)*p(73)
    p(603) = p(8)*p(74)
    p(604) = p(8)*p(75)
    p(605) = p(1)*p(186)
    p(606) = p(4)*p(184)
    p(607) = p(4)*p(185)
    p(608) = p(1)*p(187)
    p(609) = p(8)*p(80)
    p(610) = p(8)*p(81)
    p(611) = p(4)*p(187)
    p(612) = p(1)*p(189)
    p(613) = p(8)*p(84)
    p(614) = p(1)*p(190)
    p(615) = p(8)*p(86)
    p(616) = p(8)*p(87)
    p(617) = p(8)*p(88)
    p(618) = p(1)*p(191)
    p(619) = p(4)*p(189)
    p(620) = p(4)*p(190)
    p(621) = p(1)*p(192)
    p(622) = p(8)*p(93)
    p(623) = p(8)*p(94)
    p(624) = p(4)*p(192)
    p(625) = p(1)*p(193)
    p(626) = p(8)*p(97)
    p(627) = p(8)*p(98)
    p(628) = p(4)*p(193)
    p(629) = p(1)*p(194)
    p(630) = p(8)*p(101)
    p(631) = p(8)*p(102)
    p(632) = p(4)*p(194)
    p(633) = p(8)*p(104)
    p(634) = p(8)*p(105)
    p(635) = p(1)*p(196)
    p(636) = p(1)*p(197)
    p(637) = p(8)*p(108)
    p(638) = p(1)*p(198)
    p(639) = p(8)*p(110)
    p(640) = p(8)*p(111)
    p(641) = p(1)*p(199)
    p(642) = p(8)*p(113)
    p(643) = p(8)*p(114)
    p(644) = p(8)*p(115)
    p(645) = p(1)*p(200)
    p(646) = p(4)*p(196)
    p(647) = p(4)*p(197)
    p(648) = p(4)*p(198)
    p(649) = p(4)*p(199)
    p(650) = p(1)*p(201)
    p(651) = p(8)*p(122)
    p(652) = p(8)*p(123)
    p(653) = p(8)*p(124)
    p(654) = p(8)*p(125)
    p(655) = p(4)*p(201)
    p(656) = p(1)*p(202)
    p(657) = p(8)*p(128)
    p(658) = p(8)*p(129)
    p(659) = p(8)*p(130)
    p(660) = p(8)*p(131)
    p(661) = p(4)*p(202)
    p(662) = p(8)*p(133)
    p(663) = p(1)*p(203)
    p(664) = p(8)*p(135)
    p(665) = p(8)*p(136)
    p(666) = p(4)*p(203)
    p(667) = p(1)*p(204)
    p(668) = p(8)*p(139)
    p(669) = p(8)*p(140)
    p(670) = p(8)*p(141)
    p(671) = p(8)*p(142)
    p(672) = p(4)*p(204)
    p(673) = p(1)*p(205)
    p(674) = p(8)*p(145)
    p(675) = p(8)*p(146)
    p(676) = p(8)*p(147)
    p(677) = p(8)*p(148)
    p(678) = p(4)*p(205)
    p(679) = p(8)*p(150)
    p(680) = p(8)*p(151)
    p(681) = p(8)*p(152)
    p(682) = p(8)*p(153)
    p(683) = p(1)*p(206)
    p(684) = p(8)*p(155)
    p(685) = p(8)*p(156)
    p(686) = p(8)*p(157)
    p(687) = p(8)*p(158)
    p(688) = p(4)*p(206)
    p(689) = p(8)*p(160)
    p(690) = p(8)*p(161)
    p(691) = p(8)*p(162)
    p(692) = p(8)*p(163)
    p(693) = p(8)*p(164)
    p(694) = p(1)*p(207)
    p(695) = p(8)*p(166)
    p(696) = p(8)*p(167)
    p(697) = p(4)*p(207)
    p(698) = p(8)*p(169)
    p(699) = p(8)*p(170)
    p(700) = p(8)*p(171)
    p(701) = p(8)*p(172)
    p(702) = p(8)*p(173)
    p(703) = p(1)*p(58)
    p(704) = p(1)*p(210)
    p(705) = p(1)*p(59)
    p(706) = p(1)*p(212)
    p(707) = p(1)*p(60)
    p(708) = p(1)*p(61)
    p(709) = p(10)*p(12)
    p(710) = p(1)*p(213)
    p(711) = p(10)*p(14)
    p(712) = p(13)*p(51)
    p(713) = p(1)*p(215)
    p(714) = p(1)*p(216)
    p(715) = p(13)*p(12)
    p(716) = p(1)*p(217)
    p(717) = p(10)*p(52)
    p(718) = p(13)*p(14)
    p(719) = p(1)*p(64)
    p(720) = p(1)*p(219)
    p(721) = p(4)*p(210)
    p(722) = p(1)*p(66)
    p(723) = p(4)*p(212)
    p(724) = p(4)*p(213)
    p(725) = p(1)*p(220)
    p(726) = p(4)*p(215)
    p(727) = p(4)*p(216)
    p(728) = p(4)*p(217)
    p(729) = p(1)*p(222)
    p(730) = p(4)*p(65)
    p(731) = p(1)*p(223)
    p(732) = p(4)*p(67)
    p(733) = p(4)*p(68)
    p(734) = p(4)*p(69)
    p(735) = p(1)*p(70)
    p(736) = p(1)*p(225)
    p(737) = p(10)*p(19)
    p(738) = p(1)*p(72)
    p(739) = p(5)*p(212)
    p(740) = p(5)*p(213)
    p(741) = p(1)*p(226)
    p(742) = p(5)*p(215)
    p(743) = p(13)*p(20)
    p(744) = p(5)*p(217)
    p(745) = p(1)*p(76)
    p(746) = p(4)*p(225)
    p(747) = p(4)*p(226)
    p(748) = p(1)*p(227)
    p(749) = p(4)*p(77)
    p(750) = p(4)*p(78)
    p(751) = p(1)*p(79)
    p(752) = p(22)*p(51)
    p(753) = p(22)*p(52)
    p(754) = p(4)*p(82)
    p(755) = p(1)*p(229)
    p(756) = p(10)*p(54)
    p(757) = p(1)*p(230)
    p(758) = p(12)*p(54)
    p(759) = p(13)*p(54)
    p(760) = p(14)*p(54)
    p(761) = p(1)*p(231)
    p(762) = p(4)*p(229)
    p(763) = p(4)*p(230)
    p(764) = p(1)*p(232)
    p(765) = p(22)*p(19)
    p(766) = p(22)*p(20)
    p(767) = p(4)*p(232)
    p(768) = p(1)*p(83)
    p(769) = p(1)*p(234)
    p(770) = p(10)*p(24)
    p(771) = p(1)*p(85)
    p(772) = p(6)*p(212)
    p(773) = p(6)*p(213)
    p(774) = p(1)*p(235)
    p(775) = p(6)*p(215)
    p(776) = p(13)*p(25)
    p(777) = p(6)*p(217)
    p(778) = p(1)*p(89)
    p(779) = p(4)*p(234)
    p(780) = p(4)*p(235)
    p(781) = p(1)*p(236)
    p(782) = p(4)*p(90)
    p(783) = p(4)*p(91)
    p(784) = p(1)*p(92)
    p(785) = p(27)*p(51)
    p(786) = p(27)*p(52)
    p(787) = p(4)*p(95)
    p(788) = p(1)*p(237)
    p(789) = p(2)*p(237)
    p(790) = p(3)*p(237)
    p(791) = p(4)*p(237)
    p(792) = p(1)*p(96)
    p(793) = p(28)*p(51)
    p(794) = p(28)*p(52)
    p(795) = p(4)*p(99)
    p(796) = p(1)*p(100)
    p(797) = p(29)*p(51)
    p(798) = p(29)*p(52)
    p(799) = p(4)*p(103)
    p(800) = p(22)*p(27)
    p(801) = p(1)*p(238)
    p(802) = p(2)*p(238)
    p(803) = p(3)*p(238)
    p(804) = p(4)*p(238)
    p(805) = p(22)*p(29)
    p(806) = p(28)*p(54)
    p(807) = p(1)*p(240)
    p(808) = p(10)*p(55)
    p(809) = p(1)*p(241)
    p(810) = p(12)*p(55)
    p(811) = p(13)*p(55)
    p(812) = p(14)*p(55)
    p(813) = p(1)*p(242)
    p(814) = p(4)*p(240)
    p(815) = p(4)*p(241)
    p(816) = p(1)*p(243)
    p(817) = p(2)*p(243)
    p(818) = p(3)*p(243)
    p(819) = p(4)*p(243)
    p(820) = p(1)*p(244)
    p(821) = p(28)*p(24)
    p(822) = p(28)*p(25)
    p(823) = p(4)*p(244)
    p(824) = p(28)*p(27)
    p(825) = p(1)*p(245)
    p(826) = p(2)*p(245)
    p(827) = p(3)*p(245)
    p(828) = p(4)*p(245)
    p(829) = p(22)*p(55)
    p(830) = p(28)*p(29)
    p(831) = p(1)*p(106)
    p(832) = p(1)*p(247)
    p(833) = p(1)*p(107)
    p(834) = p(2)*p(108) - p(372)
    p(835) = p(1)*p(248)
    p(836) = p(3)*p(108) - p(375)
    p(837) = p(1)*p(109)
    p(838) = p(10)*p(31)
    p(839) = p(2)*p(248) - p(836)
    p(840) = p(1)*p(249)
    p(841) = p(10)*p(33)
    p(842) = p(2)*p(111) - p(372)
    p(843) = p(1)*p(112)
    p(844) = p(2)*p(113) - p(377)
    p(845) = p(13)*p(32)
    p(846) = p(2)*p(115) - p(377)
    p(847) = p(1)*p(250)
    p(848) = p(3)*p(113) - p(375)
    p(849) = p(13)*p(34)
    p(850) = p(2)*p(250) - p(848)
    p(851) = p(1)*p(116)
    p(852) = p(4)*p(247)
    p(853) = p(4)*p(248)
    p(854) = p(4)*p(249)
    p(855) = p(4)*p(250)
    p(856) = p(1)*p(251)
    p(857) = p(4)*p(117)
    p(858) = p(4)*p(118)
    p(859) = p(4)*p(119)
    p(860) = p(4)*p(120)
    p(861) = p(1)*p(121)
    p(862) = p(2)*p(122) - p(393)
    p(863) = p(3)*p(123) - p(397)
    p(864) = p(2)*p(124) - p(393)
    p(865) = p(3)*p(125) - p(397)
    p(866) = p(4)*p(126)
    p(867) = p(1)*p(252)
    p(868) = p(5)*p(122) - p(465)
    p(869) = p(5)*p(123) - p(466)
    p(870) = p(2)*p(252) - p(868)
    p(871) = p(3)*p(252) - p(869)
    p(872) = p(4)*p(252)
    p(873) = p(1)*p(127)
    p(874) = p(2)*p(128) - p(408)
    p(875) = p(3)*p(129) - p(412)
    p(876) = p(2)*p(130) - p(408)
    p(877) = p(3)*p(131) - p(412)
    p(878) = p(4)*p(132)
    p(879) = p(5)*p(133) - p(476)
    p(880) = p(1)*p(253)
    p(881) = p(6)*p(128) - p(513)
    p(882) = p(6)*p(129) - p(514)
    p(883) = p(2)*p(253) - p(881)
    p(884) = p(3)*p(253) - p(882)
    p(885) = p(4)*p(253)
    p(886) = p(6)*p(133) - p(518)
    p(887) = p(1)*p(134)
    p(888) = p(38)*p(51)
    p(889) = p(38)*p(52)
    p(890) = p(4)*p(137)
    p(891) = p(1)*p(138)
    p(892) = p(2)*p(139) - p(438)
    p(893) = p(3)*p(140) - p(442)
    p(894) = p(2)*p(141) - p(438)
    p(895) = p(3)*p(142) - p(442)
    p(896) = p(4)*p(143)
    p(897) = p(1)*p(144)
    p(898) = p(2)*p(145) - p(453)
    p(899) = p(3)*p(146) - p(457)
    p(900) = p(2)*p(147) - p(453)
    p(901) = p(3)*p(148) - p(457)
    p(902) = p(4)*p(149)
    p(903) = p(22)*p(36)
    p(904) = p(5)*p(253) - p(886)
    p(905) = p(1)*p(254)
    p(906) = p(5)*p(145) - p(465)
    p(907) = p(5)*p(146) - p(466)
    p(908) = p(2)*p(254) - p(906)
    p(909) = p(3)*p(254) - p(907)
    p(910) = p(4)*p(254)
    p(911) = p(22)*p(40)
    p(912) = p(5)*p(151) - p(476)
    p(913) = p(38)*p(54)
    p(914) = p(39)*p(54)
    p(915) = p(1)*p(154)
    p(916) = p(2)*p(155) - p(495)
    p(917) = p(3)*p(156) - p(499)
    p(918) = p(2)*p(157) - p(495)
    p(919) = p(3)*p(158) - p(499)
    p(920) = p(4)*p(159)
    p(921) = p(5)*p(160) - p(541)
    p(922) = p(28)*p(37)
    p(923) = p(5)*p(164) - p(541)
    p(924) = p(1)*p(255)
    p(925) = p(6)*p(155) - p(513)
    p(926) = p(6)*p(156) - p(514)
    p(927) = p(2)*p(255) - p(925)
    p(928) = p(3)*p(255) - p(926)
    p(929) = p(4)*p(255)
    p(930) = p(6)*p(160) - p(518)
    p(931) = p(28)*p(41)
    p(932) = p(38)*p(55)
    p(933) = p(39)*p(55)
    p(934) = p(5)*p(255) - p(930)
    p(935) = p(1)*p(165)
    p(936) = p(42)*p(51)
    p(937) = p(42)*p(52)
    p(938) = p(4)*p(168)
    p(939) = p(5)*p(169) - p(576)
    p(940) = p(6)*p(170) - p(584)
    p(941) = p(5)*p(172) - p(576)
    p(942) = p(6)*p(173) - p(584)
    p(943) = p(1)*p(257)
    p(944) = p(1)*p(258)
    p(945) = p(7)*p(108) - p(550) - p(436) - p(430) - p(436)
    p(946) = p(1)*p(259)
    p(947) = p(10)*p(56)
    p(948) = p(2)*p(258) - p(945)
    p(949) = p(1)*p(260)
    p(950) = p(3)*p(257) - p(945)
    p(951) = p(13)*p(56)
    p(952) = p(2)*p(260) - p(950)
    p(953) = p(1)*p(261)
    p(954) = p(4)*p(257)
    p(955) = p(4)*p(258)
    p(956) = p(4)*p(259)
    p(957) = p(4)*p(260)
    p(958) = p(1)*p(262)
    p(959) = p(7)*p(122) - p(555) - p(485) - p(480)
    p(960) = p(7)*p(123) - p(556) - p(486) - p(481)
    p(961) = p(2)*p(262) - p(959)
    p(962) = p(3)*p(262) - p(960)
    p(963) = p(4)*p(262)
    p(964) = p(1)*p(263)
    p(965) = p(7)*p(128) - p(559) - p(528) - p(522)
    p(966) = p(7)*p(129) - p(560) - p(529) - p(523)
    p(967) = p(2)*p(263) - p(965)
    p(968) = p(3)*p(263) - p(966)
    p(969) = p(4)*p(263)
    p(970) = p(7)*p(133) - p(562) - p(544) - p(543) - p(562)
    p(971) = p(1)*p(264)
    p(972) = p(31)*p(38) - p(564)
    p(973) = p(32)*p(38) - p(565)
    p(974) = p(2)*p(264) - p(972)
    p(975) = p(3)*p(264) - p(973)
    p(976) = p(4)*p(264)
    p(977) = p(36)*p(38) - p(569)
    p(978) = p(37)*p(38) - p(570)
    p(979) = p(1)*p(265)
    p(980) = p(7)*p(139) - p(564)
    p(981) = p(7)*p(140) - p(565)
    p(982) = p(2)*p(265) - p(980)
    p(983) = p(3)*p(265) - p(981)
    p(984) = p(4)*p(265)
    p(985) = p(36)*p(39) - p(569)
    p(986) = p(37)*p(39) - p(570)
    p(987) = p(38)*p(39)
    p(988) = p(1)*p(266)
    p(989) = p(5)*p(257) - p(959)
    p(990) = p(5)*p(258) - p(960)
    p(991) = p(2)*p(266) - p(989)
    p(992) = p(3)*p(266) - p(990)
    p(993) = p(4)*p(266)
    p(994) = p(22)*p(56)
    p(995) = p(5)*p(263) - p(970)
    p(996) = p(5)*p(264) - p(977)
    p(997) = p(5)*p(265) - p(985)
    p(998) = p(1)*p(267)
    p(999) = p(6)*p(257) - p(965)
    p(1000) = p(6)*p(258) - p(966)
    p(1001) = p(2)*p(267) - p(999)
    p(1002) = p(3)*p(267) - p(1000)
    p(1003) = p(4)*p(267)
    p(1004) = p(6)*p(262) - p(970)
    p(1005) = p(28)*p(56)
    p(1006) = p(6)*p(264) - p(978)
    p(1007) = p(6)*p(265) - p(986)
    p(1008) = p(5)*p(267) - p(1004)
    p(1009) = p(1)*p(268)
    p(1010) = p(31)*p(42) - p(564)
    p(1011) = p(32)*p(42) - p(565)
    p(1012) = p(2)*p(268) - p(1010)
    p(1013) = p(3)*p(268) - p(1011)
    p(1014) = p(4)*p(268)
    p(1015) = p(7)*p(169) - p(569)
    p(1016) = p(7)*p(170) - p(570)
    p(1017) = p(38)*p(42)
    p(1018) = p(39)*p(42)
    p(1019) = p(5)*p(268) - p(1015)
    p(1020) = p(6)*p(268) - p(1016)
    p(1021) = p(1)*p(174)
    p(1022) = p(1)*p(270)
    p(1023) = p(8)*p(210)
    p(1024) = p(1)*p(176)
    p(1025) = p(8)*p(212)
    p(1026) = p(8)*p(213)
    p(1027) = p(1)*p(271)
    p(1028) = p(8)*p(215)
    p(1029) = p(8)*p(216)
    p(1030) = p(8)*p(217)
    p(1031) = p(1)*p(180)
    p(1032) = p(4)*p(270)
    p(1033) = p(4)*p(271)
    p(1034) = p(1)*p(272)
    p(1035) = p(4)*p(181)
    p(1036) = p(4)*p(182)
    p(1037) = p(1)*p(183)
    p(1038) = p(8)*p(225)
    p(1039) = p(8)*p(226)
    p(1040) = p(4)*p(186)
    p(1041) = p(1)*p(273)
    p(1042) = p(8)*p(229)
    p(1043) = p(8)*p(230)
    p(1044) = p(4)*p(273)
    p(1045) = p(8)*p(232)
    p(1046) = p(1)*p(188)
    p(1047) = p(8)*p(234)
    p(1048) = p(8)*p(235)
    p(1049) = p(4)*p(191)
    p(1050) = p(8)*p(237)
    p(1051) = p(8)*p(238)
    p(1052) = p(1)*p(274)
    p(1053) = p(8)*p(240)
    p(1054) = p(8)*p(241)
    p(1055) = p(4)*p(274)
    p(1056) = p(8)*p(243)
    p(1057) = p(8)*p(244)
    p(1058) = p(8)*p(245)
    p(1059) = p(1)*p(195)
    p(1060) = p(8)*p(247)
    p(1061) = p(8)*p(248)
    p(1062) = p(8)*p(249)
    p(1063) = p(8)*p(250)
    p(1064) = p(4)*p(200)
    p(1065) = p(8)*p(252)
    p(1066) = p(8)*p(253)
    p(1067) = p(8)*p(254)
    p(1068) = p(8)*p(255)
    p(1069) = p(1)*p(275)
    p(1070) = p(8)*p(257)
    p(1071) = p(8)*p(258)
    p(1072) = p(8)*p(259)
    p(1073) = p(8)*p(260)
    p(1074) = p(4)*p(275)
    p(1075) = p(8)*p(262)
    p(1076) = p(8)*p(263)
    p(1077) = p(8)*p(264)
    p(1078) = p(8)*p(265)
    p(1079) = p(8)*p(266)
    p(1080) = p(8)*p(267)
    p(1081) = p(8)*p(268)
    p(1082) = p(1)*p(277)
    p(1083) = p(8)*p(175)
    p(1084) = p(1)*p(278)
    p(1085) = p(8)*p(177)
    p(1086) = p(8)*p(178)
    p(1087) = p(8)*p(179)
    p(1088) = p(1)*p(279)
    p(1089) = p(4)*p(277)
    p(1090) = p(4)*p(278)
    p(1091) = p(1)*p(280)
    p(1092) = p(8)*p(184)
    p(1093) = p(8)*p(185)
    p(1094) = p(4)*p(280)
    p(1095) = p(8)*p(187)
    p(1096) = p(1)*p(281)
    p(1097) = p(8)*p(189)
    p(1098) = p(8)*p(190)
    p(1099) = p(4)*p(281)
    p(1100) = p(8)*p(192)
    p(1101) = p(8)*p(193)
    p(1102) = p(8)*p(194)
    p(1103) = p(1)*p(282)
    p(1104) = p(8)*p(196)
    p(1105) = p(8)*p(197)
    p(1106) = p(8)*p(198)
    p(1107) = p(8)*p(199)
    p(1108) = p(4)*p(282)
    p(1109) = p(8)*p(201)
    p(1110) = p(8)*p(202)
    p(1111) = p(8)*p(203)
    p(1112) = p(8)*p(204)
    p(1113) = p(8)*p(205)
    p(1114) = p(8)*p(206)
    p(1115) = p(8)*p(207)
    p(1116) = p(1)*p(208)
    p(1117) = p(1)*p(209)
    p(1118) = p(10)*p(10)
    p(1119) = p(1)*p(284)
    p(1120) = p(10)*p(51)
    p(1121) = p(1)*p(211)
    p(1122) = p(2)*p(212) - p(709)
    p(1123) = p(2)*p(213) - p(711)
    p(1124) = p(1)*p(214)
    p(1125) = p(2)*p(215) - p(717)
    p(1126) = p(13)*p(13)
    p(1127) = p(2)*p(217) - p(717)
    p(1128) = p(1)*p(285)
    p(1129) = p(3)*p(215) - p(715)
    p(1130) = p(13)*p(52)
    p(1131) = p(2)*p(285) - p(1129)
    p(1132) = p(1)*p(218)
    p(1133) = p(4)*p(284)
    p(1134) = p(4)*p(285)
    p(1135) = p(1)*p(221)
    p(1136) = p(4)*p(219)
    p(1137) = p(4)*p(220)
    p(1138) = p(1)*p(286)
    p(1139) = p(4)*p(222)
    p(1140) = p(4)*p(223)
    p(1141) = p(1)*p(224)
    p(1142) = p(5)*p(284)
    p(1143) = p(5)*p(285)
    p(1144) = p(4)*p(227)
    p(1145) = p(1)*p(228)
    p(1146) = p(51)*p(54)
    p(1147) = p(52)*p(54)
    p(1148) = p(4)*p(231)
    p(1149) = p(22)*p(22)
    p(1150) = p(1)*p(287)
    p(1151) = p(2)*p(287)
    p(1152) = p(3)*p(287)
    p(1153) = p(4)*p(287)
    p(1154) = p(22)*p(54)
    p(1155) = p(1)*p(233)
    p(1156) = p(6)*p(284)
    p(1157) = p(6)*p(285)
    p(1158) = p(4)*p(236)
    p(1159) = p(5)*p(237) - p(800)
    p(1160) = p(5)*p(238) - p(805)
    p(1161) = p(1)*p(239)
    p(1162) = p(51)*p(55)
    p(1163) = p(52)*p(55)
    p(1164) = p(4)*p(242)
    p(1165) = p(5)*p(243) - p(829)
    p(1166) = p(28)*p(28)
    p(1167) = p(5)*p(245) - p(829)
    p(1168) = p(1)*p(288)
    p(1169) = p(2)*p(288)
    p(1170) = p(3)*p(288)
    p(1171) = p(4)*p(288)
    p(1172) = p(6)*p(243) - p(824)
    p(1173) = p(28)*p(55)
    p(1174) = p(5)*p(288) - p(1172)
    p(1175) = p(1)*p(246)
    p(1176) = p(2)*p(247) - p(838)
    p(1177) = p(3)*p(248) - p(845)
    p(1178) = p(2)*p(249) - p(841)
    p(1179) = p(3)*p(250) - p(849)
    p(1180) = p(4)*p(251)
    p(1181) = p(5)*p(252) - p(903)
    p(1182) = p(6)*p(253) - p(922)
    p(1183) = p(5)*p(254) - p(911)
    p(1184) = p(6)*p(255) - p(931)
    p(1185) = p(1)*p(256)
    p(1186) = p(2)*p(257) - p(947)
    p(1187) = p(3)*p(258) - p(951)
    p(1188) = p(2)*p(259) - p(947)
    p(1189) = p(3)*p(260) - p(951)
    p(1190) = p(4)*p(261)
    p(1191) = p(5)*p(262) - p(994)
    p(1192) = p(6)*p(263) - p(1005)
    p(1193) = p(38)*p(38) - p(571) - p(571)
    p(1194) = p(39)*p(39) - p(571) - p(571)
    p(1195) = p(5)*p(266) - p(994)
    p(1196) = p(6)*p(267) - p(1005)
    p(1197) = p(42)*p(42) - p(571) - p(571)
    p(1198) = p(1)*p(289)
    p(1199) = p(7)*p(257) - p(1010) - p(980) - p(972)
    p(1200) = p(7)*p(258) - p(1011) - p(981) - p(973)
    p(1201) = p(2)*p(289) - p(1199)
    p(1202) = p(3)*p(289) - p(1200)
    p(1203) = p(4)*p(289)
    p(1204) = p(7)*p(262) - p(1015) - p(985) - p(977)
    p(1205) = p(7)*p(263) - p(1016) - p(986) - p(978)
    p(1206) = p(38)*p(56) - p(1018)
    p(1207) = p(39)*p(56) - p(1017)
    p(1208) = p(5)*p(289) - p(1204)
    p(1209) = p(6)*p(289) - p(1205)
    p(1210) = p(42)*p(56) - p(987)
    p(1211) = p(1)*p(269)
    p(1212) = p(8)*p(284)
    p(1213) = p(8)*p(285)
    p(1214) = p(4)*p(272)
    p(1215) = p(8)*p(287)
    p(1216) = p(8)*p(288)
    p(1217) = p(8)*p(289)
    p(1218) = p(1)*p(276)
    p(1219) = p(8)*p(270)
    p(1220) = p(8)*p(271)
    p(1221) = p(4)*p(279)
    p(1222) = p(8)*p(273)
    p(1223) = p(8)*p(274)
    p(1224) = p(8)*p(275)
    p(1225) = p(1)*p(290)
    p(1226) = p(8)*p(277)
    p(1227) = p(8)*p(278)
    p(1228) = p(4)*p(290)
    p(1229) = p(8)*p(280)
    p(1230) = p(8)*p(281)
    p(1231) = p(8)*p(282)
    p(1232) = p(1)*p(283)
    p(1233) = p(2)*p(284) - p(1120)
    p(1234) = p(3)*p(285) - p(1130)
    p(1235) = p(4)*p(286)
    p(1236) = p(5)*p(287) - p(1154)
    p(1237) = p(6)*p(288) - p(1173)
    p(1238) = p(7)*p(289) - p(1210) - p(1207) - p(1206)
    p(1239) = p(8)*p(290)

    return
  end subroutine evpoly

end module bemsa
