# Supplementary material for: Efficient Generation of Permutationally Invariant Potential Energy Surfaces for Large Molecules
Source: J Chem Theory Comput. 2020 Mar 26;16(5):3264–72. doi: 10.1021/acs.jctc.0c00001 (PMC7997398; doi:10.1021/acs.jctc.0c00001)
Supplement: Supplementary file 2 — ct0c00001_si_002.zip [file ct0c00001_si_002.zip › FilesForJCTC/2211_4/MOL_2_2_1_1_4.BAS]

   0  0  1  1 : 0 0 0 0 0 0 0 0 0 0 0 0 0 0 0 
   1  1  1  1 : 0 0 0 0 0 0 0 0 0 0 0 0 0 0 1 
   2  1  2  1 : 0 0 0 0 0 0 0 0 0 0 0 0 0 1 0 
   2  1  2  2 : 0 0 0 0 0 0 0 0 0 0 0 1 0 0 0 
   3  1  2  1 : 0 0 0 0 0 0 0 0 0 0 0 0 1 0 0 
   3  1  2  2 : 0 0 0 0 0 0 0 0 0 0 1 0 0 0 0 
   4  1  1  1 : 0 0 0 0 0 0 0 0 0 1 0 0 0 0 0 
   5  1  2  1 : 0 0 0 0 0 0 0 0 1 0 0 0 0 0 0 
   5  1  2  2 : 0 0 0 0 1 0 0 0 0 0 0 0 0 0 0 
   6  1  2  1 : 0 0 0 0 0 0 0 1 0 0 0 0 0 0 0 
   6  1  2  2 : 0 0 0 1 0 0 0 0 0 0 0 0 0 0 0 
   7  1  4  1 : 0 0 0 0 0 0 1 0 0 0 0 0 0 0 0 
   7  1  4  2 : 0 0 0 0 0 1 0 0 0 0 0 0 0 0 0 
   7  1  4  3 : 0 0 1 0 0 0 0 0 0 0 0 0 0 0 0 
   7  1  4  4 : 0 1 0 0 0 0 0 0 0 0 0 0 0 0 0 
   8  1  1  1 : 1 0 0 0 0 0 0 0 0 0 0 0 0 0 0 
   9  2  2  1 : 0 0 0 0 0 0 0 0 0 0 0 0 0 1 1 
   9  2  2  2 : 0 0 0 0 0 0 0 0 0 0 0 1 0 0 1 
  10  2  1  1 : 0 0 0 0 0 0 0 0 0 0 0 1 0 1 0 
  11  2  2  1 : 0 0 0 0 0 0 0 0 0 0 0 0 1 0 1 
  11  2  2  2 : 0 0 0 0 0 0 0 0 0 0 1 0 0 0 1 
  12  2  2  1 : 0 0 0 0 0 0 0 0 0 0 0 1 1 0 0 
  12  2  2  2 : 0 0 0 0 0 0 0 0 0 0 1 0 0 1 0 
  13  2  1  1 : 0 0 0 0 0 0 0 0 0 0 1 0 1 0 0 
  14  2  2  1 : 0 0 0 0 0 0 0 0 0 0 0 0 1 1 0 
  14  2  2  2 : 0 0 0 0 0 0 0 0 0 0 1 1 0 0 0 
  15  2  1  1 : 0 0 0 0 0 0 0 0 0 1 0 0 0 0 1 
  16  2  2  1 : 0 0 0 0 0 0 0 0 0 1 0 0 0 1 0 
  16  2  2  2 : 0 0 0 0 0 0 0 0 0 1 0 1 0 0 0 
  17  2  2  1 : 0 0 0 0 0 0 0 0 0 1 0 0 1 0 0 
  17  2  2  2 : 0 0 0 0 0 0 0 0 0 1 1 0 0 0 0 
  18  2  2  1 : 0 0 0 0 0 0 0 0 1 0 0 0 0 0 1 
  18  2  2  2 : 0 0 0 0 1 0 0 0 0 0 0 0 0 0 1 
  19  2  4  1 : 0 0 0 0 0 0 0 0 1 0 0 0 0 1 0 
  19  2  4  2 : 0 0 0 0 0 0 0 0 1 0 0 1 0 0 0 
  19  2  4  3 : 0 0 0 0 1 0 0 0 0 0 0 0 0 1 0 
  19  2  4  4 : 0 0 0 0 1 0 0 0 0 0 0 1 0 0 0 
  20  2  4  1 : 0 0 0 0 0 0 0 0 1 0 0 0 1 0 0 
  20  2  4  2 : 0 0 0 0 0 0 0 0 1 0 1 0 0 0 0 
  20  2  4  3 : 0 0 0 0 1 0 0 0 0 0 0 0 1 0 0 
  20  2  4  4 : 0 0 0 0 1 0 0 0 0 0 1 0 0 0 0 
  21  2  2  1 : 0 0 0 0 0 0 0 0 1 1 0 0 0 0 0 
  21  2  2  2 : 0 0 0 0 1 0 0 0 0 1 0 0 0 0 0 
  22  2  1  1 : 0 0 0 0 1 0 0 0 1 0 0 0 0 0 0 
  23  2  2  1 : 0 0 0 0 0 0 0 1 0 0 0 0 0 0 1 
  23  2  2  2 : 0 0 0 1 0 0 0 0 0 0 0 0 0 0 1 
  24  2  4  1 : 0 0 0 0 0 0 0 1 0 0 0 0 0 1 0 
  24  2  4  2 : 0 0 0 0 0 0 0 1 0 0 0 1 0 0 0 
  24  2  4  3 : 0 0 0 1 0 0 0 0 0 0 0 0 0 1 0 
  24  2  4  4 : 0 0 0 1 0 0 0 0 0 0 0 1 0 0 0 
  25  2  4  1 : 0 0 0 0 0 0 0 1 0 0 0 0 1 0 0 
  25  2  4  2 : 0 0 0 0 0 0 0 1 0 0 1 0 0 0 0 
  25  2  4  3 : 0 0 0 1 0 0 0 0 0 0 0 0 1 0 0 
  25  2  4  4 : 0 0 0 1 0 0 0 0 0 0 1 0 0 0 0 
  26  2  2  1 : 0 0 0 0 0 0 0 1 0 1 0 0 0 0 0 
  26  2  2  2 : 0 0 0 1 0 0 0 0 0 1 0 0 0 0 0 
  27  2  2  1 : 0 0 0 0 1 0 0 1 0 0 0 0 0 0 0 
  27  2  2  2 : 0 0 0 1 0 0 0 0 1 0 0 0 0 0 0 
  28  2  1  1 : 0 0 0 1 0 0 0 1 0 0 0 0 0 0 0 
  29  2  2  1 : 0 0 0 0 0 0 0 1 1 0 0 0 0 0 0 
  29  2  2  2 : 0 0 0 1 1 0 0 0 0 0 0 0 0 0 0 
  30  2  4  1 : 0 0 0 0 0 0 1 0 0 0 0 0 0 0 1 
  30  2  4  2 : 0 0 0 0 0 1 0 0 0 0 0 0 0 0 1 
  30  2  4  3 : 0 0 1 0 0 0 0 0 0 0 0 0 0 0 1 
  30  2  4  4 : 0 1 0 0 0 0 0 0 0 0 0 0 0 0 1 
  31  2  4  1 : 0 0 0 0 0 0 1 0 0 0 0 1 0 0 0 
  31  2  4  2 : 0 0 0 0 0 1 0 0 0 0 0 0 0 1 0 
  31  2  4  3 : 0 0 1 0 0 0 0 0 0 0 0 1 0 0 0 
  31  2  4  4 : 0 1 0 0 0 0 0 0 0 0 0 0 0 1 0 
  32  2  4  1 : 0 0 0 0 0 0 1 0 0 0 1 0 0 0 0 
  32  2  4  2 : 0 0 0 0 0 1 0 0 0 0 0 0 1 0 0 
  32  2  4  3 : 0 0 1 0 0 0 0 0 0 0 1 0 0 0 0 
  32  2  4  4 : 0 1 0 0 0 0 0 0 0 0 0 0 1 0 0 
  33  2  4  1 : 0 0 0 0 0 0 1 0 0 0 0 0 0 1 0 
  33  2  4  2 : 0 0 0 0 0 1 0 0 0 0 0 1 0 0 0 
  33  2  4  3 : 0 0 1 0 0 0 0 0 0 0 0 0 0 1 0 
  33  2  4  4 : 0 1 0 0 0 0 0 0 0 0 0 1 0 0 0 
  34  2  4  1 : 0 0 0 0 0 0 1 0 0 0 0 0 1 0 0 
  34  2  4  2 : 0 0 0 0 0 1 0 0 0 0 1 0 0 0 0 
  34  2  4  3 : 0 0 1 0 0 0 0 0 0 0 0 0 1 0 0 
  34  2  4  4 : 0 1 0 0 0 0 0 0 0 0 1 0 0 0 0 
  35  2  4  1 : 0 0 0 0 0 0 1 0 0 1 0 0 0 0 0 
  35  2  4  2 : 0 0 0 0 0 1 0 0 0 1 0 0 0 0 0 
  35  2  4  3 : 0 0 1 0 0 0 0 0 0 1 0 0 0 0 0 
  35  2  4  4 : 0 1 0 0 0 0 0 0 0 1 0 0 0 0 0 
  36  2  4  1 : 0 0 0 0 1 0 1 0 0 0 0 0 0 0 0 
  36  2  4  2 : 0 0 0 0 1 1 0 0 0 0 0 0 0 0 0 
  36  2  4  3 : 0 0 1 0 0 0 0 0 1 0 0 0 0 0 0 
  36  2  4  4 : 0 1 0 0 0 0 0 0 1 0 0 0 0 0 0 
  37  2  4  1 : 0 0 0 1 0 0 1 0 0 0 0 0 0 0 0 
  37  2  4  2 : 0 0 0 1 0 1 0 0 0 0 0 0 0 0 0 
  37  2  4  3 : 0 0 1 0 0 0 0 1 0 0 0 0 0 0 0 
  37  2  4  4 : 0 1 0 0 0 0 0 1 0 0 0 0 0 0 0 
  38  2  2  1 : 0 0 1 0 0 1 0 0 0 0 0 0 0 0 0 
  38  2  2  2 : 0 1 0 0 0 0 1 0 0 0 0 0 0 0 0 
  39  2  2  1 : 0 0 1 0 0 0 1 0 0 0 0 0 0 0 0 
  39  2  2  2 : 0 1 0 0 0 1 0 0 0 0 0 0 0 0 0 
  40  2  4  1 : 0 0 0 0 0 0 1 0 1 0 0 0 0 0 0 
  40  2  4  2 : 0 0 0 0 0 1 0 0 1 0 0 0 0 0 0 
  40  2  4  3 : 0 0 1 0 1 0 0 0 0 0 0 0 0 0 0 
  40  2  4  4 : 0 1 0 0 1 0 0 0 0 0 0 0 0 0 0 
  41  2  4  1 : 0 0 0 0 0 0 1 1 0 0 0 0 0 0 0 
  41  2  4  2 : 0 0 0 0 0 1 0 1 0 0 0 0 0 0 0 
  41  2  4  3 : 0 0 1 1 0 0 0 0 0 0 0 0 0 0 0 
  41  2  4  4 : 0 1 0 1 0 0 0 0 0 0 0 0 0 0 0 
  42  2  2  1 : 0 0 0 0 0 1 1 0 0 0 0 0 0 0 0 
  42  2  2  2 : 0 1 1 0 0 0 0 0 0 0 0 0 0 0 0 
  43  2  1  1 : 1 0 0 0 0 0 0 0 0 0 0 0 0 0 1 
  44  2  2  1 : 1 0 0 0 0 0 0 0 0 0 0 0 0 1 0 
  44  2  2  2 : 1 0 0 0 0 0 0 0 0 0 0 1 0 0 0 
  45  2  2  1 : 1 0 0 0 0 0 0 0 0 0 0 0 1 0 0 
  45  2  2  2 : 1 0 0 0 0 0 0 0 0 0 1 0 0 0 0 
  46  2  1  1 : 1 0 0 0 0 0 0 0 0 1 0 0 0 0 0 
  47  2  2  1 : 1 0 0 0 0 0 0 0 1 0 0 0 0 0 0 
  47  2  2  2 : 1 0 0 0 1 0 0 0 0 0 0 0 0 0 0 
  48  2  2  1 : 1 0 0 0 0 0 0 1 0 0 0 0 0 0 0 
  48  2  2  2 : 1 0 0 1 0 0 0 0 0 0 0 0 0 0 0 
  49  2  4  1 : 1 0 0 0 0 0 1 0 0 0 0 0 0 0 0 
  49  2  4  2 : 1 0 0 0 0 1 0 0 0 0 0 0 0 0 0 
  49  2  4  3 : 1 0 1 0 0 0 0 0 0 0 0 0 0 0 0 
  49  2  4  4 : 1 1 0 0 0 0 0 0 0 0 0 0 0 0 0 
  50  2  1  1 : 0 0 0 0 0 0 0 0 0 0 0 0 0 0 2 
  51  2  2  1 : 0 0 0 0 0 0 0 0 0 0 0 0 0 2 0 
  51  2  2  2 : 0 0 0 0 0 0 0 0 0 0 0 2 0 0 0 
  52  2  2  1 : 0 0 0 0 0 0 0 0 0 0 0 0 2 0 0 
  52  2  2  2 : 0 0 0 0 0 0 0 0 0 0 2 0 0 0 0 
  53  2  1  1 : 0 0 0 0 0 0 0 0 0 2 0 0 0 0 0 
  54  2  2  1 : 0 0 0 0 0 0 0 0 2 0 0 0 0 0 0 
  54  2  2  2 : 0 0 0 0 2 0 0 0 0 0 0 0 0 0 0 
  55  2  2  1 : 0 0 0 0 0 0 0 2 0 0 0 0 0 0 0 
  55  2  2  2 : 0 0 0 2 0 0 0 0 0 0 0 0 0 0 0 
  56  2  4  1 : 0 0 0 0 0 0 2 0 0 0 0 0 0 0 0 
  56  2  4  2 : 0 0 0 0 0 2 0 0 0 0 0 0 0 0 0 
  56  2  4  3 : 0 0 2 0 0 0 0 0 0 0 0 0 0 0 0 
  56  2  4  4 : 0 2 0 0 0 0 0 0 0 0 0 0 0 0 0 
  57  2  1  1 : 2 0 0 0 0 0 0 0 0 0 0 0 0 0 0 
  58  3  1  1 : 0 0 0 0 0 0 0 0 0 0 0 1 0 1 1 
  59  3  2  1 : 0 0 0 0 0 0 0 0 0 0 0 1 1 0 1 
  59  3  2  2 : 0 0 0 0 0 0 0 0 0 0 1 0 0 1 1 
  60  3  1  1 : 0 0 0 0 0 0 0 0 0 0 1 0 1 0 1 
  61  3  2  1 : 0 0 0 0 0 0 0 0 0 0 0 0 1 1 1 
  61  3  2  2 : 0 0 0 0 0 0 0 0 0 0 1 1 0 0 1 
  62  3  2  1 : 0 0 0 0 0 0 0 0 0 0 0 1 1 1 0 
  62  3  2  2 : 0 0 0 0 0 0 0 0 0 0 1 1 0 1 0 
  63  3  2  1 : 0 0 0 0 0 0 0 0 0 0 1 0 1 1 0 
  63  3  2  2 : 0 0 0 0 0 0 0 0 0 0 1 1 1 0 0 
  64  3  2  1 : 0 0 0 0 0 0 0 0 0 1 0 0 0 1 1 
  64  3  2  2 : 0 0 0 0 0 0 0 0 0 1 0 1 0 0 1 
  65  3  1  1 : 0 0 0 0 0 0 0 0 0 1 0 1 0 1 0 
  66  3  2  1 : 0 0 0 0 0 0 0 0 0 1 0 0 1 0 1 
  66  3  2  2 : 0 0 0 0 0 0 0 0 0 1 1 0 0 0 1 
  67  3  2  1 : 0 0 0 0 0 0 0 0 0 1 0 1 1 0 0 
  67  3  2  2 : 0 0 0 0 0 0 0 0 0 1 1 0 0 1 0 
  68  3  1  1 : 0 0 0 0 0 0 0 0 0 1 1 0 1 0 0 
  69  3  2  1 : 0 0 0 0 0 0 0 0 0 1 0 0 1 1 0 
  69  3  2  2 : 0 0 0 0 0 0 0 0 0 1 1 1 0 0 0 
  70  3  4  1 : 0 0 0 0 0 0 0 0 1 0 0 0 0 1 1 
  70  3  4  2 : 0 0 0 0 0 0 0 0 1 0 0 1 0 0 1 
  70  3  4  3 : 0 0 0 0 1 0 0 0 0 0 0 0 0 1 1 
  70  3  4  4 : 0 0 0 0 1 0 0 0 0 0 0 1 0 0 1 
  71  3  2  1 : 0 0 0 0 0 0 0 0 1 0 0 1 0 1 0 
  71  3  2  2 : 0 0 0 0 1 0 0 0 0 0 0 1 0 1 0 
  72  3  4  1 : 0 0 0 0 0 0 0 0 1 0 0 0 1 0 1 
  72  3  4  2 : 0 0 0 0 0 0 0 0 1 0 1 0 0 0 1 
  72  3  4  3 : 0 0 0 0 1 0 0 0 0 0 0 0 1 0 1 
  72  3  4  4 : 0 0 0 0 1 0 0 0 0 0 1 0 0 0 1 
  73  3  4  1 : 0 0 0 0 0 0 0 0 1 0 0 1 1 0 0 
  73  3  4  2 : 0 0 0 0 0 0 0 0 1 0 1 0 0 1 0 
  73  3  4  3 : 0 0 0 0 1 0 0 0 0 0 0 1 1 0 0 
  73  3  4  4 : 0 0 0 0 1 0 0 0 0 0 1 0 0 1 0 
  74  3  2  1 : 0 0 0 0 0 0 0 0 1 0 1 0 1 0 0 
  74  3  2  2 : 0 0 0 0 1 0 0 0 0 0 1 0 1 0 0 
  75  3  4  1 : 0 0 0 0 0 0 0 0 1 0 0 0 1 1 0 
  75  3  4  2 : 0 0 0 0 0 0 0 0 1 0 1 1 0 0 0 
  75  3  4  3 : 0 0 0 0 1 0 0 0 0 0 0 0 1 1 0 
  75  3  4  4 : 0 0 0 0 1 0 0 0 0 0 1 1 0 0 0 
  76  3  2  1 : 0 0 0 0 0 0 0 0 1 1 0 0 0 0 1 
  76  3  2  2 : 0 0 0 0 1 0 0 0 0 1 0 0 0 0 1 
  77  3  4  1 : 0 0 0 0 0 0 0 0 1 1 0 0 0 1 0 
  77  3  4  2 : 0 0 0 0 0 0 0 0 1 1 0 1 0 0 0 
  77  3  4  3 : 0 0 0 0 1 0 0 0 0 1 0 0 0 1 0 
  77  3  4  4 : 0 0 0 0 1 0 0 0 0 1 0 1 0 0 0 
  78  3  4  1 : 0 0 0 0 0 0 0 0 1 1 0 0 1 0 0 
  78  3  4  2 : 0 0 0 0 0 0 0 0 1 1 1 0 0 0 0 
  78  3  4  3 : 0 0 0 0 1 0 0 0 0 1 0 0 1 0 0 
  78  3  4  4 : 0 0 0 0 1 0 0 0 0 1 1 0 0 0 0 
  79  3  1  1 : 0 0 0 0 1 0 0 0 1 0 0 0 0 0 1 
  80  3  2  1 : 0 0 0 0 1 0 0 0 1 0 0 0 0 1 0 
  80  3  2  2 : 0 0 0 0 1 0 0 0 1 0 0 1 0 0 0 
  81  3  2  1 : 0 0 0 0 1 0 0 0 1 0 0 0 1 0 0 
  81  3  2  2 : 0 0 0 0 1 0 0 0 1 0 1 0 0 0 0 
  82  3  1  1 : 0 0 0 0 1 0 0 0 1 1 0 0 0 0 0 
  83  3  4  1 : 0 0 0 0 0 0 0 1 0 0 0 0 0 1 1 
  83  3  4  2 : 0 0 0 0 0 0 0 1 0 0 0 1 0 0 1 
  83  3  4  3 : 0 0 0 1 0 0 0 0 0 0 0 0 0 1 1 
  83  3  4  4 : 0 0 0 1 0 0 0 0 0 0 0 1 0 0 1 
  84  3  2  1 : 0 0 0 0 0 0 0 1 0 0 0 1 0 1 0 
  84  3  2  2 : 0 0 0 1 0 0 0 0 0 0 0 1 0 1 0 
  85  3  4  1 : 0 0 0 0 0 0 0 1 0 0 0 0 1 0 1 
  85  3  4  2 : 0 0 0 0 0 0 0 1 0 0 1 0 0 0 1 
  85  3  4  3 : 0 0 0 1 0 0 0 0 0 0 0 0 1 0 1 
  85  3  4  4 : 0 0 0 1 0 0 0 0 0 0 1 0 0 0 1 
  86  3  4  1 : 0 0 0 0 0 0 0 1 0 0 0 1 1 0 0 
  86  3  4  2 : 0 0 0 0 0 0 0 1 0 0 1 0 0 1 0 
  86  3  4  3 : 0 0 0 1 0 0 0 0 0 0 0 1 1 0 0 
  86  3  4  4 : 0 0 0 1 0 0 0 0 0 0 1 0 0 1 0 
  87  3  2  1 : 0 0 0 0 0 0 0 1 0 0 1 0 1 0 0 
  87  3  2  2 : 0 0 0 1 0 0 0 0 0 0 1 0 1 0 0 
  88  3  4  1 : 0 0 0 0 0 0 0 1 0 0 0 0 1 1 0 
  88  3  4  2 : 0 0 0 0 0 0 0 1 0 0 1 1 0 0 0 
  88  3  4  3 : 0 0 0 1 0 0 0 0 0 0 0 0 1 1 0 
  88  3  4  4 : 0 0 0 1 0 0 0 0 0 0 1 1 0 0 0 
  89  3  2  1 : 0 0 0 0 0 0 0 1 0 1 0 0 0 0 1 
  89  3  2  2 : 0 0 0 1 0 0 0 0 0 1 0 0 0 0 1 
  90  3  4  1 : 0 0 0 0 0 0 0 1 0 1 0 0 0 1 0 
  90  3  4  2 : 0 0 0 0 0 0 0 1 0 1 0 1 0 0 0 
  90  3  4  3 : 0 0 0 1 0 0 0 0 0 1 0 0 0 1 0 
  90  3  4  4 : 0 0 0 1 0 0 0 0 0 1 0 1 0 0 0 
  91  3  4  1 : 0 0 0 0 0 0 0 1 0 1 0 0 1 0 0 
  91  3  4  2 : 0 0 0 0 0 0 0 1 0 1 1 0 0 0 0 
  91  3  4  3 : 0 0 0 1 0 0 0 0 0 1 0 0 1 0 0 
  91  3  4  4 : 0 0 0 1 0 0 0 0 0 1 1 0 0 0 0 
  92  3  2  1 : 0 0 0 0 1 0 0 1 0 0 0 0 0 0 1 
  92  3  2  2 : 0 0 0 1 0 0 0 0 1 0 0 0 0 0 1 
  93  3  4  1 : 0 0 0 0 1 0 0 1 0 0 0 0 0 1 0 
  93  3  4  2 : 0 0 0 0 1 0 0 1 0 0 0 1 0 0 0 
  93  3  4  3 : 0 0 0 1 0 0 0 0 1 0 0 0 0 1 0 
  93  3  4  4 : 0 0 0 1 0 0 0 0 1 0 0 1 0 0 0 
  94  3  4  1 : 0 0 0 0 1 0 0 1 0 0 0 0 1 0 0 
  94  3  4  2 : 0 0 0 0 1 0 0 1 0 0 1 0 0 0 0 
  94  3  4  3 : 0 0 0 1 0 0 0 0 1 0 0 0 1 0 0 
  94  3  4  4 : 0 0 0 1 0 0 0 0 1 0 1 0 0 0 0 
  95  3  2  1 : 0 0 0 0 1 0 0 1 0 1 0 0 0 0 0 
  95  3  2  2 : 0 0 0 1 0 0 0 0 1 1 0 0 0 0 0 
  96  3  1  1 : 0 0 0 1 0 0 0 1 0 0 0 0 0 0 1 
  97  3  2  1 : 0 0 0 1 0 0 0 1 0 0 0 0 0 1 0 
  97  3  2  2 : 0 0 0 1 0 0 0 1 0 0 0 1 0 0 0 
  98  3  2  1 : 0 0 0 1 0 0 0 1 0 0 0 0 1 0 0 
  98  3  2  2 : 0 0 0 1 0 0 0 1 0 0 1 0 0 0 0 
  99  3  1  1 : 0 0 0 1 0 0 0 1 0 1 0 0 0 0 0 
 100  3  2  1 : 0 0 0 0 0 0 0 1 1 0 0 0 0 0 1 
 100  3  2  2 : 0 0 0 1 1 0 0 0 0 0 0 0 0 0 1 
 101  3  4  1 : 0 0 0 0 0 0 0 1 1 0 0 0 0 1 0 
 101  3  4  2 : 0 0 0 0 0 0 0 1 1 0 0 1 0 0 0 
 101  3  4  3 : 0 0 0 1 1 0 0 0 0 0 0 0 0 1 0 
 101  3  4  4 : 0 0 0 1 1 0 0 0 0 0 0 1 0 0 0 
 102  3  4  1 : 0 0 0 0 0 0 0 1 1 0 0 0 1 0 0 
 102  3  4  2 : 0 0 0 0 0 0 0 1 1 0 1 0 0 0 0 
 102  3  4  3 : 0 0 0 1 1 0 0 0 0 0 0 0 1 0 0 
 102  3  4  4 : 0 0 0 1 1 0 0 0 0 0 1 0 0 0 0 
 103  3  2  1 : 0 0 0 0 0 0 0 1 1 1 0 0 0 0 0 
 103  3  2  2 : 0 0 0 1 1 0 0 0 0 1 0 0 0 0 0 
 104  3  2  1 : 0 0 0 0 1 0 0 1 1 0 0 0 0 0 0 
 104  3  2  2 : 0 0 0 1 1 0 0 0 1 0 0 0 0 0 0 
 105  3  2  1 : 0 0 0 1 0 0 0 1 1 0 0 0 0 0 0 
 105  3  2  2 : 0 0 0 1 1 0 0 1 0 0 0 0 0 0 0 
 106  3  4  1 : 0 0 0 0 0 0 1 0 0 0 0 1 0 0 1 
 106  3  4  2 : 0 0 0 0 0 1 0 0 0 0 0 0 0 1 1 
 106  3  4  3 : 0 0 1 0 0 0 0 0 0 0 0 1 0 0 1 
 106  3  4  4 : 0 1 0 0 0 0 0 0 0 0 0 0 0 1 1 
 107  3  4  1 : 0 0 0 0 0 0 1 0 0 0 1 0 0 0 1 
 107  3  4  2 : 0 0 0 0 0 1 0 0 0 0 0 0 1 0 1 
 107  3  4  3 : 0 0 1 0 0 0 0 0 0 0 1 0 0 0 1 
 107  3  4  4 : 0 1 0 0 0 0 0 0 0 0 0 0 1 0 1 
 108  3  4  1 : 0 0 0 0 0 0 1 0 0 0 1 1 0 0 0 
 108  3  4  2 : 0 0 0 0 0 1 0 0 0 0 0 0 1 1 0 
 108  3  4  3 : 0 0 1 0 0 0 0 0 0 0 1 1 0 0 0 
 108  3  4  4 : 0 1 0 0 0 0 0 0 0 0 0 0 1 1 0 
 109  3  4  1 : 0 0 0 0 0 0 1 0 0 0 0 0 0 1 1 
 109  3  4  2 : 0 0 0 0 0 1 0 0 0 0 0 1 0 0 1 
 109  3  4  3 : 0 0 1 0 0 0 0 0 0 0 0 0 0 1 1 
 109  3  4  4 : 0 1 0 0 0 0 0 0 0 0 0 1 0 0 1 
 110  3  4  1 : 0 0 0 0 0 0 1 0 0 0 0 1 0 1 0 
 110  3  4  2 : 0 0 0 0 0 1 0 0 0 0 0 1 0 1 0 
 110  3  4  3 : 0 0 1 0 0 0 0 0 0 0 0 1 0 1 0 
 110  3  4  4 : 0 1 0 0 0 0 0 0 0 0 0 1 0 1 0 
 111  3  4  1 : 0 0 0 0 0 0 1 0 0 0 1 0 0 1 0 
 111  3  4  2 : 0 0 0 0 0 1 0 0 0 0 0 1 1 0 0 
 111  3  4  3 : 0 0 1 0 0 0 0 0 0 0 1 0 0 1 0 
 111  3  4  4 : 0 1 0 0 0 0 0 0 0 0 0 1 1 0 0 
 112  3  4  1 : 0 0 0 0 0 0 1 0 0 0 0 0 1 0 1 
 112  3  4  2 : 0 0 0 0 0 1 0 0 0 0 1 0 0 0 1 
 112  3  4  3 : 0 0 1 0 0 0 0 0 0 0 0 0 1 0 1 
 112  3  4  4 : 0 1 0 0 0 0 0 0 0 0 1 0 0 0 1 
 113  3  4  1 : 0 0 0 0 0 0 1 0 0 0 0 1 1 0 0 
 113  3  4  2 : 0 0 0 0 0 1 0 0 0 0 1 0 0 1 0 
 113  3  4  3 : 0 0 1 0 0 0 0 0 0 0 0 1 1 0 0 
 113  3  4  4 : 0 1 0 0 0 0 0 0 0 0 1 0 0 1 0 
 114  3  4  1 : 0 0 0 0 0 0 1 0 0 0 1 0 1 0 0 
 114  3  4  2 : 0 0 0 0 0 1 0 0 0 0 1 0 1 0 0 
 114  3  4  3 : 0 0 1 0 0 0 0 0 0 0 1 0 1 0 0 
 114  3  4  4 : 0 1 0 0 0 0 0 0 0 0 1 0 1 0 0 
 115  3  4  1 : 0 0 0 0 0 0 1 0 0 0 0 0 1 1 0 
 115  3  4  2 : 0 0 0 0 0 1 0 0 0 0 1 1 0 0 0 
 115  3  4  3 : 0 0 1 0 0 0 0 0 0 0 0 0 1 1 0 
 115  3  4  4 : 0 1 0 0 0 0 0 0 0 0 1 1 0 0 0 
 116  3  4  1 : 0 0 0 0 0 0 1 0 0 1 0 0 0 0 1 
 116  3  4  2 : 0 0 0 0 0 1 0 0 0 1 0 0 0 0 1 
 116  3  4  3 : 0 0 1 0 0 0 0 0 0 1 0 0 0 0 1 
 116  3  4  4 : 0 1 0 0 0 0 0 0 0 1 0 0 0 0 1 
 117  3  4  1 : 0 0 0 0 0 0 1 0 0 1 0 1 0 0 0 
 117  3  4  2 : 0 0 0 0 0 1 0 0 0 1 0 0 0 1 0 
 117  3  4  3 : 0 0 1 0 0 0 0 0 0 1 0 1 0 0 0 
 117  3  4  4 : 0 1 0 0 0 0 0 0 0 1 0 0 0 1 0 
 118  3  4  1 : 0 0 0 0 0 0 1 0 0 1 1 0 0 0 0 
 118  3  4  2 : 0 0 0 0 0 1 0 0 0 1 0 0 1 0 0 
 118  3  4  3 : 0 0 1 0 0 0 0 0 0 1 1 0 0 0 0 
 118  3  4  4 : 0 1 0 0 0 0 0 0 0 1 0 0 1 0 0 
 119  3  4  1 : 0 0 0 0 0 0 1 0 0 1 0 0 0 1 0 
 119  3  4  2 : 0 0 0 0 0 1 0 0 0 1 0 1 0 0 0 
 119  3  4  3 : 0 0 1 0 0 0 0 0 0 1 0 0 0 1 0 
 119  3  4  4 : 0 1 0 0 0 0 0 0 0 1 0 1 0 0 0 
 120  3  4  1 : 0 0 0 0 0 0 1 0 0 1 0 0 1 0 0 
 120  3  4  2 : 0 0 0 0 0 1 0 0 0 1 1 0 0 0 0 
 120  3  4  3 : 0 0 1 0 0 0 0 0 0 1 0 0 1 0 0 
 120  3  4  4 : 0 1 0 0 0 0 0 0 0 1 1 0 0 0 0 
 121  3  4  1 : 0 0 0 0 1 0 1 0 0 0 0 0 0 0 1 
 121  3  4  2 : 0 0 0 0 1 1 0 0 0 0 0 0 0 0 1 
 121  3  4  3 : 0 0 1 0 0 0 0 0 1 0 0 0 0 0 1 
 121  3  4  4 : 0 1 0 0 0 0 0 0 1 0 0 0 0 0 1 
 122  3  4  1 : 0 0 0 0 1 0 1 0 0 0 0 1 0 0 0 
 122  3  4  2 : 0 0 0 0 1 1 0 0 0 0 0 0 0 1 0 
 122  3  4  3 : 0 0 1 0 0 0 0 0 1 0 0 1 0 0 0 
 122  3  4  4 : 0 1 0 0 0 0 0 0 1 0 0 0 0 1 0 
 123  3  4  1 : 0 0 0 0 1 0 1 0 0 0 1 0 0 0 0 
 123  3  4  2 : 0 0 0 0 1 1 0 0 0 0 0 0 1 0 0 
 123  3  4  3 : 0 0 1 0 0 0 0 0 1 0 1 0 0 0 0 
 123  3  4  4 : 0 1 0 0 0 0 0 0 1 0 0 0 1 0 0 
 124  3  4  1 : 0 0 0 0 1 0 1 0 0 0 0 0 0 1 0 
 124  3  4  2 : 0 0 0 0 1 1 0 0 0 0 0 1 0 0 0 
 124  3  4  3 : 0 0 1 0 0 0 0 0 1 0 0 0 0 1 0 
 124  3  4  4 : 0 1 0 0 0 0 0 0 1 0 0 1 0 0 0 
 125  3  4  1 : 0 0 0 0 1 0 1 0 0 0 0 0 1 0 0 
 125  3  4  2 : 0 0 0 0 1 1 0 0 0 0 1 0 0 0 0 
 125  3  4  3 : 0 0 1 0 0 0 0 0 1 0 0 0 1 0 0 
 125  3  4  4 : 0 1 0 0 0 0 0 0 1 0 1 0 0 0 0 
 126  3  4  1 : 0 0 0 0 1 0 1 0 0 1 0 0 0 0 0 
 126  3  4  2 : 0 0 0 0 1 1 0 0 0 1 0 0 0 0 0 
 126  3  4  3 : 0 0 1 0 0 0 0 0 1 1 0 0 0 0 0 
 126  3  4  4 : 0 1 0 0 0 0 0 0 1 1 0 0 0 0 0 
 127  3  4  1 : 0 0 0 1 0 0 1 0 0 0 0 0 0 0 1 
 127  3  4  2 : 0 0 0 1 0 1 0 0 0 0 0 0 0 0 1 
 127  3  4  3 : 0 0 1 0 0 0 0 1 0 0 0 0 0 0 1 
 127  3  4  4 : 0 1 0 0 0 0 0 1 0 0 0 0 0 0 1 
 128  3  4  1 : 0 0 0 1 0 0 1 0 0 0 0 1 0 0 0 
 128  3  4  2 : 0 0 0 1 0 1 0 0 0 0 0 0 0 1 0 
 128  3  4  3 : 0 0 1 0 0 0 0 1 0 0 0 1 0 0 0 
 128  3  4  4 : 0 1 0 0 0 0 0 1 0 0 0 0 0 1 0 
 129  3  4  1 : 0 0 0 1 0 0 1 0 0 0 1 0 0 0 0 
 129  3  4  2 : 0 0 0 1 0 1 0 0 0 0 0 0 1 0 0 
 129  3  4  3 : 0 0 1 0 0 0 0 1 0 0 1 0 0 0 0 
 129  3  4  4 : 0 1 0 0 0 0 0 1 0 0 0 0 1 0 0 
 130  3  4  1 : 0 0 0 1 0 0 1 0 0 0 0 0 0 1 0 
 130  3  4  2 : 0 0 0 1 0 1 0 0 0 0 0 1 0 0 0 
 130  3  4  3 : 0 0 1 0 0 0 0 1 0 0 0 0 0 1 0 
 130  3  4  4 : 0 1 0 0 0 0 0 1 0 0 0 1 0 0 0 
 131  3  4  1 : 0 0 0 1 0 0 1 0 0 0 0 0 1 0 0 
 131  3  4  2 : 0 0 0 1 0 1 0 0 0 0 1 0 0 0 0 
 131  3  4  3 : 0 0 1 0 0 0 0 1 0 0 0 0 1 0 0 
 131  3  4  4 : 0 1 0 0 0 0 0 1 0 0 1 0 0 0 0 
 132  3  4  1 : 0 0 0 1 0 0 1 0 0 1 0 0 0 0 0 
 132  3  4  2 : 0 0 0 1 0 1 0 0 0 1 0 0 0 0 0 
 132  3  4  3 : 0 0 1 0 0 0 0 1 0 1 0 0 0 0 0 
 132  3  4  4 : 0 1 0 0 0 0 0 1 0 1 0 0 0 0 0 
 133  3  4  1 : 0 0 0 1 1 0 1 0 0 0 0 0 0 0 0 
 133  3  4  2 : 0 0 0 1 1 1 0 0 0 0 0 0 0 0 0 
 133  3  4  3 : 0 0 1 0 0 0 0 1 1 0 0 0 0 0 0 
 133  3  4  4 : 0 1 0 0 0 0 0 1 1 0 0 0 0 0 0 
 134  3  2  1 : 0 0 1 0 0 1 0 0 0 0 0 0 0 0 1 
 134  3  2  2 : 0 1 0 0 0 0 1 0 0 0 0 0 0 0 1 
 135  3  4  1 : 0 0 1 0 0 1 0 0 0 0 0 0 0 1 0 
 135  3  4  2 : 0 0 1 0 0 1 0 0 0 0 0 1 0 0 0 
 135  3  4  3 : 0 1 0 0 0 0 1 0 0 0 0 0 0 1 0 
 135  3  4  4 : 0 1 0 0 0 0 1 0 0 0 0 1 0 0 0 
 136  3  4  1 : 0 0 1 0 0 1 0 0 0 0 0 0 1 0 0 
 136  3  4  2 : 0 0 1 0 0 1 0 0 0 0 1 0 0 0 0 
 136  3  4  3 : 0 1 0 0 0 0 1 0 0 0 0 0 1 0 0 
 136  3  4  4 : 0 1 0 0 0 0 1 0 0 0 1 0 0 0 0 
 137  3  2  1 : 0 0 1 0 0 1 0 0 0 1 0 0 0 0 0 
 137  3  2  2 : 0 1 0 0 0 0 1 0 0 1 0 0 0 0 0 
 138  3  2  1 : 0 0 1 0 0 0 1 0 0 0 0 0 0 0 1 
 138  3  2  2 : 0 1 0 0 0 1 0 0 0 0 0 0 0 0 1 
 139  3  2  1 : 0 0 1 0 0 0 1 0 0 0 0 1 0 0 0 
 139  3  2  2 : 0 1 0 0 0 1 0 0 0 0 0 0 0 1 0 
 140  3  2  1 : 0 0 1 0 0 0 1 0 0 0 1 0 0 0 0 
 140  3  2  2 : 0 1 0 0 0 1 0 0 0 0 0 0 1 0 0 
 141  3  2  1 : 0 0 1 0 0 0 1 0 0 0 0 0 0 1 0 
 141  3  2  2 : 0 1 0 0 0 1 0 0 0 0 0 1 0 0 0 
 142  3  2  1 : 0 0 1 0 0 0 1 0 0 0 0 0 1 0 0 
 142  3  2  2 : 0 1 0 0 0 1 0 0 0 0 1 0 0 0 0 
 143  3  2  1 : 0 0 1 0 0 0 1 0 0 1 0 0 0 0 0 
 143  3  2  2 : 0 1 0 0 0 1 0 0 0 1 0 0 0 0 0 
 144  3  4  1 : 0 0 0 0 0 0 1 0 1 0 0 0 0 0 1 
 144  3  4  2 : 0 0 0 0 0 1 0 0 1 0 0 0 0 0 1 
 144  3  4  3 : 0 0 1 0 1 0 0 0 0 0 0 0 0 0 1 
 144  3  4  4 : 0 1 0 0 1 0 0 0 0 0 0 0 0 0 1 
 145  3  4  1 : 0 0 0 0 0 0 1 0 1 0 0 1 0 0 0 
 145  3  4  2 : 0 0 0 0 0 1 0 0 1 0 0 0 0 1 0 
 145  3  4  3 : 0 0 1 0 1 0 0 0 0 0 0 1 0 0 0 
 145  3  4  4 : 0 1 0 0 1 0 0 0 0 0 0 0 0 1 0 
 146  3  4  1 : 0 0 0 0 0 0 1 0 1 0 1 0 0 0 0 
 146  3  4  2 : 0 0 0 0 0 1 0 0 1 0 0 0 1 0 0 
 146  3  4  3 : 0 0 1 0 1 0 0 0 0 0 1 0 0 0 0 
 146  3  4  4 : 0 1 0 0 1 0 0 0 0 0 0 0 1 0 0 
 147  3  4  1 : 0 0 0 0 0 0 1 0 1 0 0 0 0 1 0 
 147  3  4  2 : 0 0 0 0 0 1 0 0 1 0 0 1 0 0 0 
 147  3  4  3 : 0 0 1 0 1 0 0 0 0 0 0 0 0 1 0 
 147  3  4  4 : 0 1 0 0 1 0 0 0 0 0 0 1 0 0 0 
 148  3  4  1 : 0 0 0 0 0 0 1 0 1 0 0 0 1 0 0 
 148  3  4  2 : 0 0 0 0 0 1 0 0 1 0 1 0 0 0 0 
 148  3  4  3 : 0 0 1 0 1 0 0 0 0 0 0 0 1 0 0 
 148  3  4  4 : 0 1 0 0 1 0 0 0 0 0 1 0 0 0 0 
 149  3  4  1 : 0 0 0 0 0 0 1 0 1 1 0 0 0 0 0 
 149  3  4  2 : 0 0 0 0 0 1 0 0 1 1 0 0 0 0 0 
 149  3  4  3 : 0 0 1 0 1 0 0 0 0 1 0 0 0 0 0 
 149  3  4  4 : 0 1 0 0 1 0 0 0 0 1 0 0 0 0 0 
 150  3  4  1 : 0 0 0 0 1 0 1 0 1 0 0 0 0 0 0 
 150  3  4  2 : 0 0 0 0 1 1 0 0 1 0 0 0 0 0 0 
 150  3  4  3 : 0 0 1 0 1 0 0 0 1 0 0 0 0 0 0 
 150  3  4  4 : 0 1 0 0 1 0 0 0 1 0 0 0 0 0 0 
 151  3  4  1 : 0 0 0 1 0 0 1 0 1 0 0 0 0 0 0 
 151  3  4  2 : 0 0 0 1 0 1 0 0 1 0 0 0 0 0 0 
 151  3  4  3 : 0 0 1 0 1 0 0 1 0 0 0 0 0 0 0 
 151  3  4  4 : 0 1 0 0 1 0 0 1 0 0 0 0 0 0 0 
 152  3  4  1 : 0 0 1 0 0 1 0 0 1 0 0 0 0 0 0 
 152  3  4  2 : 0 0 1 0 1 1 0 0 0 0 0 0 0 0 0 
 152  3  4  3 : 0 1 0 0 0 0 1 0 1 0 0 0 0 0 0 
 152  3  4  4 : 0 1 0 0 1 0 1 0 0 0 0 0 0 0 0 
 153  3  4  1 : 0 0 1 0 0 0 1 0 1 0 0 0 0 0 0 
 153  3  4  2 : 0 0 1 0 1 0 1 0 0 0 0 0 0 0 0 
 153  3  4  3 : 0 1 0 0 0 1 0 0 1 0 0 0 0 0 0 
 153  3  4  4 : 0 1 0 0 1 1 0 0 0 0 0 0 0 0 0 
 154  3  4  1 : 0 0 0 0 0 0 1 1 0 0 0 0 0 0 1 
 154  3  4  2 : 0 0 0 0 0 1 0 1 0 0 0 0 0 0 1 
 154  3  4  3 : 0 0 1 1 0 0 0 0 0 0 0 0 0 0 1 
 154  3  4  4 : 0 1 0 1 0 0 0 0 0 0 0 0 0 0 1 
 155  3  4  1 : 0 0 0 0 0 0 1 1 0 0 0 1 0 0 0 
 155  3  4  2 : 0 0 0 0 0 1 0 1 0 0 0 0 0 1 0 
 155  3  4  3 : 0 0 1 1 0 0 0 0 0 0 0 1 0 0 0 
 155  3  4  4 : 0 1 0 1 0 0 0 0 0 0 0 0 0 1 0 
 156  3  4  1 : 0 0 0 0 0 0 1 1 0 0 1 0 0 0 0 
 156  3  4  2 : 0 0 0 0 0 1 0 1 0 0 0 0 1 0 0 
 156  3  4  3 : 0 0 1 1 0 0 0 0 0 0 1 0 0 0 0 
 156  3  4  4 : 0 1 0 1 0 0 0 0 0 0 0 0 1 0 0 
 157  3  4  1 : 0 0 0 0 0 0 1 1 0 0 0 0 0 1 0 
 157  3  4  2 : 0 0 0 0 0 1 0 1 0 0 0 1 0 0 0 
 157  3  4  3 : 0 0 1 1 0 0 0 0 0 0 0 0 0 1 0 
 157  3  4  4 : 0 1 0 1 0 0 0 0 0 0 0 1 0 0 0 
 158  3  4  1 : 0 0 0 0 0 0 1 1 0 0 0 0 1 0 0 
 158  3  4  2 : 0 0 0 0 0 1 0 1 0 0 1 0 0 0 0 
 158  3  4  3 : 0 0 1 1 0 0 0 0 0 0 0 0 1 0 0 
 158  3  4  4 : 0 1 0 1 0 0 0 0 0 0 1 0 0 0 0 
 159  3  4  1 : 0 0 0 0 0 0 1 1 0 1 0 0 0 0 0 
 159  3  4  2 : 0 0 0 0 0 1 0 1 0 1 0 0 0 0 0 
 159  3  4  3 : 0 0 1 1 0 0 0 0 0 1 0 0 0 0 0 
 159  3  4  4 : 0 1 0 1 0 0 0 0 0 1 0 0 0 0 0 
 160  3  4  1 : 0 0 0 0 1 0 1 1 0 0 0 0 0 0 0 
 160  3  4  2 : 0 0 0 0 1 1 0 1 0 0 0 0 0 0 0 
 160  3  4  3 : 0 0 1 1 0 0 0 0 1 0 0 0 0 0 0 
 160  3  4  4 : 0 1 0 1 0 0 0 0 1 0 0 0 0 0 0 
 161  3  4  1 : 0 0 0 1 0 0 1 1 0 0 0 0 0 0 0 
 161  3  4  2 : 0 0 0 1 0 1 0 1 0 0 0 0 0 0 0 
 161  3  4  3 : 0 0 1 1 0 0 0 1 0 0 0 0 0 0 0 
 161  3  4  4 : 0 1 0 1 0 0 0 1 0 0 0 0 0 0 0 
 162  3  4  1 : 0 0 1 0 0 1 0 1 0 0 0 0 0 0 0 
 162  3  4  2 : 0 0 1 1 0 1 0 0 0 0 0 0 0 0 0 
 162  3  4  3 : 0 1 0 0 0 0 1 1 0 0 0 0 0 0 0 
 162  3  4  4 : 0 1 0 1 0 0 1 0 0 0 0 0 0 0 0 
 163  3  4  1 : 0 0 1 0 0 0 1 1 0 0 0 0 0 0 0 
 163  3  4  2 : 0 0 1 1 0 0 1 0 0 0 0 0 0 0 0 
 163  3  4  3 : 0 1 0 0 0 1 0 1 0 0 0 0 0 0 0 
 163  3  4  4 : 0 1 0 1 0 1 0 0 0 0 0 0 0 0 0 
 164  3  4  1 : 0 0 0 0 0 0 1 1 1 0 0 0 0 0 0 
 164  3  4  2 : 0 0 0 0 0 1 0 1 1 0 0 0 0 0 0 
 164  3  4  3 : 0 0 1 1 1 0 0 0 0 0 0 0 0 0 0 
 164  3  4  4 : 0 1 0 1 1 0 0 0 0 0 0 0 0 0 0 
 165  3  2  1 : 0 0 0 0 0 1 1 0 0 0 0 0 0 0 1 
 165  3  2  2 : 0 1 1 0 0 0 0 0 0 0 0 0 0 0 1 
 166  3  4  1 : 0 0 0 0 0 1 1 0 0 0 0 0 0 1 0 
 166  3  4  2 : 0 0 0 0 0 1 1 0 0 0 0 1 0 0 0 
 166  3  4  3 : 0 1 1 0 0 0 0 0 0 0 0 0 0 1 0 
 166  3  4  4 : 0 1 1 0 0 0 0 0 0 0 0 1 0 0 0 
 167  3  4  1 : 0 0 0 0 0 1 1 0 0 0 0 0 1 0 0 
 167  3  4  2 : 0 0 0 0 0 1 1 0 0 0 1 0 0 0 0 
 167  3  4  3 : 0 1 1 0 0 0 0 0 0 0 0 0 1 0 0 
 167  3  4  4 : 0 1 1 0 0 0 0 0 0 0 1 0 0 0 0 
 168  3  2  1 : 0 0 0 0 0 1 1 0 0 1 0 0 0 0 0 
 168  3  2  2 : 0 1 1 0 0 0 0 0 0 1 0 0 0 0 0 
 169  3  2  1 : 0 0 0 0 1 1 1 0 0 0 0 0 0 0 0 
 169  3  2  2 : 0 1 1 0 0 0 0 0 1 0 0 0 0 0 0 
 170  3  2  1 : 0 0 0 1 0 1 1 0 0 0 0 0 0 0 0 
 170  3  2  2 : 0 1 1 0 0 0 0 1 0 0 0 0 0 0 0 
 171  3  4  1 : 0 0 1 0 0 1 1 0 0 0 0 0 0 0 0 
 171  3  4  2 : 0 1 0 0 0 1 1 0 0 0 0 0 0 0 0 
 171  3  4  3 : 0 1 1 0 0 0 1 0 0 0 0 0 0 0 0 
 171  3  4  4 : 0 1 1 0 0 1 0 0 0 0 0 0 0 0 0 
 172  3  2  1 : 0 0 0 0 0 1 1 0 1 0 0 0 0 0 0 
 172  3  2  2 : 0 1 1 0 1 0 0 0 0 0 0 0 0 0 0 
 173  3  2  1 : 0 0 0 0 0 1 1 1 0 0 0 0 0 0 0 
 173  3  2  2 : 0 1 1 1 0 0 0 0 0 0 0 0 0 0 0 
 174  3  2  1 : 1 0 0 0 0 0 0 0 0 0 0 0 0 1 1 
 174  3  2  2 : 1 0 0 0 0 0 0 0 0 0 0 1 0 0 1 
 175  3  1  1 : 1 0 0 0 0 0 0 0 0 0 0 1 0 1 0 
 176  3  2  1 : 1 0 0 0 0 0 0 0 0 0 0 0 1 0 1 
 176  3  2  2 : 1 0 0 0 0 0 0 0 0 0 1 0 0 0 1 
 177  3  2  1 : 1 0 0 0 0 0 0 0 0 0 0 1 1 0 0 
 177  3  2  2 : 1 0 0 0 0 0 0 0 0 0 1 0 0 1 0 
 178  3  1  1 : 1 0 0 0 0 0 0 0 0 0 1 0 1 0 0 
 179  3  2  1 : 1 0 0 0 0 0 0 0 0 0 0 0 1 1 0 
 179  3  2  2 : 1 0 0 0 0 0 0 0 0 0 1 1 0 0 0 
 180  3  1  1 : 1 0 0 0 0 0 0 0 0 1 0 0 0 0 1 
 181  3  2  1 : 1 0 0 0 0 0 0 0 0 1 0 0 0 1 0 
 181  3  2  2 : 1 0 0 0 0 0 0 0 0 1 0 1 0 0 0 
 182  3  2  1 : 1 0 0 0 0 0 0 0 0 1 0 0 1 0 0 
 182  3  2  2 : 1 0 0 0 0 0 0 0 0 1 1 0 0 0 0 
 183  3  2  1 : 1 0 0 0 0 0 0 0 1 0 0 0 0 0 1 
 183  3  2  2 : 1 0 0 0 1 0 0 0 0 0 0 0 0 0 1 
 184  3  4  1 : 1 0 0 0 0 0 0 0 1 0 0 0 0 1 0 
 184  3  4  2 : 1 0 0 0 0 0 0 0 1 0 0 1 0 0 0 
 184  3  4  3 : 1 0 0 0 1 0 0 0 0 0 0 0 0 1 0 
 184  3  4  4 : 1 0 0 0 1 0 0 0 0 0 0 1 0 0 0 
 185  3  4  1 : 1 0 0 0 0 0 0 0 1 0 0 0 1 0 0 
 185  3  4  2 : 1 0 0 0 0 0 0 0 1 0 1 0 0 0 0 
 185  3  4  3 : 1 0 0 0 1 0 0 0 0 0 0 0 1 0 0 
 185  3  4  4 : 1 0 0 0 1 0 0 0 0 0 1 0 0 0 0 
 186  3  2  1 : 1 0 0 0 0 0 0 0 1 1 0 0 0 0 0 
 186  3  2  2 : 1 0 0 0 1 0 0 0 0 1 0 0 0 0 0 
 187  3  1  1 : 1 0 0 0 1 0 0 0 1 0 0 0 0 0 0 
 188  3  2  1 : 1 0 0 0 0 0 0 1 0 0 0 0 0 0 1 
 188  3  2  2 : 1 0 0 1 0 0 0 0 0 0 0 0 0 0 1 
 189  3  4  1 : 1 0 0 0 0 0 0 1 0 0 0 0 0 1 0 
 189  3  4  2 : 1 0 0 0 0 0 0 1 0 0 0 1 0 0 0 
 189  3  4  3 : 1 0 0 1 0 0 0 0 0 0 0 0 0 1 0 
 189  3  4  4 : 1 0 0 1 0 0 0 0 0 0 0 1 0 0 0 
 190  3  4  1 : 1 0 0 0 0 0 0 1 0 0 0 0 1 0 0 
 190  3  4  2 : 1 0 0 0 0 0 0 1 0 0 1 0 0 0 0 
 190  3  4  3 : 1 0 0 1 0 0 0 0 0 0 0 0 1 0 0 
 190  3  4  4 : 1 0 0 1 0 0 0 0 0 0 1 0 0 0 0 
 191  3  2  1 : 1 0 0 0 0 0 0 1 0 1 0 0 0 0 0 
 191  3  2  2 : 1 0 0 1 0 0 0 0 0 1 0 0 0 0 0 
 192  3  2  1 : 1 0 0 0 1 0 0 1 0 0 0 0 0 0 0 
 192  3  2  2 : 1 0 0 1 0 0 0 0 1 0 0 0 0 0 0 
 193  3  1  1 : 1 0 0 1 0 0 0 1 0 0 0 0 0 0 0 
 194  3  2  1 : 1 0 0 0 0 0 0 1 1 0 0 0 0 0 0 
 194  3  2  2 : 1 0 0 1 1 0 0 0 0 0 0 0 0 0 0 
 195  3  4  1 : 1 0 0 0 0 0 1 0 0 0 0 0 0 0 1 
 195  3  4  2 : 1 0 0 0 0 1 0 0 0 0 0 0 0 0 1 
 195  3  4  3 : 1 0 1 0 0 0 0 0 0 0 0 0 0 0 1 
 195  3  4  4 : 1 1 0 0 0 0 0 0 0 0 0 0 0 0 1 
 196  3  4  1 : 1 0 0 0 0 0 1 0 0 0 0 1 0 0 0 
 196  3  4  2 : 1 0 0 0 0 1 0 0 0 0 0 0 0 1 0 
 196  3  4  3 : 1 0 1 0 0 0 0 0 0 0 0 1 0 0 0 
 196  3  4  4 : 1 1 0 0 0 0 0 0 0 0 0 0 0 1 0 
 197  3  4  1 : 1 0 0 0 0 0 1 0 0 0 1 0 0 0 0 
 197  3  4  2 : 1 0 0 0 0 1 0 0 0 0 0 0 1 0 0 
 197  3  4  3 : 1 0 1 0 0 0 0 0 0 0 1 0 0 0 0 
 197  3  4  4 : 1 1 0 0 0 0 0 0 0 0 0 0 1 0 0 
 198  3  4  1 : 1 0 0 0 0 0 1 0 0 0 0 0 0 1 0 
 198  3  4  2 : 1 0 0 0 0 1 0 0 0 0 0 1 0 0 0 
 198  3  4  3 : 1 0 1 0 0 0 0 0 0 0 0 0 0 1 0 
 198  3  4  4 : 1 1 0 0 0 0 0 0 0 0 0 1 0 0 0 
 199  3  4  1 : 1 0 0 0 0 0 1 0 0 0 0 0 1 0 0 
 199  3  4  2 : 1 0 0 0 0 1 0 0 0 0 1 0 0 0 0 
 199  3  4  3 : 1 0 1 0 0 0 0 0 0 0 0 0 1 0 0 
 199  3  4  4 : 1 1 0 0 0 0 0 0 0 0 1 0 0 0 0 
 200  3  4  1 : 1 0 0 0 0 0 1 0 0 1 0 0 0 0 0 
 200  3  4  2 : 1 0 0 0 0 1 0 0 0 1 0 0 0 0 0 
 200  3  4  3 : 1 0 1 0 0 0 0 0 0 1 0 0 0 0 0 
 200  3  4  4 : 1 1 0 0 0 0 0 0 0 1 0 0 0 0 0 
 201  3  4  1 : 1 0 0 0 1 0 1 0 0 0 0 0 0 0 0 
 201  3  4  2 : 1 0 0 0 1 1 0 0 0 0 0 0 0 0 0 
 201  3  4  3 : 1 0 1 0 0 0 0 0 1 0 0 0 0 0 0 
 201  3  4  4 : 1 1 0 0 0 0 0 0 1 0 0 0 0 0 0 
 202  3  4  1 : 1 0 0 1 0 0 1 0 0 0 0 0 0 0 0 
 202  3  4  2 : 1 0 0 1 0 1 0 0 0 0 0 0 0 0 0 
 202  3  4  3 : 1 0 1 0 0 0 0 1 0 0 0 0 0 0 0 
 202  3  4  4 : 1 1 0 0 0 0 0 1 0 0 0 0 0 0 0 
 203  3  2  1 : 1 0 1 0 0 1 0 0 0 0 0 0 0 0 0 
 203  3  2  2 : 1 1 0 0 0 0 1 0 0 0 0 0 0 0 0 
 204  3  2  1 : 1 0 1 0 0 0 1 0 0 0 0 0 0 0 0 
 204  3  2  2 : 1 1 0 0 0 1 0 0 0 0 0 0 0 0 0 
 205  3  4  1 : 1 0 0 0 0 0 1 0 1 0 0 0 0 0 0 
 205  3  4  2 : 1 0 0 0 0 1 0 0 1 0 0 0 0 0 0 
 205  3  4  3 : 1 0 1 0 1 0 0 0 0 0 0 0 0 0 0 
 205  3  4  4 : 1 1 0 0 1 0 0 0 0 0 0 0 0 0 0 
 206  3  4  1 : 1 0 0 0 0 0 1 1 0 0 0 0 0 0 0 
 206  3  4  2 : 1 0 0 0 0 1 0 1 0 0 0 0 0 0 0 
 206  3  4  3 : 1 0 1 1 0 0 0 0 0 0 0 0 0 0 0 
 206  3  4  4 : 1 1 0 1 0 0 0 0 0 0 0 0 0 0 0 
 207  3  2  1 : 1 0 0 0 0 1 1 0 0 0 0 0 0 0 0 
 207  3  2  2 : 1 1 1 0 0 0 0 0 0 0 0 0 0 0 0 
 208  3  2  1 : 0 0 0 0 0 0 0 0 0 0 0 0 0 1 2 
 208  3  2  2 : 0 0 0 0 0 0 0 0 0 0 0 1 0 0 2 
 209  3  2  1 : 0 0 0 0 0 0 0 0 0 0 0 0 0 2 1 
 209  3  2  2 : 0 0 0 0 0 0 0 0 0 0 0 2 0 0 1 
 210  3  2  1 : 0 0 0 0 0 0 0 0 0 0 0 1 0 2 0 
 210  3  2  2 : 0 0 0 0 0 0 0 0 0 0 0 2 0 1 0 
 211  3  2  1 : 0 0 0 0 0 0 0 0 0 0 0 0 1 0 2 
 211  3  2  2 : 0 0 0 0 0 0 0 0 0 0 1 0 0 0 2 
 212  3  2  1 : 0 0 0 0 0 0 0 0 0 0 0 2 1 0 0 
 212  3  2  2 : 0 0 0 0 0 0 0 0 0 0 1 0 0 2 0 
 213  3  2  1 : 0 0 0 0 0 0 0 0 0 0 0 0 1 2 0 
 213  3  2  2 : 0 0 0 0 0 0 0 0 0 0 1 2 0 0 0 
 214  3  2  1 : 0 0 0 0 0 0 0 0 0 0 0 0 2 0 1 
 214  3  2  2 : 0 0 0 0 0 0 0 0 0 0 2 0 0 0 1 
 215  3  2  1 : 0 0 0 0 0 0 0 0 0 0 0 1 2 0 0 
 215  3  2  2 : 0 0 0 0 0 0 0 0 0 0 2 0 0 1 0 
 216  3  2  1 : 0 0 0 0 0 0 0 0 0 0 1 0 2 0 0 
 216  3  2  2 : 0 0 0 0 0 0 0 0 0 0 2 0 1 0 0 
 217  3  2  1 : 0 0 0 0 0 0 0 0 0 0 0 0 2 1 0 
 217  3  2  2 : 0 0 0 0 0 0 0 0 0 0 2 1 0 0 0 
 218  3  1  1 : 0 0 0 0 0 0 0 0 0 1 0 0 0 0 2 
 219  3  2  1 : 0 0 0 0 0 0 0 0 0 1 0 0 0 2 0 
 219  3  2  2 : 0 0 0 0 0 0 0 0 0 1 0 2 0 0 0 
 220  3  2  1 : 0 0 0 0 0 0 0 0 0 1 0 0 2 0 0 
 220  3  2  2 : 0 0 0 0 0 0 0 0 0 1 2 0 0 0 0 
 221  3  1  1 : 0 0 0 0 0 0 0 0 0 2 0 0 0 0 1 
 222  3  2  1 : 0 0 0 0 0 0 0 0 0 2 0 0 0 1 0 
 222  3  2  2 : 0 0 0 0 0 0 0 0 0 2 0 1 0 0 0 
 223  3  2  1 : 0 0 0 0 0 0 0 0 0 2 0 0 1 0 0 
 223  3  2  2 : 0 0 0 0 0 0 0 0 0 2 1 0 0 0 0 
 224  3  2  1 : 0 0 0 0 0 0 0 0 1 0 0 0 0 0 2 
 224  3  2  2 : 0 0 0 0 1 0 0 0 0 0 0 0 0 0 2 
 225  3  4  1 : 0 0 0 0 0 0 0 0 1 0 0 0 0 2 0 
 225  3  4  2 : 0 0 0 0 0 0 0 0 1 0 0 2 0 0 0 
 225  3  4  3 : 0 0 0 0 1 0 0 0 0 0 0 0 0 2 0 
 225  3  4  4 : 0 0 0 0 1 0 0 0 0 0 0 2 0 0 0 
 226  3  4  1 : 0 0 0 0 0 0 0 0 1 0 0 0 2 0 0 
 226  3  4  2 : 0 0 0 0 0 0 0 0 1 0 2 0 0 0 0 
 226  3  4  3 : 0 0 0 0 1 0 0 0 0 0 0 0 2 0 0 
 226  3  4  4 : 0 0 0 0 1 0 0 0 0 0 2 0 0 0 0 
 227  3  2  1 : 0 0 0 0 0 0 0 0 1 2 0 0 0 0 0 
 227  3  2  2 : 0 0 0 0 1 0 0 0 0 2 0 0 0 0 0 
 228  3  2  1 : 0 0 0 0 0 0 0 0 2 0 0 0 0 0 1 
 228  3  2  2 : 0 0 0 0 2 0 0 0 0 0 0 0 0 0 1 
 229  3  4  1 : 0 0 0 0 0 0 0 0 2 0 0 0 0 1 0 
 229  3  4  2 : 0 0 0 0 0 0 0 0 2 0 0 1 0 0 0 
 229  3  4  3 : 0 0 0 0 2 0 0 0 0 0 0 0 0 1 0 
 229  3  4  4 : 0 0 0 0 2 0 0 0 0 0 0 1 0 0 0 
 230  3  4  1 : 0 0 0 0 0 0 0 0 2 0 0 0 1 0 0 
 230  3  4  2 : 0 0 0 0 0 0 0 0 2 0 1 0 0 0 0 
 230  3  4  3 : 0 0 0 0 2 0 0 0 0 0 0 0 1 0 0 
 230  3  4  4 : 0 0 0 0 2 0 0 0 0 0 1 0 0 0 0 
 231  3  2  1 : 0 0 0 0 0 0 0 0 2 1 0 0 0 0 0 
 231  3  2  2 : 0 0 0 0 2 0 0 0 0 1 0 0 0 0 0 
 232  3  2  1 : 0 0 0 0 1 0 0 0 2 0 0 0 0 0 0 
 232  3  2  2 : 0 0 0 0 2 0 0 0 1 0 0 0 0 0 0 
 233  3  2  1 : 0 0 0 0 0 0 0 1 0 0 0 0 0 0 2 
 233  3  2  2 : 0 0 0 1 0 0 0 0 0 0 0 0 0 0 2 
 234  3  4  1 : 0 0 0 0 0 0 0 1 0 0 0 0 0 2 0 
 234  3  4  2 : 0 0 0 0 0 0 0 1 0 0 0 2 0 0 0 
 234  3  4  3 : 0 0 0 1 0 0 0 0 0 0 0 0 0 2 0 
 234  3  4  4 : 0 0 0 1 0 0 0 0 0 0 0 2 0 0 0 
 235  3  4  1 : 0 0 0 0 0 0 0 1 0 0 0 0 2 0 0 
 235  3  4  2 : 0 0 0 0 0 0 0 1 0 0 2 0 0 0 0 
 235  3  4  3 : 0 0 0 1 0 0 0 0 0 0 0 0 2 0 0 
 235  3  4  4 : 0 0 0 1 0 0 0 0 0 0 2 0 0 0 0 
 236  3  2  1 : 0 0 0 0 0 0 0 1 0 2 0 0 0 0 0 
 236  3  2  2 : 0 0 0 1 0 0 0 0 0 2 0 0 0 0 0 
 237  3  2  1 : 0 0 0 0 2 0 0 1 0 0 0 0 0 0 0 
 237  3  2  2 : 0 0 0 1 0 0 0 0 2 0 0 0 0 0 0 
 238  3  2  1 : 0 0 0 0 0 0 0 1 2 0 0 0 0 0 0 
 238  3  2  2 : 0 0 0 1 2 0 0 0 0 0 0 0 0 0 0 
 239  3  2  1 : 0 0 0 0 0 0 0 2 0 0 0 0 0 0 1 
 239  3  2  2 : 0 0 0 2 0 0 0 0 0 0 0 0 0 0 1 
 240  3  4  1 : 0 0 0 0 0 0 0 2 0 0 0 0 0 1 0 
 240  3  4  2 : 0 0 0 0 0 0 0 2 0 0 0 1 0 0 0 
 240  3  4  3 : 0 0 0 2 0 0 0 0 0 0 0 0 0 1 0 
 240  3  4  4 : 0 0 0 2 0 0 0 0 0 0 0 1 0 0 0 
 241  3  4  1 : 0 0 0 0 0 0 0 2 0 0 0 0 1 0 0 
 241  3  4  2 : 0 0 0 0 0 0 0 2 0 0 1 0 0 0 0 
 241  3  4  3 : 0 0 0 2 0 0 0 0 0 0 0 0 1 0 0 
 241  3  4  4 : 0 0 0 2 0 0 0 0 0 0 1 0 0 0 0 
 242  3  2  1 : 0 0 0 0 0 0 0 2 0 1 0 0 0 0 0 
 242  3  2  2 : 0 0 0 2 0 0 0 0 0 1 0 0 0 0 0 
 243  3  2  1 : 0 0 0 0 1 0 0 2 0 0 0 0 0 0 0 
 243  3  2  2 : 0 0 0 2 0 0 0 0 1 0 0 0 0 0 0 
 244  3  2  1 : 0 0 0 1 0 0 0 2 0 0 0 0 0 0 0 
 244  3  2  2 : 0 0 0 2 0 0 0 1 0 0 0 0 0 0 0 
 245  3  2  1 : 0 0 0 0 0 0 0 2 1 0 0 0 0 0 0 
 245  3  2  2 : 0 0 0 2 1 0 0 0 0 0 0 0 0 0 0 
 246  3  4  1 : 0 0 0 0 0 0 1 0 0 0 0 0 0 0 2 
 246  3  4  2 : 0 0 0 0 0 1 0 0 0 0 0 0 0 0 2 
 246  3  4  3 : 0 0 1 0 0 0 0 0 0 0 0 0 0 0 2 
 246  3  4  4 : 0 1 0 0 0 0 0 0 0 0 0 0 0 0 2 
 247  3  4  1 : 0 0 0 0 0 0 1 0 0 0 0 2 0 0 0 
 247  3  4  2 : 0 0 0 0 0 1 0 0 0 0 0 0 0 2 0 
 247  3  4  3 : 0 0 1 0 0 0 0 0 0 0 0 2 0 0 0 
 247  3  4  4 : 0 1 0 0 0 0 0 0 0 0 0 0 0 2 0 
 248  3  4  1 : 0 0 0 0 0 0 1 0 0 0 2 0 0 0 0 
 248  3  4  2 : 0 0 0 0 0 1 0 0 0 0 0 0 2 0 0 
 248  3  4  3 : 0 0 1 0 0 0 0 0 0 0 2 0 0 0 0 
 248  3  4  4 : 0 1 0 0 0 0 0 0 0 0 0 0 2 0 0 
 249  3  4  1 : 0 0 0 0 0 0 1 0 0 0 0 0 0 2 0 
 249  3  4  2 : 0 0 0 0 0 1 0 0 0 0 0 2 0 0 0 
 249  3  4  3 : 0 0 1 0 0 0 0 0 0 0 0 0 0 2 0 
 249  3  4  4 : 0 1 0 0 0 0 0 0 0 0 0 2 0 0 0 
 250  3  4  1 : 0 0 0 0 0 0 1 0 0 0 0 0 2 0 0 
 250  3  4  2 : 0 0 0 0 0 1 0 0 0 0 2 0 0 0 0 
 250  3  4  3 : 0 0 1 0 0 0 0 0 0 0 0 0 2 0 0 
 250  3  4  4 : 0 1 0 0 0 0 0 0 0 0 2 0 0 0 0 
 251  3  4  1 : 0 0 0 0 0 0 1 0 0 2 0 0 0 0 0 
 251  3  4  2 : 0 0 0 0 0 1 0 0 0 2 0 0 0 0 0 
 251  3  4  3 : 0 0 1 0 0 0 0 0 0 2 0 0 0 0 0 
 251  3  4  4 : 0 1 0 0 0 0 0 0 0 2 0 0 0 0 0 
 252  3  4  1 : 0 0 0 0 2 0 1 0 0 0 0 0 0 0 0 
 252  3  4  2 : 0 0 0 0 2 1 0 0 0 0 0 0 0 0 0 
 252  3  4  3 : 0 0 1 0 0 0 0 0 2 0 0 0 0 0 0 
 252  3  4  4 : 0 1 0 0 0 0 0 0 2 0 0 0 0 0 0 
 253  3  4  1 : 0 0 0 2 0 0 1 0 0 0 0 0 0 0 0 
 253  3  4  2 : 0 0 0 2 0 1 0 0 0 0 0 0 0 0 0 
 253  3  4  3 : 0 0 1 0 0 0 0 2 0 0 0 0 0 0 0 
 253  3  4  4 : 0 1 0 0 0 0 0 2 0 0 0 0 0 0 0 
 254  3  4  1 : 0 0 0 0 0 0 1 0 2 0 0 0 0 0 0 
 254  3  4  2 : 0 0 0 0 0 1 0 0 2 0 0 0 0 0 0 
 254  3  4  3 : 0 0 1 0 2 0 0 0 0 0 0 0 0 0 0 
 254  3  4  4 : 0 1 0 0 2 0 0 0 0 0 0 0 0 0 0 
 255  3  4  1 : 0 0 0 0 0 0 1 2 0 0 0 0 0 0 0 
 255  3  4  2 : 0 0 0 0 0 1 0 2 0 0 0 0 0 0 0 
 255  3  4  3 : 0 0 1 2 0 0 0 0 0 0 0 0 0 0 0 
 255  3  4  4 : 0 1 0 2 0 0 0 0 0 0 0 0 0 0 0 
 256  3  4  1 : 0 0 0 0 0 0 2 0 0 0 0 0 0 0 1 
 256  3  4  2 : 0 0 0 0 0 2 0 0 0 0 0 0 0 0 1 
 256  3  4  3 : 0 0 2 0 0 0 0 0 0 0 0 0 0 0 1 
 256  3  4  4 : 0 2 0 0 0 0 0 0 0 0 0 0 0 0 1 
 257  3  4  1 : 0 0 0 0 0 0 2 0 0 0 0 1 0 0 0 
 257  3  4  2 : 0 0 0 0 0 2 0 0 0 0 0 0 0 1 0 
 257  3  4  3 : 0 0 2 0 0 0 0 0 0 0 0 1 0 0 0 
 257  3  4  4 : 0 2 0 0 0 0 0 0 0 0 0 0 0 1 0 
 258  3  4  1 : 0 0 0 0 0 0 2 0 0 0 1 0 0 0 0 
 258  3  4  2 : 0 0 0 0 0 2 0 0 0 0 0 0 1 0 0 
 258  3  4  3 : 0 0 2 0 0 0 0 0 0 0 1 0 0 0 0 
 258  3  4  4 : 0 2 0 0 0 0 0 0 0 0 0 0 1 0 0 
 259  3  4  1 : 0 0 0 0 0 0 2 0 0 0 0 0 0 1 0 
 259  3  4  2 : 0 0 0 0 0 2 0 0 0 0 0 1 0 0 0 
 259  3  4  3 : 0 0 2 0 0 0 0 0 0 0 0 0 0 1 0 
 259  3  4  4 : 0 2 0 0 0 0 0 0 0 0 0 1 0 0 0 
 260  3  4  1 : 0 0 0 0 0 0 2 0 0 0 0 0 1 0 0 
 260  3  4  2 : 0 0 0 0 0 2 0 0 0 0 1 0 0 0 0 
 260  3  4  3 : 0 0 2 0 0 0 0 0 0 0 0 0 1 0 0 
 260  3  4  4 : 0 2 0 0 0 0 0 0 0 0 1 0 0 0 0 
 261  3  4  1 : 0 0 0 0 0 0 2 0 0 1 0 0 0 0 0 
 261  3  4  2 : 0 0 0 0 0 2 0 0 0 1 0 0 0 0 0 
 261  3  4  3 : 0 0 2 0 0 0 0 0 0 1 0 0 0 0 0 
 261  3  4  4 : 0 2 0 0 0 0 0 0 0 1 0 0 0 0 0 
 262  3  4  1 : 0 0 0 0 1 0 2 0 0 0 0 0 0 0 0 
 262  3  4  2 : 0 0 0 0 1 2 0 0 0 0 0 0 0 0 0 
 262  3  4  3 : 0 0 2 0 0 0 0 0 1 0 0 0 0 0 0 
 262  3  4  4 : 0 2 0 0 0 0 0 0 1 0 0 0 0 0 0 
 263  3  4  1 : 0 0 0 1 0 0 2 0 0 0 0 0 0 0 0 
 263  3  4  2 : 0 0 0 1 0 2 0 0 0 0 0 0 0 0 0 
 263  3  4  3 : 0 0 2 0 0 0 0 1 0 0 0 0 0 0 0 
 263  3  4  4 : 0 2 0 0 0 0 0 1 0 0 0 0 0 0 0 
 264  3  4  1 : 0 0 1 0 0 2 0 0 0 0 0 0 0 0 0 
 264  3  4  2 : 0 0 2 0 0 1 0 0 0 0 0 0 0 0 0 
 264  3  4  3 : 0 1 0 0 0 0 2 0 0 0 0 0 0 0 0 
 264  3  4  4 : 0 2 0 0 0 0 1 0 0 0 0 0 0 0 0 
 265  3  4  1 : 0 0 1 0 0 0 2 0 0 0 0 0 0 0 0 
 265  3  4  2 : 0 0 2 0 0 0 1 0 0 0 0 0 0 0 0 
 265  3  4  3 : 0 1 0 0 0 2 0 0 0 0 0 0 0 0 0 
 265  3  4  4 : 0 2 0 0 0 1 0 0 0 0 0 0 0 0 0 
 266  3  4  1 : 0 0 0 0 0 0 2 0 1 0 0 0 0 0 0 
 266  3  4  2 : 0 0 0 0 0 2 0 0 1 0 0 0 0 0 0 
 266  3  4  3 : 0 0 2 0 1 0 0 0 0 0 0 0 0 0 0 
 266  3  4  4 : 0 2 0 0 1 0 0 0 0 0 0 0 0 0 0 
 267  3  4  1 : 0 0 0 0 0 0 2 1 0 0 0 0 0 0 0 
 267  3  4  2 : 0 0 0 0 0 2 0 1 0 0 0 0 0 0 0 
 267  3  4  3 : 0 0 2 1 0 0 0 0 0 0 0 0 0 0 0 
 267  3  4  4 : 0 2 0 1 0 0 0 0 0 0 0 0 0 0 0 
 268  3  4  1 : 0 0 0 0 0 1 2 0 0 0 0 0 0 0 0 
 268  3  4  2 : 0 0 0 0 0 2 1 0 0 0 0 0 0 0 0 
 268  3  4  3 : 0 1 2 0 0 0 0 0 0 0 0 0 0 0 0 
 268  3  4  4 : 0 2 1 0 0 0 0 0 0 0 0 0 0 0 0 
 269  3  1  1 : 1 0 0 0 0 0 0 0 0 0 0 0 0 0 2 
 270  3  2  1 : 1 0 0 0 0 0 0 0 0 0 0 0 0 2 0 
 270  3  2  2 : 1 0 0 0 0 0 0 0 0 0 0 2 0 0 0 
 271  3  2  1 : 1 0 0 0 0 0 0 0 0 0 0 0 2 0 0 
 271  3  2  2 : 1 0 0 0 0 0 0 0 0 0 2 0 0 0 0 
 272  3  1  1 : 1 0 0 0 0 0 0 0 0 2 0 0 0 0 0 
 273  3  2  1 : 1 0 0 0 0 0 0 0 2 0 0 0 0 0 0 
 273  3  2  2 : 1 0 0 0 2 0 0 0 0 0 0 0 0 0 0 
 274  3  2  1 : 1 0 0 0 0 0 0 2 0 0 0 0 0 0 0 
 274  3  2  2 : 1 0 0 2 0 0 0 0 0 0 0 0 0 0 0 
 275  3  4  1 : 1 0 0 0 0 0 2 0 0 0 0 0 0 0 0 
 275  3  4  2 : 1 0 0 0 0 2 0 0 0 0 0 0 0 0 0 
 275  3  4  3 : 1 0 2 0 0 0 0 0 0 0 0 0 0 0 0 
 275  3  4  4 : 1 2 0 0 0 0 0 0 0 0 0 0 0 0 0 
 276  3  1  1 : 2 0 0 0 0 0 0 0 0 0 0 0 0 0 1 
 277  3  2  1 : 2 0 0 0 0 0 0 0 0 0 0 0 0 1 0 
 277  3  2  2 : 2 0 0 0 0 0 0 0 0 0 0 1 0 0 0 
 278  3  2  1 : 2 0 0 0 0 0 0 0 0 0 0 0 1 0 0 
 278  3  2  2 : 2 0 0 0 0 0 0 0 0 0 1 0 0 0 0 
 279  3  1  1 : 2 0 0 0 0 0 0 0 0 1 0 0 0 0 0 
 280  3  2  1 : 2 0 0 0 0 0 0 0 1 0 0 0 0 0 0 
 280  3  2  2 : 2 0 0 0 1 0 0 0 0 0 0 0 0 0 0 
 281  3  2  1 : 2 0 0 0 0 0 0 1 0 0 0 0 0 0 0 
 281  3  2  2 : 2 0 0 1 0 0 0 0 0 0 0 0 0 0 0 
 282  3  4  1 : 2 0 0 0 0 0 1 0 0 0 0 0 0 0 0 
 282  3  4  2 : 2 0 0 0 0 1 0 0 0 0 0 0 0 0 0 
 282  3  4  3 : 2 0 1 0 0 0 0 0 0 0 0 0 0 0 0 
 282  3  4  4 : 2 1 0 0 0 0 0 0 0 0 0 0 0 0 0 
 283  3  1  1 : 0 0 0 0 0 0 0 0 0 0 0 0 0 0 3 
 284  3  2  1 : 0 0 0 0 0 0 0 0 0 0 0 0 0 3 0 
 284  3  2  2 : 0 0 0 0 0 0 0 0 0 0 0 3 0 0 0 
 285  3  2  1 : 0 0 0 0 0 0 0 0 0 0 0 0 3 0 0 
 285  3  2  2 : 0 0 0 0 0 0 0 0 0 0 3 0 0 0 0 
 286  3  1  1 : 0 0 0 0 0 0 0 0 0 3 0 0 0 0 0 
 287  3  2  1 : 0 0 0 0 0 0 0 0 3 0 0 0 0 0 0 
 287  3  2  2 : 0 0 0 0 3 0 0 0 0 0 0 0 0 0 0 
 288  3  2  1 : 0 0 0 0 0 0 0 3 0 0 0 0 0 0 0 
 288  3  2  2 : 0 0 0 3 0 0 0 0 0 0 0 0 0 0 0 
 289  3  4  1 : 0 0 0 0 0 0 3 0 0 0 0 0 0 0 0 
 289  3  4  2 : 0 0 0 0 0 3 0 0 0 0 0 0 0 0 0 
 289  3  4  3 : 0 0 3 0 0 0 0 0 0 0 0 0 0 0 0 
 289  3  4  4 : 0 3 0 0 0 0 0 0 0 0 0 0 0 0 0 
 290  3  1  1 : 3 0 0 0 0 0 0 0 0 0 0 0 0 0 0 
 291  4  2  1 : 0 0 0 0 0 0 0 0 0 0 0 1 1 1 1 
 291  4  2  2 : 0 0 0 0 0 0 0 0 0 0 1 1 0 1 1 
 292  4  2  1 : 0 0 0 0 0 0 0 0 0 0 1 0 1 1 1 
 292  4  2  2 : 0 0 0 0 0 0 0 0 0 0 1 1 1 0 1 
 293  4  1  1 : 0 0 0 0 0 0 0 0 0 0 1 1 1 1 0 
 294  4  1  1 : 0 0 0 0 0 0 0 0 0 1 0 1 0 1 1 
 295  4  2  1 : 0 0 0 0 0 0 0 0 0 1 0 1 1 0 1 
 295  4  2  2 : 0 0 0 0 0 0 0 0 0 1 1 0 0 1 1 
 296  4  1  1 : 0 0 0 0 0 0 0 0 0 1 1 0 1 0 1 
 297  4  2  1 : 0 0 0 0 0 0 0 0 0 1 0 0 1 1 1 
 297  4  2  2 : 0 0 0 0 0 0 0 0 0 1 1 1 0 0 1 
 298  4  2  1 : 0 0 0 0 0 0 0 0 0 1 0 1 1 1 0 
 298  4  2  2 : 0 0 0 0 0 0 0 0 0 1 1 1 0 1 0 
 299  4  2  1 : 0 0 0 0 0 0 0 0 0 1 1 0 1 1 0 
 299  4  2  2 : 0 0 0 0 0 0 0 0 0 1 1 1 1 0 0 
 300  4  2  1 : 0 0 0 0 0 0 0 0 1 0 0 1 0 1 1 
 300  4  2  2 : 0 0 0 0 1 0 0 0 0 0 0 1 0 1 1 
 301  4  4  1 : 0 0 0 0 0 0 0 0 1 0 0 1 1 0 1 
 301  4  4  2 : 0 0 0 0 0 0 0 0 1 0 1 0 0 1 1 
 301  4  4  3 : 0 0 0 0 1 0 0 0 0 0 0 1 1 0 1 
 301  4  4  4 : 0 0 0 0 1 0 0 0 0 0 1 0 0 1 1 
 302  4  2  1 : 0 0 0 0 0 0 0 0 1 0 1 0 1 0 1 
 302  4  2  2 : 0 0 0 0 1 0 0 0 0 0 1 0 1 0 1 
 303  4  4  1 : 0 0 0 0 0 0 0 0 1 0 0 0 1 1 1 
 303  4  4  2 : 0 0 0 0 0 0 0 0 1 0 1 1 0 0 1 
 303  4  4  3 : 0 0 0 0 1 0 0 0 0 0 0 0 1 1 1 
 303  4  4  4 : 0 0 0 0 1 0 0 0 0 0 1 1 0 0 1 
 304  4  4  1 : 0 0 0 0 0 0 0 0 1 0 0 1 1 1 0 
 304  4  4  2 : 0 0 0 0 0 0 0 0 1 0 1 1 0 1 0 
 304  4  4  3 : 0 0 0 0 1 0 0 0 0 0 0 1 1 1 0 
 304  4  4  4 : 0 0 0 0 1 0 0 0 0 0 1 1 0 1 0 
 305  4  4  1 : 0 0 0 0 0 0 0 0 1 0 1 0 1 1 0 
 305  4  4  2 : 0 0 0 0 0 0 0 0 1 0 1 1 1 0 0 
 305  4  4  3 : 0 0 0 0 1 0 0 0 0 0 1 0 1 1 0 
 305  4  4  4 : 0 0 0 0 1 0 0 0 0 0 1 1 1 0 0 
 306  4  4  1 : 0 0 0 0 0 0 0 0 1 1 0 0 0 1 1 
 306  4  4  2 : 0 0 0 0 0 0 0 0 1 1 0 1 0 0 1 
 306  4  4  3 : 0 0 0 0 1 0 0 0 0 1 0 0 0 1 1 
 306  4  4  4 : 0 0 0 0 1 0 0 0 0 1 0 1 0 0 1 
 307  4  2  1 : 0 0 0 0 0 0 0 0 1 1 0 1 0 1 0 
 307  4  2  2 : 0 0 0 0 1 0 0 0 0 1 0 1 0 1 0 
 308  4  4  1 : 0 0 0 0 0 0 0 0 1 1 0 0 1 0 1 
 308  4  4  2 : 0 0 0 0 0 0 0 0 1 1 1 0 0 0 1 
 308  4  4  3 : 0 0 0 0 1 0 0 0 0 1 0 0 1 0 1 
 308  4  4  4 : 0 0 0 0 1 0 0 0 0 1 1 0 0 0 1 
 309  4  4  1 : 0 0 0 0 0 0 0 0 1 1 0 1 1 0 0 
 309  4  4  2 : 0 0 0 0 0 0 0 0 1 1 1 0 0 1 0 
 309  4  4  3 : 0 0 0 0 1 0 0 0 0 1 0 1 1 0 0 
 309  4  4  4 : 0 0 0 0 1 0 0 0 0 1 1 0 0 1 0 
 310  4  2  1 : 0 0 0 0 0 0 0 0 1 1 1 0 1 0 0 
 310  4  2  2 : 0 0 0 0 1 0 0 0 0 1 1 0 1 0 0 
 311  4  4  1 : 0 0 0 0 0 0 0 0 1 1 0 0 1 1 0 
 311  4  4  2 : 0 0 0 0 0 0 0 0 1 1 1 1 0 0 0 
 311  4  4  3 : 0 0 0 0 1 0 0 0 0 1 0 0 1 1 0 
 311  4  4  4 : 0 0 0 0 1 0 0 0 0 1 1 1 0 0 0 
 312  4  2  1 : 0 0 0 0 1 0 0 0 1 0 0 0 0 1 1 
 312  4  2  2 : 0 0 0 0 1 0 0 0 1 0 0 1 0 0 1 
 313  4  1  1 : 0 0 0 0 1 0 0 0 1 0 0 1 0 1 0 
 314  4  2  1 : 0 0 0 0 1 0 0 0 1 0 0 0 1 0 1 
 314  4  2  2 : 0 0 0 0 1 0 0 0 1 0 1 0 0 0 1 
 315  4  2  1 : 0 0 0 0 1 0 0 0 1 0 0 1 1 0 0 
 315  4  2  2 : 0 0 0 0 1 0 0 0 1 0 1 0 0 1 0 
 316  4  1  1 : 0 0 0 0 1 0 0 0 1 0 1 0 1 0 0 
 317  4  2  1 : 0 0 0 0 1 0 0 0 1 0 0 0 1 1 0 
 317  4  2  2 : 0 0 0 0 1 0 0 0 1 0 1 1 0 0 0 
 318  4  1  1 : 0 0 0 0 1 0 0 0 1 1 0 0 0 0 1 
 319  4  2  1 : 0 0 0 0 1 0 0 0 1 1 0 0 0 1 0 
 319  4  2  2 : 0 0 0 0 1 0 0 0 1 1 0 1 0 0 0 
 320  4  2  1 : 0 0 0 0 1 0 0 0 1 1 0 0 1 0 0 
 320  4  2  2 : 0 0 0 0 1 0 0 0 1 1 1 0 0 0 0 
 321  4  2  1 : 0 0 0 0 0 0 0 1 0 0 0 1 0 1 1 
 321  4  2  2 : 0 0 0 1 0 0 0 0 0 0 0 1 0 1 1 
 322  4  4  1 : 0 0 0 0 0 0 0 1 0 0 0 1 1 0 1 
 322  4  4  2 : 0 0 0 0 0 0 0 1 0 0 1 0 0 1 1 
 322  4  4  3 : 0 0 0 1 0 0 0 0 0 0 0 1 1 0 1 
 322  4  4  4 : 0 0 0 1 0 0 0 0 0 0 1 0 0 1 1 
 323  4  2  1 : 0 0 0 0 0 0 0 1 0 0 1 0 1 0 1 
 323  4  2  2 : 0 0 0 1 0 0 0 0 0 0 1 0 1 0 1 
 324  4  4  1 : 0 0 0 0 0 0 0 1 0 0 0 0 1 1 1 
 324  4  4  2 : 0 0 0 0 0 0 0 1 0 0 1 1 0 0 1 
 324  4  4  3 : 0 0 0 1 0 0 0 0 0 0 0 0 1 1 1 
 324  4  4  4 : 0 0 0 1 0 0 0 0 0 0 1 1 0 0 1 
 325  4  4  1 : 0 0 0 0 0 0 0 1 0 0 0 1 1 1 0 
 325  4  4  2 : 0 0 0 0 0 0 0 1 0 0 1 1 0 1 0 
 325  4  4  3 : 0 0 0 1 0 0 0 0 0 0 0 1 1 1 0 
 325  4  4  4 : 0 0 0 1 0 0 0 0 0 0 1 1 0 1 0 
 326  4  4  1 : 0 0 0 0 0 0 0 1 0 0 1 0 1 1 0 
 326  4  4  2 : 0 0 0 0 0 0 0 1 0 0 1 1 1 0 0 
 326  4  4  3 : 0 0 0 1 0 0 0 0 0 0 1 0 1 1 0 
 326  4  4  4 : 0 0 0 1 0 0 0 0 0 0 1 1 1 0 0 
 327  4  4  1 : 0 0 0 0 0 0 0 1 0 1 0 0 0 1 1 
 327  4  4  2 : 0 0 0 0 0 0 0 1 0 1 0 1 0 0 1 
 327  4  4  3 : 0 0 0 1 0 0 0 0 0 1 0 0 0 1 1 
 327  4  4  4 : 0 0 0 1 0 0 0 0 0 1 0 1 0 0 1 
 328  4  2  1 : 0 0 0 0 0 0 0 1 0 1 0 1 0 1 0 
 328  4  2  2 : 0 0 0 1 0 0 0 0 0 1 0 1 0 1 0 
 329  4  4  1 : 0 0 0 0 0 0 0 1 0 1 0 0 1 0 1 
 329  4  4  2 : 0 0 0 0 0 0 0 1 0 1 1 0 0 0 1 
 329  4  4  3 : 0 0 0 1 0 0 0 0 0 1 0 0 1 0 1 
 329  4  4  4 : 0 0 0 1 0 0 0 0 0 1 1 0 0 0 1 
 330  4  4  1 : 0 0 0 0 0 0 0 1 0 1 0 1 1 0 0 
 330  4  4  2 : 0 0 0 0 0 0 0 1 0 1 1 0 0 1 0 
 330  4  4  3 : 0 0 0 1 0 0 0 0 0 1 0 1 1 0 0 
 330  4  4  4 : 0 0 0 1 0 0 0 0 0 1 1 0 0 1 0 
 331  4  2  1 : 0 0 0 0 0 0 0 1 0 1 1 0 1 0 0 
 331  4  2  2 : 0 0 0 1 0 0 0 0 0 1 1 0 1 0 0 
 332  4  4  1 : 0 0 0 0 0 0 0 1 0 1 0 0 1 1 0 
 332  4  4  2 : 0 0 0 0 0 0 0 1 0 1 1 1 0 0 0 
 332  4  4  3 : 0 0 0 1 0 0 0 0 0 1 0 0 1 1 0 
 332  4  4  4 : 0 0 0 1 0 0 0 0 0 1 1 1 0 0 0 
 333  4  4  1 : 0 0 0 0 1 0 0 1 0 0 0 0 0 1 1 
 333  4  4  2 : 0 0 0 0 1 0 0 1 0 0 0 1 0 0 1 
 333  4  4  3 : 0 0 0 1 0 0 0 0 1 0 0 0 0 1 1 
 333  4  4  4 : 0 0 0 1 0 0 0 0 1 0 0 1 0 0 1 
 334  4  2  1 : 0 0 0 0 1 0 0 1 0 0 0 1 0 1 0 
 334  4  2  2 : 0 0 0 1 0 0 0 0 1 0 0 1 0 1 0 
 335  4  4  1 : 0 0 0 0 1 0 0 1 0 0 0 0 1 0 1 
 335  4  4  2 : 0 0 0 0 1 0 0 1 0 0 1 0 0 0 1 
 335  4  4  3 : 0 0 0 1 0 0 0 0 1 0 0 0 1 0 1 
 335  4  4  4 : 0 0 0 1 0 0 0 0 1 0 1 0 0 0 1 
 336  4  4  1 : 0 0 0 0 1 0 0 1 0 0 0 1 1 0 0 
 336  4  4  2 : 0 0 0 0 1 0 0 1 0 0 1 0 0 1 0 
 336  4  4  3 : 0 0 0 1 0 0 0 0 1 0 0 1 1 0 0 
 336  4  4  4 : 0 0 0 1 0 0 0 0 1 0 1 0 0 1 0 
 337  4  2  1 : 0 0 0 0 1 0 0 1 0 0 1 0 1 0 0 
 337  4  2  2 : 0 0 0 1 0 0 0 0 1 0 1 0 1 0 0 
 338  4  4  1 : 0 0 0 0 1 0 0 1 0 0 0 0 1 1 0 
 338  4  4  2 : 0 0 0 0 1 0 0 1 0 0 1 1 0 0 0 
 338  4  4  3 : 0 0 0 1 0 0 0 0 1 0 0 0 1 1 0 
 338  4  4  4 : 0 0 0 1 0 0 0 0 1 0 1 1 0 0 0 
 339  4  2  1 : 0 0 0 0 1 0 0 1 0 1 0 0 0 0 1 
 339  4  2  2 : 0 0 0 1 0 0 0 0 1 1 0 0 0 0 1 
 340  4  4  1 : 0 0 0 0 1 0 0 1 0 1 0 0 0 1 0 
 340  4  4  2 : 0 0 0 0 1 0 0 1 0 1 0 1 0 0 0 
 340  4  4  3 : 0 0 0 1 0 0 0 0 1 1 0 0 0 1 0 
 340  4  4  4 : 0 0 0 1 0 0 0 0 1 1 0 1 0 0 0 
 341  4  4  1 : 0 0 0 0 1 0 0 1 0 1 0 0 1 0 0 
 341  4  4  2 : 0 0 0 0 1 0 0 1 0 1 1 0 0 0 0 
 341  4  4  3 : 0 0 0 1 0 0 0 0 1 1 0 0 1 0 0 
 341  4  4  4 : 0 0 0 1 0 0 0 0 1 1 1 0 0 0 0 
 342  4  2  1 : 0 0 0 1 0 0 0 1 0 0 0 0 0 1 1 
 342  4  2  2 : 0 0 0 1 0 0 0 1 0 0 0 1 0 0 1 
 343  4  1  1 : 0 0 0 1 0 0 0 1 0 0 0 1 0 1 0 
 344  4  2  1 : 0 0 0 1 0 0 0 1 0 0 0 0 1 0 1 
 344  4  2  2 : 0 0 0 1 0 0 0 1 0 0 1 0 0 0 1 
 345  4  2  1 : 0 0 0 1 0 0 0 1 0 0 0 1 1 0 0 
 345  4  2  2 : 0 0 0 1 0 0 0 1 0 0 1 0 0 1 0 
 346  4  1  1 : 0 0 0 1 0 0 0 1 0 0 1 0 1 0 0 
 347  4  2  1 : 0 0 0 1 0 0 0 1 0 0 0 0 1 1 0 
 347  4  2  2 : 0 0 0 1 0 0 0 1 0 0 1 1 0 0 0 
 348  4  1  1 : 0 0 0 1 0 0 0 1 0 1 0 0 0 0 1 
 349  4  2  1 : 0 0 0 1 0 0 0 1 0 1 0 0 0 1 0 
 349  4  2  2 : 0 0 0 1 0 0 0 1 0 1 0 1 0 0 0 
 350  4  2  1 : 0 0 0 1 0 0 0 1 0 1 0 0 1 0 0 
 350  4  2  2 : 0 0 0 1 0 0 0 1 0 1 1 0 0 0 0 
 351  4  4  1 : 0 0 0 0 0 0 0 1 1 0 0 0 0 1 1 
 351  4  4  2 : 0 0 0 0 0 0 0 1 1 0 0 1 0 0 1 
 351  4  4  3 : 0 0 0 1 1 0 0 0 0 0 0 0 0 1 1 
 351  4  4  4 : 0 0 0 1 1 0 0 0 0 0 0 1 0 0 1 
 352  4  2  1 : 0 0 0 0 0 0 0 1 1 0 0 1 0 1 0 
 352  4  2  2 : 0 0 0 1 1 0 0 0 0 0 0 1 0 1 0 
 353  4  4  1 : 0 0 0 0 0 0 0 1 1 0 0 0 1 0 1 
 353  4  4  2 : 0 0 0 0 0 0 0 1 1 0 1 0 0 0 1 
 353  4  4  3 : 0 0 0 1 1 0 0 0 0 0 0 0 1 0 1 
 353  4  4  4 : 0 0 0 1 1 0 0 0 0 0 1 0 0 0 1 
 354  4  4  1 : 0 0 0 0 0 0 0 1 1 0 0 1 1 0 0 
 354  4  4  2 : 0 0 0 0 0 0 0 1 1 0 1 0 0 1 0 
 354  4  4  3 : 0 0 0 1 1 0 0 0 0 0 0 1 1 0 0 
 354  4  4  4 : 0 0 0 1 1 0 0 0 0 0 1 0 0 1 0 
 355  4  2  1 : 0 0 0 0 0 0 0 1 1 0 1 0 1 0 0 
 355  4  2  2 : 0 0 0 1 1 0 0 0 0 0 1 0 1 0 0 
 356  4  4  1 : 0 0 0 0 0 0 0 1 1 0 0 0 1 1 0 
 356  4  4  2 : 0 0 0 0 0 0 0 1 1 0 1 1 0 0 0 
 356  4  4  3 : 0 0 0 1 1 0 0 0 0 0 0 0 1 1 0 
 356  4  4  4 : 0 0 0 1 1 0 0 0 0 0 1 1 0 0 0 
 357  4  2  1 : 0 0 0 0 0 0 0 1 1 1 0 0 0 0 1 
 357  4  2  2 : 0 0 0 1 1 0 0 0 0 1 0 0 0 0 1 
 358  4  4  1 : 0 0 0 0 0 0 0 1 1 1 0 0 0 1 0 
 358  4  4  2 : 0 0 0 0 0 0 0 1 1 1 0 1 0 0 0 
 358  4  4  3 : 0 0 0 1 1 0 0 0 0 1 0 0 0 1 0 
 358  4  4  4 : 0 0 0 1 1 0 0 0 0 1 0 1 0 0 0 
 359  4  4  1 : 0 0 0 0 0 0 0 1 1 1 0 0 1 0 0 
 359  4  4  2 : 0 0 0 0 0 0 0 1 1 1 1 0 0 0 0 
 359  4  4  3 : 0 0 0 1 1 0 0 0 0 1 0 0 1 0 0 
 359  4  4  4 : 0 0 0 1 1 0 0 0 0 1 1 0 0 0 0 
 360  4  2  1 : 0 0 0 0 1 0 0 1 1 0 0 0 0 0 1 
 360  4  2  2 : 0 0 0 1 1 0 0 0 1 0 0 0 0 0 1 
 361  4  4  1 : 0 0 0 0 1 0 0 1 1 0 0 0 0 1 0 
 361  4  4  2 : 0 0 0 0 1 0 0 1 1 0 0 1 0 0 0 
 361  4  4  3 : 0 0 0 1 1 0 0 0 1 0 0 0 0 1 0 
 361  4  4  4 : 0 0 0 1 1 0 0 0 1 0 0 1 0 0 0 
 362  4  4  1 : 0 0 0 0 1 0 0 1 1 0 0 0 1 0 0 
 362  4  4  2 : 0 0 0 0 1 0 0 1 1 0 1 0 0 0 0 
 362  4  4  3 : 0 0 0 1 1 0 0 0 1 0 0 0 1 0 0 
 362  4  4  4 : 0 0 0 1 1 0 0 0 1 0 1 0 0 0 0 
 363  4  2  1 : 0 0 0 0 1 0 0 1 1 1 0 0 0 0 0 
 363  4  2  2 : 0 0 0 1 1 0 0 0 1 1 0 0 0 0 0 
 364  4  2  1 : 0 0 0 1 0 0 0 1 1 0 0 0 0 0 1 
 364  4  2  2 : 0 0 0 1 1 0 0 1 0 0 0 0 0 0 1 
 365  4  4  1 : 0 0 0 1 0 0 0 1 1 0 0 0 0 1 0 
 365  4  4  2 : 0 0 0 1 0 0 0 1 1 0 0 1 0 0 0 
 365  4  4  3 : 0 0 0 1 1 0 0 1 0 0 0 0 0 1 0 
 365  4  4  4 : 0 0 0 1 1 0 0 1 0 0 0 1 0 0 0 
 366  4  4  1 : 0 0 0 1 0 0 0 1 1 0 0 0 1 0 0 
 366  4  4  2 : 0 0 0 1 0 0 0 1 1 0 1 0 0 0 0 
 366  4  4  3 : 0 0 0 1 1 0 0 1 0 0 0 0 1 0 0 
 366  4  4  4 : 0 0 0 1 1 0 0 1 0 0 1 0 0 0 0 
 367  4  2  1 : 0 0 0 1 0 0 0 1 1 1 0 0 0 0 0 
 367  4  2  2 : 0 0 0 1 1 0 0 1 0 1 0 0 0 0 0 
 368  4  1  1 : 0 0 0 1 1 0 0 1 1 0 0 0 0 0 0 
 369  4  4  1 : 0 0 0 0 0 0 1 0 0 0 1 1 0 0 1 
 369  4  4  2 : 0 0 0 0 0 1 0 0 0 0 0 0 1 1 1 
 369  4  4  3 : 0 0 1 0 0 0 0 0 0 0 1 1 0 0 1 
 369  4  4  4 : 0 1 0 0 0 0 0 0 0 0 0 0 1 1 1 
 370  4  4  1 : 0 0 0 0 0 0 1 0 0 0 0 1 0 1 1 
 370  4  4  2 : 0 0 0 0 0 1 0 0 0 0 0 1 0 1 1 
 370  4  4  3 : 0 0 1 0 0 0 0 0 0 0 0 1 0 1 1 
 370  4  4  4 : 0 1 0 0 0 0 0 0 0 0 0 1 0 1 1 
 371  4  4  1 : 0 0 0 0 0 0 1 0 0 0 1 0 0 1 1 
 371  4  4  2 : 0 0 0 0 0 1 0 0 0 0 0 1 1 0 1 
 371  4  4  3 : 0 0 1 0 0 0 0 0 0 0 1 0 0 1 1 
 371  4  4  4 : 0 1 0 0 0 0 0 0 0 0 0 1 1 0 1 
 372  4  4  1 : 0 0 0 0 0 0 1 0 0 0 1 1 0 1 0 
 372  4  4  2 : 0 0 0 0 0 1 0 0 0 0 0 1 1 1 0 
 372  4  4  3 : 0 0 1 0 0 0 0 0 0 0 1 1 0 1 0 
 372  4  4  4 : 0 1 0 0 0 0 0 0 0 0 0 1 1 1 0 
 373  4  4  1 : 0 0 0 0 0 0 1 0 0 0 0 1 1 0 1 
 373  4  4  2 : 0 0 0 0 0 1 0 0 0 0 1 0 0 1 1 
 373  4  4  3 : 0 0 1 0 0 0 0 0 0 0 0 1 1 0 1 
 373  4  4  4 : 0 1 0 0 0 0 0 0 0 0 1 0 0 1 1 
 374  4  4  1 : 0 0 0 0 0 0 1 0 0 0 1 0 1 0 1 
 374  4  4  2 : 0 0 0 0 0 1 0 0 0 0 1 0 1 0 1 
 374  4  4  3 : 0 0 1 0 0 0 0 0 0 0 1 0 1 0 1 
 374  4  4  4 : 0 1 0 0 0 0 0 0 0 0 1 0 1 0 1 
 375  4  4  1 : 0 0 0 0 0 0 1 0 0 0 1 1 1 0 0 
 375  4  4  2 : 0 0 0 0 0 1 0 0 0 0 1 0 1 1 0 
 375  4  4  3 : 0 0 1 0 0 0 0 0 0 0 1 1 1 0 0 
 375  4  4  4 : 0 1 0 0 0 0 0 0 0 0 1 0 1 1 0 
 376  4  4  1 : 0 0 0 0 0 0 1 0 0 0 0 0 1 1 1 
 376  4  4  2 : 0 0 0 0 0 1 0 0 0 0 1 1 0 0 1 
 376  4  4  3 : 0 0 1 0 0 0 0 0 0 0 0 0 1 1 1 
 376  4  4  4 : 0 1 0 0 0 0 0 0 0 0 1 1 0 0 1 
 377  4  4  1 : 0 0 0 0 0 0 1 0 0 0 0 1 1 1 0 
 377  4  4  2 : 0 0 0 0 0 1 0 0 0 0 1 1 0 1 0 
 377  4  4  3 : 0 0 1 0 0 0 0 0 0 0 0 1 1 1 0 
 377  4  4  4 : 0 1 0 0 0 0 0 0 0 0 1 1 0 1 0 
 378  4  4  1 : 0 0 0 0 0 0 1 0 0 0 1 0 1 1 0 
 378  4  4  2 : 0 0 0 0 0 1 0 0 0 0 1 1 1 0 0 
 378  4  4  3 : 0 0 1 0 0 0 0 0 0 0 1 0 1 1 0 
 378  4  4  4 : 0 1 0 0 0 0 0 0 0 0 1 1 1 0 0 
 379  4  4  1 : 0 0 0 0 0 0 1 0 0 1 0 1 0 0 1 
 379  4  4  2 : 0 0 0 0 0 1 0 0 0 1 0 0 0 1 1 
 379  4  4  3 : 0 0 1 0 0 0 0 0 0 1 0 1 0 0 1 
 379  4  4  4 : 0 1 0 0 0 0 0 0 0 1 0 0 0 1 1 
 380  4  4  1 : 0 0 0 0 0 0 1 0 0 1 1 0 0 0 1 
 380  4  4  2 : 0 0 0 0 0 1 0 0 0 1 0 0 1 0 1 
 380  4  4  3 : 0 0 1 0 0 0 0 0 0 1 1 0 0 0 1 
 380  4  4  4 : 0 1 0 0 0 0 0 0 0 1 0 0 1 0 1 
 381  4  4  1 : 0 0 0 0 0 0 1 0 0 1 1 1 0 0 0 
 381  4  4  2 : 0 0 0 0 0 1 0 0 0 1 0 0 1 1 0 
 381  4  4  3 : 0 0 1 0 0 0 0 0 0 1 1 1 0 0 0 
 381  4  4  4 : 0 1 0 0 0 0 0 0 0 1 0 0 1 1 0 
 382  4  4  1 : 0 0 0 0 0 0 1 0 0 1 0 0 0 1 1 
 382  4  4  2 : 0 0 0 0 0 1 0 0 0 1 0 1 0 0 1 
 382  4  4  3 : 0 0 1 0 0 0 0 0 0 1 0 0 0 1 1 
 382  4  4  4 : 0 1 0 0 0 0 0 0 0 1 0 1 0 0 1 
 383  4  4  1 : 0 0 0 0 0 0 1 0 0 1 0 1 0 1 0 
 383  4  4  2 : 0 0 0 0 0 1 0 0 0 1 0 1 0 1 0 
 383  4  4  3 : 0 0 1 0 0 0 0 0 0 1 0 1 0 1 0 
 383  4  4  4 : 0 1 0 0 0 0 0 0 0 1 0 1 0 1 0 
 384  4  4  1 : 0 0 0 0 0 0 1 0 0 1 1 0 0 1 0 
 384  4  4  2 : 0 0 0 0 0 1 0 0 0 1 0 1 1 0 0 
 384  4  4  3 : 0 0 1 0 0 0 0 0 0 1 1 0 0 1 0 
 384  4  4  4 : 0 1 0 0 0 0 0 0 0 1 0 1 1 0 0 
 385  4  4  1 : 0 0 0 0 0 0 1 0 0 1 0 0 1 0 1 
 385  4  4  2 : 0 0 0 0 0 1 0 0 0 1 1 0 0 0 1 
 385  4  4  3 : 0 0 1 0 0 0 0 0 0 1 0 0 1 0 1 
 385  4  4  4 : 0 1 0 0 0 0 0 0 0 1 1 0 0 0 1 
 386  4  4  1 : 0 0 0 0 0 0 1 0 0 1 0 1 1 0 0 
 386  4  4  2 : 0 0 0 0 0 1 0 0 0 1 1 0 0 1 0 
 386  4  4  3 : 0 0 1 0 0 0 0 0 0 1 0 1 1 0 0 
 386  4  4  4 : 0 1 0 0 0 0 0 0 0 1 1 0 0 1 0 
 387  4  4  1 : 0 0 0 0 0 0 1 0 0 1 1 0 1 0 0 
 387  4  4  2 : 0 0 0 0 0 1 0 0 0 1 1 0 1 0 0 
 387  4  4  3 : 0 0 1 0 0 0 0 0 0 1 1 0 1 0 0 
 387  4  4  4 : 0 1 0 0 0 0 0 0 0 1 1 0 1 0 0 
 388  4  4  1 : 0 0 0 0 0 0 1 0 0 1 0 0 1 1 0 
 388  4  4  2 : 0 0 0 0 0 1 0 0 0 1 1 1 0 0 0 
 388  4  4  3 : 0 0 1 0 0 0 0 0 0 1 0 0 1 1 0 
 388  4  4  4 : 0 1 0 0 0 0 0 0 0 1 1 1 0 0 0 
 389  4  4  1 : 0 0 0 0 1 0 1 0 0 0 0 1 0 0 1 
 389  4  4  2 : 0 0 0 0 1 1 0 0 0 0 0 0 0 1 1 
 389  4  4  3 : 0 0 1 0 0 0 0 0 1 0 0 1 0 0 1 
 389  4  4  4 : 0 1 0 0 0 0 0 0 1 0 0 0 0 1 1 
 390  4  4  1 : 0 0 0 0 1 0 1 0 0 0 1 0 0 0 1 
 390  4  4  2 : 0 0 0 0 1 1 0 0 0 0 0 0 1 0 1 
 390  4  4  3 : 0 0 1 0 0 0 0 0 1 0 1 0 0 0 1 
 390  4  4  4 : 0 1 0 0 0 0 0 0 1 0 0 0 1 0 1 
 391  4  4  1 : 0 0 0 0 1 0 1 0 0 0 1 1 0 0 0 
 391  4  4  2 : 0 0 0 0 1 1 0 0 0 0 0 0 1 1 0 
 391  4  4  3 : 0 0 1 0 0 0 0 0 1 0 1 1 0 0 0 
 391  4  4  4 : 0 1 0 0 0 0 0 0 1 0 0 0 1 1 0 
 392  4  4  1 : 0 0 0 0 1 0 1 0 0 0 0 0 0 1 1 
 392  4  4  2 : 0 0 0 0 1 1 0 0 0 0 0 1 0 0 1 
 392  4  4  3 : 0 0 1 0 0 0 0 0 1 0 0 0 0 1 1 
 392  4  4  4 : 0 1 0 0 0 0 0 0 1 0 0 1 0 0 1 
 393  4  4  1 : 0 0 0 0 1 0 1 0 0 0 0 1 0 1 0 
 393  4  4  2 : 0 0 0 0 1 1 0 0 0 0 0 1 0 1 0 
 393  4  4  3 : 0 0 1 0 0 0 0 0 1 0 0 1 0 1 0 
 393  4  4  4 : 0 1 0 0 0 0 0 0 1 0 0 1 0 1 0 
 394  4  4  1 : 0 0 0 0 1 0 1 0 0 0 1 0 0 1 0 
 394  4  4  2 : 0 0 0 0 1 1 0 0 0 0 0 1 1 0 0 
 394  4  4  3 : 0 0 1 0 0 0 0 0 1 0 1 0 0 1 0 
 394  4  4  4 : 0 1 0 0 0 0 0 0 1 0 0 1 1 0 0 
 395  4  4  1 : 0 0 0 0 1 0 1 0 0 0 0 0 1 0 1 
 395  4  4  2 : 0 0 0 0 1 1 0 0 0 0 1 0 0 0 1 
 395  4  4  3 : 0 0 1 0 0 0 0 0 1 0 0 0 1 0 1 
 395  4  4  4 : 0 1 0 0 0 0 0 0 1 0 1 0 0 0 1 
 396  4  4  1 : 0 0 0 0 1 0 1 0 0 0 0 1 1 0 0 
 396  4  4  2 : 0 0 0 0 1 1 0 0 0 0 1 0 0 1 0 
 396  4  4  3 : 0 0 1 0 0 0 0 0 1 0 0 1 1 0 0 
 396  4  4  4 : 0 1 0 0 0 0 0 0 1 0 1 0 0 1 0 
 397  4  4  1 : 0 0 0 0 1 0 1 0 0 0 1 0 1 0 0 
 397  4  4  2 : 0 0 0 0 1 1 0 0 0 0 1 0 1 0 0 
 397  4  4  3 : 0 0 1 0 0 0 0 0 1 0 1 0 1 0 0 
 397  4  4  4 : 0 1 0 0 0 0 0 0 1 0 1 0 1 0 0 
 398  4  4  1 : 0 0 0 0 1 0 1 0 0 0 0 0 1 1 0 
 398  4  4  2 : 0 0 0 0 1 1 0 0 0 0 1 1 0 0 0 
 398  4  4  3 : 0 0 1 0 0 0 0 0 1 0 0 0 1 1 0 
 398  4  4  4 : 0 1 0 0 0 0 0 0 1 0 1 1 0 0 0 
 399  4  4  1 : 0 0 0 0 1 0 1 0 0 1 0 0 0 0 1 
 399  4  4  2 : 0 0 0 0 1 1 0 0 0 1 0 0 0 0 1 
 399  4  4  3 : 0 0 1 0 0 0 0 0 1 1 0 0 0 0 1 
 399  4  4  4 : 0 1 0 0 0 0 0 0 1 1 0 0 0 0 1 
 400  4  4  1 : 0 0 0 0 1 0 1 0 0 1 0 1 0 0 0 
 400  4  4  2 : 0 0 0 0 1 1 0 0 0 1 0 0 0 1 0 
 400  4  4  3 : 0 0 1 0 0 0 0 0 1 1 0 1 0 0 0 
 400  4  4  4 : 0 1 0 0 0 0 0 0 1 1 0 0 0 1 0 
 401  4  4  1 : 0 0 0 0 1 0 1 0 0 1 1 0 0 0 0 
 401  4  4  2 : 0 0 0 0 1 1 0 0 0 1 0 0 1 0 0 
 401  4  4  3 : 0 0 1 0 0 0 0 0 1 1 1 0 0 0 0 
 401  4  4  4 : 0 1 0 0 0 0 0 0 1 1 0 0 1 0 0 
 402  4  4  1 : 0 0 0 0 1 0 1 0 0 1 0 0 0 1 0 
 402  4  4  2 : 0 0 0 0 1 1 0 0 0 1 0 1 0 0 0 
 402  4  4  3 : 0 0 1 0 0 0 0 0 1 1 0 0 0 1 0 
 402  4  4  4 : 0 1 0 0 0 0 0 0 1 1 0 1 0 0 0 
 403  4  4  1 : 0 0 0 0 1 0 1 0 0 1 0 0 1 0 0 
 403  4  4  2 : 0 0 0 0 1 1 0 0 0 1 1 0 0 0 0 
 403  4  4  3 : 0 0 1 0 0 0 0 0 1 1 0 0 1 0 0 
 403  4  4  4 : 0 1 0 0 0 0 0 0 1 1 1 0 0 0 0 
 404  4  4  1 : 0 0 0 1 0 0 1 0 0 0 0 1 0 0 1 
 404  4  4  2 : 0 0 0 1 0 1 0 0 0 0 0 0 0 1 1 
 404  4  4  3 : 0 0 1 0 0 0 0 1 0 0 0 1 0 0 1 
 404  4  4  4 : 0 1 0 0 0 0 0 1 0 0 0 0 0 1 1 
 405  4  4  1 : 0 0 0 1 0 0 1 0 0 0 1 0 0 0 1 
 405  4  4  2 : 0 0 0 1 0 1 0 0 0 0 0 0 1 0 1 
 405  4  4  3 : 0 0 1 0 0 0 0 1 0 0 1 0 0 0 1 
 405  4  4  4 : 0 1 0 0 0 0 0 1 0 0 0 0 1 0 1 
 406  4  4  1 : 0 0 0 1 0 0 1 0 0 0 1 1 0 0 0 
 406  4  4  2 : 0 0 0 1 0 1 0 0 0 0 0 0 1 1 0 
 406  4  4  3 : 0 0 1 0 0 0 0 1 0 0 1 1 0 0 0 
 406  4  4  4 : 0 1 0 0 0 0 0 1 0 0 0 0 1 1 0 
 407  4  4  1 : 0 0 0 1 0 0 1 0 0 0 0 0 0 1 1 
 407  4  4  2 : 0 0 0 1 0 1 0 0 0 0 0 1 0 0 1 
 407  4  4  3 : 0 0 1 0 0 0 0 1 0 0 0 0 0 1 1 
 407  4  4  4 : 0 1 0 0 0 0 0 1 0 0 0 1 0 0 1 
 408  4  4  1 : 0 0 0 1 0 0 1 0 0 0 0 1 0 1 0 
 408  4  4  2 : 0 0 0 1 0 1 0 0 0 0 0 1 0 1 0 
 408  4  4  3 : 0 0 1 0 0 0 0 1 0 0 0 1 0 1 0 
 408  4  4  4 : 0 1 0 0 0 0 0 1 0 0 0 1 0 1 0 
 409  4  4  1 : 0 0 0 1 0 0 1 0 0 0 1 0 0 1 0 
 409  4  4  2 : 0 0 0 1 0 1 0 0 0 0 0 1 1 0 0 
 409  4  4  3 : 0 0 1 0 0 0 0 1 0 0 1 0 0 1 0 
 409  4  4  4 : 0 1 0 0 0 0 0 1 0 0 0 1 1 0 0 
 410  4  4  1 : 0 0 0 1 0 0 1 0 0 0 0 0 1 0 1 
 410  4  4  2 : 0 0 0 1 0 1 0 0 0 0 1 0 0 0 1 
 410  4  4  3 : 0 0 1 0 0 0 0 1 0 0 0 0 1 0 1 
 410  4  4  4 : 0 1 0 0 0 0 0 1 0 0 1 0 0 0 1 
 411  4  4  1 : 0 0 0 1 0 0 1 0 0 0 0 1 1 0 0 
 411  4  4  2 : 0 0 0 1 0 1 0 0 0 0 1 0 0 1 0 
 411  4  4  3 : 0 0 1 0 0 0 0 1 0 0 0 1 1 0 0 
 411  4  4  4 : 0 1 0 0 0 0 0 1 0 0 1 0 0 1 0 
 412  4  4  1 : 0 0 0 1 0 0 1 0 0 0 1 0 1 0 0 
 412  4  4  2 : 0 0 0 1 0 1 0 0 0 0 1 0 1 0 0 
 412  4  4  3 : 0 0 1 0 0 0 0 1 0 0 1 0 1 0 0 
 412  4  4  4 : 0 1 0 0 0 0 0 1 0 0 1 0 1 0 0 
 413  4  4  1 : 0 0 0 1 0 0 1 0 0 0 0 0 1 1 0 
 413  4  4  2 : 0 0 0 1 0 1 0 0 0 0 1 1 0 0 0 
 413  4  4  3 : 0 0 1 0 0 0 0 1 0 0 0 0 1 1 0 
 413  4  4  4 : 0 1 0 0 0 0 0 1 0 0 1 1 0 0 0 
 414  4  4  1 : 0 0 0 1 0 0 1 0 0 1 0 0 0 0 1 
 414  4  4  2 : 0 0 0 1 0 1 0 0 0 1 0 0 0 0 1 
 414  4  4  3 : 0 0 1 0 0 0 0 1 0 1 0 0 0 0 1 
 414  4  4  4 : 0 1 0 0 0 0 0 1 0 1 0 0 0 0 1 
 415  4  4  1 : 0 0 0 1 0 0 1 0 0 1 0 1 0 0 0 
 415  4  4  2 : 0 0 0 1 0 1 0 0 0 1 0 0 0 1 0 
 415  4  4  3 : 0 0 1 0 0 0 0 1 0 1 0 1 0 0 0 
 415  4  4  4 : 0 1 0 0 0 0 0 1 0 1 0 0 0 1 0 
 416  4  4  1 : 0 0 0 1 0 0 1 0 0 1 1 0 0 0 0 
 416  4  4  2 : 0 0 0 1 0 1 0 0 0 1 0 0 1 0 0 
 416  4  4  3 : 0 0 1 0 0 0 0 1 0 1 1 0 0 0 0 
 416  4  4  4 : 0 1 0 0 0 0 0 1 0 1 0 0 1 0 0 
 417  4  4  1 : 0 0 0 1 0 0 1 0 0 1 0 0 0 1 0 
 417  4  4  2 : 0 0 0 1 0 1 0 0 0 1 0 1 0 0 0 
 417  4  4  3 : 0 0 1 0 0 0 0 1 0 1 0 0 0 1 0 
 417  4  4  4 : 0 1 0 0 0 0 0 1 0 1 0 1 0 0 0 
 418  4  4  1 : 0 0 0 1 0 0 1 0 0 1 0 0 1 0 0 
 418  4  4  2 : 0 0 0 1 0 1 0 0 0 1 1 0 0 0 0 
 418  4  4  3 : 0 0 1 0 0 0 0 1 0 1 0 0 1 0 0 
 418  4  4  4 : 0 1 0 0 0 0 0 1 0 1 1 0 0 0 0 
 419  4  4  1 : 0 0 0 1 1 0 1 0 0 0 0 0 0 0 1 
 419  4  4  2 : 0 0 0 1 1 1 0 0 0 0 0 0 0 0 1 
 419  4  4  3 : 0 0 1 0 0 0 0 1 1 0 0 0 0 0 1 
 419  4  4  4 : 0 1 0 0 0 0 0 1 1 0 0 0 0 0 1 
 420  4  4  1 : 0 0 0 1 1 0 1 0 0 0 0 1 0 0 0 
 420  4  4  2 : 0 0 0 1 1 1 0 0 0 0 0 0 0 1 0 
 420  4  4  3 : 0 0 1 0 0 0 0 1 1 0 0 1 0 0 0 
 420  4  4  4 : 0 1 0 0 0 0 0 1 1 0 0 0 0 1 0 
 421  4  4  1 : 0 0 0 1 1 0 1 0 0 0 1 0 0 0 0 
 421  4  4  2 : 0 0 0 1 1 1 0 0 0 0 0 0 1 0 0 
 421  4  4  3 : 0 0 1 0 0 0 0 1 1 0 1 0 0 0 0 
 421  4  4  4 : 0 1 0 0 0 0 0 1 1 0 0 0 1 0 0 
 422  4  4  1 : 0 0 0 1 1 0 1 0 0 0 0 0 0 1 0 
 422  4  4  2 : 0 0 0 1 1 1 0 0 0 0 0 1 0 0 0 
 422  4  4  3 : 0 0 1 0 0 0 0 1 1 0 0 0 0 1 0 
 422  4  4  4 : 0 1 0 0 0 0 0 1 1 0 0 1 0 0 0 
 423  4  4  1 : 0 0 0 1 1 0 1 0 0 0 0 0 1 0 0 
 423  4  4  2 : 0 0 0 1 1 1 0 0 0 0 1 0 0 0 0 
 423  4  4  3 : 0 0 1 0 0 0 0 1 1 0 0 0 1 0 0 
 423  4  4  4 : 0 1 0 0 0 0 0 1 1 0 1 0 0 0 0 
 424  4  4  1 : 0 0 0 1 1 0 1 0 0 1 0 0 0 0 0 
 424  4  4  2 : 0 0 0 1 1 1 0 0 0 1 0 0 0 0 0 
 424  4  4  3 : 0 0 1 0 0 0 0 1 1 1 0 0 0 0 0 
 424  4  4  4 : 0 1 0 0 0 0 0 1 1 1 0 0 0 0 0 
 425  4  4  1 : 0 0 1 0 0 1 0 0 0 0 0 0 0 1 1 
 425  4  4  2 : 0 0 1 0 0 1 0 0 0 0 0 1 0 0 1 
 425  4  4  3 : 0 1 0 0 0 0 1 0 0 0 0 0 0 1 1 
 425  4  4  4 : 0 1 0 0 0 0 1 0 0 0 0 1 0 0 1 
 426  4  2  1 : 0 0 1 0 0 1 0 0 0 0 0 1 0 1 0 
 426  4  2  2 : 0 1 0 0 0 0 1 0 0 0 0 1 0 1 0 
 427  4  4  1 : 0 0 1 0 0 1 0 0 0 0 0 0 1 0 1 
 427  4  4  2 : 0 0 1 0 0 1 0 0 0 0 1 0 0 0 1 
 427  4  4  3 : 0 1 0 0 0 0 1 0 0 0 0 0 1 0 1 
 427  4  4  4 : 0 1 0 0 0 0 1 0 0 0 1 0 0 0 1 
 428  4  4  1 : 0 0 1 0 0 1 0 0 0 0 0 1 1 0 0 
 428  4  4  2 : 0 0 1 0 0 1 0 0 0 0 1 0 0 1 0 
 428  4  4  3 : 0 1 0 0 0 0 1 0 0 0 0 1 1 0 0 
 428  4  4  4 : 0 1 0 0 0 0 1 0 0 0 1 0 0 1 0 
 429  4  2  1 : 0 0 1 0 0 1 0 0 0 0 1 0 1 0 0 
 429  4  2  2 : 0 1 0 0 0 0 1 0 0 0 1 0 1 0 0 
 430  4  4  1 : 0 0 1 0 0 1 0 0 0 0 0 0 1 1 0 
 430  4  4  2 : 0 0 1 0 0 1 0 0 0 0 1 1 0 0 0 
 430  4  4  3 : 0 1 0 0 0 0 1 0 0 0 0 0 1 1 0 
 430  4  4  4 : 0 1 0 0 0 0 1 0 0 0 1 1 0 0 0 
 431  4  2  1 : 0 0 1 0 0 1 0 0 0 1 0 0 0 0 1 
 431  4  2  2 : 0 1 0 0 0 0 1 0 0 1 0 0 0 0 1 
 432  4  4  1 : 0 0 1 0 0 1 0 0 0 1 0 0 0 1 0 
 432  4  4  2 : 0 0 1 0 0 1 0 0 0 1 0 1 0 0 0 
 432  4  4  3 : 0 1 0 0 0 0 1 0 0 1 0 0 0 1 0 
 432  4  4  4 : 0 1 0 0 0 0 1 0 0 1 0 1 0 0 0 
 433  4  4  1 : 0 0 1 0 0 1 0 0 0 1 0 0 1 0 0 
 433  4  4  2 : 0 0 1 0 0 1 0 0 0 1 1 0 0 0 0 
 433  4  4  3 : 0 1 0 0 0 0 1 0 0 1 0 0 1 0 0 
 433  4  4  4 : 0 1 0 0 0 0 1 0 0 1 1 0 0 0 0 
 434  4  2  1 : 0 0 1 0 0 0 1 0 0 0 0 1 0 0 1 
 434  4  2  2 : 0 1 0 0 0 1 0 0 0 0 0 0 0 1 1 
 435  4  2  1 : 0 0 1 0 0 0 1 0 0 0 1 0 0 0 1 
 435  4  2  2 : 0 1 0 0 0 1 0 0 0 0 0 0 1 0 1 
 436  4  2  1 : 0 0 1 0 0 0 1 0 0 0 1 1 0 0 0 
 436  4  2  2 : 0 1 0 0 0 1 0 0 0 0 0 0 1 1 0 
 437  4  2  1 : 0 0 1 0 0 0 1 0 0 0 0 0 0 1 1 
 437  4  2  2 : 0 1 0 0 0 1 0 0 0 0 0 1 0 0 1 
 438  4  2  1 : 0 0 1 0 0 0 1 0 0 0 0 1 0 1 0 
 438  4  2  2 : 0 1 0 0 0 1 0 0 0 0 0 1 0 1 0 
 439  4  2  1 : 0 0 1 0 0 0 1 0 0 0 1 0 0 1 0 
 439  4  2  2 : 0 1 0 0 0 1 0 0 0 0 0 1 1 0 0 
 440  4  2  1 : 0 0 1 0 0 0 1 0 0 0 0 0 1 0 1 
 440  4  2  2 : 0 1 0 0 0 1 0 0 0 0 1 0 0 0 1 
 441  4  2  1 : 0 0 1 0 0 0 1 0 0 0 0 1 1 0 0 
 441  4  2  2 : 0 1 0 0 0 1 0 0 0 0 1 0 0 1 0 
 442  4  2  1 : 0 0 1 0 0 0 1 0 0 0 1 0 1 0 0 
 442  4  2  2 : 0 1 0 0 0 1 0 0 0 0 1 0 1 0 0 
 443  4  2  1 : 0 0 1 0 0 0 1 0 0 0 0 0 1 1 0 
 443  4  2  2 : 0 1 0 0 0 1 0 0 0 0 1 1 0 0 0 
 444  4  2  1 : 0 0 1 0 0 0 1 0 0 1 0 0 0 0 1 
 444  4  2  2 : 0 1 0 0 0 1 0 0 0 1 0 0 0 0 1 
 445  4  2  1 : 0 0 1 0 0 0 1 0 0 1 0 1 0 0 0 
 445  4  2  2 : 0 1 0 0 0 1 0 0 0 1 0 0 0 1 0 
 446  4  2  1 : 0 0 1 0 0 0 1 0 0 1 1 0 0 0 0 
 446  4  2  2 : 0 1 0 0 0 1 0 0 0 1 0 0 1 0 0 
 447  4  2  1 : 0 0 1 0 0 0 1 0 0 1 0 0 0 1 0 
 447  4  2  2 : 0 1 0 0 0 1 0 0 0 1 0 1 0 0 0 
 448  4  2  1 : 0 0 1 0 0 0 1 0 0 1 0 0 1 0 0 
 448  4  2  2 : 0 1 0 0 0 1 0 0 0 1 1 0 0 0 0 
 449  4  4  1 : 0 0 0 0 0 0 1 0 1 0 0 1 0 0 1 
 449  4  4  2 : 0 0 0 0 0 1 0 0 1 0 0 0 0 1 1 
 449  4  4  3 : 0 0 1 0 1 0 0 0 0 0 0 1 0 0 1 
 449  4  4  4 : 0 1 0 0 1 0 0 0 0 0 0 0 0 1 1 
 450  4  4  1 : 0 0 0 0 0 0 1 0 1 0 1 0 0 0 1 
 450  4  4  2 : 0 0 0 0 0 1 0 0 1 0 0 0 1 0 1 
 450  4  4  3 : 0 0 1 0 1 0 0 0 0 0 1 0 0 0 1 
 450  4  4  4 : 0 1 0 0 1 0 0 0 0 0 0 0 1 0 1 
 451  4  4  1 : 0 0 0 0 0 0 1 0 1 0 1 1 0 0 0 
 451  4  4  2 : 0 0 0 0 0 1 0 0 1 0 0 0 1 1 0 
 451  4  4  3 : 0 0 1 0 1 0 0 0 0 0 1 1 0 0 0 
 451  4  4  4 : 0 1 0 0 1 0 0 0 0 0 0 0 1 1 0 
 452  4  4  1 : 0 0 0 0 0 0 1 0 1 0 0 0 0 1 1 
 452  4  4  2 : 0 0 0 0 0 1 0 0 1 0 0 1 0 0 1 
 452  4  4  3 : 0 0 1 0 1 0 0 0 0 0 0 0 0 1 1 
 452  4  4  4 : 0 1 0 0 1 0 0 0 0 0 0 1 0 0 1 
 453  4  4  1 : 0 0 0 0 0 0 1 0 1 0 0 1 0 1 0 
 453  4  4  2 : 0 0 0 0 0 1 0 0 1 0 0 1 0 1 0 
 453  4  4  3 : 0 0 1 0 1 0 0 0 0 0 0 1 0 1 0 
 453  4  4  4 : 0 1 0 0 1 0 0 0 0 0 0 1 0 1 0 
 454  4  4  1 : 0 0 0 0 0 0 1 0 1 0 1 0 0 1 0 
 454  4  4  2 : 0 0 0 0 0 1 0 0 1 0 0 1 1 0 0 
 454  4  4  3 : 0 0 1 0 1 0 0 0 0 0 1 0 0 1 0 
 454  4  4  4 : 0 1 0 0 1 0 0 0 0 0 0 1 1 0 0 
 455  4  4  1 : 0 0 0 0 0 0 1 0 1 0 0 0 1 0 1 
 455  4  4  2 : 0 0 0 0 0 1 0 0 1 0 1 0 0 0 1 
 455  4  4  3 : 0 0 1 0 1 0 0 0 0 0 0 0 1 0 1 
 455  4  4  4 : 0 1 0 0 1 0 0 0 0 0 1 0 0 0 1 
 456  4  4  1 : 0 0 0 0 0 0 1 0 1 0 0 1 1 0 0 
 456  4  4  2 : 0 0 0 0 0 1 0 0 1 0 1 0 0 1 0 
 456  4  4  3 : 0 0 1 0 1 0 0 0 0 0 0 1 1 0 0 
 456  4  4  4 : 0 1 0 0 1 0 0 0 0 0 1 0 0 1 0 
 457  4  4  1 : 0 0 0 0 0 0 1 0 1 0 1 0 1 0 0 
 457  4  4  2 : 0 0 0 0 0 1 0 0 1 0 1 0 1 0 0 
 457  4  4  3 : 0 0 1 0 1 0 0 0 0 0 1 0 1 0 0 
 457  4  4  4 : 0 1 0 0 1 0 0 0 0 0 1 0 1 0 0 
 458  4  4  1 : 0 0 0 0 0 0 1 0 1 0 0 0 1 1 0 
 458  4  4  2 : 0 0 0 0 0 1 0 0 1 0 1 1 0 0 0 
 458  4  4  3 : 0 0 1 0 1 0 0 0 0 0 0 0 1 1 0 
 458  4  4  4 : 0 1 0 0 1 0 0 0 0 0 1 1 0 0 0 
 459  4  4  1 : 0 0 0 0 0 0 1 0 1 1 0 0 0 0 1 
 459  4  4  2 : 0 0 0 0 0 1 0 0 1 1 0 0 0 0 1 
 459  4  4  3 : 0 0 1 0 1 0 0 0 0 1 0 0 0 0 1 
 459  4  4  4 : 0 1 0 0 1 0 0 0 0 1 0 0 0 0 1 
 460  4  4  1 : 0 0 0 0 0 0 1 0 1 1 0 1 0 0 0 
 460  4  4  2 : 0 0 0 0 0 1 0 0 1 1 0 0 0 1 0 
 460  4  4  3 : 0 0 1 0 1 0 0 0 0 1 0 1 0 0 0 
 460  4  4  4 : 0 1 0 0 1 0 0 0 0 1 0 0 0 1 0 
 461  4  4  1 : 0 0 0 0 0 0 1 0 1 1 1 0 0 0 0 
 461  4  4  2 : 0 0 0 0 0 1 0 0 1 1 0 0 1 0 0 
 461  4  4  3 : 0 0 1 0 1 0 0 0 0 1 1 0 0 0 0 
 461  4  4  4 : 0 1 0 0 1 0 0 0 0 1 0 0 1 0 0 
 462  4  4  1 : 0 0 0 0 0 0 1 0 1 1 0 0 0 1 0 
 462  4  4  2 : 0 0 0 0 0 1 0 0 1 1 0 1 0 0 0 
 462  4  4  3 : 0 0 1 0 1 0 0 0 0 1 0 0 0 1 0 
 462  4  4  4 : 0 1 0 0 1 0 0 0 0 1 0 1 0 0 0 
 463  4  4  1 : 0 0 0 0 0 0 1 0 1 1 0 0 1 0 0 
 463  4  4  2 : 0 0 0 0 0 1 0 0 1 1 1 0 0 0 0 
 463  4  4  3 : 0 0 1 0 1 0 0 0 0 1 0 0 1 0 0 
 463  4  4  4 : 0 1 0 0 1 0 0 0 0 1 1 0 0 0 0 
 464  4  4  1 : 0 0 0 0 1 0 1 0 1 0 0 0 0 0 1 
 464  4  4  2 : 0 0 0 0 1 1 0 0 1 0 0 0 0 0 1 
 464  4  4  3 : 0 0 1 0 1 0 0 0 1 0 0 0 0 0 1 
 464  4  4  4 : 0 1 0 0 1 0 0 0 1 0 0 0 0 0 1 
 465  4  4  1 : 0 0 0 0 1 0 1 0 1 0 0 1 0 0 0 
 465  4  4  2 : 0 0 0 0 1 1 0 0 1 0 0 0 0 1 0 
 465  4  4  3 : 0 0 1 0 1 0 0 0 1 0 0 1 0 0 0 
 465  4  4  4 : 0 1 0 0 1 0 0 0 1 0 0 0 0 1 0 
 466  4  4  1 : 0 0 0 0 1 0 1 0 1 0 1 0 0 0 0 
 466  4  4  2 : 0 0 0 0 1 1 0 0 1 0 0 0 1 0 0 
 466  4  4  3 : 0 0 1 0 1 0 0 0 1 0 1 0 0 0 0 
 466  4  4  4 : 0 1 0 0 1 0 0 0 1 0 0 0 1 0 0 
 467  4  4  1 : 0 0 0 0 1 0 1 0 1 0 0 0 0 1 0 
 467  4  4  2 : 0 0 0 0 1 1 0 0 1 0 0 1 0 0 0 
 467  4  4  3 : 0 0 1 0 1 0 0 0 1 0 0 0 0 1 0 
 467  4  4  4 : 0 1 0 0 1 0 0 0 1 0 0 1 0 0 0 
 468  4  4  1 : 0 0 0 0 1 0 1 0 1 0 0 0 1 0 0 
 468  4  4  2 : 0 0 0 0 1 1 0 0 1 0 1 0 0 0 0 
 468  4  4  3 : 0 0 1 0 1 0 0 0 1 0 0 0 1 0 0 
 468  4  4  4 : 0 1 0 0 1 0 0 0 1 0 1 0 0 0 0 
 469  4  4  1 : 0 0 0 0 1 0 1 0 1 1 0 0 0 0 0 
 469  4  4  2 : 0 0 0 0 1 1 0 0 1 1 0 0 0 0 0 
 469  4  4  3 : 0 0 1 0 1 0 0 0 1 1 0 0 0 0 0 
 469  4  4  4 : 0 1 0 0 1 0 0 0 1 1 0 0 0 0 0 
 470  4  4  1 : 0 0 0 1 0 0 1 0 1 0 0 0 0 0 1 
 470  4  4  2 : 0 0 0 1 0 1 0 0 1 0 0 0 0 0 1 
 470  4  4  3 : 0 0 1 0 1 0 0 1 0 0 0 0 0 0 1 
 470  4  4  4 : 0 1 0 0 1 0 0 1 0 0 0 0 0 0 1 
 471  4  4  1 : 0 0 0 1 0 0 1 0 1 0 0 1 0 0 0 
 471  4  4  2 : 0 0 0 1 0 1 0 0 1 0 0 0 0 1 0 
 471  4  4  3 : 0 0 1 0 1 0 0 1 0 0 0 1 0 0 0 
 471  4  4  4 : 0 1 0 0 1 0 0 1 0 0 0 0 0 1 0 
 472  4  4  1 : 0 0 0 1 0 0 1 0 1 0 1 0 0 0 0 
 472  4  4  2 : 0 0 0 1 0 1 0 0 1 0 0 0 1 0 0 
 472  4  4  3 : 0 0 1 0 1 0 0 1 0 0 1 0 0 0 0 
 472  4  4  4 : 0 1 0 0 1 0 0 1 0 0 0 0 1 0 0 
 473  4  4  1 : 0 0 0 1 0 0 1 0 1 0 0 0 0 1 0 
 473  4  4  2 : 0 0 0 1 0 1 0 0 1 0 0 1 0 0 0 
 473  4  4  3 : 0 0 1 0 1 0 0 1 0 0 0 0 0 1 0 
 473  4  4  4 : 0 1 0 0 1 0 0 1 0 0 0 1 0 0 0 
 474  4  4  1 : 0 0 0 1 0 0 1 0 1 0 0 0 1 0 0 
 474  4  4  2 : 0 0 0 1 0 1 0 0 1 0 1 0 0 0 0 
 474  4  4  3 : 0 0 1 0 1 0 0 1 0 0 0 0 1 0 0 
 474  4  4  4 : 0 1 0 0 1 0 0 1 0 0 1 0 0 0 0 
 475  4  4  1 : 0 0 0 1 0 0 1 0 1 1 0 0 0 0 0 
 475  4  4  2 : 0 0 0 1 0 1 0 0 1 1 0 0 0 0 0 
 475  4  4  3 : 0 0 1 0 1 0 0 1 0 1 0 0 0 0 0 
 475  4  4  4 : 0 1 0 0 1 0 0 1 0 1 0 0 0 0 0 
 476  4  4  1 : 0 0 0 1 1 0 1 0 1 0 0 0 0 0 0 
 476  4  4  2 : 0 0 0 1 1 1 0 0 1 0 0 0 0 0 0 
 476  4  4  3 : 0 0 1 0 1 0 0 1 1 0 0 0 0 0 0 
 476  4  4  4 : 0 1 0 0 1 0 0 1 1 0 0 0 0 0 0 
 477  4  4  1 : 0 0 1 0 0 1 0 0 1 0 0 0 0 0 1 
 477  4  4  2 : 0 0 1 0 1 1 0 0 0 0 0 0 0 0 1 
 477  4  4  3 : 0 1 0 0 0 0 1 0 1 0 0 0 0 0 1 
 477  4  4  4 : 0 1 0 0 1 0 1 0 0 0 0 0 0 0 1 
 478  4  4  1 : 0 0 1 0 0 1 0 0 1 0 0 0 0 1 0 
 478  4  4  2 : 0 0 1 0 1 1 0 0 0 0 0 1 0 0 0 
 478  4  4  3 : 0 1 0 0 0 0 1 0 1 0 0 1 0 0 0 
 478  4  4  4 : 0 1 0 0 1 0 1 0 0 0 0 0 0 1 0 
 479  4  4  1 : 0 0 1 0 0 1 0 0 1 0 0 0 1 0 0 
 479  4  4  2 : 0 0 1 0 1 1 0 0 0 0 1 0 0 0 0 
 479  4  4  3 : 0 1 0 0 0 0 1 0 1 0 1 0 0 0 0 
 479  4  4  4 : 0 1 0 0 1 0 1 0 0 0 0 0 1 0 0 
 480  4  4  1 : 0 0 1 0 0 1 0 0 1 0 0 1 0 0 0 
 480  4  4  2 : 0 0 1 0 1 1 0 0 0 0 0 0 0 1 0 
 480  4  4  3 : 0 1 0 0 0 0 1 0 1 0 0 0 0 1 0 
 480  4  4  4 : 0 1 0 0 1 0 1 0 0 0 0 1 0 0 0 
 481  4  4  1 : 0 0 1 0 0 1 0 0 1 0 1 0 0 0 0 
 481  4  4  2 : 0 0 1 0 1 1 0 0 0 0 0 0 1 0 0 
 481  4  4  3 : 0 1 0 0 0 0 1 0 1 0 0 0 1 0 0 
 481  4  4  4 : 0 1 0 0 1 0 1 0 0 0 1 0 0 0 0 
 482  4  4  1 : 0 0 1 0 0 1 0 0 1 1 0 0 0 0 0 
 482  4  4  2 : 0 0 1 0 1 1 0 0 0 1 0 0 0 0 0 
 482  4  4  3 : 0 1 0 0 0 0 1 0 1 1 0 0 0 0 0 
 482  4  4  4 : 0 1 0 0 1 0 1 0 0 1 0 0 0 0 0 
 483  4  2  1 : 0 0 1 0 1 1 0 0 1 0 0 0 0 0 0 
 483  4  2  2 : 0 1 0 0 1 0 1 0 1 0 0 0 0 0 0 
 484  4  4  1 : 0 0 1 0 0 0 1 0 1 0 0 0 0 0 1 
 484  4  4  2 : 0 0 1 0 1 0 1 0 0 0 0 0 0 0 1 
 484  4  4  3 : 0 1 0 0 0 1 0 0 1 0 0 0 0 0 1 
 484  4  4  4 : 0 1 0 0 1 1 0 0 0 0 0 0 0 0 1 
 485  4  4  1 : 0 0 1 0 0 0 1 0 1 0 0 1 0 0 0 
 485  4  4  2 : 0 0 1 0 1 0 1 0 0 0 0 1 0 0 0 
 485  4  4  3 : 0 1 0 0 0 1 0 0 1 0 0 0 0 1 0 
 485  4  4  4 : 0 1 0 0 1 1 0 0 0 0 0 0 0 1 0 
 486  4  4  1 : 0 0 1 0 0 0 1 0 1 0 1 0 0 0 0 
 486  4  4  2 : 0 0 1 0 1 0 1 0 0 0 1 0 0 0 0 
 486  4  4  3 : 0 1 0 0 0 1 0 0 1 0 0 0 1 0 0 
 486  4  4  4 : 0 1 0 0 1 1 0 0 0 0 0 0 1 0 0 
 487  4  4  1 : 0 0 1 0 0 0 1 0 1 0 0 0 0 1 0 
 487  4  4  2 : 0 0 1 0 1 0 1 0 0 0 0 0 0 1 0 
 487  4  4  3 : 0 1 0 0 0 1 0 0 1 0 0 1 0 0 0 
 487  4  4  4 : 0 1 0 0 1 1 0 0 0 0 0 1 0 0 0 
 488  4  4  1 : 0 0 1 0 0 0 1 0 1 0 0 0 1 0 0 
 488  4  4  2 : 0 0 1 0 1 0 1 0 0 0 0 0 1 0 0 
 488  4  4  3 : 0 1 0 0 0 1 0 0 1 0 1 0 0 0 0 
 488  4  4  4 : 0 1 0 0 1 1 0 0 0 0 1 0 0 0 0 
 489  4  4  1 : 0 0 1 0 0 0 1 0 1 1 0 0 0 0 0 
 489  4  4  2 : 0 0 1 0 1 0 1 0 0 1 0 0 0 0 0 
 489  4  4  3 : 0 1 0 0 0 1 0 0 1 1 0 0 0 0 0 
 489  4  4  4 : 0 1 0 0 1 1 0 0 0 1 0 0 0 0 0 
 490  4  2  1 : 0 0 1 0 1 0 1 0 1 0 0 0 0 0 0 
 490  4  2  2 : 0 1 0 0 1 1 0 0 1 0 0 0 0 0 0 
 491  4  4  1 : 0 0 0 0 0 0 1 1 0 0 0 1 0 0 1 
 491  4  4  2 : 0 0 0 0 0 1 0 1 0 0 0 0 0 1 1 
 491  4  4  3 : 0 0 1 1 0 0 0 0 0 0 0 1 0 0 1 
 491  4  4  4 : 0 1 0 1 0 0 0 0 0 0 0 0 0 1 1 
 492  4  4  1 : 0 0 0 0 0 0 1 1 0 0 1 0 0 0 1 
 492  4  4  2 : 0 0 0 0 0 1 0 1 0 0 0 0 1 0 1 
 492  4  4  3 : 0 0 1 1 0 0 0 0 0 0 1 0 0 0 1 
 492  4  4  4 : 0 1 0 1 0 0 0 0 0 0 0 0 1 0 1 
 493  4  4  1 : 0 0 0 0 0 0 1 1 0 0 1 1 0 0 0 
 493  4  4  2 : 0 0 0 0 0 1 0 1 0 0 0 0 1 1 0 
 493  4  4  3 : 0 0 1 1 0 0 0 0 0 0 1 1 0 0 0 
 493  4  4  4 : 0 1 0 1 0 0 0 0 0 0 0 0 1 1 0 
 494  4  4  1 : 0 0 0 0 0 0 1 1 0 0 0 0 0 1 1 
 494  4  4  2 : 0 0 0 0 0 1 0 1 0 0 0 1 0 0 1 
 494  4  4  3 : 0 0 1 1 0 0 0 0 0 0 0 0 0 1 1 
 494  4  4  4 : 0 1 0 1 0 0 0 0 0 0 0 1 0 0 1 
 495  4  4  1 : 0 0 0 0 0 0 1 1 0 0 0 1 0 1 0 
 495  4  4  2 : 0 0 0 0 0 1 0 1 0 0 0 1 0 1 0 
 495  4  4  3 : 0 0 1 1 0 0 0 0 0 0 0 1 0 1 0 
 495  4  4  4 : 0 1 0 1 0 0 0 0 0 0 0 1 0 1 0 
 496  4  4  1 : 0 0 0 0 0 0 1 1 0 0 1 0 0 1 0 
 496  4  4  2 : 0 0 0 0 0 1 0 1 0 0 0 1 1 0 0 
 496  4  4  3 : 0 0 1 1 0 0 0 0 0 0 1 0 0 1 0 
 496  4  4  4 : 0 1 0 1 0 0 0 0 0 0 0 1 1 0 0 
 497  4  4  1 : 0 0 0 0 0 0 1 1 0 0 0 0 1 0 1 
 497  4  4  2 : 0 0 0 0 0 1 0 1 0 0 1 0 0 0 1 
 497  4  4  3 : 0 0 1 1 0 0 0 0 0 0 0 0 1 0 1 
 497  4  4  4 : 0 1 0 1 0 0 0 0 0 0 1 0 0 0 1 
 498  4  4  1 : 0 0 0 0 0 0 1 1 0 0 0 1 1 0 0 
 498  4  4  2 : 0 0 0 0 0 1 0 1 0 0 1 0 0 1 0 
 498  4  4  3 : 0 0 1 1 0 0 0 0 0 0 0 1 1 0 0 
 498  4  4  4 : 0 1 0 1 0 0 0 0 0 0 1 0 0 1 0 
 499  4  4  1 : 0 0 0 0 0 0 1 1 0 0 1 0 1 0 0 
 499  4  4  2 : 0 0 0 0 0 1 0 1 0 0 1 0 1 0 0 
 499  4  4  3 : 0 0 1 1 0 0 0 0 0 0 1 0 1 0 0 
 499  4  4  4 : 0 1 0 1 0 0 0 0 0 0 1 0 1 0 0 
 500  4  4  1 : 0 0 0 0 0 0 1 1 0 0 0 0 1 1 0 
 500  4  4  2 : 0 0 0 0 0 1 0 1 0 0 1 1 0 0 0 
 500  4  4  3 : 0 0 1 1 0 0 0 0 0 0 0 0 1 1 0 
 500  4  4  4 : 0 1 0 1 0 0 0 0 0 0 1 1 0 0 0 
 501  4  4  1 : 0 0 0 0 0 0 1 1 0 1 0 0 0 0 1 
 501  4  4  2 : 0 0 0 0 0 1 0 1 0 1 0 0 0 0 1 
 501  4  4  3 : 0 0 1 1 0 0 0 0 0 1 0 0 0 0 1 
 501  4  4  4 : 0 1 0 1 0 0 0 0 0 1 0 0 0 0 1 
 502  4  4  1 : 0 0 0 0 0 0 1 1 0 1 0 1 0 0 0 
 502  4  4  2 : 0 0 0 0 0 1 0 1 0 1 0 0 0 1 0 
 502  4  4  3 : 0 0 1 1 0 0 0 0 0 1 0 1 0 0 0 
 502  4  4  4 : 0 1 0 1 0 0 0 0 0 1 0 0 0 1 0 
 503  4  4  1 : 0 0 0 0 0 0 1 1 0 1 1 0 0 0 0 
 503  4  4  2 : 0 0 0 0 0 1 0 1 0 1 0 0 1 0 0 
 503  4  4  3 : 0 0 1 1 0 0 0 0 0 1 1 0 0 0 0 
 503  4  4  4 : 0 1 0 1 0 0 0 0 0 1 0 0 1 0 0 
 504  4  4  1 : 0 0 0 0 0 0 1 1 0 1 0 0 0 1 0 
 504  4  4  2 : 0 0 0 0 0 1 0 1 0 1 0 1 0 0 0 
 504  4  4  3 : 0 0 1 1 0 0 0 0 0 1 0 0 0 1 0 
 504  4  4  4 : 0 1 0 1 0 0 0 0 0 1 0 1 0 0 0 
 505  4  4  1 : 0 0 0 0 0 0 1 1 0 1 0 0 1 0 0 
 505  4  4  2 : 0 0 0 0 0 1 0 1 0 1 1 0 0 0 0 
 505  4  4  3 : 0 0 1 1 0 0 0 0 0 1 0 0 1 0 0 
 505  4  4  4 : 0 1 0 1 0 0 0 0 0 1 1 0 0 0 0 
 506  4  4  1 : 0 0 0 0 1 0 1 1 0 0 0 0 0 0 1 
 506  4  4  2 : 0 0 0 0 1 1 0 1 0 0 0 0 0 0 1 
 506  4  4  3 : 0 0 1 1 0 0 0 0 1 0 0 0 0 0 1 
 506  4  4  4 : 0 1 0 1 0 0 0 0 1 0 0 0 0 0 1 
 507  4  4  1 : 0 0 0 0 1 0 1 1 0 0 0 1 0 0 0 
 507  4  4  2 : 0 0 0 0 1 1 0 1 0 0 0 0 0 1 0 
 507  4  4  3 : 0 0 1 1 0 0 0 0 1 0 0 1 0 0 0 
 507  4  4  4 : 0 1 0 1 0 0 0 0 1 0 0 0 0 1 0 
 508  4  4  1 : 0 0 0 0 1 0 1 1 0 0 1 0 0 0 0 
 508  4  4  2 : 0 0 0 0 1 1 0 1 0 0 0 0 1 0 0 
 508  4  4  3 : 0 0 1 1 0 0 0 0 1 0 1 0 0 0 0 
 508  4  4  4 : 0 1 0 1 0 0 0 0 1 0 0 0 1 0 0 
 509  4  4  1 : 0 0 0 0 1 0 1 1 0 0 0 0 0 1 0 
 509  4  4  2 : 0 0 0 0 1 1 0 1 0 0 0 1 0 0 0 
 509  4  4  3 : 0 0 1 1 0 0 0 0 1 0 0 0 0 1 0 
 509  4  4  4 : 0 1 0 1 0 0 0 0 1 0 0 1 0 0 0 
 510  4  4  1 : 0 0 0 0 1 0 1 1 0 0 0 0 1 0 0 
 510  4  4  2 : 0 0 0 0 1 1 0 1 0 0 1 0 0 0 0 
 510  4  4  3 : 0 0 1 1 0 0 0 0 1 0 0 0 1 0 0 
 510  4  4  4 : 0 1 0 1 0 0 0 0 1 0 1 0 0 0 0 
 511  4  4  1 : 0 0 0 0 1 0 1 1 0 1 0 0 0 0 0 
 511  4  4  2 : 0 0 0 0 1 1 0 1 0 1 0 0 0 0 0 
 511  4  4  3 : 0 0 1 1 0 0 0 0 1 1 0 0 0 0 0 
 511  4  4  4 : 0 1 0 1 0 0 0 0 1 1 0 0 0 0 0 
 512  4  4  1 : 0 0 0 1 0 0 1 1 0 0 0 0 0 0 1 
 512  4  4  2 : 0 0 0 1 0 1 0 1 0 0 0 0 0 0 1 
 512  4  4  3 : 0 0 1 1 0 0 0 1 0 0 0 0 0 0 1 
 512  4  4  4 : 0 1 0 1 0 0 0 1 0 0 0 0 0 0 1 
 513  4  4  1 : 0 0 0 1 0 0 1 1 0 0 0 1 0 0 0 
 513  4  4  2 : 0 0 0 1 0 1 0 1 0 0 0 0 0 1 0 
 513  4  4  3 : 0 0 1 1 0 0 0 1 0 0 0 1 0 0 0 
 513  4  4  4 : 0 1 0 1 0 0 0 1 0 0 0 0 0 1 0 
 514  4  4  1 : 0 0 0 1 0 0 1 1 0 0 1 0 0 0 0 
 514  4  4  2 : 0 0 0 1 0 1 0 1 0 0 0 0 1 0 0 
 514  4  4  3 : 0 0 1 1 0 0 0 1 0 0 1 0 0 0 0 
 514  4  4  4 : 0 1 0 1 0 0 0 1 0 0 0 0 1 0 0 
 515  4  4  1 : 0 0 0 1 0 0 1 1 0 0 0 0 0 1 0 
 515  4  4  2 : 0 0 0 1 0 1 0 1 0 0 0 1 0 0 0 
 515  4  4  3 : 0 0 1 1 0 0 0 1 0 0 0 0 0 1 0 
 515  4  4  4 : 0 1 0 1 0 0 0 1 0 0 0 1 0 0 0 
 516  4  4  1 : 0 0 0 1 0 0 1 1 0 0 0 0 1 0 0 
 516  4  4  2 : 0 0 0 1 0 1 0 1 0 0 1 0 0 0 0 
 516  4  4  3 : 0 0 1 1 0 0 0 1 0 0 0 0 1 0 0 
 516  4  4  4 : 0 1 0 1 0 0 0 1 0 0 1 0 0 0 0 
 517  4  4  1 : 0 0 0 1 0 0 1 1 0 1 0 0 0 0 0 
 517  4  4  2 : 0 0 0 1 0 1 0 1 0 1 0 0 0 0 0 
 517  4  4  3 : 0 0 1 1 0 0 0 1 0 1 0 0 0 0 0 
 517  4  4  4 : 0 1 0 1 0 0 0 1 0 1 0 0 0 0 0 
 518  4  4  1 : 0 0 0 1 1 0 1 1 0 0 0 0 0 0 0 
 518  4  4  2 : 0 0 0 1 1 1 0 1 0 0 0 0 0 0 0 
 518  4  4  3 : 0 0 1 1 0 0 0 1 1 0 0 0 0 0 0 
 518  4  4  4 : 0 1 0 1 0 0 0 1 1 0 0 0 0 0 0 
 519  4  4  1 : 0 0 1 0 0 1 0 1 0 0 0 0 0 0 1 
 519  4  4  2 : 0 0 1 1 0 1 0 0 0 0 0 0 0 0 1 
 519  4  4  3 : 0 1 0 0 0 0 1 1 0 0 0 0 0 0 1 
 519  4  4  4 : 0 1 0 1 0 0 1 0 0 0 0 0 0 0 1 
 520  4  4  1 : 0 0 1 0 0 1 0 1 0 0 0 0 0 1 0 
 520  4  4  2 : 0 0 1 1 0 1 0 0 0 0 0 1 0 0 0 
 520  4  4  3 : 0 1 0 0 0 0 1 1 0 0 0 1 0 0 0 
 520  4  4  4 : 0 1 0 1 0 0 1 0 0 0 0 0 0 1 0 
 521  4  4  1 : 0 0 1 0 0 1 0 1 0 0 0 0 1 0 0 
 521  4  4  2 : 0 0 1 1 0 1 0 0 0 0 1 0 0 0 0 
 521  4  4  3 : 0 1 0 0 0 0 1 1 0 0 1 0 0 0 0 
 521  4  4  4 : 0 1 0 1 0 0 1 0 0 0 0 0 1 0 0 
 522  4  4  1 : 0 0 1 0 0 1 0 1 0 0 0 1 0 0 0 
 522  4  4  2 : 0 0 1 1 0 1 0 0 0 0 0 0 0 1 0 
 522  4  4  3 : 0 1 0 0 0 0 1 1 0 0 0 0 0 1 0 
 522  4  4  4 : 0 1 0 1 0 0 1 0 0 0 0 1 0 0 0 
 523  4  4  1 : 0 0 1 0 0 1 0 1 0 0 1 0 0 0 0 
 523  4  4  2 : 0 0 1 1 0 1 0 0 0 0 0 0 1 0 0 
 523  4  4  3 : 0 1 0 0 0 0 1 1 0 0 0 0 1 0 0 
 523  4  4  4 : 0 1 0 1 0 0 1 0 0 0 1 0 0 0 0 
 524  4  4  1 : 0 0 1 0 0 1 0 1 0 1 0 0 0 0 0 
 524  4  4  2 : 0 0 1 1 0 1 0 0 0 1 0 0 0 0 0 
 524  4  4  3 : 0 1 0 0 0 0 1 1 0 1 0 0 0 0 0 
 524  4  4  4 : 0 1 0 1 0 0 1 0 0 1 0 0 0 0 0 
 525  4  4  1 : 0 0 1 0 1 1 0 1 0 0 0 0 0 0 0 
 525  4  4  2 : 0 0 1 1 0 1 0 0 1 0 0 0 0 0 0 
 525  4  4  3 : 0 1 0 0 1 0 1 1 0 0 0 0 0 0 0 
 525  4  4  4 : 0 1 0 1 0 0 1 0 1 0 0 0 0 0 0 
 526  4  2  1 : 0 0 1 1 0 1 0 1 0 0 0 0 0 0 0 
 526  4  2  2 : 0 1 0 1 0 0 1 1 0 0 0 0 0 0 0 
 527  4  4  1 : 0 0 1 0 0 0 1 1 0 0 0 0 0 0 1 
 527  4  4  2 : 0 0 1 1 0 0 1 0 0 0 0 0 0 0 1 
 527  4  4  3 : 0 1 0 0 0 1 0 1 0 0 0 0 0 0 1 
 527  4  4  4 : 0 1 0 1 0 1 0 0 0 0 0 0 0 0 1 
 528  4  4  1 : 0 0 1 0 0 0 1 1 0 0 0 1 0 0 0 
 528  4  4  2 : 0 0 1 1 0 0 1 0 0 0 0 1 0 0 0 
 528  4  4  3 : 0 1 0 0 0 1 0 1 0 0 0 0 0 1 0 
 528  4  4  4 : 0 1 0 1 0 1 0 0 0 0 0 0 0 1 0 
 529  4  4  1 : 0 0 1 0 0 0 1 1 0 0 1 0 0 0 0 
 529  4  4  2 : 0 0 1 1 0 0 1 0 0 0 1 0 0 0 0 
 529  4  4  3 : 0 1 0 0 0 1 0 1 0 0 0 0 1 0 0 
 529  4  4  4 : 0 1 0 1 0 1 0 0 0 0 0 0 1 0 0 
 530  4  4  1 : 0 0 1 0 0 0 1 1 0 0 0 0 0 1 0 
 530  4  4  2 : 0 0 1 1 0 0 1 0 0 0 0 0 0 1 0 
 530  4  4  3 : 0 1 0 0 0 1 0 1 0 0 0 1 0 0 0 
 530  4  4  4 : 0 1 0 1 0 1 0 0 0 0 0 1 0 0 0 
 531  4  4  1 : 0 0 1 0 0 0 1 1 0 0 0 0 1 0 0 
 531  4  4  2 : 0 0 1 1 0 0 1 0 0 0 0 0 1 0 0 
 531  4  4  3 : 0 1 0 0 0 1 0 1 0 0 1 0 0 0 0 
 531  4  4  4 : 0 1 0 1 0 1 0 0 0 0 1 0 0 0 0 
 532  4  4  1 : 0 0 1 0 0 0 1 1 0 1 0 0 0 0 0 
 532  4  4  2 : 0 0 1 1 0 0 1 0 0 1 0 0 0 0 0 
 532  4  4  3 : 0 1 0 0 0 1 0 1 0 1 0 0 0 0 0 
 532  4  4  4 : 0 1 0 1 0 1 0 0 0 1 0 0 0 0 0 
 533  4  4  1 : 0 0 1 0 1 0 1 1 0 0 0 0 0 0 0 
 533  4  4  2 : 0 0 1 1 0 0 1 0 1 0 0 0 0 0 0 
 533  4  4  3 : 0 1 0 0 1 1 0 1 0 0 0 0 0 0 0 
 533  4  4  4 : 0 1 0 1 0 1 0 0 1 0 0 0 0 0 0 
 534  4  2  1 : 0 0 1 1 0 0 1 1 0 0 0 0 0 0 0 
 534  4  2  2 : 0 1 0 1 0 1 0 1 0 0 0 0 0 0 0 
 535  4  4  1 : 0 0 0 0 0 0 1 1 1 0 0 0 0 0 1 
 535  4  4  2 : 0 0 0 0 0 1 0 1 1 0 0 0 0 0 1 
 535  4  4  3 : 0 0 1 1 1 0 0 0 0 0 0 0 0 0 1 
 535  4  4  4 : 0 1 0 1 1 0 0 0 0 0 0 0 0 0 1 
 536  4  4  1 : 0 0 0 0 0 0 1 1 1 0 0 1 0 0 0 
 536  4  4  2 : 0 0 0 0 0 1 0 1 1 0 0 0 0 1 0 
 536  4  4  3 : 0 0 1 1 1 0 0 0 0 0 0 1 0 0 0 
 536  4  4  4 : 0 1 0 1 1 0 0 0 0 0 0 0 0 1 0 
 537  4  4  1 : 0 0 0 0 0 0 1 1 1 0 1 0 0 0 0 
 537  4  4  2 : 0 0 0 0 0 1 0 1 1 0 0 0 1 0 0 
 537  4  4  3 : 0 0 1 1 1 0 0 0 0 0 1 0 0 0 0 
 537  4  4  4 : 0 1 0 1 1 0 0 0 0 0 0 0 1 0 0 
 538  4  4  1 : 0 0 0 0 0 0 1 1 1 0 0 0 0 1 0 
 538  4  4  2 : 0 0 0 0 0 1 0 1 1 0 0 1 0 0 0 
 538  4  4  3 : 0 0 1 1 1 0 0 0 0 0 0 0 0 1 0 
 538  4  4  4 : 0 1 0 1 1 0 0 0 0 0 0 1 0 0 0 
 539  4  4  1 : 0 0 0 0 0 0 1 1 1 0 0 0 1 0 0 
 539  4  4  2 : 0 0 0 0 0 1 0 1 1 0 1 0 0 0 0 
 539  4  4  3 : 0 0 1 1 1 0 0 0 0 0 0 0 1 0 0 
 539  4  4  4 : 0 1 0 1 1 0 0 0 0 0 1 0 0 0 0 
 540  4  4  1 : 0 0 0 0 0 0 1 1 1 1 0 0 0 0 0 
 540  4  4  2 : 0 0 0 0 0 1 0 1 1 1 0 0 0 0 0 
 540  4  4  3 : 0 0 1 1 1 0 0 0 0 1 0 0 0 0 0 
 540  4  4  4 : 0 1 0 1 1 0 0 0 0 1 0 0 0 0 0 
 541  4  4  1 : 0 0 0 0 1 0 1 1 1 0 0 0 0 0 0 
 541  4  4  2 : 0 0 0 0 1 1 0 1 1 0 0 0 0 0 0 
 541  4  4  3 : 0 0 1 1 1 0 0 0 1 0 0 0 0 0 0 
 541  4  4  4 : 0 1 0 1 1 0 0 0 1 0 0 0 0 0 0 
 542  4  4  1 : 0 0 0 1 0 0 1 1 1 0 0 0 0 0 0 
 542  4  4  2 : 0 0 0 1 0 1 0 1 1 0 0 0 0 0 0 
 542  4  4  3 : 0 0 1 1 1 0 0 1 0 0 0 0 0 0 0 
 542  4  4  4 : 0 1 0 1 1 0 0 1 0 0 0 0 0 0 0 
 543  4  4  1 : 0 0 1 0 0 1 0 1 1 0 0 0 0 0 0 
 543  4  4  2 : 0 0 1 1 1 1 0 0 0 0 0 0 0 0 0 
 543  4  4  3 : 0 1 0 0 0 0 1 1 1 0 0 0 0 0 0 
 543  4  4  4 : 0 1 0 1 1 0 1 0 0 0 0 0 0 0 0 
 544  4  4  1 : 0 0 1 0 0 0 1 1 1 0 0 0 0 0 0 
 544  4  4  2 : 0 0 1 1 1 0 1 0 0 0 0 0 0 0 0 
 544  4  4  3 : 0 1 0 0 0 1 0 1 1 0 0 0 0 0 0 
 544  4  4  4 : 0 1 0 1 1 1 0 0 0 0 0 0 0 0 0 
 545  4  4  1 : 0 0 0 0 0 1 1 0 0 0 0 0 0 1 1 
 545  4  4  2 : 0 0 0 0 0 1 1 0 0 0 0 1 0 0 1 
 545  4  4  3 : 0 1 1 0 0 0 0 0 0 0 0 0 0 1 1 
 545  4  4  4 : 0 1 1 0 0 0 0 0 0 0 0 1 0 0 1 
 546  4  2  1 : 0 0 0 0 0 1 1 0 0 0 0 1 0 1 0 
 546  4  2  2 : 0 1 1 0 0 0 0 0 0 0 0 1 0 1 0 
 547  4  4  1 : 0 0 0 0 0 1 1 0 0 0 0 0 1 0 1 
 547  4  4  2 : 0 0 0 0 0 1 1 0 0 0 1 0 0 0 1 
 547  4  4  3 : 0 1 1 0 0 0 0 0 0 0 0 0 1 0 1 
 547  4  4  4 : 0 1 1 0 0 0 0 0 0 0 1 0 0 0 1 
 548  4  4  1 : 0 0 0 0 0 1 1 0 0 0 0 1 1 0 0 
 548  4  4  2 : 0 0 0 0 0 1 1 0 0 0 1 0 0 1 0 
 548  4  4  3 : 0 1 1 0 0 0 0 0 0 0 0 1 1 0 0 
 548  4  4  4 : 0 1 1 0 0 0 0 0 0 0 1 0 0 1 0 
 549  4  2  1 : 0 0 0 0 0 1 1 0 0 0 1 0 1 0 0 
 549  4  2  2 : 0 1 1 0 0 0 0 0 0 0 1 0 1 0 0 
 550  4  4  1 : 0 0 0 0 0 1 1 0 0 0 0 0 1 1 0 
 550  4  4  2 : 0 0 0 0 0 1 1 0 0 0 1 1 0 0 0 
 550  4  4  3 : 0 1 1 0 0 0 0 0 0 0 0 0 1 1 0 
 550  4  4  4 : 0 1 1 0 0 0 0 0 0 0 1 1 0 0 0 
 551  4  2  1 : 0 0 0 0 0 1 1 0 0 1 0 0 0 0 1 
 551  4  2  2 : 0 1 1 0 0 0 0 0 0 1 0 0 0 0 1 
 552  4  4  1 : 0 0 0 0 0 1 1 0 0 1 0 0 0 1 0 
 552  4  4  2 : 0 0 0 0 0 1 1 0 0 1 0 1 0 0 0 
 552  4  4  3 : 0 1 1 0 0 0 0 0 0 1 0 0 0 1 0 
 552  4  4  4 : 0 1 1 0 0 0 0 0 0 1 0 1 0 0 0 
 553  4  4  1 : 0 0 0 0 0 1 1 0 0 1 0 0 1 0 0 
 553  4  4  2 : 0 0 0 0 0 1 1 0 0 1 1 0 0 0 0 
 553  4  4  3 : 0 1 1 0 0 0 0 0 0 1 0 0 1 0 0 
 553  4  4  4 : 0 1 1 0 0 0 0 0 0 1 1 0 0 0 0 
 554  4  2  1 : 0 0 0 0 1 1 1 0 0 0 0 0 0 0 1 
 554  4  2  2 : 0 1 1 0 0 0 0 0 1 0 0 0 0 0 1 
 555  4  4  1 : 0 0 0 0 1 1 1 0 0 0 0 0 0 1 0 
 555  4  4  2 : 0 0 0 0 1 1 1 0 0 0 0 1 0 0 0 
 555  4  4  3 : 0 1 1 0 0 0 0 0 1 0 0 0 0 1 0 
 555  4  4  4 : 0 1 1 0 0 0 0 0 1 0 0 1 0 0 0 
 556  4  4  1 : 0 0 0 0 1 1 1 0 0 0 0 0 1 0 0 
 556  4  4  2 : 0 0 0 0 1 1 1 0 0 0 1 0 0 0 0 
 556  4  4  3 : 0 1 1 0 0 0 0 0 1 0 0 0 1 0 0 
 556  4  4  4 : 0 1 1 0 0 0 0 0 1 0 1 0 0 0 0 
 557  4  2  1 : 0 0 0 0 1 1 1 0 0 1 0 0 0 0 0 
 557  4  2  2 : 0 1 1 0 0 0 0 0 1 1 0 0 0 0 0 
 558  4  2  1 : 0 0 0 1 0 1 1 0 0 0 0 0 0 0 1 
 558  4  2  2 : 0 1 1 0 0 0 0 1 0 0 0 0 0 0 1 
 559  4  4  1 : 0 0 0 1 0 1 1 0 0 0 0 0 0 1 0 
 559  4  4  2 : 0 0 0 1 0 1 1 0 0 0 0 1 0 0 0 
 559  4  4  3 : 0 1 1 0 0 0 0 1 0 0 0 0 0 1 0 
 559  4  4  4 : 0 1 1 0 0 0 0 1 0 0 0 1 0 0 0 
 560  4  4  1 : 0 0 0 1 0 1 1 0 0 0 0 0 1 0 0 
 560  4  4  2 : 0 0 0 1 0 1 1 0 0 0 1 0 0 0 0 
 560  4  4  3 : 0 1 1 0 0 0 0 1 0 0 0 0 1 0 0 
 560  4  4  4 : 0 1 1 0 0 0 0 1 0 0 1 0 0 0 0 
 561  4  2  1 : 0 0 0 1 0 1 1 0 0 1 0 0 0 0 0 
 561  4  2  2 : 0 1 1 0 0 0 0 1 0 1 0 0 0 0 0 
 562  4  2  1 : 0 0 0 1 1 1 1 0 0 0 0 0 0 0 0 
 562  4  2  2 : 0 1 1 0 0 0 0 1 1 0 0 0 0 0 0 
 563  4  4  1 : 0 0 1 0 0 1 1 0 0 0 0 0 0 0 1 
 563  4  4  2 : 0 1 0 0 0 1 1 0 0 0 0 0 0 0 1 
 563  4  4  3 : 0 1 1 0 0 0 1 0 0 0 0 0 0 0 1 
 563  4  4  4 : 0 1 1 0 0 1 0 0 0 0 0 0 0 0 1 
 564  4  4  1 : 0 0 1 0 0 1 1 0 0 0 0 1 0 0 0 
 564  4  4  2 : 0 1 0 0 0 1 1 0 0 0 0 0 0 1 0 
 564  4  4  3 : 0 1 1 0 0 0 1 0 0 0 0 1 0 0 0 
 564  4  4  4 : 0 1 1 0 0 1 0 0 0 0 0 0 0 1 0 
 565  4  4  1 : 0 0 1 0 0 1 1 0 0 0 1 0 0 0 0 
 565  4  4  2 : 0 1 0 0 0 1 1 0 0 0 0 0 1 0 0 
 565  4  4  3 : 0 1 1 0 0 0 1 0 0 0 1 0 0 0 0 
 565  4  4  4 : 0 1 1 0 0 1 0 0 0 0 0 0 1 0 0 
 566  4  4  1 : 0 0 1 0 0 1 1 0 0 0 0 0 0 1 0 
 566  4  4  2 : 0 1 0 0 0 1 1 0 0 0 0 1 0 0 0 
 566  4  4  3 : 0 1 1 0 0 0 1 0 0 0 0 0 0 1 0 
 566  4  4  4 : 0 1 1 0 0 1 0 0 0 0 0 1 0 0 0 
 567  4  4  1 : 0 0 1 0 0 1 1 0 0 0 0 0 1 0 0 
 567  4  4  2 : 0 1 0 0 0 1 1 0 0 0 1 0 0 0 0 
 567  4  4  3 : 0 1 1 0 0 0 1 0 0 0 0 0 1 0 0 
 567  4  4  4 : 0 1 1 0 0 1 0 0 0 0 1 0 0 0 0 
 568  4  4  1 : 0 0 1 0 0 1 1 0 0 1 0 0 0 0 0 
 568  4  4  2 : 0 1 0 0 0 1 1 0 0 1 0 0 0 0 0 
 568  4  4  3 : 0 1 1 0 0 0 1 0 0 1 0 0 0 0 0 
 568  4  4  4 : 0 1 1 0 0 1 0 0 0 1 0 0 0 0 0 
 569  4  4  1 : 0 0 1 0 1 1 1 0 0 0 0 0 0 0 0 
 569  4  4  2 : 0 1 0 0 1 1 1 0 0 0 0 0 0 0 0 
 569  4  4  3 : 0 1 1 0 0 0 1 0 1 0 0 0 0 0 0 
 569  4  4  4 : 0 1 1 0 0 1 0 0 1 0 0 0 0 0 0 
 570  4  4  1 : 0 0 1 1 0 1 1 0 0 0 0 0 0 0 0 
 570  4  4  2 : 0 1 0 1 0 1 1 0 0 0 0 0 0 0 0 
 570  4  4  3 : 0 1 1 0 0 0 1 1 0 0 0 0 0 0 0 
 570  4  4  4 : 0 1 1 0 0 1 0 1 0 0 0 0 0 0 0 
 571  4  1  1 : 0 1 1 0 0 1 1 0 0 0 0 0 0 0 0 
 572  4  2  1 : 0 0 0 0 0 1 1 0 1 0 0 0 0 0 1 
 572  4  2  2 : 0 1 1 0 1 0 0 0 0 0 0 0 0 0 1 
 573  4  4  1 : 0 0 0 0 0 1 1 0 1 0 0 0 0 1 0 
 573  4  4  2 : 0 0 0 0 0 1 1 0 1 0 0 1 0 0 0 
 573  4  4  3 : 0 1 1 0 1 0 0 0 0 0 0 0 0 1 0 
 573  4  4  4 : 0 1 1 0 1 0 0 0 0 0 0 1 0 0 0 
 574  4  4  1 : 0 0 0 0 0 1 1 0 1 0 0 0 1 0 0 
 574  4  4  2 : 0 0 0 0 0 1 1 0 1 0 1 0 0 0 0 
 574  4  4  3 : 0 1 1 0 1 0 0 0 0 0 0 0 1 0 0 
 574  4  4  4 : 0 1 1 0 1 0 0 0 0 0 1 0 0 0 0 
 575  4  2  1 : 0 0 0 0 0 1 1 0 1 1 0 0 0 0 0 
 575  4  2  2 : 0 1 1 0 1 0 0 0 0 1 0 0 0 0 0 
 576  4  2  1 : 0 0 0 0 1 1 1 0 1 0 0 0 0 0 0 
 576  4  2  2 : 0 1 1 0 1 0 0 0 1 0 0 0 0 0 0 
 577  4  2  1 : 0 0 0 1 0 1 1 0 1 0 0 0 0 0 0 
 577  4  2  2 : 0 1 1 0 1 0 0 1 0 0 0 0 0 0 0 
 578  4  4  1 : 0 0 1 0 0 1 1 0 1 0 0 0 0 0 0 
 578  4  4  2 : 0 1 0 0 0 1 1 0 1 0 0 0 0 0 0 
 578  4  4  3 : 0 1 1 0 1 0 1 0 0 0 0 0 0 0 0 
 578  4  4  4 : 0 1 1 0 1 1 0 0 0 0 0 0 0 0 0 
 579  4  2  1 : 0 0 0 0 0 1 1 1 0 0 0 0 0 0 1 
 579  4  2  2 : 0 1 1 1 0 0 0 0 0 0 0 0 0 0 1 
 580  4  4  1 : 0 0 0 0 0 1 1 1 0 0 0 0 0 1 0 
 580  4  4  2 : 0 0 0 0 0 1 1 1 0 0 0 1 0 0 0 
 580  4  4  3 : 0 1 1 1 0 0 0 0 0 0 0 0 0 1 0 
 580  4  4  4 : 0 1 1 1 0 0 0 0 0 0 0 1 0 0 0 
 581  4  4  1 : 0 0 0 0 0 1 1 1 0 0 0 0 1 0 0 
 581  4  4  2 : 0 0 0 0 0 1 1 1 0 0 1 0 0 0 0 
 581  4  4  3 : 0 1 1 1 0 0 0 0 0 0 0 0 1 0 0 
 581  4  4  4 : 0 1 1 1 0 0 0 0 0 0 1 0 0 0 0 
 582  4  2  1 : 0 0 0 0 0 1 1 1 0 1 0 0 0 0 0 
 582  4  2  2 : 0 1 1 1 0 0 0 0 0 1 0 0 0 0 0 
 583  4  2  1 : 0 0 0 0 1 1 1 1 0 0 0 0 0 0 0 
 583  4  2  2 : 0 1 1 1 0 0 0 0 1 0 0 0 0 0 0 
 584  4  2  1 : 0 0 0 1 0 1 1 1 0 0 0 0 0 0 0 
 584  4  2  2 : 0 1 1 1 0 0 0 1 0 0 0 0 0 0 0 
 585  4  4  1 : 0 0 1 0 0 1 1 1 0 0 0 0 0 0 0 
 585  4  4  2 : 0 1 0 0 0 1 1 1 0 0 0 0 0 0 0 
 585  4  4  3 : 0 1 1 1 0 0 1 0 0 0 0 0 0 0 0 
 585  4  4  4 : 0 1 1 1 0 1 0 0 0 0 0 0 0 0 0 
 586  4  2  1 : 0 0 0 0 0 1 1 1 1 0 0 0 0 0 0 
 586  4  2  2 : 0 1 1 1 1 0 0 0 0 0 0 0 0 0 0 
 587  4  1  1 : 1 0 0 0 0 0 0 0 0 0 0 1 0 1 1 
 588  4  2  1 : 1 0 0 0 0 0 0 0 0 0 0 1 1 0 1 
 588  4  2  2 : 1 0 0 0 0 0 0 0 0 0 1 0 0 1 1 
 589  4  1  1 : 1 0 0 0 0 0 0 0 0 0 1 0 1 0 1 
 590  4  2  1 : 1 0 0 0 0 0 0 0 0 0 0 0 1 1 1 
 590  4  2  2 : 1 0 0 0 0 0 0 0 0 0 1 1 0 0 1 
 591  4  2  1 : 1 0 0 0 0 0 0 0 0 0 0 1 1 1 0 
 591  4  2  2 : 1 0 0 0 0 0 0 0 0 0 1 1 0 1 0 
 592  4  2  1 : 1 0 0 0 0 0 0 0 0 0 1 0 1 1 0 
 592  4  2  2 : 1 0 0 0 0 0 0 0 0 0 1 1 1 0 0 
 593  4  2  1 : 1 0 0 0 0 0 0 0 0 1 0 0 0 1 1 
 593  4  2  2 : 1 0 0 0 0 0 0 0 0 1 0 1 0 0 1 
 594  4  1  1 : 1 0 0 0 0 0 0 0 0 1 0 1 0 1 0 
 595  4  2  1 : 1 0 0 0 0 0 0 0 0 1 0 0 1 0 1 
 595  4  2  2 : 1 0 0 0 0 0 0 0 0 1 1 0 0 0 1 
 596  4  2  1 : 1 0 0 0 0 0 0 0 0 1 0 1 1 0 0 
 596  4  2  2 : 1 0 0 0 0 0 0 0 0 1 1 0 0 1 0 
 597  4  1  1 : 1 0 0 0 0 0 0 0 0 1 1 0 1 0 0 
 598  4  2  1 : 1 0 0 0 0 0 0 0 0 1 0 0 1 1 0 
 598  4  2  2 : 1 0 0 0 0 0 0 0 0 1 1 1 0 0 0 
 599  4  4  1 : 1 0 0 0 0 0 0 0 1 0 0 0 0 1 1 
 599  4  4  2 : 1 0 0 0 0 0 0 0 1 0 0 1 0 0 1 
 599  4  4  3 : 1 0 0 0 1 0 0 0 0 0 0 0 0 1 1 
 599  4  4  4 : 1 0 0 0 1 0 0 0 0 0 0 1 0 0 1 
 600  4  2  1 : 1 0 0 0 0 0 0 0 1 0 0 1 0 1 0 
 600  4  2  2 : 1 0 0 0 1 0 0 0 0 0 0 1 0 1 0 
 601  4  4  1 : 1 0 0 0 0 0 0 0 1 0 0 0 1 0 1 
 601  4  4  2 : 1 0 0 0 0 0 0 0 1 0 1 0 0 0 1 
 601  4  4  3 : 1 0 0 0 1 0 0 0 0 0 0 0 1 0 1 
 601  4  4  4 : 1 0 0 0 1 0 0 0 0 0 1 0 0 0 1 
 602  4  4  1 : 1 0 0 0 0 0 0 0 1 0 0 1 1 0 0 
 602  4  4  2 : 1 0 0 0 0 0 0 0 1 0 1 0 0 1 0 
 602  4  4  3 : 1 0 0 0 1 0 0 0 0 0 0 1 1 0 0 
 602  4  4  4 : 1 0 0 0 1 0 0 0 0 0 1 0 0 1 0 
 603  4  2  1 : 1 0 0 0 0 0 0 0 1 0 1 0 1 0 0 
 603  4  2  2 : 1 0 0 0 1 0 0 0 0 0 1 0 1 0 0 
 604  4  4  1 : 1 0 0 0 0 0 0 0 1 0 0 0 1 1 0 
 604  4  4  2 : 1 0 0 0 0 0 0 0 1 0 1 1 0 0 0 
 604  4  4  3 : 1 0 0 0 1 0 0 0 0 0 0 0 1 1 0 
 604  4  4  4 : 1 0 0 0 1 0 0 0 0 0 1 1 0 0 0 
 605  4  2  1 : 1 0 0 0 0 0 0 0 1 1 0 0 0 0 1 
 605  4  2  2 : 1 0 0 0 1 0 0 0 0 1 0 0 0 0 1 
 606  4  4  1 : 1 0 0 0 0 0 0 0 1 1 0 0 0 1 0 
 606  4  4  2 : 1 0 0 0 0 0 0 0 1 1 0 1 0 0 0 
 606  4  4  3 : 1 0 0 0 1 0 0 0 0 1 0 0 0 1 0 
 606  4  4  4 : 1 0 0 0 1 0 0 0 0 1 0 1 0 0 0 
 607  4  4  1 : 1 0 0 0 0 0 0 0 1 1 0 0 1 0 0 
 607  4  4  2 : 1 0 0 0 0 0 0 0 1 1 1 0 0 0 0 
 607  4  4  3 : 1 0 0 0 1 0 0 0 0 1 0 0 1 0 0 
 607  4  4  4 : 1 0 0 0 1 0 0 0 0 1 1 0 0 0 0 
 608  4  1  1 : 1 0 0 0 1 0 0 0 1 0 0 0 0 0 1 
 609  4  2  1 : 1 0 0 0 1 0 0 0 1 0 0 0 0 1 0 
 609  4  2  2 : 1 0 0 0 1 0 0 0 1 0 0 1 0 0 0 
 610  4  2  1 : 1 0 0 0 1 0 0 0 1 0 0 0 1 0 0 
 610  4  2  2 : 1 0 0 0 1 0 0 0 1 0 1 0 0 0 0 
 611  4  1  1 : 1 0 0 0 1 0 0 0 1 1 0 0 0 0 0 
 612  4  4  1 : 1 0 0 0 0 0 0 1 0 0 0 0 0 1 1 
 612  4  4  2 : 1 0 0 0 0 0 0 1 0 0 0 1 0 0 1 
 612  4  4  3 : 1 0 0 1 0 0 0 0 0 0 0 0 0 1 1 
 612  4  4  4 : 1 0 0 1 0 0 0 0 0 0 0 1 0 0 1 
 613  4  2  1 : 1 0 0 0 0 0 0 1 0 0 0 1 0 1 0 
 613  4  2  2 : 1 0 0 1 0 0 0 0 0 0 0 1 0 1 0 
 614  4  4  1 : 1 0 0 0 0 0 0 1 0 0 0 0 1 0 1 
 614  4  4  2 : 1 0 0 0 0 0 0 1 0 0 1 0 0 0 1 
 614  4  4  3 : 1 0 0 1 0 0 0 0 0 0 0 0 1 0 1 
 614  4  4  4 : 1 0 0 1 0 0 0 0 0 0 1 0 0 0 1 
 615  4  4  1 : 1 0 0 0 0 0 0 1 0 0 0 1 1 0 0 
 615  4  4  2 : 1 0 0 0 0 0 0 1 0 0 1 0 0 1 0 
 615  4  4  3 : 1 0 0 1 0 0 0 0 0 0 0 1 1 0 0 
 615  4  4  4 : 1 0 0 1 0 0 0 0 0 0 1 0 0 1 0 
 616  4  2  1 : 1 0 0 0 0 0 0 1 0 0 1 0 1 0 0 
 616  4  2  2 : 1 0 0 1 0 0 0 0 0 0 1 0 1 0 0 
 617  4  4  1 : 1 0 0 0 0 0 0 1 0 0 0 0 1 1 0 
 617  4  4  2 : 1 0 0 0 0 0 0 1 0 0 1 1 0 0 0 
 617  4  4  3 : 1 0 0 1 0 0 0 0 0 0 0 0 1 1 0 
 617  4  4  4 : 1 0 0 1 0 0 0 0 0 0 1 1 0 0 0 
 618  4  2  1 : 1 0 0 0 0 0 0 1 0 1 0 0 0 0 1 
 618  4  2  2 : 1 0 0 1 0 0 0 0 0 1 0 0 0 0 1 
 619  4  4  1 : 1 0 0 0 0 0 0 1 0 1 0 0 0 1 0 
 619  4  4  2 : 1 0 0 0 0 0 0 1 0 1 0 1 0 0 0 
 619  4  4  3 : 1 0 0 1 0 0 0 0 0 1 0 0 0 1 0 
 619  4  4  4 : 1 0 0 1 0 0 0 0 0 1 0 1 0 0 0 
 620  4  4  1 : 1 0 0 0 0 0 0 1 0 1 0 0 1 0 0 
 620  4  4  2 : 1 0 0 0 0 0 0 1 0 1 1 0 0 0 0 
 620  4  4  3 : 1 0 0 1 0 0 0 0 0 1 0 0 1 0 0 
 620  4  4  4 : 1 0 0 1 0 0 0 0 0 1 1 0 0 0 0 
 621  4  2  1 : 1 0 0 0 1 0 0 1 0 0 0 0 0 0 1 
 621  4  2  2 : 1 0 0 1 0 0 0 0 1 0 0 0 0 0 1 
 622  4  4  1 : 1 0 0 0 1 0 0 1 0 0 0 0 0 1 0 
 622  4  4  2 : 1 0 0 0 1 0 0 1 0 0 0 1 0 0 0 
 622  4  4  3 : 1 0 0 1 0 0 0 0 1 0 0 0 0 1 0 
 622  4  4  4 : 1 0 0 1 0 0 0 0 1 0 0 1 0 0 0 
 623  4  4  1 : 1 0 0 0 1 0 0 1 0 0 0 0 1 0 0 
 623  4  4  2 : 1 0 0 0 1 0 0 1 0 0 1 0 0 0 0 
 623  4  4  3 : 1 0 0 1 0 0 0 0 1 0 0 0 1 0 0 
 623  4  4  4 : 1 0 0 1 0 0 0 0 1 0 1 0 0 0 0 
 624  4  2  1 : 1 0 0 0 1 0 0 1 0 1 0 0 0 0 0 
 624  4  2  2 : 1 0 0 1 0 0 0 0 1 1 0 0 0 0 0 
 625  4  1  1 : 1 0 0 1 0 0 0 1 0 0 0 0 0 0 1 
 626  4  2  1 : 1 0 0 1 0 0 0 1 0 0 0 0 0 1 0 
 626  4  2  2 : 1 0 0 1 0 0 0 1 0 0 0 1 0 0 0 
 627  4  2  1 : 1 0 0 1 0 0 0 1 0 0 0 0 1 0 0 
 627  4  2  2 : 1 0 0 1 0 0 0 1 0 0 1 0 0 0 0 
 628  4  1  1 : 1 0 0 1 0 0 0 1 0 1 0 0 0 0 0 
 629  4  2  1 : 1 0 0 0 0 0 0 1 1 0 0 0 0 0 1 
 629  4  2  2 : 1 0 0 1 1 0 0 0 0 0 0 0 0 0 1 
 630  4  4  1 : 1 0 0 0 0 0 0 1 1 0 0 0 0 1 0 
 630  4  4  2 : 1 0 0 0 0 0 0 1 1 0 0 1 0 0 0 
 630  4  4  3 : 1 0 0 1 1 0 0 0 0 0 0 0 0 1 0 
 630  4  4  4 : 1 0 0 1 1 0 0 0 0 0 0 1 0 0 0 
 631  4  4  1 : 1 0 0 0 0 0 0 1 1 0 0 0 1 0 0 
 631  4  4  2 : 1 0 0 0 0 0 0 1 1 0 1 0 0 0 0 
 631  4  4  3 : 1 0 0 1 1 0 0 0 0 0 0 0 1 0 0 
 631  4  4  4 : 1 0 0 1 1 0 0 0 0 0 1 0 0 0 0 
 632  4  2  1 : 1 0 0 0 0 0 0 1 1 1 0 0 0 0 0 
 632  4  2  2 : 1 0 0 1 1 0 0 0 0 1 0 0 0 0 0 
 633  4  2  1 : 1 0 0 0 1 0 0 1 1 0 0 0 0 0 0 
 633  4  2  2 : 1 0 0 1 1 0 0 0 1 0 0 0 0 0 0 
 634  4  2  1 : 1 0 0 1 0 0 0 1 1 0 0 0 0 0 0 
 634  4  2  2 : 1 0 0 1 1 0 0 1 0 0 0 0 0 0 0 
 635  4  4  1 : 1 0 0 0 0 0 1 0 0 0 0 1 0 0 1 
 635  4  4  2 : 1 0 0 0 0 1 0 0 0 0 0 0 0 1 1 
 635  4  4  3 : 1 0 1 0 0 0 0 0 0 0 0 1 0 0 1 
 635  4  4  4 : 1 1 0 0 0 0 0 0 0 0 0 0 0 1 1 
 636  4  4  1 : 1 0 0 0 0 0 1 0 0 0 1 0 0 0 1 
 636  4  4  2 : 1 0 0 0 0 1 0 0 0 0 0 0 1 0 1 
 636  4  4  3 : 1 0 1 0 0 0 0 0 0 0 1 0 0 0 1 
 636  4  4  4 : 1 1 0 0 0 0 0 0 0 0 0 0 1 0 1 
 637  4  4  1 : 1 0 0 0 0 0 1 0 0 0 1 1 0 0 0 
 637  4  4  2 : 1 0 0 0 0 1 0 0 0 0 0 0 1 1 0 
 637  4  4  3 : 1 0 1 0 0 0 0 0 0 0 1 1 0 0 0 
 637  4  4  4 : 1 1 0 0 0 0 0 0 0 0 0 0 1 1 0 
 638  4  4  1 : 1 0 0 0 0 0 1 0 0 0 0 0 0 1 1 
 638  4  4  2 : 1 0 0 0 0 1 0 0 0 0 0 1 0 0 1 
 638  4  4  3 : 1 0 1 0 0 0 0 0 0 0 0 0 0 1 1 
 638  4  4  4 : 1 1 0 0 0 0 0 0 0 0 0 1 0 0 1 
 639  4  4  1 : 1 0 0 0 0 0 1 0 0 0 0 1 0 1 0 
 639  4  4  2 : 1 0 0 0 0 1 0 0 0 0 0 1 0 1 0 
 639  4  4  3 : 1 0 1 0 0 0 0 0 0 0 0 1 0 1 0 
 639  4  4  4 : 1 1 0 0 0 0 0 0 0 0 0 1 0 1 0 
 640  4  4  1 : 1 0 0 0 0 0 1 0 0 0 1 0 0 1 0 
 640  4  4  2 : 1 0 0 0 0 1 0 0 0 0 0 1 1 0 0 
 640  4  4  3 : 1 0 1 0 0 0 0 0 0 0 1 0 0 1 0 
 640  4  4  4 : 1 1 0 0 0 0 0 0 0 0 0 1 1 0 0 
 641  4  4  1 : 1 0 0 0 0 0 1 0 0 0 0 0 1 0 1 
 641  4  4  2 : 1 0 0 0 0 1 0 0 0 0 1 0 0 0 1 
 641  4  4  3 : 1 0 1 0 0 0 0 0 0 0 0 0 1 0 1 
 641  4  4  4 : 1 1 0 0 0 0 0 0 0 0 1 0 0 0 1 
 642  4  4  1 : 1 0 0 0 0 0 1 0 0 0 0 1 1 0 0 
 642  4  4  2 : 1 0 0 0 0 1 0 0 0 0 1 0 0 1 0 
 642  4  4  3 : 1 0 1 0 0 0 0 0 0 0 0 1 1 0 0 
 642  4  4  4 : 1 1 0 0 0 0 0 0 0 0 1 0 0 1 0 
 643  4  4  1 : 1 0 0 0 0 0 1 0 0 0 1 0 1 0 0 
 643  4  4  2 : 1 0 0 0 0 1 0 0 0 0 1 0 1 0 0 
 643  4  4  3 : 1 0 1 0 0 0 0 0 0 0 1 0 1 0 0 
 643  4  4  4 : 1 1 0 0 0 0 0 0 0 0 1 0 1 0 0 
 644  4  4  1 : 1 0 0 0 0 0 1 0 0 0 0 0 1 1 0 
 644  4  4  2 : 1 0 0 0 0 1 0 0 0 0 1 1 0 0 0 
 644  4  4  3 : 1 0 1 0 0 0 0 0 0 0 0 0 1 1 0 
 644  4  4  4 : 1 1 0 0 0 0 0 0 0 0 1 1 0 0 0 
 645  4  4  1 : 1 0 0 0 0 0 1 0 0 1 0 0 0 0 1 
 645  4  4  2 : 1 0 0 0 0 1 0 0 0 1 0 0 0 0 1 
 645  4  4  3 : 1 0 1 0 0 0 0 0 0 1 0 0 0 0 1 
 645  4  4  4 : 1 1 0 0 0 0 0 0 0 1 0 0 0 0 1 
 646  4  4  1 : 1 0 0 0 0 0 1 0 0 1 0 1 0 0 0 
 646  4  4  2 : 1 0 0 0 0 1 0 0 0 1 0 0 0 1 0 
 646  4  4  3 : 1 0 1 0 0 0 0 0 0 1 0 1 0 0 0 
 646  4  4  4 : 1 1 0 0 0 0 0 0 0 1 0 0 0 1 0 
 647  4  4  1 : 1 0 0 0 0 0 1 0 0 1 1 0 0 0 0 
 647  4  4  2 : 1 0 0 0 0 1 0 0 0 1 0 0 1 0 0 
 647  4  4  3 : 1 0 1 0 0 0 0 0 0 1 1 0 0 0 0 
 647  4  4  4 : 1 1 0 0 0 0 0 0 0 1 0 0 1 0 0 
 648  4  4  1 : 1 0 0 0 0 0 1 0 0 1 0 0 0 1 0 
 648  4  4  2 : 1 0 0 0 0 1 0 0 0 1 0 1 0 0 0 
 648  4  4  3 : 1 0 1 0 0 0 0 0 0 1 0 0 0 1 0 
 648  4  4  4 : 1 1 0 0 0 0 0 0 0 1 0 1 0 0 0 
 649  4  4  1 : 1 0 0 0 0 0 1 0 0 1 0 0 1 0 0 
 649  4  4  2 : 1 0 0 0 0 1 0 0 0 1 1 0 0 0 0 
 649  4  4  3 : 1 0 1 0 0 0 0 0 0 1 0 0 1 0 0 
 649  4  4  4 : 1 1 0 0 0 0 0 0 0 1 1 0 0 0 0 
 650  4  4  1 : 1 0 0 0 1 0 1 0 0 0 0 0 0 0 1 
 650  4  4  2 : 1 0 0 0 1 1 0 0 0 0 0 0 0 0 1 
 650  4  4  3 : 1 0 1 0 0 0 0 0 1 0 0 0 0 0 1 
 650  4  4  4 : 1 1 0 0 0 0 0 0 1 0 0 0 0 0 1 
 651  4  4  1 : 1 0 0 0 1 0 1 0 0 0 0 1 0 0 0 
 651  4  4  2 : 1 0 0 0 1 1 0 0 0 0 0 0 0 1 0 
 651  4  4  3 : 1 0 1 0 0 0 0 0 1 0 0 1 0 0 0 
 651  4  4  4 : 1 1 0 0 0 0 0 0 1 0 0 0 0 1 0 
 652  4  4  1 : 1 0 0 0 1 0 1 0 0 0 1 0 0 0 0 
 652  4  4  2 : 1 0 0 0 1 1 0 0 0 0 0 0 1 0 0 
 652  4  4  3 : 1 0 1 0 0 0 0 0 1 0 1 0 0 0 0 
 652  4  4  4 : 1 1 0 0 0 0 0 0 1 0 0 0 1 0 0 
 653  4  4  1 : 1 0 0 0 1 0 1 0 0 0 0 0 0 1 0 
 653  4  4  2 : 1 0 0 0 1 1 0 0 0 0 0 1 0 0 0 
 653  4  4  3 : 1 0 1 0 0 0 0 0 1 0 0 0 0 1 0 
 653  4  4  4 : 1 1 0 0 0 0 0 0 1 0 0 1 0 0 0 
 654  4  4  1 : 1 0 0 0 1 0 1 0 0 0 0 0 1 0 0 
 654  4  4  2 : 1 0 0 0 1 1 0 0 0 0 1 0 0 0 0 
 654  4  4  3 : 1 0 1 0 0 0 0 0 1 0 0 0 1 0 0 
 654  4  4  4 : 1 1 0 0 0 0 0 0 1 0 1 0 0 0 0 
 655  4  4  1 : 1 0 0 0 1 0 1 0 0 1 0 0 0 0 0 
 655  4  4  2 : 1 0 0 0 1 1 0 0 0 1 0 0 0 0 0 
 655  4  4  3 : 1 0 1 0 0 0 0 0 1 1 0 0 0 0 0 
 655  4  4  4 : 1 1 0 0 0 0 0 0 1 1 0 0 0 0 0 
 656  4  4  1 : 1 0 0 1 0 0 1 0 0 0 0 0 0 0 1 
 656  4  4  2 : 1 0 0 1 0 1 0 0 0 0 0 0 0 0 1 
 656  4  4  3 : 1 0 1 0 0 0 0 1 0 0 0 0 0 0 1 
 656  4  4  4 : 1 1 0 0 0 0 0 1 0 0 0 0 0 0 1 
 657  4  4  1 : 1 0 0 1 0 0 1 0 0 0 0 1 0 0 0 
 657  4  4  2 : 1 0 0 1 0 1 0 0 0 0 0 0 0 1 0 
 657  4  4  3 : 1 0 1 0 0 0 0 1 0 0 0 1 0 0 0 
 657  4  4  4 : 1 1 0 0 0 0 0 1 0 0 0 0 0 1 0 
 658  4  4  1 : 1 0 0 1 0 0 1 0 0 0 1 0 0 0 0 
 658  4  4  2 : 1 0 0 1 0 1 0 0 0 0 0 0 1 0 0 
 658  4  4  3 : 1 0 1 0 0 0 0 1 0 0 1 0 0 0 0 
 658  4  4  4 : 1 1 0 0 0 0 0 1 0 0 0 0 1 0 0 
 659  4  4  1 : 1 0 0 1 0 0 1 0 0 0 0 0 0 1 0 
 659  4  4  2 : 1 0 0 1 0 1 0 0 0 0 0 1 0 0 0 
 659  4  4  3 : 1 0 1 0 0 0 0 1 0 0 0 0 0 1 0 
 659  4  4  4 : 1 1 0 0 0 0 0 1 0 0 0 1 0 0 0 
 660  4  4  1 : 1 0 0 1 0 0 1 0 0 0 0 0 1 0 0 
 660  4  4  2 : 1 0 0 1 0 1 0 0 0 0 1 0 0 0 0 
 660  4  4  3 : 1 0 1 0 0 0 0 1 0 0 0 0 1 0 0 
 660  4  4  4 : 1 1 0 0 0 0 0 1 0 0 1 0 0 0 0 
 661  4  4  1 : 1 0 0 1 0 0 1 0 0 1 0 0 0 0 0 
 661  4  4  2 : 1 0 0 1 0 1 0 0 0 1 0 0 0 0 0 
 661  4  4  3 : 1 0 1 0 0 0 0 1 0 1 0 0 0 0 0 
 661  4  4  4 : 1 1 0 0 0 0 0 1 0 1 0 0 0 0 0 
 662  4  4  1 : 1 0 0 1 1 0 1 0 0 0 0 0 0 0 0 
 662  4  4  2 : 1 0 0 1 1 1 0 0 0 0 0 0 0 0 0 
 662  4  4  3 : 1 0 1 0 0 0 0 1 1 0 0 0 0 0 0 
 662  4  4  4 : 1 1 0 0 0 0 0 1 1 0 0 0 0 0 0 
 663  4  2  1 : 1 0 1 0 0 1 0 0 0 0 0 0 0 0 1 
 663  4  2  2 : 1 1 0 0 0 0 1 0 0 0 0 0 0 0 1 
 664  4  4  1 : 1 0 1 0 0 1 0 0 0 0 0 0 0 1 0 
 664  4  4  2 : 1 0 1 0 0 1 0 0 0 0 0 1 0 0 0 
 664  4  4  3 : 1 1 0 0 0 0 1 0 0 0 0 0 0 1 0 
 664  4  4  4 : 1 1 0 0 0 0 1 0 0 0 0 1 0 0 0 
 665  4  4  1 : 1 0 1 0 0 1 0 0 0 0 0 0 1 0 0 
 665  4  4  2 : 1 0 1 0 0 1 0 0 0 0 1 0 0 0 0 
 665  4  4  3 : 1 1 0 0 0 0 1 0 0 0 0 0 1 0 0 
 665  4  4  4 : 1 1 0 0 0 0 1 0 0 0 1 0 0 0 0 
 666  4  2  1 : 1 0 1 0 0 1 0 0 0 1 0 0 0 0 0 
 666  4  2  2 : 1 1 0 0 0 0 1 0 0 1 0 0 0 0 0 
 667  4  2  1 : 1 0 1 0 0 0 1 0 0 0 0 0 0 0 1 
 667  4  2  2 : 1 1 0 0 0 1 0 0 0 0 0 0 0 0 1 
 668  4  2  1 : 1 0 1 0 0 0 1 0 0 0 0 1 0 0 0 
 668  4  2  2 : 1 1 0 0 0 1 0 0 0 0 0 0 0 1 0 
 669  4  2  1 : 1 0 1 0 0 0 1 0 0 0 1 0 0 0 0 
 669  4  2  2 : 1 1 0 0 0 1 0 0 0 0 0 0 1 0 0 
 670  4  2  1 : 1 0 1 0 0 0 1 0 0 0 0 0 0 1 0 
 670  4  2  2 : 1 1 0 0 0 1 0 0 0 0 0 1 0 0 0 
 671  4  2  1 : 1 0 1 0 0 0 1 0 0 0 0 0 1 0 0 
 671  4  2  2 : 1 1 0 0 0 1 0 0 0 0 1 0 0 0 0 
 672  4  2  1 : 1 0 1 0 0 0 1 0 0 1 0 0 0 0 0 
 672  4  2  2 : 1 1 0 0 0 1 0 0 0 1 0 0 0 0 0 
 673  4  4  1 : 1 0 0 0 0 0 1 0 1 0 0 0 0 0 1 
 673  4  4  2 : 1 0 0 0 0 1 0 0 1 0 0 0 0 0 1 
 673  4  4  3 : 1 0 1 0 1 0 0 0 0 0 0 0 0 0 1 
 673  4  4  4 : 1 1 0 0 1 0 0 0 0 0 0 0 0 0 1 
 674  4  4  1 : 1 0 0 0 0 0 1 0 1 0 0 1 0 0 0 
 674  4  4  2 : 1 0 0 0 0 1 0 0 1 0 0 0 0 1 0 
 674  4  4  3 : 1 0 1 0 1 0 0 0 0 0 0 1 0 0 0 
 674  4  4  4 : 1 1 0 0 1 0 0 0 0 0 0 0 0 1 0 
 675  4  4  1 : 1 0 0 0 0 0 1 0 1 0 1 0 0 0 0 
 675  4  4  2 : 1 0 0 0 0 1 0 0 1 0 0 0 1 0 0 
 675  4  4  3 : 1 0 1 0 1 0 0 0 0 0 1 0 0 0 0 
 675  4  4  4 : 1 1 0 0 1 0 0 0 0 0 0 0 1 0 0 
 676  4  4  1 : 1 0 0 0 0 0 1 0 1 0 0 0 0 1 0 
 676  4  4  2 : 1 0 0 0 0 1 0 0 1 0 0 1 0 0 0 
 676  4  4  3 : 1 0 1 0 1 0 0 0 0 0 0 0 0 1 0 
 676  4  4  4 : 1 1 0 0 1 0 0 0 0 0 0 1 0 0 0 
 677  4  4  1 : 1 0 0 0 0 0 1 0 1 0 0 0 1 0 0 
 677  4  4  2 : 1 0 0 0 0 1 0 0 1 0 1 0 0 0 0 
 677  4  4  3 : 1 0 1 0 1 0 0 0 0 0 0 0 1 0 0 
 677  4  4  4 : 1 1 0 0 1 0 0 0 0 0 1 0 0 0 0 
 678  4  4  1 : 1 0 0 0 0 0 1 0 1 1 0 0 0 0 0 
 678  4  4  2 : 1 0 0 0 0 1 0 0 1 1 0 0 0 0 0 
 678  4  4  3 : 1 0 1 0 1 0 0 0 0 1 0 0 0 0 0 
 678  4  4  4 : 1 1 0 0 1 0 0 0 0 1 0 0 0 0 0 
 679  4  4  1 : 1 0 0 0 1 0 1 0 1 0 0 0 0 0 0 
 679  4  4  2 : 1 0 0 0 1 1 0 0 1 0 0 0 0 0 0 
 679  4  4  3 : 1 0 1 0 1 0 0 0 1 0 0 0 0 0 0 
 679  4  4  4 : 1 1 0 0 1 0 0 0 1 0 0 0 0 0 0 
 680  4  4  1 : 1 0 0 1 0 0 1 0 1 0 0 0 0 0 0 
 680  4  4  2 : 1 0 0 1 0 1 0 0 1 0 0 0 0 0 0 
 680  4  4  3 : 1 0 1 0 1 0 0 1 0 0 0 0 0 0 0 
 680  4  4  4 : 1 1 0 0 1 0 0 1 0 0 0 0 0 0 0 
 681  4  4  1 : 1 0 1 0 0 1 0 0 1 0 0 0 0 0 0 
 681  4  4  2 : 1 0 1 0 1 1 0 0 0 0 0 0 0 0 0 
 681  4  4  3 : 1 1 0 0 0 0 1 0 1 0 0 0 0 0 0 
 681  4  4  4 : 1 1 0 0 1 0 1 0 0 0 0 0 0 0 0 
 682  4  4  1 : 1 0 1 0 0 0 1 0 1 0 0 0 0 0 0 
 682  4  4  2 : 1 0 1 0 1 0 1 0 0 0 0 0 0 0 0 
 682  4  4  3 : 1 1 0 0 0 1 0 0 1 0 0 0 0 0 0 
 682  4  4  4 : 1 1 0 0 1 1 0 0 0 0 0 0 0 0 0 
 683  4  4  1 : 1 0 0 0 0 0 1 1 0 0 0 0 0 0 1 
 683  4  4  2 : 1 0 0 0 0 1 0 1 0 0 0 0 0 0 1 
 683  4  4  3 : 1 0 1 1 0 0 0 0 0 0 0 0 0 0 1 
 683  4  4  4 : 1 1 0 1 0 0 0 0 0 0 0 0 0 0 1 
 684  4  4  1 : 1 0 0 0 0 0 1 1 0 0 0 1 0 0 0 
 684  4  4  2 : 1 0 0 0 0 1 0 1 0 0 0 0 0 1 0 
 684  4  4  3 : 1 0 1 1 0 0 0 0 0 0 0 1 0 0 0 
 684  4  4  4 : 1 1 0 1 0 0 0 0 0 0 0 0 0 1 0 
 685  4  4  1 : 1 0 0 0 0 0 1 1 0 0 1 0 0 0 0 
 685  4  4  2 : 1 0 0 0 0 1 0 1 0 0 0 0 1 0 0 
 685  4  4  3 : 1 0 1 1 0 0 0 0 0 0 1 0 0 0 0 
 685  4  4  4 : 1 1 0 1 0 0 0 0 0 0 0 0 1 0 0 
 686  4  4  1 : 1 0 0 0 0 0 1 1 0 0 0 0 0 1 0 
 686  4  4  2 : 1 0 0 0 0 1 0 1 0 0 0 1 0 0 0 
 686  4  4  3 : 1 0 1 1 0 0 0 0 0 0 0 0 0 1 0 
 686  4  4  4 : 1 1 0 1 0 0 0 0 0 0 0 1 0 0 0 
 687  4  4  1 : 1 0 0 0 0 0 1 1 0 0 0 0 1 0 0 
 687  4  4  2 : 1 0 0 0 0 1 0 1 0 0 1 0 0 0 0 
 687  4  4  3 : 1 0 1 1 0 0 0 0 0 0 0 0 1 0 0 
 687  4  4  4 : 1 1 0 1 0 0 0 0 0 0 1 0 0 0 0 
 688  4  4  1 : 1 0 0 0 0 0 1 1 0 1 0 0 0 0 0 
 688  4  4  2 : 1 0 0 0 0 1 0 1 0 1 0 0 0 0 0 
 688  4  4  3 : 1 0 1 1 0 0 0 0 0 1 0 0 0 0 0 
 688  4  4  4 : 1 1 0 1 0 0 0 0 0 1 0 0 0 0 0 
 689  4  4  1 : 1 0 0 0 1 0 1 1 0 0 0 0 0 0 0 
 689  4  4  2 : 1 0 0 0 1 1 0 1 0 0 0 0 0 0 0 
 689  4  4  3 : 1 0 1 1 0 0 0 0 1 0 0 0 0 0 0 
 689  4  4  4 : 1 1 0 1 0 0 0 0 1 0 0 0 0 0 0 
 690  4  4  1 : 1 0 0 1 0 0 1 1 0 0 0 0 0 0 0 
 690  4  4  2 : 1 0 0 1 0 1 0 1 0 0 0 0 0 0 0 
 690  4  4  3 : 1 0 1 1 0 0 0 1 0 0 0 0 0 0 0 
 690  4  4  4 : 1 1 0 1 0 0 0 1 0 0 0 0 0 0 0 
 691  4  4  1 : 1 0 1 0 0 1 0 1 0 0 0 0 0 0 0 
 691  4  4  2 : 1 0 1 1 0 1 0 0 0 0 0 0 0 0 0 
 691  4  4  3 : 1 1 0 0 0 0 1 1 0 0 0 0 0 0 0 
 691  4  4  4 : 1 1 0 1 0 0 1 0 0 0 0 0 0 0 0 
 692  4  4  1 : 1 0 1 0 0 0 1 1 0 0 0 0 0 0 0 
 692  4  4  2 : 1 0 1 1 0 0 1 0 0 0 0 0 0 0 0 
 692  4  4  3 : 1 1 0 0 0 1 0 1 0 0 0 0 0 0 0 
 692  4  4  4 : 1 1 0 1 0 1 0 0 0 0 0 0 0 0 0 
 693  4  4  1 : 1 0 0 0 0 0 1 1 1 0 0 0 0 0 0 
 693  4  4  2 : 1 0 0 0 0 1 0 1 1 0 0 0 0 0 0 
 693  4  4  3 : 1 0 1 1 1 0 0 0 0 0 0 0 0 0 0 
 693  4  4  4 : 1 1 0 1 1 0 0 0 0 0 0 0 0 0 0 
 694  4  2  1 : 1 0 0 0 0 1 1 0 0 0 0 0 0 0 1 
 694  4  2  2 : 1 1 1 0 0 0 0 0 0 0 0 0 0 0 1 
 695  4  4  1 : 1 0 0 0 0 1 1 0 0 0 0 0 0 1 0 
 695  4  4  2 : 1 0 0 0 0 1 1 0 0 0 0 1 0 0 0 
 695  4  4  3 : 1 1 1 0 0 0 0 0 0 0 0 0 0 1 0 
 695  4  4  4 : 1 1 1 0 0 0 0 0 0 0 0 1 0 0 0 
 696  4  4  1 : 1 0 0 0 0 1 1 0 0 0 0 0 1 0 0 
 696  4  4  2 : 1 0 0 0 0 1 1 0 0 0 1 0 0 0 0 
 696  4  4  3 : 1 1 1 0 0 0 0 0 0 0 0 0 1 0 0 
 696  4  4  4 : 1 1 1 0 0 0 0 0 0 0 1 0 0 0 0 
 697  4  2  1 : 1 0 0 0 0 1 1 0 0 1 0 0 0 0 0 
 697  4  2  2 : 1 1 1 0 0 0 0 0 0 1 0 0 0 0 0 
 698  4  2  1 : 1 0 0 0 1 1 1 0 0 0 0 0 0 0 0 
 698  4  2  2 : 1 1 1 0 0 0 0 0 1 0 0 0 0 0 0 
 699  4  2  1 : 1 0 0 1 0 1 1 0 0 0 0 0 0 0 0 
 699  4  2  2 : 1 1 1 0 0 0 0 1 0 0 0 0 0 0 0 
 700  4  4  1 : 1 0 1 0 0 1 1 0 0 0 0 0 0 0 0 
 700  4  4  2 : 1 1 0 0 0 1 1 0 0 0 0 0 0 0 0 
 700  4  4  3 : 1 1 1 0 0 0 1 0 0 0 0 0 0 0 0 
 700  4  4  4 : 1 1 1 0 0 1 0 0 0 0 0 0 0 0 0 
 701  4  2  1 : 1 0 0 0 0 1 1 0 1 0 0 0 0 0 0 
 701  4  2  2 : 1 1 1 0 1 0 0 0 0 0 0 0 0 0 0 
 702  4  2  1 : 1 0 0 0 0 1 1 1 0 0 0 0 0 0 0 
 702  4  2  2 : 1 1 1 1 0 0 0 0 0 0 0 0 0 0 0 
 703  4  1  1 : 0 0 0 0 0 0 0 0 0 0 0 1 0 1 2 
 704  4  2  1 : 0 0 0 0 0 0 0 0 0 0 0 1 0 2 1 
 704  4  2  2 : 0 0 0 0 0 0 0 0 0 0 0 2 0 1 1 
 705  4  2  1 : 0 0 0 0 0 0 0 0 0 0 0 1 1 0 2 
 705  4  2  2 : 0 0 0 0 0 0 0 0 0 0 1 0 0 1 2 
 706  4  2  1 : 0 0 0 0 0 0 0 0 0 0 0 2 1 0 1 
 706  4  2  2 : 0 0 0 0 0 0 0 0 0 0 1 0 0 2 1 
 707  4  1  1 : 0 0 0 0 0 0 0 0 0 0 1 0 1 0 2 
 708  4  2  1 : 0 0 0 0 0 0 0 0 0 0 0 0 1 1 2 
 708  4  2  2 : 0 0 0 0 0 0 0 0 0 0 1 1 0 0 2 
 709  4  2  1 : 0 0 0 0 0 0 0 0 0 0 0 2 1 1 0 
 709  4  2  2 : 0 0 0 0 0 0 0 0 0 0 1 1 0 2 0 
 710  4  2  1 : 0 0 0 0 0 0 0 0 0 0 0 0 1 2 1 
 710  4  2  2 : 0 0 0 0 0 0 0 0 0 0 1 2 0 0 1 
 711  4  2  1 : 0 0 0 0 0 0 0 0 0 0 0 1 1 2 0 
 711  4  2  2 : 0 0 0 0 0 0 0 0 0 0 1 2 0 1 0 
 712  4  2  1 : 0 0 0 0 0 0 0 0 0 0 1 0 1 2 0 
 712  4  2  2 : 0 0 0 0 0 0 0 0 0 0 1 2 1 0 0 
 713  4  2  1 : 0 0 0 0 0 0 0 0 0 0 0 1 2 0 1 
 713  4  2  2 : 0 0 0 0 0 0 0 0 0 0 2 0 0 1 1 
 714  4  2  1 : 0 0 0 0 0 0 0 0 0 0 1 0 2 0 1 
 714  4  2  2 : 0 0 0 0 0 0 0 0 0 0 2 0 1 0 1 
 715  4  2  1 : 0 0 0 0 0 0 0 0 0 0 1 1 2 0 0 
 715  4  2  2 : 0 0 0 0 0 0 0 0 0 0 2 0 1 1 0 
 716  4  2  1 : 0 0 0 0 0 0 0 0 0 0 0 0 2 1 1 
 716  4  2  2 : 0 0 0 0 0 0 0 0 0 0 2 1 0 0 1 
 717  4  2  1 : 0 0 0 0 0 0 0 0 0 0 0 1 2 1 0 
 717  4  2  2 : 0 0 0 0 0 0 0 0 0 0 2 1 0 1 0 
 718  4  2  1 : 0 0 0 0 0 0 0 0 0 0 1 0 2 1 0 
 718  4  2  2 : 0 0 0 0 0 0 0 0 0 0 2 1 1 0 0 
 719  4  2  1 : 0 0 0 0 0 0 0 0 0 1 0 0 0 1 2 
 719  4  2  2 : 0 0 0 0 0 0 0 0 0 1 0 1 0 0 2 
 720  4  2  1 : 0 0 0 0 0 0 0 0 0 1 0 0 0 2 1 
 720  4  2  2 : 0 0 0 0 0 0 0 0 0 1 0 2 0 0 1 
 721  4  2  1 : 0 0 0 0 0 0 0 0 0 1 0 1 0 2 0 
 721  4  2  2 : 0 0 0 0 0 0 0 0 0 1 0 2 0 1 0 
 722  4  2  1 : 0 0 0 0 0 0 0 0 0 1 0 0 1 0 2 
 722  4  2  2 : 0 0 0 0 0 0 0 0 0 1 1 0 0 0 2 
 723  4  2  1 : 0 0 0 0 0 0 0 0 0 1 0 2 1 0 0 
 723  4  2  2 : 0 0 0 0 0 0 0 0 0 1 1 0 0 2 0 
 724  4  2  1 : 0 0 0 0 0 0 0 0 0 1 0 0 1 2 0 
 724  4  2  2 : 0 0 0 0 0 0 0 0 0 1 1 2 0 0 0 
 725  4  2  1 : 0 0 0 0 0 0 0 0 0 1 0 0 2 0 1 
 725  4  2  2 : 0 0 0 0 0 0 0 0 0 1 2 0 0 0 1 
 726  4  2  1 : 0 0 0 0 0 0 0 0 0 1 0 1 2 0 0 
 726  4  2  2 : 0 0 0 0 0 0 0 0 0 1 2 0 0 1 0 
 727  4  2  1 : 0 0 0 0 0 0 0 0 0 1 1 0 2 0 0 
 727  4  2  2 : 0 0 0 0 0 0 0 0 0 1 2 0 1 0 0 
 728  4  2  1 : 0 0 0 0 0 0 0 0 0 1 0 0 2 1 0 
 728  4  2  2 : 0 0 0 0 0 0 0 0 0 1 2 1 0 0 0 
 729  4  2  1 : 0 0 0 0 0 0 0 0 0 2 0 0 0 1 1 
 729  4  2  2 : 0 0 0 0 0 0 0 0 0 2 0 1 0 0 1 
 730  4  1  1 : 0 0 0 0 0 0 0 0 0 2 0 1 0 1 0 
 731  4  2  1 : 0 0 0 0 0 0 0 0 0 2 0 0 1 0 1 
 731  4  2  2 : 0 0 0 0 0 0 0 0 0 2 1 0 0 0 1 
 732  4  2  1 : 0 0 0 0 0 0 0 0 0 2 0 1 1 0 0 
 732  4  2  2 : 0 0 0 0 0 0 0 0 0 2 1 0 0 1 0 
 733  4  1  1 : 0 0 0 0 0 0 0 0 0 2 1 0 1 0 0 
 734  4  2  1 : 0 0 0 0 0 0 0 0 0 2 0 0 1 1 0 
 734  4  2  2 : 0 0 0 0 0 0 0 0 0 2 1 1 0 0 0 
 735  4  4  1 : 0 0 0 0 0 0 0 0 1 0 0 0 0 1 2 
 735  4  4  2 : 0 0 0 0 0 0 0 0 1 0 0 1 0 0 2 
 735  4  4  3 : 0 0 0 0 1 0 0 0 0 0 0 0 0 1 2 
 735  4  4  4 : 0 0 0 0 1 0 0 0 0 0 0 1 0 0 2 
 736  4  4  1 : 0 0 0 0 0 0 0 0 1 0 0 0 0 2 1 
 736  4  4  2 : 0 0 0 0 0 0 0 0 1 0 0 2 0 0 1 
 736  4  4  3 : 0 0 0 0 1 0 0 0 0 0 0 0 0 2 1 
 736  4  4  4 : 0 0 0 0 1 0 0 0 0 0 0 2 0 0 1 
 737  4  4  1 : 0 0 0 0 0 0 0 0 1 0 0 1 0 2 0 
 737  4  4  2 : 0 0 0 0 0 0 0 0 1 0 0 2 0 1 0 
 737  4  4  3 : 0 0 0 0 1 0 0 0 0 0 0 1 0 2 0 
 737  4  4  4 : 0 0 0 0 1 0 0 0 0 0 0 2 0 1 0 
 738  4  4  1 : 0 0 0 0 0 0 0 0 1 0 0 0 1 0 2 
 738  4  4  2 : 0 0 0 0 0 0 0 0 1 0 1 0 0 0 2 
 738  4  4  3 : 0 0 0 0 1 0 0 0 0 0 0 0 1 0 2 
 738  4  4  4 : 0 0 0 0 1 0 0 0 0 0 1 0 0 0 2 
 739  4  4  1 : 0 0 0 0 0 0 0 0 1 0 0 2 1 0 0 
 739  4  4  2 : 0 0 0 0 0 0 0 0 1 0 1 0 0 2 0 
 739  4  4  3 : 0 0 0 0 1 0 0 0 0 0 0 2 1 0 0 
 739  4  4  4 : 0 0 0 0 1 0 0 0 0 0 1 0 0 2 0 
 740  4  4  1 : 0 0 0 0 0 0 0 0 1 0 0 0 1 2 0 
 740  4  4  2 : 0 0 0 0 0 0 0 0 1 0 1 2 0 0 0 
 740  4  4  3 : 0 0 0 0 1 0 0 0 0 0 0 0 1 2 0 
 740  4  4  4 : 0 0 0 0 1 0 0 0 0 0 1 2 0 0 0 
 741  4  4  1 : 0 0 0 0 0 0 0 0 1 0 0 0 2 0 1 
 741  4  4  2 : 0 0 0 0 0 0 0 0 1 0 2 0 0 0 1 
 741  4  4  3 : 0 0 0 0 1 0 0 0 0 0 0 0 2 0 1 
 741  4  4  4 : 0 0 0 0 1 0 0 0 0 0 2 0 0 0 1 
 742  4  4  1 : 0 0 0 0 0 0 0 0 1 0 0 1 2 0 0 
 742  4  4  2 : 0 0 0 0 0 0 0 0 1 0 2 0 0 1 0 
 742  4  4  3 : 0 0 0 0 1 0 0 0 0 0 0 1 2 0 0 
 742  4  4  4 : 0 0 0 0 1 0 0 0 0 0 2 0 0 1 0 
 743  4  4  1 : 0 0 0 0 0 0 0 0 1 0 1 0 2 0 0 
 743  4  4  2 : 0 0 0 0 0 0 0 0 1 0 2 0 1 0 0 
 743  4  4  3 : 0 0 0 0 1 0 0 0 0 0 1 0 2 0 0 
 743  4  4  4 : 0 0 0 0 1 0 0 0 0 0 2 0 1 0 0 
 744  4  4  1 : 0 0 0 0 0 0 0 0 1 0 0 0 2 1 0 
 744  4  4  2 : 0 0 0 0 0 0 0 0 1 0 2 1 0 0 0 
 744  4  4  3 : 0 0 0 0 1 0 0 0 0 0 0 0 2 1 0 
 744  4  4  4 : 0 0 0 0 1 0 0 0 0 0 2 1 0 0 0 
 745  4  2  1 : 0 0 0 0 0 0 0 0 1 1 0 0 0 0 2 
 745  4  2  2 : 0 0 0 0 1 0 0 0 0 1 0 0 0 0 2 
 746  4  4  1 : 0 0 0 0 0 0 0 0 1 1 0 0 0 2 0 
 746  4  4  2 : 0 0 0 0 0 0 0 0 1 1 0 2 0 0 0 
 746  4  4  3 : 0 0 0 0 1 0 0 0 0 1 0 0 0 2 0 
 746  4  4  4 : 0 0 0 0 1 0 0 0 0 1 0 2 0 0 0 
 747  4  4  1 : 0 0 0 0 0 0 0 0 1 1 0 0 2 0 0 
 747  4  4  2 : 0 0 0 0 0 0 0 0 1 1 2 0 0 0 0 
 747  4  4  3 : 0 0 0 0 1 0 0 0 0 1 0 0 2 0 0 
 747  4  4  4 : 0 0 0 0 1 0 0 0 0 1 2 0 0 0 0 
 748  4  2  1 : 0 0 0 0 0 0 0 0 1 2 0 0 0 0 1 
 748  4  2  2 : 0 0 0 0 1 0 0 0 0 2 0 0 0 0 1 
 749  4  4  1 : 0 0 0 0 0 0 0 0 1 2 0 0 0 1 0 
 749  4  4  2 : 0 0 0 0 0 0 0 0 1 2 0 1 0 0 0 
 749  4  4  3 : 0 0 0 0 1 0 0 0 0 2 0 0 0 1 0 
 749  4  4  4 : 0 0 0 0 1 0 0 0 0 2 0 1 0 0 0 
 750  4  4  1 : 0 0 0 0 0 0 0 0 1 2 0 0 1 0 0 
 750  4  4  2 : 0 0 0 0 0 0 0 0 1 2 1 0 0 0 0 
 750  4  4  3 : 0 0 0 0 1 0 0 0 0 2 0 0 1 0 0 
 750  4  4  4 : 0 0 0 0 1 0 0 0 0 2 1 0 0 0 0 
 751  4  1  1 : 0 0 0 0 1 0 0 0 1 0 0 0 0 0 2 
 752  4  2  1 : 0 0 0 0 1 0 0 0 1 0 0 0 0 2 0 
 752  4  2  2 : 0 0 0 0 1 0 0 0 1 0 0 2 0 0 0 
 753  4  2  1 : 0 0 0 0 1 0 0 0 1 0 0 0 2 0 0 
 753  4  2  2 : 0 0 0 0 1 0 0 0 1 0 2 0 0 0 0 
 754  4  1  1 : 0 0 0 0 1 0 0 0 1 2 0 0 0 0 0 
 755  4  4  1 : 0 0 0 0 0 0 0 0 2 0 0 0 0 1 1 
 755  4  4  2 : 0 0 0 0 0 0 0 0 2 0 0 1 0 0 1 
 755  4  4  3 : 0 0 0 0 2 0 0 0 0 0 0 0 0 1 1 
 755  4  4  4 : 0 0 0 0 2 0 0 0 0 0 0 1 0 0 1 
 756  4  2  1 : 0 0 0 0 0 0 0 0 2 0 0 1 0 1 0 
 756  4  2  2 : 0 0 0 0 2 0 0 0 0 0 0 1 0 1 0 
 757  4  4  1 : 0 0 0 0 0 0 0 0 2 0 0 0 1 0 1 
 757  4  4  2 : 0 0 0 0 0 0 0 0 2 0 1 0 0 0 1 
 757  4  4  3 : 0 0 0 0 2 0 0 0 0 0 0 0 1 0 1 
 757  4  4  4 : 0 0 0 0 2 0 0 0 0 0 1 0 0 0 1 
 758  4  4  1 : 0 0 0 0 0 0 0 0 2 0 0 1 1 0 0 
 758  4  4  2 : 0 0 0 0 0 0 0 0 2 0 1 0 0 1 0 
 758  4  4  3 : 0 0 0 0 2 0 0 0 0 0 0 1 1 0 0 
 758  4  4  4 : 0 0 0 0 2 0 0 0 0 0 1 0 0 1 0 
 759  4  2  1 : 0 0 0 0 0 0 0 0 2 0 1 0 1 0 0 
 759  4  2  2 : 0 0 0 0 2 0 0 0 0 0 1 0 1 0 0 
 760  4  4  1 : 0 0 0 0 0 0 0 0 2 0 0 0 1 1 0 
 760  4  4  2 : 0 0 0 0 0 0 0 0 2 0 1 1 0 0 0 
 760  4  4  3 : 0 0 0 0 2 0 0 0 0 0 0 0 1 1 0 
 760  4  4  4 : 0 0 0 0 2 0 0 0 0 0 1 1 0 0 0 
 761  4  2  1 : 0 0 0 0 0 0 0 0 2 1 0 0 0 0 1 
 761  4  2  2 : 0 0 0 0 2 0 0 0 0 1 0 0 0 0 1 
 762  4  4  1 : 0 0 0 0 0 0 0 0 2 1 0 0 0 1 0 
 762  4  4  2 : 0 0 0 0 0 0 0 0 2 1 0 1 0 0 0 
 762  4  4  3 : 0 0 0 0 2 0 0 0 0 1 0 0 0 1 0 
 762  4  4  4 : 0 0 0 0 2 0 0 0 0 1 0 1 0 0 0 
 763  4  4  1 : 0 0 0 0 0 0 0 0 2 1 0 0 1 0 0 
 763  4  4  2 : 0 0 0 0 0 0 0 0 2 1 1 0 0 0 0 
 763  4  4  3 : 0 0 0 0 2 0 0 0 0 1 0 0 1 0 0 
 763  4  4  4 : 0 0 0 0 2 0 0 0 0 1 1 0 0 0 0 
 764  4  2  1 : 0 0 0 0 1 0 0 0 2 0 0 0 0 0 1 
 764  4  2  2 : 0 0 0 0 2 0 0 0 1 0 0 0 0 0 1 
 765  4  4  1 : 0 0 0 0 1 0 0 0 2 0 0 0 0 1 0 
 765  4  4  2 : 0 0 0 0 1 0 0 0 2 0 0 1 0 0 0 
 765  4  4  3 : 0 0 0 0 2 0 0 0 1 0 0 0 0 1 0 
 765  4  4  4 : 0 0 0 0 2 0 0 0 1 0 0 1 0 0 0 
 766  4  4  1 : 0 0 0 0 1 0 0 0 2 0 0 0 1 0 0 
 766  4  4  2 : 0 0 0 0 1 0 0 0 2 0 1 0 0 0 0 
 766  4  4  3 : 0 0 0 0 2 0 0 0 1 0 0 0 1 0 0 
 766  4  4  4 : 0 0 0 0 2 0 0 0 1 0 1 0 0 0 0 
 767  4  2  1 : 0 0 0 0 1 0 0 0 2 1 0 0 0 0 0 
 767  4  2  2 : 0 0 0 0 2 0 0 0 1 1 0 0 0 0 0 
 768  4  4  1 : 0 0 0 0 0 0 0 1 0 0 0 0 0 1 2 
 768  4  4  2 : 0 0 0 0 0 0 0 1 0 0 0 1 0 0 2 
 768  4  4  3 : 0 0 0 1 0 0 0 0 0 0 0 0 0 1 2 
 768  4  4  4 : 0 0 0 1 0 0 0 0 0 0 0 1 0 0 2 
 769  4  4  1 : 0 0 0 0 0 0 0 1 0 0 0 0 0 2 1 
 769  4  4  2 : 0 0 0 0 0 0 0 1 0 0 0 2 0 0 1 
 769  4  4  3 : 0 0 0 1 0 0 0 0 0 0 0 0 0 2 1 
 769  4  4  4 : 0 0 0 1 0 0 0 0 0 0 0 2 0 0 1 
 770  4  4  1 : 0 0 0 0 0 0 0 1 0 0 0 1 0 2 0 
 770  4  4  2 : 0 0 0 0 0 0 0 1 0 0 0 2 0 1 0 
 770  4  4  3 : 0 0 0 1 0 0 0 0 0 0 0 1 0 2 0 
 770  4  4  4 : 0 0 0 1 0 0 0 0 0 0 0 2 0 1 0 
 771  4  4  1 : 0 0 0 0 0 0 0 1 0 0 0 0 1 0 2 
 771  4  4  2 : 0 0 0 0 0 0 0 1 0 0 1 0 0 0 2 
 771  4  4  3 : 0 0 0 1 0 0 0 0 0 0 0 0 1 0 2 
 771  4  4  4 : 0 0 0 1 0 0 0 0 0 0 1 0 0 0 2 
 772  4  4  1 : 0 0 0 0 0 0 0 1 0 0 0 2 1 0 0 
 772  4  4  2 : 0 0 0 0 0 0 0 1 0 0 1 0 0 2 0 
 772  4  4  3 : 0 0 0 1 0 0 0 0 0 0 0 2 1 0 0 
 772  4  4  4 : 0 0 0 1 0 0 0 0 0 0 1 0 0 2 0 
 773  4  4  1 : 0 0 0 0 0 0 0 1 0 0 0 0 1 2 0 
 773  4  4  2 : 0 0 0 0 0 0 0 1 0 0 1 2 0 0 0 
 773  4  4  3 : 0 0 0 1 0 0 0 0 0 0 0 0 1 2 0 
 773  4  4  4 : 0 0 0 1 0 0 0 0 0 0 1 2 0 0 0 
 774  4  4  1 : 0 0 0 0 0 0 0 1 0 0 0 0 2 0 1 
 774  4  4  2 : 0 0 0 0 0 0 0 1 0 0 2 0 0 0 1 
 774  4  4  3 : 0 0 0 1 0 0 0 0 0 0 0 0 2 0 1 
 774  4  4  4 : 0 0 0 1 0 0 0 0 0 0 2 0 0 0 1 
 775  4  4  1 : 0 0 0 0 0 0 0 1 0 0 0 1 2 0 0 
 775  4  4  2 : 0 0 0 0 0 0 0 1 0 0 2 0 0 1 0 
 775  4  4  3 : 0 0 0 1 0 0 0 0 0 0 0 1 2 0 0 
 775  4  4  4 : 0 0 0 1 0 0 0 0 0 0 2 0 0 1 0 
 776  4  4  1 : 0 0 0 0 0 0 0 1 0 0 1 0 2 0 0 
 776  4  4  2 : 0 0 0 0 0 0 0 1 0 0 2 0 1 0 0 
 776  4  4  3 : 0 0 0 1 0 0 0 0 0 0 1 0 2 0 0 
 776  4  4  4 : 0 0 0 1 0 0 0 0 0 0 2 0 1 0 0 
 777  4  4  1 : 0 0 0 0 0 0 0 1 0 0 0 0 2 1 0 
 777  4  4  2 : 0 0 0 0 0 0 0 1 0 0 2 1 0 0 0 
 777  4  4  3 : 0 0 0 1 0 0 0 0 0 0 0 0 2 1 0 
 777  4  4  4 : 0 0 0 1 0 0 0 0 0 0 2 1 0 0 0 
 778  4  2  1 : 0 0 0 0 0 0 0 1 0 1 0 0 0 0 2 
 778  4  2  2 : 0 0 0 1 0 0 0 0 0 1 0 0 0 0 2 
 779  4  4  1 : 0 0 0 0 0 0 0 1 0 1 0 0 0 2 0 
 779  4  4  2 : 0 0 0 0 0 0 0 1 0 1 0 2 0 0 0 
 779  4  4  3 : 0 0 0 1 0 0 0 0 0 1 0 0 0 2 0 
 779  4  4  4 : 0 0 0 1 0 0 0 0 0 1 0 2 0 0 0 
 780  4  4  1 : 0 0 0 0 0 0 0 1 0 1 0 0 2 0 0 
 780  4  4  2 : 0 0 0 0 0 0 0 1 0 1 2 0 0 0 0 
 780  4  4  3 : 0 0 0 1 0 0 0 0 0 1 0 0 2 0 0 
 780  4  4  4 : 0 0 0 1 0 0 0 0 0 1 2 0 0 0 0 
 781  4  2  1 : 0 0 0 0 0 0 0 1 0 2 0 0 0 0 1 
 781  4  2  2 : 0 0 0 1 0 0 0 0 0 2 0 0 0 0 1 
 782  4  4  1 : 0 0 0 0 0 0 0 1 0 2 0 0 0 1 0 
 782  4  4  2 : 0 0 0 0 0 0 0 1 0 2 0 1 0 0 0 
 782  4  4  3 : 0 0 0 1 0 0 0 0 0 2 0 0 0 1 0 
 782  4  4  4 : 0 0 0 1 0 0 0 0 0 2 0 1 0 0 0 
 783  4  4  1 : 0 0 0 0 0 0 0 1 0 2 0 0 1 0 0 
 783  4  4  2 : 0 0 0 0 0 0 0 1 0 2 1 0 0 0 0 
 783  4  4  3 : 0 0 0 1 0 0 0 0 0 2 0 0 1 0 0 
 783  4  4  4 : 0 0 0 1 0 0 0 0 0 2 1 0 0 0 0 
 784  4  2  1 : 0 0 0 0 1 0 0 1 0 0 0 0 0 0 2 
 784  4  2  2 : 0 0 0 1 0 0 0 0 1 0 0 0 0 0 2 
 785  4  4  1 : 0 0 0 0 1 0 0 1 0 0 0 0 0 2 0 
 785  4  4  2 : 0 0 0 0 1 0 0 1 0 0 0 2 0 0 0 
 785  4  4  3 : 0 0 0 1 0 0 0 0 1 0 0 0 0 2 0 
 785  4  4  4 : 0 0 0 1 0 0 0 0 1 0 0 2 0 0 0 
 786  4  4  1 : 0 0 0 0 1 0 0 1 0 0 0 0 2 0 0 
 786  4  4  2 : 0 0 0 0 1 0 0 1 0 0 2 0 0 0 0 
 786  4  4  3 : 0 0 0 1 0 0 0 0 1 0 0 0 2 0 0 
 786  4  4  4 : 0 0 0 1 0 0 0 0 1 0 2 0 0 0 0 
 787  4  2  1 : 0 0 0 0 1 0 0 1 0 2 0 0 0 0 0 
 787  4  2  2 : 0 0 0 1 0 0 0 0 1 2 0 0 0 0 0 
 788  4  2  1 : 0 0 0 0 2 0 0 1 0 0 0 0 0 0 1 
 788  4  2  2 : 0 0 0 1 0 0 0 0 2 0 0 0 0 0 1 
 789  4  4  1 : 0 0 0 0 2 0 0 1 0 0 0 0 0 1 0 
 789  4  4  2 : 0 0 0 0 2 0 0 1 0 0 0 1 0 0 0 
 789  4  4  3 : 0 0 0 1 0 0 0 0 2 0 0 0 0 1 0 
 789  4  4  4 : 0 0 0 1 0 0 0 0 2 0 0 1 0 0 0 
 790  4  4  1 : 0 0 0 0 2 0 0 1 0 0 0 0 1 0 0 
 790  4  4  2 : 0 0 0 0 2 0 0 1 0 0 1 0 0 0 0 
 790  4  4  3 : 0 0 0 1 0 0 0 0 2 0 0 0 1 0 0 
 790  4  4  4 : 0 0 0 1 0 0 0 0 2 0 1 0 0 0 0 
 791  4  2  1 : 0 0 0 0 2 0 0 1 0 1 0 0 0 0 0 
 791  4  2  2 : 0 0 0 1 0 0 0 0 2 1 0 0 0 0 0 
 792  4  1  1 : 0 0 0 1 0 0 0 1 0 0 0 0 0 0 2 
 793  4  2  1 : 0 0 0 1 0 0 0 1 0 0 0 0 0 2 0 
 793  4  2  2 : 0 0 0 1 0 0 0 1 0 0 0 2 0 0 0 
 794  4  2  1 : 0 0 0 1 0 0 0 1 0 0 0 0 2 0 0 
 794  4  2  2 : 0 0 0 1 0 0 0 1 0 0 2 0 0 0 0 
 795  4  1  1 : 0 0 0 1 0 0 0 1 0 2 0 0 0 0 0 
 796  4  2  1 : 0 0 0 0 0 0 0 1 1 0 0 0 0 0 2 
 796  4  2  2 : 0 0 0 1 1 0 0 0 0 0 0 0 0 0 2 
 797  4  4  1 : 0 0 0 0 0 0 0 1 1 0 0 0 0 2 0 
 797  4  4  2 : 0 0 0 0 0 0 0 1 1 0 0 2 0 0 0 
 797  4  4  3 : 0 0 0 1 1 0 0 0 0 0 0 0 0 2 0 
 797  4  4  4 : 0 0 0 1 1 0 0 0 0 0 0 2 0 0 0 
 798  4  4  1 : 0 0 0 0 0 0 0 1 1 0 0 0 2 0 0 
 798  4  4  2 : 0 0 0 0 0 0 0 1 1 0 2 0 0 0 0 
 798  4  4  3 : 0 0 0 1 1 0 0 0 0 0 0 0 2 0 0 
 798  4  4  4 : 0 0 0 1 1 0 0 0 0 0 2 0 0 0 0 
 799  4  2  1 : 0 0 0 0 0 0 0 1 1 2 0 0 0 0 0 
 799  4  2  2 : 0 0 0 1 1 0 0 0 0 2 0 0 0 0 0 
 800  4  2  1 : 0 0 0 0 2 0 0 1 1 0 0 0 0 0 0 
 800  4  2  2 : 0 0 0 1 1 0 0 0 2 0 0 0 0 0 0 
 801  4  2  1 : 0 0 0 0 0 0 0 1 2 0 0 0 0 0 1 
 801  4  2  2 : 0 0 0 1 2 0 0 0 0 0 0 0 0 0 1 
 802  4  4  1 : 0 0 0 0 0 0 0 1 2 0 0 0 0 1 0 
 802  4  4  2 : 0 0 0 0 0 0 0 1 2 0 0 1 0 0 0 
 802  4  4  3 : 0 0 0 1 2 0 0 0 0 0 0 0 0 1 0 
 802  4  4  4 : 0 0 0 1 2 0 0 0 0 0 0 1 0 0 0 
 803  4  4  1 : 0 0 0 0 0 0 0 1 2 0 0 0 1 0 0 
 803  4  4  2 : 0 0 0 0 0 0 0 1 2 0 1 0 0 0 0 
 803  4  4  3 : 0 0 0 1 2 0 0 0 0 0 0 0 1 0 0 
 803  4  4  4 : 0 0 0 1 2 0 0 0 0 0 1 0 0 0 0 
 804  4  2  1 : 0 0 0 0 0 0 0 1 2 1 0 0 0 0 0 
 804  4  2  2 : 0 0 0 1 2 0 0 0 0 1 0 0 0 0 0 
 805  4  2  1 : 0 0 0 0 1 0 0 1 2 0 0 0 0 0 0 
 805  4  2  2 : 0 0 0 1 2 0 0 0 1 0 0 0 0 0 0 
 806  4  2  1 : 0 0 0 1 0 0 0 1 2 0 0 0 0 0 0 
 806  4  2  2 : 0 0 0 1 2 0 0 1 0 0 0 0 0 0 0 
 807  4  4  1 : 0 0 0 0 0 0 0 2 0 0 0 0 0 1 1 
 807  4  4  2 : 0 0 0 0 0 0 0 2 0 0 0 1 0 0 1 
 807  4  4  3 : 0 0 0 2 0 0 0 0 0 0 0 0 0 1 1 
 807  4  4  4 : 0 0 0 2 0 0 0 0 0 0 0 1 0 0 1 
 808  4  2  1 : 0 0 0 0 0 0 0 2 0 0 0 1 0 1 0 
 808  4  2  2 : 0 0 0 2 0 0 0 0 0 0 0 1 0 1 0 
 809  4  4  1 : 0 0 0 0 0 0 0 2 0 0 0 0 1 0 1 
 809  4  4  2 : 0 0 0 0 0 0 0 2 0 0 1 0 0 0 1 
 809  4  4  3 : 0 0 0 2 0 0 0 0 0 0 0 0 1 0 1 
 809  4  4  4 : 0 0 0 2 0 0 0 0 0 0 1 0 0 0 1 
 810  4  4  1 : 0 0 0 0 0 0 0 2 0 0 0 1 1 0 0 
 810  4  4  2 : 0 0 0 0 0 0 0 2 0 0 1 0 0 1 0 
 810  4  4  3 : 0 0 0 2 0 0 0 0 0 0 0 1 1 0 0 
 810  4  4  4 : 0 0 0 2 0 0 0 0 0 0 1 0 0 1 0 
 811  4  2  1 : 0 0 0 0 0 0 0 2 0 0 1 0 1 0 0 
 811  4  2  2 : 0 0 0 2 0 0 0 0 0 0 1 0 1 0 0 
 812  4  4  1 : 0 0 0 0 0 0 0 2 0 0 0 0 1 1 0 
 812  4  4  2 : 0 0 0 0 0 0 0 2 0 0 1 1 0 0 0 
 812  4  4  3 : 0 0 0 2 0 0 0 0 0 0 0 0 1 1 0 
 812  4  4  4 : 0 0 0 2 0 0 0 0 0 0 1 1 0 0 0 
 813  4  2  1 : 0 0 0 0 0 0 0 2 0 1 0 0 0 0 1 
 813  4  2  2 : 0 0 0 2 0 0 0 0 0 1 0 0 0 0 1 
 814  4  4  1 : 0 0 0 0 0 0 0 2 0 1 0 0 0 1 0 
 814  4  4  2 : 0 0 0 0 0 0 0 2 0 1 0 1 0 0 0 
 814  4  4  3 : 0 0 0 2 0 0 0 0 0 1 0 0 0 1 0 
 814  4  4  4 : 0 0 0 2 0 0 0 0 0 1 0 1 0 0 0 
 815  4  4  1 : 0 0 0 0 0 0 0 2 0 1 0 0 1 0 0 
 815  4  4  2 : 0 0 0 0 0 0 0 2 0 1 1 0 0 0 0 
 815  4  4  3 : 0 0 0 2 0 0 0 0 0 1 0 0 1 0 0 
 815  4  4  4 : 0 0 0 2 0 0 0 0 0 1 1 0 0 0 0 
 816  4  2  1 : 0 0 0 0 1 0 0 2 0 0 0 0 0 0 1 
 816  4  2  2 : 0 0 0 2 0 0 0 0 1 0 0 0 0 0 1 
 817  4  4  1 : 0 0 0 0 1 0 0 2 0 0 0 0 0 1 0 
 817  4  4  2 : 0 0 0 0 1 0 0 2 0 0 0 1 0 0 0 
 817  4  4  3 : 0 0 0 2 0 0 0 0 1 0 0 0 0 1 0 
 817  4  4  4 : 0 0 0 2 0 0 0 0 1 0 0 1 0 0 0 
 818  4  4  1 : 0 0 0 0 1 0 0 2 0 0 0 0 1 0 0 
 818  4  4  2 : 0 0 0 0 1 0 0 2 0 0 1 0 0 0 0 
 818  4  4  3 : 0 0 0 2 0 0 0 0 1 0 0 0 1 0 0 
 818  4  4  4 : 0 0 0 2 0 0 0 0 1 0 1 0 0 0 0 
 819  4  2  1 : 0 0 0 0 1 0 0 2 0 1 0 0 0 0 0 
 819  4  2  2 : 0 0 0 2 0 0 0 0 1 1 0 0 0 0 0 
 820  4  2  1 : 0 0 0 1 0 0 0 2 0 0 0 0 0 0 1 
 820  4  2  2 : 0 0 0 2 0 0 0 1 0 0 0 0 0 0 1 
 821  4  4  1 : 0 0 0 1 0 0 0 2 0 0 0 0 0 1 0 
 821  4  4  2 : 0 0 0 1 0 0 0 2 0 0 0 1 0 0 0 
 821  4  4  3 : 0 0 0 2 0 0 0 1 0 0 0 0 0 1 0 
 821  4  4  4 : 0 0 0 2 0 0 0 1 0 0 0 1 0 0 0 
 822  4  4  1 : 0 0 0 1 0 0 0 2 0 0 0 0 1 0 0 
 822  4  4  2 : 0 0 0 1 0 0 0 2 0 0 1 0 0 0 0 
 822  4  4  3 : 0 0 0 2 0 0 0 1 0 0 0 0 1 0 0 
 822  4  4  4 : 0 0 0 2 0 0 0 1 0 0 1 0 0 0 0 
 823  4  2  1 : 0 0 0 1 0 0 0 2 0 1 0 0 0 0 0 
 823  4  2  2 : 0 0 0 2 0 0 0 1 0 1 0 0 0 0 0 
 824  4  2  1 : 0 0 0 1 1 0 0 2 0 0 0 0 0 0 0 
 824  4  2  2 : 0 0 0 2 0 0 0 1 1 0 0 0 0 0 0 
 825  4  2  1 : 0 0 0 0 0 0 0 2 1 0 0 0 0 0 1 
 825  4  2  2 : 0 0 0 2 1 0 0 0 0 0 0 0 0 0 1 
 826  4  4  1 : 0 0 0 0 0 0 0 2 1 0 0 0 0 1 0 
 826  4  4  2 : 0 0 0 0 0 0 0 2 1 0 0 1 0 0 0 
 826  4  4  3 : 0 0 0 2 1 0 0 0 0 0 0 0 0 1 0 
 826  4  4  4 : 0 0 0 2 1 0 0 0 0 0 0 1 0 0 0 
 827  4  4  1 : 0 0 0 0 0 0 0 2 1 0 0 0 1 0 0 
 827  4  4  2 : 0 0 0 0 0 0 0 2 1 0 1 0 0 0 0 
 827  4  4  3 : 0 0 0 2 1 0 0 0 0 0 0 0 1 0 0 
 827  4  4  4 : 0 0 0 2 1 0 0 0 0 0 1 0 0 0 0 
 828  4  2  1 : 0 0 0 0 0 0 0 2 1 1 0 0 0 0 0 
 828  4  2  2 : 0 0 0 2 1 0 0 0 0 1 0 0 0 0 0 
 829  4  2  1 : 0 0 0 0 1 0 0 2 1 0 0 0 0 0 0 
 829  4  2  2 : 0 0 0 2 1 0 0 0 1 0 0 0 0 0 0 
 830  4  2  1 : 0 0 0 1 0 0 0 2 1 0 0 0 0 0 0 
 830  4  2  2 : 0 0 0 2 1 0 0 1 0 0 0 0 0 0 0 
 831  4  4  1 : 0 0 0 0 0 0 1 0 0 0 0 1 0 0 2 
 831  4  4  2 : 0 0 0 0 0 1 0 0 0 0 0 0 0 1 2 
 831  4  4  3 : 0 0 1 0 0 0 0 0 0 0 0 1 0 0 2 
 831  4  4  4 : 0 1 0 0 0 0 0 0 0 0 0 0 0 1 2 
 832  4  4  1 : 0 0 0 0 0 0 1 0 0 0 0 2 0 0 1 
 832  4  4  2 : 0 0 0 0 0 1 0 0 0 0 0 0 0 2 1 
 832  4  4  3 : 0 0 1 0 0 0 0 0 0 0 0 2 0 0 1 
 832  4  4  4 : 0 1 0 0 0 0 0 0 0 0 0 0 0 2 1 
 833  4  4  1 : 0 0 0 0 0 0 1 0 0 0 1 0 0 0 2 
 833  4  4  2 : 0 0 0 0 0 1 0 0 0 0 0 0 1 0 2 
 833  4  4  3 : 0 0 1 0 0 0 0 0 0 0 1 0 0 0 2 
 833  4  4  4 : 0 1 0 0 0 0 0 0 0 0 0 0 1 0 2 
 834  4  4  1 : 0 0 0 0 0 0 1 0 0 0 1 2 0 0 0 
 834  4  4  2 : 0 0 0 0 0 1 0 0 0 0 0 0 1 2 0 
 834  4  4  3 : 0 0 1 0 0 0 0 0 0 0 1 2 0 0 0 
 834  4  4  4 : 0 1 0 0 0 0 0 0 0 0 0 0 1 2 0 
 835  4  4  1 : 0 0 0 0 0 0 1 0 0 0 2 0 0 0 1 
 835  4  4  2 : 0 0 0 0 0 1 0 0 0 0 0 0 2 0 1 
 835  4  4  3 : 0 0 1 0 0 0 0 0 0 0 2 0 0 0 1 
 835  4  4  4 : 0 1 0 0 0 0 0 0 0 0 0 0 2 0 1 
 836  4  4  1 : 0 0 0 0 0 0 1 0 0 0 2 1 0 0 0 
 836  4  4  2 : 0 0 0 0 0 1 0 0 0 0 0 0 2 1 0 
 836  4  4  3 : 0 0 1 0 0 0 0 0 0 0 2 1 0 0 0 
 836  4  4  4 : 0 1 0 0 0 0 0 0 0 0 0 0 2 1 0 
 837  4  4  1 : 0 0 0 0 0 0 1 0 0 0 0 0 0 1 2 
 837  4  4  2 : 0 0 0 0 0 1 0 0 0 0 0 1 0 0 2 
 837  4  4  3 : 0 0 1 0 0 0 0 0 0 0 0 0 0 1 2 
 837  4  4  4 : 0 1 0 0 0 0 0 0 0 0 0 1 0 0 2 
 838  4  4  1 : 0 0 0 0 0 0 1 0 0 0 0 2 0 1 0 
 838  4  4  2 : 0 0 0 0 0 1 0 0 0 0 0 1 0 2 0 
 838  4  4  3 : 0 0 1 0 0 0 0 0 0 0 0 2 0 1 0 
 838  4  4  4 : 0 1 0 0 0 0 0 0 0 0 0 1 0 2 0 
 839  4  4  1 : 0 0 0 0 0 0 1 0 0 0 2 0 0 1 0 
 839  4  4  2 : 0 0 0 0 0 1 0 0 0 0 0 1 2 0 0 
 839  4  4  3 : 0 0 1 0 0 0 0 0 0 0 2 0 0 1 0 
 839  4  4  4 : 0 1 0 0 0 0 0 0 0 0 0 1 2 0 0 
 840  4  4  1 : 0 0 0 0 0 0 1 0 0 0 0 0 0 2 1 
 840  4  4  2 : 0 0 0 0 0 1 0 0 0 0 0 2 0 0 1 
 840  4  4  3 : 0 0 1 0 0 0 0 0 0 0 0 0 0 2 1 
 840  4  4  4 : 0 1 0 0 0 0 0 0 0 0 0 2 0 0 1 
 841  4  4  1 : 0 0 0 0 0 0 1 0 0 0 0 1 0 2 0 
 841  4  4  2 : 0 0 0 0 0 1 0 0 0 0 0 2 0 1 0 
 841  4  4  3 : 0 0 1 0 0 0 0 0 0 0 0 1 0 2 0 
 841  4  4  4 : 0 1 0 0 0 0 0 0 0 0 0 2 0 1 0 
 842  4  4  1 : 0 0 0 0 0 0 1 0 0 0 1 0 0 2 0 
 842  4  4  2 : 0 0 0 0 0 1 0 0 0 0 0 2 1 0 0 
 842  4  4  3 : 0 0 1 0 0 0 0 0 0 0 1 0 0 2 0 
 842  4  4  4 : 0 1 0 0 0 0 0 0 0 0 0 2 1 0 0 
 843  4  4  1 : 0 0 0 0 0 0 1 0 0 0 0 0 1 0 2 
 843  4  4  2 : 0 0 0 0 0 1 0 0 0 0 1 0 0 0 2 
 843  4  4  3 : 0 0 1 0 0 0 0 0 0 0 0 0 1 0 2 
 843  4  4  4 : 0 1 0 0 0 0 0 0 0 0 1 0 0 0 2 
 844  4  4  1 : 0 0 0 0 0 0 1 0 0 0 0 2 1 0 0 
 844  4  4  2 : 0 0 0 0 0 1 0 0 0 0 1 0 0 2 0 
 844  4  4  3 : 0 0 1 0 0 0 0 0 0 0 0 2 1 0 0 
 844  4  4  4 : 0 1 0 0 0 0 0 0 0 0 1 0 0 2 0 
 845  4  4  1 : 0 0 0 0 0 0 1 0 0 0 2 0 1 0 0 
 845  4  4  2 : 0 0 0 0 0 1 0 0 0 0 1 0 2 0 0 
 845  4  4  3 : 0 0 1 0 0 0 0 0 0 0 2 0 1 0 0 
 845  4  4  4 : 0 1 0 0 0 0 0 0 0 0 1 0 2 0 0 
 846  4  4  1 : 0 0 0 0 0 0 1 0 0 0 0 0 1 2 0 
 846  4  4  2 : 0 0 0 0 0 1 0 0 0 0 1 2 0 0 0 
 846  4  4  3 : 0 0 1 0 0 0 0 0 0 0 0 0 1 2 0 
 846  4  4  4 : 0 1 0 0 0 0 0 0 0 0 1 2 0 0 0 
 847  4  4  1 : 0 0 0 0 0 0 1 0 0 0 0 0 2 0 1 
 847  4  4  2 : 0 0 0 0 0 1 0 0 0 0 2 0 0 0 1 
 847  4  4  3 : 0 0 1 0 0 0 0 0 0 0 0 0 2 0 1 
 847  4  4  4 : 0 1 0 0 0 0 0 0 0 0 2 0 0 0 1 
 848  4  4  1 : 0 0 0 0 0 0 1 0 0 0 0 1 2 0 0 
 848  4  4  2 : 0 0 0 0 0 1 0 0 0 0 2 0 0 1 0 
 848  4  4  3 : 0 0 1 0 0 0 0 0 0 0 0 1 2 0 0 
 848  4  4  4 : 0 1 0 0 0 0 0 0 0 0 2 0 0 1 0 
 849  4  4  1 : 0 0 0 0 0 0 1 0 0 0 1 0 2 0 0 
 849  4  4  2 : 0 0 0 0 0 1 0 0 0 0 2 0 1 0 0 
 849  4  4  3 : 0 0 1 0 0 0 0 0 0 0 1 0 2 0 0 
 849  4  4  4 : 0 1 0 0 0 0 0 0 0 0 2 0 1 0 0 
 850  4  4  1 : 0 0 0 0 0 0 1 0 0 0 0 0 2 1 0 
 850  4  4  2 : 0 0 0 0 0 1 0 0 0 0 2 1 0 0 0 
 850  4  4  3 : 0 0 1 0 0 0 0 0 0 0 0 0 2 1 0 
 850  4  4  4 : 0 1 0 0 0 0 0 0 0 0 2 1 0 0 0 
 851  4  4  1 : 0 0 0 0 0 0 1 0 0 1 0 0 0 0 2 
 851  4  4  2 : 0 0 0 0 0 1 0 0 0 1 0 0 0 0 2 
 851  4  4  3 : 0 0 1 0 0 0 0 0 0 1 0 0 0 0 2 
 851  4  4  4 : 0 1 0 0 0 0 0 0 0 1 0 0 0 0 2 
 852  4  4  1 : 0 0 0 0 0 0 1 0 0 1 0 2 0 0 0 
 852  4  4  2 : 0 0 0 0 0 1 0 0 0 1 0 0 0 2 0 
 852  4  4  3 : 0 0 1 0 0 0 0 0 0 1 0 2 0 0 0 
 852  4  4  4 : 0 1 0 0 0 0 0 0 0 1 0 0 0 2 0 
 853  4  4  1 : 0 0 0 0 0 0 1 0 0 1 2 0 0 0 0 
 853  4  4  2 : 0 0 0 0 0 1 0 0 0 1 0 0 2 0 0 
 853  4  4  3 : 0 0 1 0 0 0 0 0 0 1 2 0 0 0 0 
 853  4  4  4 : 0 1 0 0 0 0 0 0 0 1 0 0 2 0 0 
 854  4  4  1 : 0 0 0 0 0 0 1 0 0 1 0 0 0 2 0 
 854  4  4  2 : 0 0 0 0 0 1 0 0 0 1 0 2 0 0 0 
 854  4  4  3 : 0 0 1 0 0 0 0 0 0 1 0 0 0 2 0 
 854  4  4  4 : 0 1 0 0 0 0 0 0 0 1 0 2 0 0 0 
 855  4  4  1 : 0 0 0 0 0 0 1 0 0 1 0 0 2 0 0 
 855  4  4  2 : 0 0 0 0 0 1 0 0 0 1 2 0 0 0 0 
 855  4  4  3 : 0 0 1 0 0 0 0 0 0 1 0 0 2 0 0 
 855  4  4  4 : 0 1 0 0 0 0 0 0 0 1 2 0 0 0 0 
 856  4  4  1 : 0 0 0 0 0 0 1 0 0 2 0 0 0 0 1 
 856  4  4  2 : 0 0 0 0 0 1 0 0 0 2 0 0 0 0 1 
 856  4  4  3 : 0 0 1 0 0 0 0 0 0 2 0 0 0 0 1 
 856  4  4  4 : 0 1 0 0 0 0 0 0 0 2 0 0 0 0 1 
 857  4  4  1 : 0 0 0 0 0 0 1 0 0 2 0 1 0 0 0 
 857  4  4  2 : 0 0 0 0 0 1 0 0 0 2 0 0 0 1 0 
 857  4  4  3 : 0 0 1 0 0 0 0 0 0 2 0 1 0 0 0 
 857  4  4  4 : 0 1 0 0 0 0 0 0 0 2 0 0 0 1 0 
 858  4  4  1 : 0 0 0 0 0 0 1 0 0 2 1 0 0 0 0 
 858  4  4  2 : 0 0 0 0 0 1 0 0 0 2 0 0 1 0 0 
 858  4  4  3 : 0 0 1 0 0 0 0 0 0 2 1 0 0 0 0 
 858  4  4  4 : 0 1 0 0 0 0 0 0 0 2 0 0 1 0 0 
 859  4  4  1 : 0 0 0 0 0 0 1 0 0 2 0 0 0 1 0 
 859  4  4  2 : 0 0 0 0 0 1 0 0 0 2 0 1 0 0 0 
 859  4  4  3 : 0 0 1 0 0 0 0 0 0 2 0 0 0 1 0 
 859  4  4  4 : 0 1 0 0 0 0 0 0 0 2 0 1 0 0 0 
 860  4  4  1 : 0 0 0 0 0 0 1 0 0 2 0 0 1 0 0 
 860  4  4  2 : 0 0 0 0 0 1 0 0 0 2 1 0 0 0 0 
 860  4  4  3 : 0 0 1 0 0 0 0 0 0 2 0 0 1 0 0 
 860  4  4  4 : 0 1 0 0 0 0 0 0 0 2 1 0 0 0 0 
 861  4  4  1 : 0 0 0 0 1 0 1 0 0 0 0 0 0 0 2 
 861  4  4  2 : 0 0 0 0 1 1 0 0 0 0 0 0 0 0 2 
 861  4  4  3 : 0 0 1 0 0 0 0 0 1 0 0 0 0 0 2 
 861  4  4  4 : 0 1 0 0 0 0 0 0 1 0 0 0 0 0 2 
 862  4  4  1 : 0 0 0 0 1 0 1 0 0 0 0 2 0 0 0 
 862  4  4  2 : 0 0 0 0 1 1 0 0 0 0 0 0 0 2 0 
 862  4  4  3 : 0 0 1 0 0 0 0 0 1 0 0 2 0 0 0 
 862  4  4  4 : 0 1 0 0 0 0 0 0 1 0 0 0 0 2 0 
 863  4  4  1 : 0 0 0 0 1 0 1 0 0 0 2 0 0 0 0 
 863  4  4  2 : 0 0 0 0 1 1 0 0 0 0 0 0 2 0 0 
 863  4  4  3 : 0 0 1 0 0 0 0 0 1 0 2 0 0 0 0 
 863  4  4  4 : 0 1 0 0 0 0 0 0 1 0 0 0 2 0 0 
 864  4  4  1 : 0 0 0 0 1 0 1 0 0 0 0 0 0 2 0 
 864  4  4  2 : 0 0 0 0 1 1 0 0 0 0 0 2 0 0 0 
 864  4  4  3 : 0 0 1 0 0 0 0 0 1 0 0 0 0 2 0 
 864  4  4  4 : 0 1 0 0 0 0 0 0 1 0 0 2 0 0 0 
 865  4  4  1 : 0 0 0 0 1 0 1 0 0 0 0 0 2 0 0 
 865  4  4  2 : 0 0 0 0 1 1 0 0 0 0 2 0 0 0 0 
 865  4  4  3 : 0 0 1 0 0 0 0 0 1 0 0 0 2 0 0 
 865  4  4  4 : 0 1 0 0 0 0 0 0 1 0 2 0 0 0 0 
 866  4  4  1 : 0 0 0 0 1 0 1 0 0 2 0 0 0 0 0 
 866  4  4  2 : 0 0 0 0 1 1 0 0 0 2 0 0 0 0 0 
 866  4  4  3 : 0 0 1 0 0 0 0 0 1 2 0 0 0 0 0 
 866  4  4  4 : 0 1 0 0 0 0 0 0 1 2 0 0 0 0 0 
 867  4  4  1 : 0 0 0 0 2 0 1 0 0 0 0 0 0 0 1 
 867  4  4  2 : 0 0 0 0 2 1 0 0 0 0 0 0 0 0 1 
 867  4  4  3 : 0 0 1 0 0 0 0 0 2 0 0 0 0 0 1 
 867  4  4  4 : 0 1 0 0 0 0 0 0 2 0 0 0 0 0 1 
 868  4  4  1 : 0 0 0 0 2 0 1 0 0 0 0 1 0 0 0 
 868  4  4  2 : 0 0 0 0 2 1 0 0 0 0 0 0 0 1 0 
 868  4  4  3 : 0 0 1 0 0 0 0 0 2 0 0 1 0 0 0 
 868  4  4  4 : 0 1 0 0 0 0 0 0 2 0 0 0 0 1 0 
 869  4  4  1 : 0 0 0 0 2 0 1 0 0 0 1 0 0 0 0 
 869  4  4  2 : 0 0 0 0 2 1 0 0 0 0 0 0 1 0 0 
 869  4  4  3 : 0 0 1 0 0 0 0 0 2 0 1 0 0 0 0 
 869  4  4  4 : 0 1 0 0 0 0 0 0 2 0 0 0 1 0 0 
 870  4  4  1 : 0 0 0 0 2 0 1 0 0 0 0 0 0 1 0 
 870  4  4  2 : 0 0 0 0 2 1 0 0 0 0 0 1 0 0 0 
 870  4  4  3 : 0 0 1 0 0 0 0 0 2 0 0 0 0 1 0 
 870  4  4  4 : 0 1 0 0 0 0 0 0 2 0 0 1 0 0 0 
 871  4  4  1 : 0 0 0 0 2 0 1 0 0 0 0 0 1 0 0 
 871  4  4  2 : 0 0 0 0 2 1 0 0 0 0 1 0 0 0 0 
 871  4  4  3 : 0 0 1 0 0 0 0 0 2 0 0 0 1 0 0 
 871  4  4  4 : 0 1 0 0 0 0 0 0 2 0 1 0 0 0 0 
 872  4  4  1 : 0 0 0 0 2 0 1 0 0 1 0 0 0 0 0 
 872  4  4  2 : 0 0 0 0 2 1 0 0 0 1 0 0 0 0 0 
 872  4  4  3 : 0 0 1 0 0 0 0 0 2 1 0 0 0 0 0 
 872  4  4  4 : 0 1 0 0 0 0 0 0 2 1 0 0 0 0 0 
 873  4  4  1 : 0 0 0 1 0 0 1 0 0 0 0 0 0 0 2 
 873  4  4  2 : 0 0 0 1 0 1 0 0 0 0 0 0 0 0 2 
 873  4  4  3 : 0 0 1 0 0 0 0 1 0 0 0 0 0 0 2 
 873  4  4  4 : 0 1 0 0 0 0 0 1 0 0 0 0 0 0 2 
 874  4  4  1 : 0 0 0 1 0 0 1 0 0 0 0 2 0 0 0 
 874  4  4  2 : 0 0 0 1 0 1 0 0 0 0 0 0 0 2 0 
 874  4  4  3 : 0 0 1 0 0 0 0 1 0 0 0 2 0 0 0 
 874  4  4  4 : 0 1 0 0 0 0 0 1 0 0 0 0 0 2 0 
 875  4  4  1 : 0 0 0 1 0 0 1 0 0 0 2 0 0 0 0 
 875  4  4  2 : 0 0 0 1 0 1 0 0 0 0 0 0 2 0 0 
 875  4  4  3 : 0 0 1 0 0 0 0 1 0 0 2 0 0 0 0 
 875  4  4  4 : 0 1 0 0 0 0 0 1 0 0 0 0 2 0 0 
 876  4  4  1 : 0 0 0 1 0 0 1 0 0 0 0 0 0 2 0 
 876  4  4  2 : 0 0 0 1 0 1 0 0 0 0 0 2 0 0 0 
 876  4  4  3 : 0 0 1 0 0 0 0 1 0 0 0 0 0 2 0 
 876  4  4  4 : 0 1 0 0 0 0 0 1 0 0 0 2 0 0 0 
 877  4  4  1 : 0 0 0 1 0 0 1 0 0 0 0 0 2 0 0 
 877  4  4  2 : 0 0 0 1 0 1 0 0 0 0 2 0 0 0 0 
 877  4  4  3 : 0 0 1 0 0 0 0 1 0 0 0 0 2 0 0 
 877  4  4  4 : 0 1 0 0 0 0 0 1 0 0 2 0 0 0 0 
 878  4  4  1 : 0 0 0 1 0 0 1 0 0 2 0 0 0 0 0 
 878  4  4  2 : 0 0 0 1 0 1 0 0 0 2 0 0 0 0 0 
 878  4  4  3 : 0 0 1 0 0 0 0 1 0 2 0 0 0 0 0 
 878  4  4  4 : 0 1 0 0 0 0 0 1 0 2 0 0 0 0 0 
 879  4  4  1 : 0 0 0 1 2 0 1 0 0 0 0 0 0 0 0 
 879  4  4  2 : 0 0 0 1 2 1 0 0 0 0 0 0 0 0 0 
 879  4  4  3 : 0 0 1 0 0 0 0 1 2 0 0 0 0 0 0 
 879  4  4  4 : 0 1 0 0 0 0 0 1 2 0 0 0 0 0 0 
 880  4  4  1 : 0 0 0 2 0 0 1 0 0 0 0 0 0 0 1 
 880  4  4  2 : 0 0 0 2 0 1 0 0 0 0 0 0 0 0 1 
 880  4  4  3 : 0 0 1 0 0 0 0 2 0 0 0 0 0 0 1 
 880  4  4  4 : 0 1 0 0 0 0 0 2 0 0 0 0 0 0 1 
 881  4  4  1 : 0 0 0 2 0 0 1 0 0 0 0 1 0 0 0 
 881  4  4  2 : 0 0 0 2 0 1 0 0 0 0 0 0 0 1 0 
 881  4  4  3 : 0 0 1 0 0 0 0 2 0 0 0 1 0 0 0 
 881  4  4  4 : 0 1 0 0 0 0 0 2 0 0 0 0 0 1 0 
 882  4  4  1 : 0 0 0 2 0 0 1 0 0 0 1 0 0 0 0 
 882  4  4  2 : 0 0 0 2 0 1 0 0 0 0 0 0 1 0 0 
 882  4  4  3 : 0 0 1 0 0 0 0 2 0 0 1 0 0 0 0 
 882  4  4  4 : 0 1 0 0 0 0 0 2 0 0 0 0 1 0 0 
 883  4  4  1 : 0 0 0 2 0 0 1 0 0 0 0 0 0 1 0 
 883  4  4  2 : 0 0 0 2 0 1 0 0 0 0 0 1 0 0 0 
 883  4  4  3 : 0 0 1 0 0 0 0 2 0 0 0 0 0 1 0 
 883  4  4  4 : 0 1 0 0 0 0 0 2 0 0 0 1 0 0 0 
 884  4  4  1 : 0 0 0 2 0 0 1 0 0 0 0 0 1 0 0 
 884  4  4  2 : 0 0 0 2 0 1 0 0 0 0 1 0 0 0 0 
 884  4  4  3 : 0 0 1 0 0 0 0 2 0 0 0 0 1 0 0 
 884  4  4  4 : 0 1 0 0 0 0 0 2 0 0 1 0 0 0 0 
 885  4  4  1 : 0 0 0 2 0 0 1 0 0 1 0 0 0 0 0 
 885  4  4  2 : 0 0 0 2 0 1 0 0 0 1 0 0 0 0 0 
 885  4  4  3 : 0 0 1 0 0 0 0 2 0 1 0 0 0 0 0 
 885  4  4  4 : 0 1 0 0 0 0 0 2 0 1 0 0 0 0 0 
 886  4  4  1 : 0 0 0 2 1 0 1 0 0 0 0 0 0 0 0 
 886  4  4  2 : 0 0 0 2 1 1 0 0 0 0 0 0 0 0 0 
 886  4  4  3 : 0 0 1 0 0 0 0 2 1 0 0 0 0 0 0 
 886  4  4  4 : 0 1 0 0 0 0 0 2 1 0 0 0 0 0 0 
 887  4  2  1 : 0 0 1 0 0 1 0 0 0 0 0 0 0 0 2 
 887  4  2  2 : 0 1 0 0 0 0 1 0 0 0 0 0 0 0 2 
 888  4  4  1 : 0 0 1 0 0 1 0 0 0 0 0 0 0 2 0 
 888  4  4  2 : 0 0 1 0 0 1 0 0 0 0 0 2 0 0 0 
 888  4  4  3 : 0 1 0 0 0 0 1 0 0 0 0 0 0 2 0 
 888  4  4  4 : 0 1 0 0 0 0 1 0 0 0 0 2 0 0 0 
 889  4  4  1 : 0 0 1 0 0 1 0 0 0 0 0 0 2 0 0 
 889  4  4  2 : 0 0 1 0 0 1 0 0 0 0 2 0 0 0 0 
 889  4  4  3 : 0 1 0 0 0 0 1 0 0 0 0 0 2 0 0 
 889  4  4  4 : 0 1 0 0 0 0 1 0 0 0 2 0 0 0 0 
 890  4  2  1 : 0 0 1 0 0 1 0 0 0 2 0 0 0 0 0 
 890  4  2  2 : 0 1 0 0 0 0 1 0 0 2 0 0 0 0 0 
 891  4  2  1 : 0 0 1 0 0 0 1 0 0 0 0 0 0 0 2 
 891  4  2  2 : 0 1 0 0 0 1 0 0 0 0 0 0 0 0 2 
 892  4  2  1 : 0 0 1 0 0 0 1 0 0 0 0 2 0 0 0 
 892  4  2  2 : 0 1 0 0 0 1 0 0 0 0 0 0 0 2 0 
 893  4  2  1 : 0 0 1 0 0 0 1 0 0 0 2 0 0 0 0 
 893  4  2  2 : 0 1 0 0 0 1 0 0 0 0 0 0 2 0 0 
 894  4  2  1 : 0 0 1 0 0 0 1 0 0 0 0 0 0 2 0 
 894  4  2  2 : 0 1 0 0 0 1 0 0 0 0 0 2 0 0 0 
 895  4  2  1 : 0 0 1 0 0 0 1 0 0 0 0 0 2 0 0 
 895  4  2  2 : 0 1 0 0 0 1 0 0 0 0 2 0 0 0 0 
 896  4  2  1 : 0 0 1 0 0 0 1 0 0 2 0 0 0 0 0 
 896  4  2  2 : 0 1 0 0 0 1 0 0 0 2 0 0 0 0 0 
 897  4  4  1 : 0 0 0 0 0 0 1 0 1 0 0 0 0 0 2 
 897  4  4  2 : 0 0 0 0 0 1 0 0 1 0 0 0 0 0 2 
 897  4  4  3 : 0 0 1 0 1 0 0 0 0 0 0 0 0 0 2 
 897  4  4  4 : 0 1 0 0 1 0 0 0 0 0 0 0 0 0 2 
 898  4  4  1 : 0 0 0 0 0 0 1 0 1 0 0 2 0 0 0 
 898  4  4  2 : 0 0 0 0 0 1 0 0 1 0 0 0 0 2 0 
 898  4  4  3 : 0 0 1 0 1 0 0 0 0 0 0 2 0 0 0 
 898  4  4  4 : 0 1 0 0 1 0 0 0 0 0 0 0 0 2 0 
 899  4  4  1 : 0 0 0 0 0 0 1 0 1 0 2 0 0 0 0 
 899  4  4  2 : 0 0 0 0 0 1 0 0 1 0 0 0 2 0 0 
 899  4  4  3 : 0 0 1 0 1 0 0 0 0 0 2 0 0 0 0 
 899  4  4  4 : 0 1 0 0 1 0 0 0 0 0 0 0 2 0 0 
 900  4  4  1 : 0 0 0 0 0 0 1 0 1 0 0 0 0 2 0 
 900  4  4  2 : 0 0 0 0 0 1 0 0 1 0 0 2 0 0 0 
 900  4  4  3 : 0 0 1 0 1 0 0 0 0 0 0 0 0 2 0 
 900  4  4  4 : 0 1 0 0 1 0 0 0 0 0 0 2 0 0 0 
 901  4  4  1 : 0 0 0 0 0 0 1 0 1 0 0 0 2 0 0 
 901  4  4  2 : 0 0 0 0 0 1 0 0 1 0 2 0 0 0 0 
 901  4  4  3 : 0 0 1 0 1 0 0 0 0 0 0 0 2 0 0 
 901  4  4  4 : 0 1 0 0 1 0 0 0 0 0 2 0 0 0 0 
 902  4  4  1 : 0 0 0 0 0 0 1 0 1 2 0 0 0 0 0 
 902  4  4  2 : 0 0 0 0 0 1 0 0 1 2 0 0 0 0 0 
 902  4  4  3 : 0 0 1 0 1 0 0 0 0 2 0 0 0 0 0 
 902  4  4  4 : 0 1 0 0 1 0 0 0 0 2 0 0 0 0 0 
 903  4  4  1 : 0 0 0 0 2 0 1 0 1 0 0 0 0 0 0 
 903  4  4  2 : 0 0 0 0 2 1 0 0 1 0 0 0 0 0 0 
 903  4  4  3 : 0 0 1 0 1 0 0 0 2 0 0 0 0 0 0 
 903  4  4  4 : 0 1 0 0 1 0 0 0 2 0 0 0 0 0 0 
 904  4  4  1 : 0 0 0 2 0 0 1 0 1 0 0 0 0 0 0 
 904  4  4  2 : 0 0 0 2 0 1 0 0 1 0 0 0 0 0 0 
 904  4  4  3 : 0 0 1 0 1 0 0 2 0 0 0 0 0 0 0 
 904  4  4  4 : 0 1 0 0 1 0 0 2 0 0 0 0 0 0 0 
 905  4  4  1 : 0 0 0 0 0 0 1 0 2 0 0 0 0 0 1 
 905  4  4  2 : 0 0 0 0 0 1 0 0 2 0 0 0 0 0 1 
 905  4  4  3 : 0 0 1 0 2 0 0 0 0 0 0 0 0 0 1 
 905  4  4  4 : 0 1 0 0 2 0 0 0 0 0 0 0 0 0 1 
 906  4  4  1 : 0 0 0 0 0 0 1 0 2 0 0 1 0 0 0 
 906  4  4  2 : 0 0 0 0 0 1 0 0 2 0 0 0 0 1 0 
 906  4  4  3 : 0 0 1 0 2 0 0 0 0 0 0 1 0 0 0 
 906  4  4  4 : 0 1 0 0 2 0 0 0 0 0 0 0 0 1 0 
 907  4  4  1 : 0 0 0 0 0 0 1 0 2 0 1 0 0 0 0 
 907  4  4  2 : 0 0 0 0 0 1 0 0 2 0 0 0 1 0 0 
 907  4  4  3 : 0 0 1 0 2 0 0 0 0 0 1 0 0 0 0 
 907  4  4  4 : 0 1 0 0 2 0 0 0 0 0 0 0 1 0 0 
 908  4  4  1 : 0 0 0 0 0 0 1 0 2 0 0 0 0 1 0 
 908  4  4  2 : 0 0 0 0 0 1 0 0 2 0 0 1 0 0 0 
 908  4  4  3 : 0 0 1 0 2 0 0 0 0 0 0 0 0 1 0 
 908  4  4  4 : 0 1 0 0 2 0 0 0 0 0 0 1 0 0 0 
 909  4  4  1 : 0 0 0 0 0 0 1 0 2 0 0 0 1 0 0 
 909  4  4  2 : 0 0 0 0 0 1 0 0 2 0 1 0 0 0 0 
 909  4  4  3 : 0 0 1 0 2 0 0 0 0 0 0 0 1 0 0 
 909  4  4  4 : 0 1 0 0 2 0 0 0 0 0 1 0 0 0 0 
 910  4  4  1 : 0 0 0 0 0 0 1 0 2 1 0 0 0 0 0 
 910  4  4  2 : 0 0 0 0 0 1 0 0 2 1 0 0 0 0 0 
 910  4  4  3 : 0 0 1 0 2 0 0 0 0 1 0 0 0 0 0 
 910  4  4  4 : 0 1 0 0 2 0 0 0 0 1 0 0 0 0 0 
 911  4  4  1 : 0 0 0 0 1 0 1 0 2 0 0 0 0 0 0 
 911  4  4  2 : 0 0 0 0 1 1 0 0 2 0 0 0 0 0 0 
 911  4  4  3 : 0 0 1 0 2 0 0 0 1 0 0 0 0 0 0 
 911  4  4  4 : 0 1 0 0 2 0 0 0 1 0 0 0 0 0 0 
 912  4  4  1 : 0 0 0 1 0 0 1 0 2 0 0 0 0 0 0 
 912  4  4  2 : 0 0 0 1 0 1 0 0 2 0 0 0 0 0 0 
 912  4  4  3 : 0 0 1 0 2 0 0 1 0 0 0 0 0 0 0 
 912  4  4  4 : 0 1 0 0 2 0 0 1 0 0 0 0 0 0 0 
 913  4  4  1 : 0 0 1 0 0 1 0 0 2 0 0 0 0 0 0 
 913  4  4  2 : 0 0 1 0 2 1 0 0 0 0 0 0 0 0 0 
 913  4  4  3 : 0 1 0 0 0 0 1 0 2 0 0 0 0 0 0 
 913  4  4  4 : 0 1 0 0 2 0 1 0 0 0 0 0 0 0 0 
 914  4  4  1 : 0 0 1 0 0 0 1 0 2 0 0 0 0 0 0 
 914  4  4  2 : 0 0 1 0 2 0 1 0 0 0 0 0 0 0 0 
 914  4  4  3 : 0 1 0 0 0 1 0 0 2 0 0 0 0 0 0 
 914  4  4  4 : 0 1 0 0 2 1 0 0 0 0 0 0 0 0 0 
 915  4  4  1 : 0 0 0 0 0 0 1 1 0 0 0 0 0 0 2 
 915  4  4  2 : 0 0 0 0 0 1 0 1 0 0 0 0 0 0 2 
 915  4  4  3 : 0 0 1 1 0 0 0 0 0 0 0 0 0 0 2 
 915  4  4  4 : 0 1 0 1 0 0 0 0 0 0 0 0 0 0 2 
 916  4  4  1 : 0 0 0 0 0 0 1 1 0 0 0 2 0 0 0 
 916  4  4  2 : 0 0 0 0 0 1 0 1 0 0 0 0 0 2 0 
 916  4  4  3 : 0 0 1 1 0 0 0 0 0 0 0 2 0 0 0 
 916  4  4  4 : 0 1 0 1 0 0 0 0 0 0 0 0 0 2 0 
 917  4  4  1 : 0 0 0 0 0 0 1 1 0 0 2 0 0 0 0 
 917  4  4  2 : 0 0 0 0 0 1 0 1 0 0 0 0 2 0 0 
 917  4  4  3 : 0 0 1 1 0 0 0 0 0 0 2 0 0 0 0 
 917  4  4  4 : 0 1 0 1 0 0 0 0 0 0 0 0 2 0 0 
 918  4  4  1 : 0 0 0 0 0 0 1 1 0 0 0 0 0 2 0 
 918  4  4  2 : 0 0 0 0 0 1 0 1 0 0 0 2 0 0 0 
 918  4  4  3 : 0 0 1 1 0 0 0 0 0 0 0 0 0 2 0 
 918  4  4  4 : 0 1 0 1 0 0 0 0 0 0 0 2 0 0 0 
 919  4  4  1 : 0 0 0 0 0 0 1 1 0 0 0 0 2 0 0 
 919  4  4  2 : 0 0 0 0 0 1 0 1 0 0 2 0 0 0 0 
 919  4  4  3 : 0 0 1 1 0 0 0 0 0 0 0 0 2 0 0 
 919  4  4  4 : 0 1 0 1 0 0 0 0 0 0 2 0 0 0 0 
 920  4  4  1 : 0 0 0 0 0 0 1 1 0 2 0 0 0 0 0 
 920  4  4  2 : 0 0 0 0 0 1 0 1 0 2 0 0 0 0 0 
 920  4  4  3 : 0 0 1 1 0 0 0 0 0 2 0 0 0 0 0 
 920  4  4  4 : 0 1 0 1 0 0 0 0 0 2 0 0 0 0 0 
 921  4  4  1 : 0 0 0 0 2 0 1 1 0 0 0 0 0 0 0 
 921  4  4  2 : 0 0 0 0 2 1 0 1 0 0 0 0 0 0 0 
 921  4  4  3 : 0 0 1 1 0 0 0 0 2 0 0 0 0 0 0 
 921  4  4  4 : 0 1 0 1 0 0 0 0 2 0 0 0 0 0 0 
 922  4  4  1 : 0 0 0 2 0 0 1 1 0 0 0 0 0 0 0 
 922  4  4  2 : 0 0 0 2 0 1 0 1 0 0 0 0 0 0 0 
 922  4  4  3 : 0 0 1 1 0 0 0 2 0 0 0 0 0 0 0 
 922  4  4  4 : 0 1 0 1 0 0 0 2 0 0 0 0 0 0 0 
 923  4  4  1 : 0 0 0 0 0 0 1 1 2 0 0 0 0 0 0 
 923  4  4  2 : 0 0 0 0 0 1 0 1 2 0 0 0 0 0 0 
 923  4  4  3 : 0 0 1 1 2 0 0 0 0 0 0 0 0 0 0 
 923  4  4  4 : 0 1 0 1 2 0 0 0 0 0 0 0 0 0 0 
 924  4  4  1 : 0 0 0 0 0 0 1 2 0 0 0 0 0 0 1 
 924  4  4  2 : 0 0 0 0 0 1 0 2 0 0 0 0 0 0 1 
 924  4  4  3 : 0 0 1 2 0 0 0 0 0 0 0 0 0 0 1 
 924  4  4  4 : 0 1 0 2 0 0 0 0 0 0 0 0 0 0 1 
 925  4  4  1 : 0 0 0 0 0 0 1 2 0 0 0 1 0 0 0 
 925  4  4  2 : 0 0 0 0 0 1 0 2 0 0 0 0 0 1 0 
 925  4  4  3 : 0 0 1 2 0 0 0 0 0 0 0 1 0 0 0 
 925  4  4  4 : 0 1 0 2 0 0 0 0 0 0 0 0 0 1 0 
 926  4  4  1 : 0 0 0 0 0 0 1 2 0 0 1 0 0 0 0 
 926  4  4  2 : 0 0 0 0 0 1 0 2 0 0 0 0 1 0 0 
 926  4  4  3 : 0 0 1 2 0 0 0 0 0 0 1 0 0 0 0 
 926  4  4  4 : 0 1 0 2 0 0 0 0 0 0 0 0 1 0 0 
 927  4  4  1 : 0 0 0 0 0 0 1 2 0 0 0 0 0 1 0 
 927  4  4  2 : 0 0 0 0 0 1 0 2 0 0 0 1 0 0 0 
 927  4  4  3 : 0 0 1 2 0 0 0 0 0 0 0 0 0 1 0 
 927  4  4  4 : 0 1 0 2 0 0 0 0 0 0 0 1 0 0 0 
 928  4  4  1 : 0 0 0 0 0 0 1 2 0 0 0 0 1 0 0 
 928  4  4  2 : 0 0 0 0 0 1 0 2 0 0 1 0 0 0 0 
 928  4  4  3 : 0 0 1 2 0 0 0 0 0 0 0 0 1 0 0 
 928  4  4  4 : 0 1 0 2 0 0 0 0 0 0 1 0 0 0 0 
 929  4  4  1 : 0 0 0 0 0 0 1 2 0 1 0 0 0 0 0 
 929  4  4  2 : 0 0 0 0 0 1 0 2 0 1 0 0 0 0 0 
 929  4  4  3 : 0 0 1 2 0 0 0 0 0 1 0 0 0 0 0 
 929  4  4  4 : 0 1 0 2 0 0 0 0 0 1 0 0 0 0 0 
 930  4  4  1 : 0 0 0 0 1 0 1 2 0 0 0 0 0 0 0 
 930  4  4  2 : 0 0 0 0 1 1 0 2 0 0 0 0 0 0 0 
 930  4  4  3 : 0 0 1 2 0 0 0 0 1 0 0 0 0 0 0 
 930  4  4  4 : 0 1 0 2 0 0 0 0 1 0 0 0 0 0 0 
 931  4  4  1 : 0 0 0 1 0 0 1 2 0 0 0 0 0 0 0 
 931  4  4  2 : 0 0 0 1 0 1 0 2 0 0 0 0 0 0 0 
 931  4  4  3 : 0 0 1 2 0 0 0 1 0 0 0 0 0 0 0 
 931  4  4  4 : 0 1 0 2 0 0 0 1 0 0 0 0 0 0 0 
 932  4  4  1 : 0 0 1 0 0 1 0 2 0 0 0 0 0 0 0 
 932  4  4  2 : 0 0 1 2 0 1 0 0 0 0 0 0 0 0 0 
 932  4  4  3 : 0 1 0 0 0 0 1 2 0 0 0 0 0 0 0 
 932  4  4  4 : 0 1 0 2 0 0 1 0 0 0 0 0 0 0 0 
 933  4  4  1 : 0 0 1 0 0 0 1 2 0 0 0 0 0 0 0 
 933  4  4  2 : 0 0 1 2 0 0 1 0 0 0 0 0 0 0 0 
 933  4  4  3 : 0 1 0 0 0 1 0 2 0 0 0 0 0 0 0 
 933  4  4  4 : 0 1 0 2 0 1 0 0 0 0 0 0 0 0 0 
 934  4  4  1 : 0 0 0 0 0 0 1 2 1 0 0 0 0 0 0 
 934  4  4  2 : 0 0 0 0 0 1 0 2 1 0 0 0 0 0 0 
 934  4  4  3 : 0 0 1 2 1 0 0 0 0 0 0 0 0 0 0 
 934  4  4  4 : 0 1 0 2 1 0 0 0 0 0 0 0 0 0 0 
 935  4  2  1 : 0 0 0 0 0 1 1 0 0 0 0 0 0 0 2 
 935  4  2  2 : 0 1 1 0 0 0 0 0 0 0 0 0 0 0 2 
 936  4  4  1 : 0 0 0 0 0 1 1 0 0 0 0 0 0 2 0 
 936  4  4  2 : 0 0 0 0 0 1 1 0 0 0 0 2 0 0 0 
 936  4  4  3 : 0 1 1 0 0 0 0 0 0 0 0 0 0 2 0 
 936  4  4  4 : 0 1 1 0 0 0 0 0 0 0 0 2 0 0 0 
 937  4  4  1 : 0 0 0 0 0 1 1 0 0 0 0 0 2 0 0 
 937  4  4  2 : 0 0 0 0 0 1 1 0 0 0 2 0 0 0 0 
 937  4  4  3 : 0 1 1 0 0 0 0 0 0 0 0 0 2 0 0 
 937  4  4  4 : 0 1 1 0 0 0 0 0 0 0 2 0 0 0 0 
 938  4  2  1 : 0 0 0 0 0 1 1 0 0 2 0 0 0 0 0 
 938  4  2  2 : 0 1 1 0 0 0 0 0 0 2 0 0 0 0 0 
 939  4  2  1 : 0 0 0 0 2 1 1 0 0 0 0 0 0 0 0 
 939  4  2  2 : 0 1 1 0 0 0 0 0 2 0 0 0 0 0 0 
 940  4  2  1 : 0 0 0 2 0 1 1 0 0 0 0 0 0 0 0 
 940  4  2  2 : 0 1 1 0 0 0 0 2 0 0 0 0 0 0 0 
 941  4  2  1 : 0 0 0 0 0 1 1 0 2 0 0 0 0 0 0 
 941  4  2  2 : 0 1 1 0 2 0 0 0 0 0 0 0 0 0 0 
 942  4  2  1 : 0 0 0 0 0 1 1 2 0 0 0 0 0 0 0 
 942  4  2  2 : 0 1 1 2 0 0 0 0 0 0 0 0 0 0 0 
 943  4  4  1 : 0 0 0 0 0 0 2 0 0 0 0 1 0 0 1 
 943  4  4  2 : 0 0 0 0 0 2 0 0 0 0 0 0 0 1 1 
 943  4  4  3 : 0 0 2 0 0 0 0 0 0 0 0 1 0 0 1 
 943  4  4  4 : 0 2 0 0 0 0 0 0 0 0 0 0 0 1 1 
 944  4  4  1 : 0 0 0 0 0 0 2 0 0 0 1 0 0 0 1 
 944  4  4  2 : 0 0 0 0 0 2 0 0 0 0 0 0 1 0 1 
 944  4  4  3 : 0 0 2 0 0 0 0 0 0 0 1 0 0 0 1 
 944  4  4  4 : 0 2 0 0 0 0 0 0 0 0 0 0 1 0 1 
 945  4  4  1 : 0 0 0 0 0 0 2 0 0 0 1 1 0 0 0 
 945  4  4  2 : 0 0 0 0 0 2 0 0 0 0 0 0 1 1 0 
 945  4  4  3 : 0 0 2 0 0 0 0 0 0 0 1 1 0 0 0 
 945  4  4  4 : 0 2 0 0 0 0 0 0 0 0 0 0 1 1 0 
 946  4  4  1 : 0 0 0 0 0 0 2 0 0 0 0 0 0 1 1 
 946  4  4  2 : 0 0 0 0 0 2 0 0 0 0 0 1 0 0 1 
 946  4  4  3 : 0 0 2 0 0 0 0 0 0 0 0 0 0 1 1 
 946  4  4  4 : 0 2 0 0 0 0 0 0 0 0 0 1 0 0 1 
 947  4  4  1 : 0 0 0 0 0 0 2 0 0 0 0 1 0 1 0 
 947  4  4  2 : 0 0 0 0 0 2 0 0 0 0 0 1 0 1 0 
 947  4  4  3 : 0 0 2 0 0 0 0 0 0 0 0 1 0 1 0 
 947  4  4  4 : 0 2 0 0 0 0 0 0 0 0 0 1 0 1 0 
 948  4  4  1 : 0 0 0 0 0 0 2 0 0 0 1 0 0 1 0 
 948  4  4  2 : 0 0 0 0 0 2 0 0 0 0 0 1 1 0 0 
 948  4  4  3 : 0 0 2 0 0 0 0 0 0 0 1 0 0 1 0 
 948  4  4  4 : 0 2 0 0 0 0 0 0 0 0 0 1 1 0 0 
 949  4  4  1 : 0 0 0 0 0 0 2 0 0 0 0 0 1 0 1 
 949  4  4  2 : 0 0 0 0 0 2 0 0 0 0 1 0 0 0 1 
 949  4  4  3 : 0 0 2 0 0 0 0 0 0 0 0 0 1 0 1 
 949  4  4  4 : 0 2 0 0 0 0 0 0 0 0 1 0 0 0 1 
 950  4  4  1 : 0 0 0 0 0 0 2 0 0 0 0 1 1 0 0 
 950  4  4  2 : 0 0 0 0 0 2 0 0 0 0 1 0 0 1 0 
 950  4  4  3 : 0 0 2 0 0 0 0 0 0 0 0 1 1 0 0 
 950  4  4  4 : 0 2 0 0 0 0 0 0 0 0 1 0 0 1 0 
 951  4  4  1 : 0 0 0 0 0 0 2 0 0 0 1 0 1 0 0 
 951  4  4  2 : 0 0 0 0 0 2 0 0 0 0 1 0 1 0 0 
 951  4  4  3 : 0 0 2 0 0 0 0 0 0 0 1 0 1 0 0 
 951  4  4  4 : 0 2 0 0 0 0 0 0 0 0 1 0 1 0 0 
 952  4  4  1 : 0 0 0 0 0 0 2 0 0 0 0 0 1 1 0 
 952  4  4  2 : 0 0 0 0 0 2 0 0 0 0 1 1 0 0 0 
 952  4  4  3 : 0 0 2 0 0 0 0 0 0 0 0 0 1 1 0 
 952  4  4  4 : 0 2 0 0 0 0 0 0 0 0 1 1 0 0 0 
 953  4  4  1 : 0 0 0 0 0 0 2 0 0 1 0 0 0 0 1 
 953  4  4  2 : 0 0 0 0 0 2 0 0 0 1 0 0 0 0 1 
 953  4  4  3 : 0 0 2 0 0 0 0 0 0 1 0 0 0 0 1 
 953  4  4  4 : 0 2 0 0 0 0 0 0 0 1 0 0 0 0 1 
 954  4  4  1 : 0 0 0 0 0 0 2 0 0 1 0 1 0 0 0 
 954  4  4  2 : 0 0 0 0 0 2 0 0 0 1 0 0 0 1 0 
 954  4  4  3 : 0 0 2 0 0 0 0 0 0 1 0 1 0 0 0 
 954  4  4  4 : 0 2 0 0 0 0 0 0 0 1 0 0 0 1 0 
 955  4  4  1 : 0 0 0 0 0 0 2 0 0 1 1 0 0 0 0 
 955  4  4  2 : 0 0 0 0 0 2 0 0 0 1 0 0 1 0 0 
 955  4  4  3 : 0 0 2 0 0 0 0 0 0 1 1 0 0 0 0 
 955  4  4  4 : 0 2 0 0 0 0 0 0 0 1 0 0 1 0 0 
 956  4  4  1 : 0 0 0 0 0 0 2 0 0 1 0 0 0 1 0 
 956  4  4  2 : 0 0 0 0 0 2 0 0 0 1 0 1 0 0 0 
 956  4  4  3 : 0 0 2 0 0 0 0 0 0 1 0 0 0 1 0 
 956  4  4  4 : 0 2 0 0 0 0 0 0 0 1 0 1 0 0 0 
 957  4  4  1 : 0 0 0 0 0 0 2 0 0 1 0 0 1 0 0 
 957  4  4  2 : 0 0 0 0 0 2 0 0 0 1 1 0 0 0 0 
 957  4  4  3 : 0 0 2 0 0 0 0 0 0 1 0 0 1 0 0 
 957  4  4  4 : 0 2 0 0 0 0 0 0 0 1 1 0 0 0 0 
 958  4  4  1 : 0 0 0 0 1 0 2 0 0 0 0 0 0 0 1 
 958  4  4  2 : 0 0 0 0 1 2 0 0 0 0 0 0 0 0 1 
 958  4  4  3 : 0 0 2 0 0 0 0 0 1 0 0 0 0 0 1 
 958  4  4  4 : 0 2 0 0 0 0 0 0 1 0 0 0 0 0 1 
 959  4  4  1 : 0 0 0 0 1 0 2 0 0 0 0 1 0 0 0 
 959  4  4  2 : 0 0 0 0 1 2 0 0 0 0 0 0 0 1 0 
 959  4  4  3 : 0 0 2 0 0 0 0 0 1 0 0 1 0 0 0 
 959  4  4  4 : 0 2 0 0 0 0 0 0 1 0 0 0 0 1 0 
 960  4  4  1 : 0 0 0 0 1 0 2 0 0 0 1 0 0 0 0 
 960  4  4  2 : 0 0 0 0 1 2 0 0 0 0 0 0 1 0 0 
 960  4  4  3 : 0 0 2 0 0 0 0 0 1 0 1 0 0 0 0 
 960  4  4  4 : 0 2 0 0 0 0 0 0 1 0 0 0 1 0 0 
 961  4  4  1 : 0 0 0 0 1 0 2 0 0 0 0 0 0 1 0 
 961  4  4  2 : 0 0 0 0 1 2 0 0 0 0 0 1 0 0 0 
 961  4  4  3 : 0 0 2 0 0 0 0 0 1 0 0 0 0 1 0 
 961  4  4  4 : 0 2 0 0 0 0 0 0 1 0 0 1 0 0 0 
 962  4  4  1 : 0 0 0 0 1 0 2 0 0 0 0 0 1 0 0 
 962  4  4  2 : 0 0 0 0 1 2 0 0 0 0 1 0 0 0 0 
 962  4  4  3 : 0 0 2 0 0 0 0 0 1 0 0 0 1 0 0 
 962  4  4  4 : 0 2 0 0 0 0 0 0 1 0 1 0 0 0 0 
 963  4  4  1 : 0 0 0 0 1 0 2 0 0 1 0 0 0 0 0 
 963  4  4  2 : 0 0 0 0 1 2 0 0 0 1 0 0 0 0 0 
 963  4  4  3 : 0 0 2 0 0 0 0 0 1 1 0 0 0 0 0 
 963  4  4  4 : 0 2 0 0 0 0 0 0 1 1 0 0 0 0 0 
 964  4  4  1 : 0 0 0 1 0 0 2 0 0 0 0 0 0 0 1 
 964  4  4  2 : 0 0 0 1 0 2 0 0 0 0 0 0 0 0 1 
 964  4  4  3 : 0 0 2 0 0 0 0 1 0 0 0 0 0 0 1 
 964  4  4  4 : 0 2 0 0 0 0 0 1 0 0 0 0 0 0 1 
 965  4  4  1 : 0 0 0 1 0 0 2 0 0 0 0 1 0 0 0 
 965  4  4  2 : 0 0 0 1 0 2 0 0 0 0 0 0 0 1 0 
 965  4  4  3 : 0 0 2 0 0 0 0 1 0 0 0 1 0 0 0 
 965  4  4  4 : 0 2 0 0 0 0 0 1 0 0 0 0 0 1 0 
 966  4  4  1 : 0 0 0 1 0 0 2 0 0 0 1 0 0 0 0 
 966  4  4  2 : 0 0 0 1 0 2 0 0 0 0 0 0 1 0 0 
 966  4  4  3 : 0 0 2 0 0 0 0 1 0 0 1 0 0 0 0 
 966  4  4  4 : 0 2 0 0 0 0 0 1 0 0 0 0 1 0 0 
 967  4  4  1 : 0 0 0 1 0 0 2 0 0 0 0 0 0 1 0 
 967  4  4  2 : 0 0 0 1 0 2 0 0 0 0 0 1 0 0 0 
 967  4  4  3 : 0 0 2 0 0 0 0 1 0 0 0 0 0 1 0 
 967  4  4  4 : 0 2 0 0 0 0 0 1 0 0 0 1 0 0 0 
 968  4  4  1 : 0 0 0 1 0 0 2 0 0 0 0 0 1 0 0 
 968  4  4  2 : 0 0 0 1 0 2 0 0 0 0 1 0 0 0 0 
 968  4  4  3 : 0 0 2 0 0 0 0 1 0 0 0 0 1 0 0 
 968  4  4  4 : 0 2 0 0 0 0 0 1 0 0 1 0 0 0 0 
 969  4  4  1 : 0 0 0 1 0 0 2 0 0 1 0 0 0 0 0 
 969  4  4  2 : 0 0 0 1 0 2 0 0 0 1 0 0 0 0 0 
 969  4  4  3 : 0 0 2 0 0 0 0 1 0 1 0 0 0 0 0 
 969  4  4  4 : 0 2 0 0 0 0 0 1 0 1 0 0 0 0 0 
 970  4  4  1 : 0 0 0 1 1 0 2 0 0 0 0 0 0 0 0 
 970  4  4  2 : 0 0 0 1 1 2 0 0 0 0 0 0 0 0 0 
 970  4  4  3 : 0 0 2 0 0 0 0 1 1 0 0 0 0 0 0 
 970  4  4  4 : 0 2 0 0 0 0 0 1 1 0 0 0 0 0 0 
 971  4  4  1 : 0 0 1 0 0 2 0 0 0 0 0 0 0 0 1 
 971  4  4  2 : 0 0 2 0 0 1 0 0 0 0 0 0 0 0 1 
 971  4  4  3 : 0 1 0 0 0 0 2 0 0 0 0 0 0 0 1 
 971  4  4  4 : 0 2 0 0 0 0 1 0 0 0 0 0 0 0 1 
 972  4  4  1 : 0 0 1 0 0 2 0 0 0 0 0 0 0 1 0 
 972  4  4  2 : 0 0 2 0 0 1 0 0 0 0 0 1 0 0 0 
 972  4  4  3 : 0 1 0 0 0 0 2 0 0 0 0 1 0 0 0 
 972  4  4  4 : 0 2 0 0 0 0 1 0 0 0 0 0 0 1 0 
 973  4  4  1 : 0 0 1 0 0 2 0 0 0 0 0 0 1 0 0 
 973  4  4  2 : 0 0 2 0 0 1 0 0 0 0 1 0 0 0 0 
 973  4  4  3 : 0 1 0 0 0 0 2 0 0 0 1 0 0 0 0 
 973  4  4  4 : 0 2 0 0 0 0 1 0 0 0 0 0 1 0 0 
 974  4  4  1 : 0 0 1 0 0 2 0 0 0 0 0 1 0 0 0 
 974  4  4  2 : 0 0 2 0 0 1 0 0 0 0 0 0 0 1 0 
 974  4  4  3 : 0 1 0 0 0 0 2 0 0 0 0 0 0 1 0 
 974  4  4  4 : 0 2 0 0 0 0 1 0 0 0 0 1 0 0 0 
 975  4  4  1 : 0 0 1 0 0 2 0 0 0 0 1 0 0 0 0 
 975  4  4  2 : 0 0 2 0 0 1 0 0 0 0 0 0 1 0 0 
 975  4  4  3 : 0 1 0 0 0 0 2 0 0 0 0 0 1 0 0 
 975  4  4  4 : 0 2 0 0 0 0 1 0 0 0 1 0 0 0 0 
 976  4  4  1 : 0 0 1 0 0 2 0 0 0 1 0 0 0 0 0 
 976  4  4  2 : 0 0 2 0 0 1 0 0 0 1 0 0 0 0 0 
 976  4  4  3 : 0 1 0 0 0 0 2 0 0 1 0 0 0 0 0 
 976  4  4  4 : 0 2 0 0 0 0 1 0 0 1 0 0 0 0 0 
 977  4  4  1 : 0 0 1 0 1 2 0 0 0 0 0 0 0 0 0 
 977  4  4  2 : 0 0 2 0 0 1 0 0 1 0 0 0 0 0 0 
 977  4  4  3 : 0 1 0 0 1 0 2 0 0 0 0 0 0 0 0 
 977  4  4  4 : 0 2 0 0 0 0 1 0 1 0 0 0 0 0 0 
 978  4  4  1 : 0 0 1 1 0 2 0 0 0 0 0 0 0 0 0 
 978  4  4  2 : 0 0 2 0 0 1 0 1 0 0 0 0 0 0 0 
 978  4  4  3 : 0 1 0 1 0 0 2 0 0 0 0 0 0 0 0 
 978  4  4  4 : 0 2 0 0 0 0 1 1 0 0 0 0 0 0 0 
 979  4  4  1 : 0 0 1 0 0 0 2 0 0 0 0 0 0 0 1 
 979  4  4  2 : 0 0 2 0 0 0 1 0 0 0 0 0 0 0 1 
 979  4  4  3 : 0 1 0 0 0 2 0 0 0 0 0 0 0 0 1 
 979  4  4  4 : 0 2 0 0 0 1 0 0 0 0 0 0 0 0 1 
 980  4  4  1 : 0 0 1 0 0 0 2 0 0 0 0 1 0 0 0 
 980  4  4  2 : 0 0 2 0 0 0 1 0 0 0 0 1 0 0 0 
 980  4  4  3 : 0 1 0 0 0 2 0 0 0 0 0 0 0 1 0 
 980  4  4  4 : 0 2 0 0 0 1 0 0 0 0 0 0 0 1 0 
 981  4  4  1 : 0 0 1 0 0 0 2 0 0 0 1 0 0 0 0 
 981  4  4  2 : 0 0 2 0 0 0 1 0 0 0 1 0 0 0 0 
 981  4  4  3 : 0 1 0 0 0 2 0 0 0 0 0 0 1 0 0 
 981  4  4  4 : 0 2 0 0 0 1 0 0 0 0 0 0 1 0 0 
 982  4  4  1 : 0 0 1 0 0 0 2 0 0 0 0 0 0 1 0 
 982  4  4  2 : 0 0 2 0 0 0 1 0 0 0 0 0 0 1 0 
 982  4  4  3 : 0 1 0 0 0 2 0 0 0 0 0 1 0 0 0 
 982  4  4  4 : 0 2 0 0 0 1 0 0 0 0 0 1 0 0 0 
 983  4  4  1 : 0 0 1 0 0 0 2 0 0 0 0 0 1 0 0 
 983  4  4  2 : 0 0 2 0 0 0 1 0 0 0 0 0 1 0 0 
 983  4  4  3 : 0 1 0 0 0 2 0 0 0 0 1 0 0 0 0 
 983  4  4  4 : 0 2 0 0 0 1 0 0 0 0 1 0 0 0 0 
 984  4  4  1 : 0 0 1 0 0 0 2 0 0 1 0 0 0 0 0 
 984  4  4  2 : 0 0 2 0 0 0 1 0 0 1 0 0 0 0 0 
 984  4  4  3 : 0 1 0 0 0 2 0 0 0 1 0 0 0 0 0 
 984  4  4  4 : 0 2 0 0 0 1 0 0 0 1 0 0 0 0 0 
 985  4  4  1 : 0 0 1 0 1 0 2 0 0 0 0 0 0 0 0 
 985  4  4  2 : 0 0 2 0 0 0 1 0 1 0 0 0 0 0 0 
 985  4  4  3 : 0 1 0 0 1 2 0 0 0 0 0 0 0 0 0 
 985  4  4  4 : 0 2 0 0 0 1 0 0 1 0 0 0 0 0 0 
 986  4  4  1 : 0 0 1 1 0 0 2 0 0 0 0 0 0 0 0 
 986  4  4  2 : 0 0 2 0 0 0 1 1 0 0 0 0 0 0 0 
 986  4  4  3 : 0 1 0 1 0 2 0 0 0 0 0 0 0 0 0 
 986  4  4  4 : 0 2 0 0 0 1 0 1 0 0 0 0 0 0 0 
 987  4  4  1 : 0 0 2 0 0 1 1 0 0 0 0 0 0 0 0 
 987  4  4  2 : 0 1 1 0 0 0 2 0 0 0 0 0 0 0 0 
 987  4  4  3 : 0 1 1 0 0 2 0 0 0 0 0 0 0 0 0 
 987  4  4  4 : 0 2 0 0 0 1 1 0 0 0 0 0 0 0 0 
 988  4  4  1 : 0 0 0 0 0 0 2 0 1 0 0 0 0 0 1 
 988  4  4  2 : 0 0 0 0 0 2 0 0 1 0 0 0 0 0 1 
 988  4  4  3 : 0 0 2 0 1 0 0 0 0 0 0 0 0 0 1 
 988  4  4  4 : 0 2 0 0 1 0 0 0 0 0 0 0 0 0 1 
 989  4  4  1 : 0 0 0 0 0 0 2 0 1 0 0 1 0 0 0 
 989  4  4  2 : 0 0 0 0 0 2 0 0 1 0 0 0 0 1 0 
 989  4  4  3 : 0 0 2 0 1 0 0 0 0 0 0 1 0 0 0 
 989  4  4  4 : 0 2 0 0 1 0 0 0 0 0 0 0 0 1 0 
 990  4  4  1 : 0 0 0 0 0 0 2 0 1 0 1 0 0 0 0 
 990  4  4  2 : 0 0 0 0 0 2 0 0 1 0 0 0 1 0 0 
 990  4  4  3 : 0 0 2 0 1 0 0 0 0 0 1 0 0 0 0 
 990  4  4  4 : 0 2 0 0 1 0 0 0 0 0 0 0 1 0 0 
 991  4  4  1 : 0 0 0 0 0 0 2 0 1 0 0 0 0 1 0 
 991  4  4  2 : 0 0 0 0 0 2 0 0 1 0 0 1 0 0 0 
 991  4  4  3 : 0 0 2 0 1 0 0 0 0 0 0 0 0 1 0 
 991  4  4  4 : 0 2 0 0 1 0 0 0 0 0 0 1 0 0 0 
 992  4  4  1 : 0 0 0 0 0 0 2 0 1 0 0 0 1 0 0 
 992  4  4  2 : 0 0 0 0 0 2 0 0 1 0 1 0 0 0 0 
 992  4  4  3 : 0 0 2 0 1 0 0 0 0 0 0 0 1 0 0 
 992  4  4  4 : 0 2 0 0 1 0 0 0 0 0 1 0 0 0 0 
 993  4  4  1 : 0 0 0 0 0 0 2 0 1 1 0 0 0 0 0 
 993  4  4  2 : 0 0 0 0 0 2 0 0 1 1 0 0 0 0 0 
 993  4  4  3 : 0 0 2 0 1 0 0 0 0 1 0 0 0 0 0 
 993  4  4  4 : 0 2 0 0 1 0 0 0 0 1 0 0 0 0 0 
 994  4  4  1 : 0 0 0 0 1 0 2 0 1 0 0 0 0 0 0 
 994  4  4  2 : 0 0 0 0 1 2 0 0 1 0 0 0 0 0 0 
 994  4  4  3 : 0 0 2 0 1 0 0 0 1 0 0 0 0 0 0 
 994  4  4  4 : 0 2 0 0 1 0 0 0 1 0 0 0 0 0 0 
 995  4  4  1 : 0 0 0 1 0 0 2 0 1 0 0 0 0 0 0 
 995  4  4  2 : 0 0 0 1 0 2 0 0 1 0 0 0 0 0 0 
 995  4  4  3 : 0 0 2 0 1 0 0 1 0 0 0 0 0 0 0 
 995  4  4  4 : 0 2 0 0 1 0 0 1 0 0 0 0 0 0 0 
 996  4  4  1 : 0 0 1 0 0 2 0 0 1 0 0 0 0 0 0 
 996  4  4  2 : 0 0 2 0 1 1 0 0 0 0 0 0 0 0 0 
 996  4  4  3 : 0 1 0 0 0 0 2 0 1 0 0 0 0 0 0 
 996  4  4  4 : 0 2 0 0 1 0 1 0 0 0 0 0 0 0 0 
 997  4  4  1 : 0 0 1 0 0 0 2 0 1 0 0 0 0 0 0 
 997  4  4  2 : 0 0 2 0 1 0 1 0 0 0 0 0 0 0 0 
 997  4  4  3 : 0 1 0 0 0 2 0 0 1 0 0 0 0 0 0 
 997  4  4  4 : 0 2 0 0 1 1 0 0 0 0 0 0 0 0 0 
 998  4  4  1 : 0 0 0 0 0 0 2 1 0 0 0 0 0 0 1 
 998  4  4  2 : 0 0 0 0 0 2 0 1 0 0 0 0 0 0 1 
 998  4  4  3 : 0 0 2 1 0 0 0 0 0 0 0 0 0 0 1 
 998  4  4  4 : 0 2 0 1 0 0 0 0 0 0 0 0 0 0 1 
 999  4  4  1 : 0 0 0 0 0 0 2 1 0 0 0 1 0 0 0 
 999  4  4  2 : 0 0 0 0 0 2 0 1 0 0 0 0 0 1 0 
 999  4  4  3 : 0 0 2 1 0 0 0 0 0 0 0 1 0 0 0 
 999  4  4  4 : 0 2 0 1 0 0 0 0 0 0 0 0 0 1 0 
1000  4  4  1 : 0 0 0 0 0 0 2 1 0 0 1 0 0 0 0 
1000  4  4  2 : 0 0 0 0 0 2 0 1 0 0 0 0 1 0 0 
1000  4  4  3 : 0 0 2 1 0 0 0 0 0 0 1 0 0 0 0 
1000  4  4  4 : 0 2 0 1 0 0 0 0 0 0 0 0 1 0 0 
1001  4  4  1 : 0 0 0 0 0 0 2 1 0 0 0 0 0 1 0 
1001  4  4  2 : 0 0 0 0 0 2 0 1 0 0 0 1 0 0 0 
1001  4  4  3 : 0 0 2 1 0 0 0 0 0 0 0 0 0 1 0 
1001  4  4  4 : 0 2 0 1 0 0 0 0 0 0 0 1 0 0 0 
1002  4  4  1 : 0 0 0 0 0 0 2 1 0 0 0 0 1 0 0 
1002  4  4  2 : 0 0 0 0 0 2 0 1 0 0 1 0 0 0 0 
1002  4  4  3 : 0 0 2 1 0 0 0 0 0 0 0 0 1 0 0 
1002  4  4  4 : 0 2 0 1 0 0 0 0 0 0 1 0 0 0 0 
1003  4  4  1 : 0 0 0 0 0 0 2 1 0 1 0 0 0 0 0 
1003  4  4  2 : 0 0 0 0 0 2 0 1 0 1 0 0 0 0 0 
1003  4  4  3 : 0 0 2 1 0 0 0 0 0 1 0 0 0 0 0 
1003  4  4  4 : 0 2 0 1 0 0 0 0 0 1 0 0 0 0 0 
1004  4  4  1 : 0 0 0 0 1 0 2 1 0 0 0 0 0 0 0 
1004  4  4  2 : 0 0 0 0 1 2 0 1 0 0 0 0 0 0 0 
1004  4  4  3 : 0 0 2 1 0 0 0 0 1 0 0 0 0 0 0 
1004  4  4  4 : 0 2 0 1 0 0 0 0 1 0 0 0 0 0 0 
1005  4  4  1 : 0 0 0 1 0 0 2 1 0 0 0 0 0 0 0 
1005  4  4  2 : 0 0 0 1 0 2 0 1 0 0 0 0 0 0 0 
1005  4  4  3 : 0 0 2 1 0 0 0 1 0 0 0 0 0 0 0 
1005  4  4  4 : 0 2 0 1 0 0 0 1 0 0 0 0 0 0 0 
1006  4  4  1 : 0 0 1 0 0 2 0 1 0 0 0 0 0 0 0 
1006  4  4  2 : 0 0 2 1 0 1 0 0 0 0 0 0 0 0 0 
1006  4  4  3 : 0 1 0 0 0 0 2 1 0 0 0 0 0 0 0 
1006  4  4  4 : 0 2 0 1 0 0 1 0 0 0 0 0 0 0 0 
1007  4  4  1 : 0 0 1 0 0 0 2 1 0 0 0 0 0 0 0 
1007  4  4  2 : 0 0 2 1 0 0 1 0 0 0 0 0 0 0 0 
1007  4  4  3 : 0 1 0 0 0 2 0 1 0 0 0 0 0 0 0 
1007  4  4  4 : 0 2 0 1 0 1 0 0 0 0 0 0 0 0 0 
1008  4  4  1 : 0 0 0 0 0 0 2 1 1 0 0 0 0 0 0 
1008  4  4  2 : 0 0 0 0 0 2 0 1 1 0 0 0 0 0 0 
1008  4  4  3 : 0 0 2 1 1 0 0 0 0 0 0 0 0 0 0 
1008  4  4  4 : 0 2 0 1 1 0 0 0 0 0 0 0 0 0 0 
1009  4  4  1 : 0 0 0 0 0 1 2 0 0 0 0 0 0 0 1 
1009  4  4  2 : 0 0 0 0 0 2 1 0 0 0 0 0 0 0 1 
1009  4  4  3 : 0 1 2 0 0 0 0 0 0 0 0 0 0 0 1 
1009  4  4  4 : 0 2 1 0 0 0 0 0 0 0 0 0 0 0 1 
1010  4  4  1 : 0 0 0 0 0 1 2 0 0 0 0 1 0 0 0 
1010  4  4  2 : 0 0 0 0 0 2 1 0 0 0 0 0 0 1 0 
1010  4  4  3 : 0 1 2 0 0 0 0 0 0 0 0 1 0 0 0 
1010  4  4  4 : 0 2 1 0 0 0 0 0 0 0 0 0 0 1 0 
1011  4  4  1 : 0 0 0 0 0 1 2 0 0 0 1 0 0 0 0 
1011  4  4  2 : 0 0 0 0 0 2 1 0 0 0 0 0 1 0 0 
1011  4  4  3 : 0 1 2 0 0 0 0 0 0 0 1 0 0 0 0 
1011  4  4  4 : 0 2 1 0 0 0 0 0 0 0 0 0 1 0 0 
1012  4  4  1 : 0 0 0 0 0 1 2 0 0 0 0 0 0 1 0 
1012  4  4  2 : 0 0 0 0 0 2 1 0 0 0 0 1 0 0 0 
1012  4  4  3 : 0 1 2 0 0 0 0 0 0 0 0 0 0 1 0 
1012  4  4  4 : 0 2 1 0 0 0 0 0 0 0 0 1 0 0 0 
1013  4  4  1 : 0 0 0 0 0 1 2 0 0 0 0 0 1 0 0 
1013  4  4  2 : 0 0 0 0 0 2 1 0 0 0 1 0 0 0 0 
1013  4  4  3 : 0 1 2 0 0 0 0 0 0 0 0 0 1 0 0 
1013  4  4  4 : 0 2 1 0 0 0 0 0 0 0 1 0 0 0 0 
1014  4  4  1 : 0 0 0 0 0 1 2 0 0 1 0 0 0 0 0 
1014  4  4  2 : 0 0 0 0 0 2 1 0 0 1 0 0 0 0 0 
1014  4  4  3 : 0 1 2 0 0 0 0 0 0 1 0 0 0 0 0 
1014  4  4  4 : 0 2 1 0 0 0 0 0 0 1 0 0 0 0 0 
1015  4  4  1 : 0 0 0 0 1 1 2 0 0 0 0 0 0 0 0 
1015  4  4  2 : 0 0 0 0 1 2 1 0 0 0 0 0 0 0 0 
1015  4  4  3 : 0 1 2 0 0 0 0 0 1 0 0 0 0 0 0 
1015  4  4  4 : 0 2 1 0 0 0 0 0 1 0 0 0 0 0 0 
1016  4  4  1 : 0 0 0 1 0 1 2 0 0 0 0 0 0 0 0 
1016  4  4  2 : 0 0 0 1 0 2 1 0 0 0 0 0 0 0 0 
1016  4  4  3 : 0 1 2 0 0 0 0 1 0 0 0 0 0 0 0 
1016  4  4  4 : 0 2 1 0 0 0 0 1 0 0 0 0 0 0 0 
1017  4  4  1 : 0 0 1 0 0 2 1 0 0 0 0 0 0 0 0 
1017  4  4  2 : 0 1 0 0 0 1 2 0 0 0 0 0 0 0 0 
1017  4  4  3 : 0 1 2 0 0 1 0 0 0 0 0 0 0 0 0 
1017  4  4  4 : 0 2 1 0 0 0 1 0 0 0 0 0 0 0 0 
1018  4  4  1 : 0 0 1 0 0 1 2 0 0 0 0 0 0 0 0 
1018  4  4  2 : 0 1 0 0 0 2 1 0 0 0 0 0 0 0 0 
1018  4  4  3 : 0 1 2 0 0 0 1 0 0 0 0 0 0 0 0 
1018  4  4  4 : 0 2 1 0 0 1 0 0 0 0 0 0 0 0 0 
1019  4  4  1 : 0 0 0 0 0 1 2 0 1 0 0 0 0 0 0 
1019  4  4  2 : 0 0 0 0 0 2 1 0 1 0 0 0 0 0 0 
1019  4  4  3 : 0 1 2 0 1 0 0 0 0 0 0 0 0 0 0 
1019  4  4  4 : 0 2 1 0 1 0 0 0 0 0 0 0 0 0 0 
1020  4  4  1 : 0 0 0 0 0 1 2 1 0 0 0 0 0 0 0 
1020  4  4  2 : 0 0 0 0 0 2 1 1 0 0 0 0 0 0 0 
1020  4  4  3 : 0 1 2 1 0 0 0 0 0 0 0 0 0 0 0 
1020  4  4  4 : 0 2 1 1 0 0 0 0 0 0 0 0 0 0 0 
1021  4  2  1 : 1 0 0 0 0 0 0 0 0 0 0 0 0 1 2 
1021  4  2  2 : 1 0 0 0 0 0 0 0 0 0 0 1 0 0 2 
1022  4  2  1 : 1 0 0 0 0 0 0 0 0 0 0 0 0 2 1 
1022  4  2  2 : 1 0 0 0 0 0 0 0 0 0 0 2 0 0 1 
1023  4  2  1 : 1 0 0 0 0 0 0 0 0 0 0 1 0 2 0 
1023  4  2  2 : 1 0 0 0 0 0 0 0 0 0 0 2 0 1 0 
1024  4  2  1 : 1 0 0 0 0 0 0 0 0 0 0 0 1 0 2 
1024  4  2  2 : 1 0 0 0 0 0 0 0 0 0 1 0 0 0 2 
1025  4  2  1 : 1 0 0 0 0 0 0 0 0 0 0 2 1 0 0 
1025  4  2  2 : 1 0 0 0 0 0 0 0 0 0 1 0 0 2 0 
1026  4  2  1 : 1 0 0 0 0 0 0 0 0 0 0 0 1 2 0 
1026  4  2  2 : 1 0 0 0 0 0 0 0 0 0 1 2 0 0 0 
1027  4  2  1 : 1 0 0 0 0 0 0 0 0 0 0 0 2 0 1 
1027  4  2  2 : 1 0 0 0 0 0 0 0 0 0 2 0 0 0 1 
1028  4  2  1 : 1 0 0 0 0 0 0 0 0 0 0 1 2 0 0 
1028  4  2  2 : 1 0 0 0 0 0 0 0 0 0 2 0 0 1 0 
1029  4  2  1 : 1 0 0 0 0 0 0 0 0 0 1 0 2 0 0 
1029  4  2  2 : 1 0 0 0 0 0 0 0 0 0 2 0 1 0 0 
1030  4  2  1 : 1 0 0 0 0 0 0 0 0 0 0 0 2 1 0 
1030  4  2  2 : 1 0 0 0 0 0 0 0 0 0 2 1 0 0 0 
1031  4  1  1 : 1 0 0 0 0 0 0 0 0 1 0 0 0 0 2 
1032  4  2  1 : 1 0 0 0 0 0 0 0 0 1 0 0 0 2 0 
1032  4  2  2 : 1 0 0 0 0 0 0 0 0 1 0 2 0 0 0 
1033  4  2  1 : 1 0 0 0 0 0 0 0 0 1 0 0 2 0 0 
1033  4  2  2 : 1 0 0 0 0 0 0 0 0 1 2 0 0 0 0 
1034  4  1  1 : 1 0 0 0 0 0 0 0 0 2 0 0 0 0 1 
1035  4  2  1 : 1 0 0 0 0 0 0 0 0 2 0 0 0 1 0 
1035  4  2  2 : 1 0 0 0 0 0 0 0 0 2 0 1 0 0 0 
1036  4  2  1 : 1 0 0 0 0 0 0 0 0 2 0 0 1 0 0 
1036  4  2  2 : 1 0 0 0 0 0 0 0 0 2 1 0 0 0 0 
1037  4  2  1 : 1 0 0 0 0 0 0 0 1 0 0 0 0 0 2 
1037  4  2  2 : 1 0 0 0 1 0 0 0 0 0 0 0 0 0 2 
1038  4  4  1 : 1 0 0 0 0 0 0 0 1 0 0 0 0 2 0 
1038  4  4  2 : 1 0 0 0 0 0 0 0 1 0 0 2 0 0 0 
1038  4  4  3 : 1 0 0 0 1 0 0 0 0 0 0 0 0 2 0 
1038  4  4  4 : 1 0 0 0 1 0 0 0 0 0 0 2 0 0 0 
1039  4  4  1 : 1 0 0 0 0 0 0 0 1 0 0 0 2 0 0 
1039  4  4  2 : 1 0 0 0 0 0 0 0 1 0 2 0 0 0 0 
1039  4  4  3 : 1 0 0 0 1 0 0 0 0 0 0 0 2 0 0 
1039  4  4  4 : 1 0 0 0 1 0 0 0 0 0 2 0 0 0 0 
1040  4  2  1 : 1 0 0 0 0 0 0 0 1 2 0 0 0 0 0 
1040  4  2  2 : 1 0 0 0 1 0 0 0 0 2 0 0 0 0 0 
1041  4  2  1 : 1 0 0 0 0 0 0 0 2 0 0 0 0 0 1 
1041  4  2  2 : 1 0 0 0 2 0 0 0 0 0 0 0 0 0 1 
1042  4  4  1 : 1 0 0 0 0 0 0 0 2 0 0 0 0 1 0 
1042  4  4  2 : 1 0 0 0 0 0 0 0 2 0 0 1 0 0 0 
1042  4  4  3 : 1 0 0 0 2 0 0 0 0 0 0 0 0 1 0 
1042  4  4  4 : 1 0 0 0 2 0 0 0 0 0 0 1 0 0 0 
1043  4  4  1 : 1 0 0 0 0 0 0 0 2 0 0 0 1 0 0 
1043  4  4  2 : 1 0 0 0 0 0 0 0 2 0 1 0 0 0 0 
1043  4  4  3 : 1 0 0 0 2 0 0 0 0 0 0 0 1 0 0 
1043  4  4  4 : 1 0 0 0 2 0 0 0 0 0 1 0 0 0 0 
1044  4  2  1 : 1 0 0 0 0 0 0 0 2 1 0 0 0 0 0 
1044  4  2  2 : 1 0 0 0 2 0 0 0 0 1 0 0 0 0 0 
1045  4  2  1 : 1 0 0 0 1 0 0 0 2 0 0 0 0 0 0 
1045  4  2  2 : 1 0 0 0 2 0 0 0 1 0 0 0 0 0 0 
1046  4  2  1 : 1 0 0 0 0 0 0 1 0 0 0 0 0 0 2 
1046  4  2  2 : 1 0 0 1 0 0 0 0 0 0 0 0 0 0 2 
1047  4  4  1 : 1 0 0 0 0 0 0 1 0 0 0 0 0 2 0 
1047  4  4  2 : 1 0 0 0 0 0 0 1 0 0 0 2 0 0 0 
1047  4  4  3 : 1 0 0 1 0 0 0 0 0 0 0 0 0 2 0 
1047  4  4  4 : 1 0 0 1 0 0 0 0 0 0 0 2 0 0 0 
1048  4  4  1 : 1 0 0 0 0 0 0 1 0 0 0 0 2 0 0 
1048  4  4  2 : 1 0 0 0 0 0 0 1 0 0 2 0 0 0 0 
1048  4  4  3 : 1 0 0 1 0 0 0 0 0 0 0 0 2 0 0 
1048  4  4  4 : 1 0 0 1 0 0 0 0 0 0 2 0 0 0 0 
1049  4  2  1 : 1 0 0 0 0 0 0 1 0 2 0 0 0 0 0 
1049  4  2  2 : 1 0 0 1 0 0 0 0 0 2 0 0 0 0 0 
1050  4  2  1 : 1 0 0 0 2 0 0 1 0 0 0 0 0 0 0 
1050  4  2  2 : 1 0 0 1 0 0 0 0 2 0 0 0 0 0 0 
1051  4  2  1 : 1 0 0 0 0 0 0 1 2 0 0 0 0 0 0 
1051  4  2  2 : 1 0 0 1 2 0 0 0 0 0 0 0 0 0 0 
1052  4  2  1 : 1 0 0 0 0 0 0 2 0 0 0 0 0 0 1 
1052  4  2  2 : 1 0 0 2 0 0 0 0 0 0 0 0 0 0 1 
1053  4  4  1 : 1 0 0 0 0 0 0 2 0 0 0 0 0 1 0 
1053  4  4  2 : 1 0 0 0 0 0 0 2 0 0 0 1 0 0 0 
1053  4  4  3 : 1 0 0 2 0 0 0 0 0 0 0 0 0 1 0 
1053  4  4  4 : 1 0 0 2 0 0 0 0 0 0 0 1 0 0 0 
1054  4  4  1 : 1 0 0 0 0 0 0 2 0 0 0 0 1 0 0 
1054  4  4  2 : 1 0 0 0 0 0 0 2 0 0 1 0 0 0 0 
1054  4  4  3 : 1 0 0 2 0 0 0 0 0 0 0 0 1 0 0 
1054  4  4  4 : 1 0 0 2 0 0 0 0 0 0 1 0 0 0 0 
1055  4  2  1 : 1 0 0 0 0 0 0 2 0 1 0 0 0 0 0 
1055  4  2  2 : 1 0 0 2 0 0 0 0 0 1 0 0 0 0 0 
1056  4  2  1 : 1 0 0 0 1 0 0 2 0 0 0 0 0 0 0 
1056  4  2  2 : 1 0 0 2 0 0 0 0 1 0 0 0 0 0 0 
1057  4  2  1 : 1 0 0 1 0 0 0 2 0 0 0 0 0 0 0 
1057  4  2  2 : 1 0 0 2 0 0 0 1 0 0 0 0 0 0 0 
1058  4  2  1 : 1 0 0 0 0 0 0 2 1 0 0 0 0 0 0 
1058  4  2  2 : 1 0 0 2 1 0 0 0 0 0 0 0 0 0 0 
1059  4  4  1 : 1 0 0 0 0 0 1 0 0 0 0 0 0 0 2 
1059  4  4  2 : 1 0 0 0 0 1 0 0 0 0 0 0 0 0 2 
1059  4  4  3 : 1 0 1 0 0 0 0 0 0 0 0 0 0 0 2 
1059  4  4  4 : 1 1 0 0 0 0 0 0 0 0 0 0 0 0 2 
1060  4  4  1 : 1 0 0 0 0 0 1 0 0 0 0 2 0 0 0 
1060  4  4  2 : 1 0 0 0 0 1 0 0 0 0 0 0 0 2 0 
1060  4  4  3 : 1 0 1 0 0 0 0 0 0 0 0 2 0 0 0 
1060  4  4  4 : 1 1 0 0 0 0 0 0 0 0 0 0 0 2 0 
1061  4  4  1 : 1 0 0 0 0 0 1 0 0 0 2 0 0 0 0 
1061  4  4  2 : 1 0 0 0 0 1 0 0 0 0 0 0 2 0 0 
1061  4  4  3 : 1 0 1 0 0 0 0 0 0 0 2 0 0 0 0 
1061  4  4  4 : 1 1 0 0 0 0 0 0 0 0 0 0 2 0 0 
1062  4  4  1 : 1 0 0 0 0 0 1 0 0 0 0 0 0 2 0 
1062  4  4  2 : 1 0 0 0 0 1 0 0 0 0 0 2 0 0 0 
1062  4  4  3 : 1 0 1 0 0 0 0 0 0 0 0 0 0 2 0 
1062  4  4  4 : 1 1 0 0 0 0 0 0 0 0 0 2 0 0 0 
1063  4  4  1 : 1 0 0 0 0 0 1 0 0 0 0 0 2 0 0 
1063  4  4  2 : 1 0 0 0 0 1 0 0 0 0 2 0 0 0 0 
1063  4  4  3 : 1 0 1 0 0 0 0 0 0 0 0 0 2 0 0 
1063  4  4  4 : 1 1 0 0 0 0 0 0 0 0 2 0 0 0 0 
1064  4  4  1 : 1 0 0 0 0 0 1 0 0 2 0 0 0 0 0 
1064  4  4  2 : 1 0 0 0 0 1 0 0 0 2 0 0 0 0 0 
1064  4  4  3 : 1 0 1 0 0 0 0 0 0 2 0 0 0 0 0 
1064  4  4  4 : 1 1 0 0 0 0 0 0 0 2 0 0 0 0 0 
1065  4  4  1 : 1 0 0 0 2 0 1 0 0 0 0 0 0 0 0 
1065  4  4  2 : 1 0 0 0 2 1 0 0 0 0 0 0 0 0 0 
1065  4  4  3 : 1 0 1 0 0 0 0 0 2 0 0 0 0 0 0 
1065  4  4  4 : 1 1 0 0 0 0 0 0 2 0 0 0 0 0 0 
1066  4  4  1 : 1 0 0 2 0 0 1 0 0 0 0 0 0 0 0 
1066  4  4  2 : 1 0 0 2 0 1 0 0 0 0 0 0 0 0 0 
1066  4  4  3 : 1 0 1 0 0 0 0 2 0 0 0 0 0 0 0 
1066  4  4  4 : 1 1 0 0 0 0 0 2 0 0 0 0 0 0 0 
1067  4  4  1 : 1 0 0 0 0 0 1 0 2 0 0 0 0 0 0 
1067  4  4  2 : 1 0 0 0 0 1 0 0 2 0 0 0 0 0 0 
1067  4  4  3 : 1 0 1 0 2 0 0 0 0 0 0 0 0 0 0 
1067  4  4  4 : 1 1 0 0 2 0 0 0 0 0 0 0 0 0 0 
1068  4  4  1 : 1 0 0 0 0 0 1 2 0 0 0 0 0 0 0 
1068  4  4  2 : 1 0 0 0 0 1 0 2 0 0 0 0 0 0 0 
1068  4  4  3 : 1 0 1 2 0 0 0 0 0 0 0 0 0 0 0 
1068  4  4  4 : 1 1 0 2 0 0 0 0 0 0 0 0 0 0 0 
1069  4  4  1 : 1 0 0 0 0 0 2 0 0 0 0 0 0 0 1 
1069  4  4  2 : 1 0 0 0 0 2 0 0 0 0 0 0 0 0 1 
1069  4  4  3 : 1 0 2 0 0 0 0 0 0 0 0 0 0 0 1 
1069  4  4  4 : 1 2 0 0 0 0 0 0 0 0 0 0 0 0 1 
1070  4  4  1 : 1 0 0 0 0 0 2 0 0 0 0 1 0 0 0 
1070  4  4  2 : 1 0 0 0 0 2 0 0 0 0 0 0 0 1 0 
1070  4  4  3 : 1 0 2 0 0 0 0 0 0 0 0 1 0 0 0 
1070  4  4  4 : 1 2 0 0 0 0 0 0 0 0 0 0 0 1 0 
1071  4  4  1 : 1 0 0 0 0 0 2 0 0 0 1 0 0 0 0 
1071  4  4  2 : 1 0 0 0 0 2 0 0 0 0 0 0 1 0 0 
1071  4  4  3 : 1 0 2 0 0 0 0 0 0 0 1 0 0 0 0 
1071  4  4  4 : 1 2 0 0 0 0 0 0 0 0 0 0 1 0 0 
1072  4  4  1 : 1 0 0 0 0 0 2 0 0 0 0 0 0 1 0 
1072  4  4  2 : 1 0 0 0 0 2 0 0 0 0 0 1 0 0 0 
1072  4  4  3 : 1 0 2 0 0 0 0 0 0 0 0 0 0 1 0 
1072  4  4  4 : 1 2 0 0 0 0 0 0 0 0 0 1 0 0 0 
1073  4  4  1 : 1 0 0 0 0 0 2 0 0 0 0 0 1 0 0 
1073  4  4  2 : 1 0 0 0 0 2 0 0 0 0 1 0 0 0 0 
1073  4  4  3 : 1 0 2 0 0 0 0 0 0 0 0 0 1 0 0 
1073  4  4  4 : 1 2 0 0 0 0 0 0 0 0 1 0 0 0 0 
1074  4  4  1 : 1 0 0 0 0 0 2 0 0 1 0 0 0 0 0 
1074  4  4  2 : 1 0 0 0 0 2 0 0 0 1 0 0 0 0 0 
1074  4  4  3 : 1 0 2 0 0 0 0 0 0 1 0 0 0 0 0 
1074  4  4  4 : 1 2 0 0 0 0 0 0 0 1 0 0 0 0 0 
1075  4  4  1 : 1 0 0 0 1 0 2 0 0 0 0 0 0 0 0 
1075  4  4  2 : 1 0 0 0 1 2 0 0 0 0 0 0 0 0 0 
1075  4  4  3 : 1 0 2 0 0 0 0 0 1 0 0 0 0 0 0 
1075  4  4  4 : 1 2 0 0 0 0 0 0 1 0 0 0 0 0 0 
1076  4  4  1 : 1 0 0 1 0 0 2 0 0 0 0 0 0 0 0 
1076  4  4  2 : 1 0 0 1 0 2 0 0 0 0 0 0 0 0 0 
1076  4  4  3 : 1 0 2 0 0 0 0 1 0 0 0 0 0 0 0 
1076  4  4  4 : 1 2 0 0 0 0 0 1 0 0 0 0 0 0 0 
1077  4  4  1 : 1 0 1 0 0 2 0 0 0 0 0 0 0 0 0 
1077  4  4  2 : 1 0 2 0 0 1 0 0 0 0 0 0 0 0 0 
1077  4  4  3 : 1 1 0 0 0 0 2 0 0 0 0 0 0 0 0 
1077  4  4  4 : 1 2 0 0 0 0 1 0 0 0 0 0 0 0 0 
1078  4  4  1 : 1 0 1 0 0 0 2 0 0 0 0 0 0 0 0 
1078  4  4  2 : 1 0 2 0 0 0 1 0 0 0 0 0 0 0 0 
1078  4  4  3 : 1 1 0 0 0 2 0 0 0 0 0 0 0 0 0 
1078  4  4  4 : 1 2 0 0 0 1 0 0 0 0 0 0 0 0 0 
1079  4  4  1 : 1 0 0 0 0 0 2 0 1 0 0 0 0 0 0 
1079  4  4  2 : 1 0 0 0 0 2 0 0 1 0 0 0 0 0 0 
1079  4  4  3 : 1 0 2 0 1 0 0 0 0 0 0 0 0 0 0 
1079  4  4  4 : 1 2 0 0 1 0 0 0 0 0 0 0 0 0 0 
1080  4  4  1 : 1 0 0 0 0 0 2 1 0 0 0 0 0 0 0 
1080  4  4  2 : 1 0 0 0 0 2 0 1 0 0 0 0 0 0 0 
1080  4  4  3 : 1 0 2 1 0 0 0 0 0 0 0 0 0 0 0 
1080  4  4  4 : 1 2 0 1 0 0 0 0 0 0 0 0 0 0 0 
1081  4  4  1 : 1 0 0 0 0 1 2 0 0 0 0 0 0 0 0 
1081  4  4  2 : 1 0 0 0 0 2 1 0 0 0 0 0 0 0 0 
1081  4  4  3 : 1 1 2 0 0 0 0 0 0 0 0 0 0 0 0 
1081  4  4  4 : 1 2 1 0 0 0 0 0 0 0 0 0 0 0 0 
1082  4  2  1 : 2 0 0 0 0 0 0 0 0 0 0 0 0 1 1 
1082  4  2  2 : 2 0 0 0 0 0 0 0 0 0 0 1 0 0 1 
1083  4  1  1 : 2 0 0 0 0 0 0 0 0 0 0 1 0 1 0 
1084  4  2  1 : 2 0 0 0 0 0 0 0 0 0 0 0 1 0 1 
1084  4  2  2 : 2 0 0 0 0 0 0 0 0 0 1 0 0 0 1 
1085  4  2  1 : 2 0 0 0 0 0 0 0 0 0 0 1 1 0 0 
1085  4  2  2 : 2 0 0 0 0 0 0 0 0 0 1 0 0 1 0 
1086  4  1  1 : 2 0 0 0 0 0 0 0 0 0 1 0 1 0 0 
1087  4  2  1 : 2 0 0 0 0 0 0 0 0 0 0 0 1 1 0 
1087  4  2  2 : 2 0 0 0 0 0 0 0 0 0 1 1 0 0 0 
1088  4  1  1 : 2 0 0 0 0 0 0 0 0 1 0 0 0 0 1 
1089  4  2  1 : 2 0 0 0 0 0 0 0 0 1 0 0 0 1 0 
1089  4  2  2 : 2 0 0 0 0 0 0 0 0 1 0 1 0 0 0 
1090  4  2  1 : 2 0 0 0 0 0 0 0 0 1 0 0 1 0 0 
1090  4  2  2 : 2 0 0 0 0 0 0 0 0 1 1 0 0 0 0 
1091  4  2  1 : 2 0 0 0 0 0 0 0 1 0 0 0 0 0 1 
1091  4  2  2 : 2 0 0 0 1 0 0 0 0 0 0 0 0 0 1 
1092  4  4  1 : 2 0 0 0 0 0 0 0 1 0 0 0 0 1 0 
1092  4  4  2 : 2 0 0 0 0 0 0 0 1 0 0 1 0 0 0 
1092  4  4  3 : 2 0 0 0 1 0 0 0 0 0 0 0 0 1 0 
1092  4  4  4 : 2 0 0 0 1 0 0 0 0 0 0 1 0 0 0 
1093  4  4  1 : 2 0 0 0 0 0 0 0 1 0 0 0 1 0 0 
1093  4  4  2 : 2 0 0 0 0 0 0 0 1 0 1 0 0 0 0 
1093  4  4  3 : 2 0 0 0 1 0 0 0 0 0 0 0 1 0 0 
1093  4  4  4 : 2 0 0 0 1 0 0 0 0 0 1 0 0 0 0 
1094  4  2  1 : 2 0 0 0 0 0 0 0 1 1 0 0 0 0 0 
1094  4  2  2 : 2 0 0 0 1 0 0 0 0 1 0 0 0 0 0 
1095  4  1  1 : 2 0 0 0 1 0 0 0 1 0 0 0 0 0 0 
1096  4  2  1 : 2 0 0 0 0 0 0 1 0 0 0 0 0 0 1 
1096  4  2  2 : 2 0 0 1 0 0 0 0 0 0 0 0 0 0 1 
1097  4  4  1 : 2 0 0 0 0 0 0 1 0 0 0 0 0 1 0 
1097  4  4  2 : 2 0 0 0 0 0 0 1 0 0 0 1 0 0 0 
1097  4  4  3 : 2 0 0 1 0 0 0 0 0 0 0 0 0 1 0 
1097  4  4  4 : 2 0 0 1 0 0 0 0 0 0 0 1 0 0 0 
1098  4  4  1 : 2 0 0 0 0 0 0 1 0 0 0 0 1 0 0 
1098  4  4  2 : 2 0 0 0 0 0 0 1 0 0 1 0 0 0 0 
1098  4  4  3 : 2 0 0 1 0 0 0 0 0 0 0 0 1 0 0 
1098  4  4  4 : 2 0 0 1 0 0 0 0 0 0 1 0 0 0 0 
1099  4  2  1 : 2 0 0 0 0 0 0 1 0 1 0 0 0 0 0 
1099  4  2  2 : 2 0 0 1 0 0 0 0 0 1 0 0 0 0 0 
1100  4  2  1 : 2 0 0 0 1 0 0 1 0 0 0 0 0 0 0 
1100  4  2  2 : 2 0 0 1 0 0 0 0 1 0 0 0 0 0 0 
1101  4  1  1 : 2 0 0 1 0 0 0 1 0 0 0 0 0 0 0 
1102  4  2  1 : 2 0 0 0 0 0 0 1 1 0 0 0 0 0 0 
1102  4  2  2 : 2 0 0 1 1 0 0 0 0 0 0 0 0 0 0 
1103  4  4  1 : 2 0 0 0 0 0 1 0 0 0 0 0 0 0 1 
1103  4  4  2 : 2 0 0 0 0 1 0 0 0 0 0 0 0 0 1 
1103  4  4  3 : 2 0 1 0 0 0 0 0 0 0 0 0 0 0 1 
1103  4  4  4 : 2 1 0 0 0 0 0 0 0 0 0 0 0 0 1 
1104  4  4  1 : 2 0 0 0 0 0 1 0 0 0 0 1 0 0 0 
1104  4  4  2 : 2 0 0 0 0 1 0 0 0 0 0 0 0 1 0 
1104  4  4  3 : 2 0 1 0 0 0 0 0 0 0 0 1 0 0 0 
1104  4  4  4 : 2 1 0 0 0 0 0 0 0 0 0 0 0 1 0 
1105  4  4  1 : 2 0 0 0 0 0 1 0 0 0 1 0 0 0 0 
1105  4  4  2 : 2 0 0 0 0 1 0 0 0 0 0 0 1 0 0 
1105  4  4  3 : 2 0 1 0 0 0 0 0 0 0 1 0 0 0 0 
1105  4  4  4 : 2 1 0 0 0 0 0 0 0 0 0 0 1 0 0 
1106  4  4  1 : 2 0 0 0 0 0 1 0 0 0 0 0 0 1 0 
1106  4  4  2 : 2 0 0 0 0 1 0 0 0 0 0 1 0 0 0 
1106  4  4  3 : 2 0 1 0 0 0 0 0 0 0 0 0 0 1 0 
1106  4  4  4 : 2 1 0 0 0 0 0 0 0 0 0 1 0 0 0 
1107  4  4  1 : 2 0 0 0 0 0 1 0 0 0 0 0 1 0 0 
1107  4  4  2 : 2 0 0 0 0 1 0 0 0 0 1 0 0 0 0 
1107  4  4  3 : 2 0 1 0 0 0 0 0 0 0 0 0 1 0 0 
1107  4  4  4 : 2 1 0 0 0 0 0 0 0 0 1 0 0 0 0 
1108  4  4  1 : 2 0 0 0 0 0 1 0 0 1 0 0 0 0 0 
1108  4  4  2 : 2 0 0 0 0 1 0 0 0 1 0 0 0 0 0 
1108  4  4  3 : 2 0 1 0 0 0 0 0 0 1 0 0 0 0 0 
1108  4  4  4 : 2 1 0 0 0 0 0 0 0 1 0 0 0 0 0 
1109  4  4  1 : 2 0 0 0 1 0 1 0 0 0 0 0 0 0 0 
1109  4  4  2 : 2 0 0 0 1 1 0 0 0 0 0 0 0 0 0 
1109  4  4  3 : 2 0 1 0 0 0 0 0 1 0 0 0 0 0 0 
1109  4  4  4 : 2 1 0 0 0 0 0 0 1 0 0 0 0 0 0 
1110  4  4  1 : 2 0 0 1 0 0 1 0 0 0 0 0 0 0 0 
1110  4  4  2 : 2 0 0 1 0 1 0 0 0 0 0 0 0 0 0 
1110  4  4  3 : 2 0 1 0 0 0 0 1 0 0 0 0 0 0 0 
1110  4  4  4 : 2 1 0 0 0 0 0 1 0 0 0 0 0 0 0 
1111  4  2  1 : 2 0 1 0 0 1 0 0 0 0 0 0 0 0 0 
1111  4  2  2 : 2 1 0 0 0 0 1 0 0 0 0 0 0 0 0 
1112  4  2  1 : 2 0 1 0 0 0 1 0 0 0 0 0 0 0 0 
1112  4  2  2 : 2 1 0 0 0 1 0 0 0 0 0 0 0 0 0 
1113  4  4  1 : 2 0 0 0 0 0 1 0 1 0 0 0 0 0 0 
1113  4  4  2 : 2 0 0 0 0 1 0 0 1 0 0 0 0 0 0 
1113  4  4  3 : 2 0 1 0 1 0 0 0 0 0 0 0 0 0 0 
1113  4  4  4 : 2 1 0 0 1 0 0 0 0 0 0 0 0 0 0 
1114  4  4  1 : 2 0 0 0 0 0 1 1 0 0 0 0 0 0 0 
1114  4  4  2 : 2 0 0 0 0 1 0 1 0 0 0 0 0 0 0 
1114  4  4  3 : 2 0 1 1 0 0 0 0 0 0 0 0 0 0 0 
1114  4  4  4 : 2 1 0 1 0 0 0 0 0 0 0 0 0 0 0 
1115  4  2  1 : 2 0 0 0 0 1 1 0 0 0 0 0 0 0 0 
1115  4  2  2 : 2 1 1 0 0 0 0 0 0 0 0 0 0 0 0 
1116  4  2  1 : 0 0 0 0 0 0 0 0 0 0 0 0 0 1 3 
1116  4  2  2 : 0 0 0 0 0 0 0 0 0 0 0 1 0 0 3 
1117  4  2  1 : 0 0 0 0 0 0 0 0 0 0 0 0 0 2 2 
1117  4  2  2 : 0 0 0 0 0 0 0 0 0 0 0 2 0 0 2 
1118  4  1  1 : 0 0 0 0 0 0 0 0 0 0 0 2 0 2 0 
1119  4  2  1 : 0 0 0 0 0 0 0 0 0 0 0 0 0 3 1 
1119  4  2  2 : 0 0 0 0 0 0 0 0 0 0 0 3 0 0 1 
1120  4  2  1 : 0 0 0 0 0 0 0 0 0 0 0 1 0 3 0 
1120  4  2  2 : 0 0 0 0 0 0 0 0 0 0 0 3 0 1 0 
1121  4  2  1 : 0 0 0 0 0 0 0 0 0 0 0 0 1 0 3 
1121  4  2  2 : 0 0 0 0 0 0 0 0 0 0 1 0 0 0 3 
1122  4  2  1 : 0 0 0 0 0 0 0 0 0 0 0 3 1 0 0 
1122  4  2  2 : 0 0 0 0 0 0 0 0 0 0 1 0 0 3 0 
1123  4  2  1 : 0 0 0 0 0 0 0 0 0 0 0 0 1 3 0 
1123  4  2  2 : 0 0 0 0 0 0 0 0 0 0 1 3 0 0 0 
1124  4  2  1 : 0 0 0 0 0 0 0 0 0 0 0 0 2 0 2 
1124  4  2  2 : 0 0 0 0 0 0 0 0 0 0 2 0 0 0 2 
1125  4  2  1 : 0 0 0 0 0 0 0 0 0 0 0 2 2 0 0 
1125  4  2  2 : 0 0 0 0 0 0 0 0 0 0 2 0 0 2 0 
1126  4  1  1 : 0 0 0 0 0 0 0 0 0 0 2 0 2 0 0 
1127  4  2  1 : 0 0 0 0 0 0 0 0 0 0 0 0 2 2 0 
1127  4  2  2 : 0 0 0 0 0 0 0 0 0 0 2 2 0 0 0 
1128  4  2  1 : 0 0 0 0 0 0 0 0 0 0 0 0 3 0 1 
1128  4  2  2 : 0 0 0 0 0 0 0 0 0 0 3 0 0 0 1 
1129  4  2  1 : 0 0 0 0 0 0 0 0 0 0 0 1 3 0 0 
1129  4  2  2 : 0 0 0 0 0 0 0 0 0 0 3 0 0 1 0 
1130  4  2  1 : 0 0 0 0 0 0 0 0 0 0 1 0 3 0 0 
1130  4  2  2 : 0 0 0 0 0 0 0 0 0 0 3 0 1 0 0 
1131  4  2  1 : 0 0 0 0 0 0 0 0 0 0 0 0 3 1 0 
1131  4  2  2 : 0 0 0 0 0 0 0 0 0 0 3 1 0 0 0 
1132  4  1  1 : 0 0 0 0 0 0 0 0 0 1 0 0 0 0 3 
1133  4  2  1 : 0 0 0 0 0 0 0 0 0 1 0 0 0 3 0 
1133  4  2  2 : 0 0 0 0 0 0 0 0 0 1 0 3 0 0 0 
1134  4  2  1 : 0 0 0 0 0 0 0 0 0 1 0 0 3 0 0 
1134  4  2  2 : 0 0 0 0 0 0 0 0 0 1 3 0 0 0 0 
1135  4  1  1 : 0 0 0 0 0 0 0 0 0 2 0 0 0 0 2 
1136  4  2  1 : 0 0 0 0 0 0 0 0 0 2 0 0 0 2 0 
1136  4  2  2 : 0 0 0 0 0 0 0 0 0 2 0 2 0 0 0 
1137  4  2  1 : 0 0 0 0 0 0 0 0 0 2 0 0 2 0 0 
1137  4  2  2 : 0 0 0 0 0 0 0 0 0 2 2 0 0 0 0 
1138  4  1  1 : 0 0 0 0 0 0 0 0 0 3 0 0 0 0 1 
1139  4  2  1 : 0 0 0 0 0 0 0 0 0 3 0 0 0 1 0 
1139  4  2  2 : 0 0 0 0 0 0 0 0 0 3 0 1 0 0 0 
1140  4  2  1 : 0 0 0 0 0 0 0 0 0 3 0 0 1 0 0 
1140  4  2  2 : 0 0 0 0 0 0 0 0 0 3 1 0 0 0 0 
1141  4  2  1 : 0 0 0 0 0 0 0 0 1 0 0 0 0 0 3 
1141  4  2  2 : 0 0 0 0 1 0 0 0 0 0 0 0 0 0 3 
1142  4  4  1 : 0 0 0 0 0 0 0 0 1 0 0 0 0 3 0 
1142  4  4  2 : 0 0 0 0 0 0 0 0 1 0 0 3 0 0 0 
1142  4  4  3 : 0 0 0 0 1 0 0 0 0 0 0 0 0 3 0 
1142  4  4  4 : 0 0 0 0 1 0 0 0 0 0 0 3 0 0 0 
1143  4  4  1 : 0 0 0 0 0 0 0 0 1 0 0 0 3 0 0 
1143  4  4  2 : 0 0 0 0 0 0 0 0 1 0 3 0 0 0 0 
1143  4  4  3 : 0 0 0 0 1 0 0 0 0 0 0 0 3 0 0 
1143  4  4  4 : 0 0 0 0 1 0 0 0 0 0 3 0 0 0 0 
1144  4  2  1 : 0 0 0 0 0 0 0 0 1 3 0 0 0 0 0 
1144  4  2  2 : 0 0 0 0 1 0 0 0 0 3 0 0 0 0 0 
1145  4  2  1 : 0 0 0 0 0 0 0 0 2 0 0 0 0 0 2 
1145  4  2  2 : 0 0 0 0 2 0 0 0 0 0 0 0 0 0 2 
1146  4  4  1 : 0 0 0 0 0 0 0 0 2 0 0 0 0 2 0 
1146  4  4  2 : 0 0 0 0 0 0 0 0 2 0 0 2 0 0 0 
1146  4  4  3 : 0 0 0 0 2 0 0 0 0 0 0 0 0 2 0 
1146  4  4  4 : 0 0 0 0 2 0 0 0 0 0 0 2 0 0 0 
1147  4  4  1 : 0 0 0 0 0 0 0 0 2 0 0 0 2 0 0 
1147  4  4  2 : 0 0 0 0 0 0 0 0 2 0 2 0 0 0 0 
1147  4  4  3 : 0 0 0 0 2 0 0 0 0 0 0 0 2 0 0 
1147  4  4  4 : 0 0 0 0 2 0 0 0 0 0 2 0 0 0 0 
1148  4  2  1 : 0 0 0 0 0 0 0 0 2 2 0 0 0 0 0 
1148  4  2  2 : 0 0 0 0 2 0 0 0 0 2 0 0 0 0 0 
1149  4  1  1 : 0 0 0 0 2 0 0 0 2 0 0 0 0 0 0 
1150  4  2  1 : 0 0 0 0 0 0 0 0 3 0 0 0 0 0 1 
1150  4  2  2 : 0 0 0 0 3 0 0 0 0 0 0 0 0 0 1 
1151  4  4  1 : 0 0 0 0 0 0 0 0 3 0 0 0 0 1 0 
1151  4  4  2 : 0 0 0 0 0 0 0 0 3 0 0 1 0 0 0 
1151  4  4  3 : 0 0 0 0 3 0 0 0 0 0 0 0 0 1 0 
1151  4  4  4 : 0 0 0 0 3 0 0 0 0 0 0 1 0 0 0 
1152  4  4  1 : 0 0 0 0 0 0 0 0 3 0 0 0 1 0 0 
1152  4  4  2 : 0 0 0 0 0 0 0 0 3 0 1 0 0 0 0 
1152  4  4  3 : 0 0 0 0 3 0 0 0 0 0 0 0 1 0 0 
1152  4  4  4 : 0 0 0 0 3 0 0 0 0 0 1 0 0 0 0 
1153  4  2  1 : 0 0 0 0 0 0 0 0 3 1 0 0 0 0 0 
1153  4  2  2 : 0 0 0 0 3 0 0 0 0 1 0 0 0 0 0 
1154  4  2  1 : 0 0 0 0 1 0 0 0 3 0 0 0 0 0 0 
1154  4  2  2 : 0 0 0 0 3 0 0 0 1 0 0 0 0 0 0 
1155  4  2  1 : 0 0 0 0 0 0 0 1 0 0 0 0 0 0 3 
1155  4  2  2 : 0 0 0 1 0 0 0 0 0 0 0 0 0 0 3 
1156  4  4  1 : 0 0 0 0 0 0 0 1 0 0 0 0 0 3 0 
1156  4  4  2 : 0 0 0 0 0 0 0 1 0 0 0 3 0 0 0 
1156  4  4  3 : 0 0 0 1 0 0 0 0 0 0 0 0 0 3 0 
1156  4  4  4 : 0 0 0 1 0 0 0 0 0 0 0 3 0 0 0 
1157  4  4  1 : 0 0 0 0 0 0 0 1 0 0 0 0 3 0 0 
1157  4  4  2 : 0 0 0 0 0 0 0 1 0 0 3 0 0 0 0 
1157  4  4  3 : 0 0 0 1 0 0 0 0 0 0 0 0 3 0 0 
1157  4  4  4 : 0 0 0 1 0 0 0 0 0 0 3 0 0 0 0 
1158  4  2  1 : 0 0 0 0 0 0 0 1 0 3 0 0 0 0 0 
1158  4  2  2 : 0 0 0 1 0 0 0 0 0 3 0 0 0 0 0 
1159  4  2  1 : 0 0 0 0 3 0 0 1 0 0 0 0 0 0 0 
1159  4  2  2 : 0 0 0 1 0 0 0 0 3 0 0 0 0 0 0 
1160  4  2  1 : 0 0 0 0 0 0 0 1 3 0 0 0 0 0 0 
1160  4  2  2 : 0 0 0 1 3 0 0 0 0 0 0 0 0 0 0 
1161  4  2  1 : 0 0 0 0 0 0 0 2 0 0 0 0 0 0 2 
1161  4  2  2 : 0 0 0 2 0 0 0 0 0 0 0 0 0 0 2 
1162  4  4  1 : 0 0 0 0 0 0 0 2 0 0 0 0 0 2 0 
1162  4  4  2 : 0 0 0 0 0 0 0 2 0 0 0 2 0 0 0 
1162  4  4  3 : 0 0 0 2 0 0 0 0 0 0 0 0 0 2 0 
1162  4  4  4 : 0 0 0 2 0 0 0 0 0 0 0 2 0 0 0 
1163  4  4  1 : 0 0 0 0 0 0 0 2 0 0 0 0 2 0 0 
1163  4  4  2 : 0 0 0 0 0 0 0 2 0 0 2 0 0 0 0 
1163  4  4  3 : 0 0 0 2 0 0 0 0 0 0 0 0 2 0 0 
1163  4  4  4 : 0 0 0 2 0 0 0 0 0 0 2 0 0 0 0 
1164  4  2  1 : 0 0 0 0 0 0 0 2 0 2 0 0 0 0 0 
1164  4  2  2 : 0 0 0 2 0 0 0 0 0 2 0 0 0 0 0 
1165  4  2  1 : 0 0 0 0 2 0 0 2 0 0 0 0 0 0 0 
1165  4  2  2 : 0 0 0 2 0 0 0 0 2 0 0 0 0 0 0 
1166  4  1  1 : 0 0 0 2 0 0 0 2 0 0 0 0 0 0 0 
1167  4  2  1 : 0 0 0 0 0 0 0 2 2 0 0 0 0 0 0 
1167  4  2  2 : 0 0 0 2 2 0 0 0 0 0 0 0 0 0 0 
1168  4  2  1 : 0 0 0 0 0 0 0 3 0 0 0 0 0 0 1 
1168  4  2  2 : 0 0 0 3 0 0 0 0 0 0 0 0 0 0 1 
1169  4  4  1 : 0 0 0 0 0 0 0 3 0 0 0 0 0 1 0 
1169  4  4  2 : 0 0 0 0 0 0 0 3 0 0 0 1 0 0 0 
1169  4  4  3 : 0 0 0 3 0 0 0 0 0 0 0 0 0 1 0 
1169  4  4  4 : 0 0 0 3 0 0 0 0 0 0 0 1 0 0 0 
1170  4  4  1 : 0 0 0 0 0 0 0 3 0 0 0 0 1 0 0 
1170  4  4  2 : 0 0 0 0 0 0 0 3 0 0 1 0 0 0 0 
1170  4  4  3 : 0 0 0 3 0 0 0 0 0 0 0 0 1 0 0 
1170  4  4  4 : 0 0 0 3 0 0 0 0 0 0 1 0 0 0 0 
1171  4  2  1 : 0 0 0 0 0 0 0 3 0 1 0 0 0 0 0 
1171  4  2  2 : 0 0 0 3 0 0 0 0 0 1 0 0 0 0 0 
1172  4  2  1 : 0 0 0 0 1 0 0 3 0 0 0 0 0 0 0 
1172  4  2  2 : 0 0 0 3 0 0 0 0 1 0 0 0 0 0 0 
1173  4  2  1 : 0 0 0 1 0 0 0 3 0 0 0 0 0 0 0 
1173  4  2  2 : 0 0 0 3 0 0 0 1 0 0 0 0 0 0 0 
1174  4  2  1 : 0 0 0 0 0 0 0 3 1 0 0 0 0 0 0 
1174  4  2  2 : 0 0 0 3 1 0 0 0 0 0 0 0 0 0 0 
1175  4  4  1 : 0 0 0 0 0 0 1 0 0 0 0 0 0 0 3 
1175  4  4  2 : 0 0 0 0 0 1 0 0 0 0 0 0 0 0 3 
1175  4  4  3 : 0 0 1 0 0 0 0 0 0 0 0 0 0 0 3 
1175  4  4  4 : 0 1 0 0 0 0 0 0 0 0 0 0 0 0 3 
1176  4  4  1 : 0 0 0 0 0 0 1 0 0 0 0 3 0 0 0 
1176  4  4  2 : 0 0 0 0 0 1 0 0 0 0 0 0 0 3 0 
1176  4  4  3 : 0 0 1 0 0 0 0 0 0 0 0 3 0 0 0 
1176  4  4  4 : 0 1 0 0 0 0 0 0 0 0 0 0 0 3 0 
1177  4  4  1 : 0 0 0 0 0 0 1 0 0 0 3 0 0 0 0 
1177  4  4  2 : 0 0 0 0 0 1 0 0 0 0 0 0 3 0 0 
1177  4  4  3 : 0 0 1 0 0 0 0 0 0 0 3 0 0 0 0 
1177  4  4  4 : 0 1 0 0 0 0 0 0 0 0 0 0 3 0 0 
1178  4  4  1 : 0 0 0 0 0 0 1 0 0 0 0 0 0 3 0 
1178  4  4  2 : 0 0 0 0 0 1 0 0 0 0 0 3 0 0 0 
1178  4  4  3 : 0 0 1 0 0 0 0 0 0 0 0 0 0 3 0 
1178  4  4  4 : 0 1 0 0 0 0 0 0 0 0 0 3 0 0 0 
1179  4  4  1 : 0 0 0 0 0 0 1 0 0 0 0 0 3 0 0 
1179  4  4  2 : 0 0 0 0 0 1 0 0 0 0 3 0 0 0 0 
1179  4  4  3 : 0 0 1 0 0 0 0 0 0 0 0 0 3 0 0 
1179  4  4  4 : 0 1 0 0 0 0 0 0 0 0 3 0 0 0 0 
1180  4  4  1 : 0 0 0 0 0 0 1 0 0 3 0 0 0 0 0 
1180  4  4  2 : 0 0 0 0 0 1 0 0 0 3 0 0 0 0 0 
1180  4  4  3 : 0 0 1 0 0 0 0 0 0 3 0 0 0 0 0 
1180  4  4  4 : 0 1 0 0 0 0 0 0 0 3 0 0 0 0 0 
1181  4  4  1 : 0 0 0 0 3 0 1 0 0 0 0 0 0 0 0 
1181  4  4  2 : 0 0 0 0 3 1 0 0 0 0 0 0 0 0 0 
1181  4  4  3 : 0 0 1 0 0 0 0 0 3 0 0 0 0 0 0 
1181  4  4  4 : 0 1 0 0 0 0 0 0 3 0 0 0 0 0 0 
1182  4  4  1 : 0 0 0 3 0 0 1 0 0 0 0 0 0 0 0 
1182  4  4  2 : 0 0 0 3 0 1 0 0 0 0 0 0 0 0 0 
1182  4  4  3 : 0 0 1 0 0 0 0 3 0 0 0 0 0 0 0 
1182  4  4  4 : 0 1 0 0 0 0 0 3 0 0 0 0 0 0 0 
1183  4  4  1 : 0 0 0 0 0 0 1 0 3 0 0 0 0 0 0 
1183  4  4  2 : 0 0 0 0 0 1 0 0 3 0 0 0 0 0 0 
1183  4  4  3 : 0 0 1 0 3 0 0 0 0 0 0 0 0 0 0 
1183  4  4  4 : 0 1 0 0 3 0 0 0 0 0 0 0 0 0 0 
1184  4  4  1 : 0 0 0 0 0 0 1 3 0 0 0 0 0 0 0 
1184  4  4  2 : 0 0 0 0 0 1 0 3 0 0 0 0 0 0 0 
1184  4  4  3 : 0 0 1 3 0 0 0 0 0 0 0 0 0 0 0 
1184  4  4  4 : 0 1 0 3 0 0 0 0 0 0 0 0 0 0 0 
1185  4  4  1 : 0 0 0 0 0 0 2 0 0 0 0 0 0 0 2 
1185  4  4  2 : 0 0 0 0 0 2 0 0 0 0 0 0 0 0 2 
1185  4  4  3 : 0 0 2 0 0 0 0 0 0 0 0 0 0 0 2 
1185  4  4  4 : 0 2 0 0 0 0 0 0 0 0 0 0 0 0 2 
1186  4  4  1 : 0 0 0 0 0 0 2 0 0 0 0 2 0 0 0 
1186  4  4  2 : 0 0 0 0 0 2 0 0 0 0 0 0 0 2 0 
1186  4  4  3 : 0 0 2 0 0 0 0 0 0 0 0 2 0 0 0 
1186  4  4  4 : 0 2 0 0 0 0 0 0 0 0 0 0 0 2 0 
1187  4  4  1 : 0 0 0 0 0 0 2 0 0 0 2 0 0 0 0 
1187  4  4  2 : 0 0 0 0 0 2 0 0 0 0 0 0 2 0 0 
1187  4  4  3 : 0 0 2 0 0 0 0 0 0 0 2 0 0 0 0 
1187  4  4  4 : 0 2 0 0 0 0 0 0 0 0 0 0 2 0 0 
1188  4  4  1 : 0 0 0 0 0 0 2 0 0 0 0 0 0 2 0 
1188  4  4  2 : 0 0 0 0 0 2 0 0 0 0 0 2 0 0 0 
1188  4  4  3 : 0 0 2 0 0 0 0 0 0 0 0 0 0 2 0 
1188  4  4  4 : 0 2 0 0 0 0 0 0 0 0 0 2 0 0 0 
1189  4  4  1 : 0 0 0 0 0 0 2 0 0 0 0 0 2 0 0 
1189  4  4  2 : 0 0 0 0 0 2 0 0 0 0 2 0 0 0 0 
1189  4  4  3 : 0 0 2 0 0 0 0 0 0 0 0 0 2 0 0 
1189  4  4  4 : 0 2 0 0 0 0 0 0 0 0 2 0 0 0 0 
1190  4  4  1 : 0 0 0 0 0 0 2 0 0 2 0 0 0 0 0 
1190  4  4  2 : 0 0 0 0 0 2 0 0 0 2 0 0 0 0 0 
1190  4  4  3 : 0 0 2 0 0 0 0 0 0 2 0 0 0 0 0 
1190  4  4  4 : 0 2 0 0 0 0 0 0 0 2 0 0 0 0 0 
1191  4  4  1 : 0 0 0 0 2 0 2 0 0 0 0 0 0 0 0 
1191  4  4  2 : 0 0 0 0 2 2 0 0 0 0 0 0 0 0 0 
1191  4  4  3 : 0 0 2 0 0 0 0 0 2 0 0 0 0 0 0 
1191  4  4  4 : 0 2 0 0 0 0 0 0 2 0 0 0 0 0 0 
1192  4  4  1 : 0 0 0 2 0 0 2 0 0 0 0 0 0 0 0 
1192  4  4  2 : 0 0 0 2 0 2 0 0 0 0 0 0 0 0 0 
1192  4  4  3 : 0 0 2 0 0 0 0 2 0 0 0 0 0 0 0 
1192  4  4  4 : 0 2 0 0 0 0 0 2 0 0 0 0 0 0 0 
1193  4  2  1 : 0 0 2 0 0 2 0 0 0 0 0 0 0 0 0 
1193  4  2  2 : 0 2 0 0 0 0 2 0 0 0 0 0 0 0 0 
1194  4  2  1 : 0 0 2 0 0 0 2 0 0 0 0 0 0 0 0 
1194  4  2  2 : 0 2 0 0 0 2 0 0 0 0 0 0 0 0 0 
1195  4  4  1 : 0 0 0 0 0 0 2 0 2 0 0 0 0 0 0 
1195  4  4  2 : 0 0 0 0 0 2 0 0 2 0 0 0 0 0 0 
1195  4  4  3 : 0 0 2 0 2 0 0 0 0 0 0 0 0 0 0 
1195  4  4  4 : 0 2 0 0 2 0 0 0 0 0 0 0 0 0 0 
1196  4  4  1 : 0 0 0 0 0 0 2 2 0 0 0 0 0 0 0 
1196  4  4  2 : 0 0 0 0 0 2 0 2 0 0 0 0 0 0 0 
1196  4  4  3 : 0 0 2 2 0 0 0 0 0 0 0 0 0 0 0 
1196  4  4  4 : 0 2 0 2 0 0 0 0 0 0 0 0 0 0 0 
1197  4  2  1 : 0 0 0 0 0 2 2 0 0 0 0 0 0 0 0 
1197  4  2  2 : 0 2 2 0 0 0 0 0 0 0 0 0 0 0 0 
1198  4  4  1 : 0 0 0 0 0 0 3 0 0 0 0 0 0 0 1 
1198  4  4  2 : 0 0 0 0 0 3 0 0 0 0 0 0 0 0 1 
1198  4  4  3 : 0 0 3 0 0 0 0 0 0 0 0 0 0 0 1 
1198  4  4  4 : 0 3 0 0 0 0 0 0 0 0 0 0 0 0 1 
1199  4  4  1 : 0 0 0 0 0 0 3 0 0 0 0 1 0 0 0 
1199  4  4  2 : 0 0 0 0 0 3 0 0 0 0 0 0 0 1 0 
1199  4  4  3 : 0 0 3 0 0 0 0 0 0 0 0 1 0 0 0 
1199  4  4  4 : 0 3 0 0 0 0 0 0 0 0 0 0 0 1 0 
1200  4  4  1 : 0 0 0 0 0 0 3 0 0 0 1 0 0 0 0 
1200  4  4  2 : 0 0 0 0 0 3 0 0 0 0 0 0 1 0 0 
1200  4  4  3 : 0 0 3 0 0 0 0 0 0 0 1 0 0 0 0 
1200  4  4  4 : 0 3 0 0 0 0 0 0 0 0 0 0 1 0 0 
1201  4  4  1 : 0 0 0 0 0 0 3 0 0 0 0 0 0 1 0 
1201  4  4  2 : 0 0 0 0 0 3 0 0 0 0 0 1 0 0 0 
1201  4  4  3 : 0 0 3 0 0 0 0 0 0 0 0 0 0 1 0 
1201  4  4  4 : 0 3 0 0 0 0 0 0 0 0 0 1 0 0 0 
1202  4  4  1 : 0 0 0 0 0 0 3 0 0 0 0 0 1 0 0 
1202  4  4  2 : 0 0 0 0 0 3 0 0 0 0 1 0 0 0 0 
1202  4  4  3 : 0 0 3 0 0 0 0 0 0 0 0 0 1 0 0 
1202  4  4  4 : 0 3 0 0 0 0 0 0 0 0 1 0 0 0 0 
1203  4  4  1 : 0 0 0 0 0 0 3 0 0 1 0 0 0 0 0 
1203  4  4  2 : 0 0 0 0 0 3 0 0 0 1 0 0 0 0 0 
1203  4  4  3 : 0 0 3 0 0 0 0 0 0 1 0 0 0 0 0 
1203  4  4  4 : 0 3 0 0 0 0 0 0 0 1 0 0 0 0 0 
1204  4  4  1 : 0 0 0 0 1 0 3 0 0 0 0 0 0 0 0 
1204  4  4  2 : 0 0 0 0 1 3 0 0 0 0 0 0 0 0 0 
1204  4  4  3 : 0 0 3 0 0 0 0 0 1 0 0 0 0 0 0 
1204  4  4  4 : 0 3 0 0 0 0 0 0 1 0 0 0 0 0 0 
1205  4  4  1 : 0 0 0 1 0 0 3 0 0 0 0 0 0 0 0 
1205  4  4  2 : 0 0 0 1 0 3 0 0 0 0 0 0 0 0 0 
1205  4  4  3 : 0 0 3 0 0 0 0 1 0 0 0 0 0 0 0 
1205  4  4  4 : 0 3 0 0 0 0 0 1 0 0 0 0 0 0 0 
1206  4  4  1 : 0 0 1 0 0 3 0 0 0 0 0 0 0 0 0 
1206  4  4  2 : 0 0 3 0 0 1 0 0 0 0 0 0 0 0 0 
1206  4  4  3 : 0 1 0 0 0 0 3 0 0 0 0 0 0 0 0 
1206  4  4  4 : 0 3 0 0 0 0 1 0 0 0 0 0 0 0 0 
1207  4  4  1 : 0 0 1 0 0 0 3 0 0 0 0 0 0 0 0 
1207  4  4  2 : 0 0 3 0 0 0 1 0 0 0 0 0 0 0 0 
1207  4  4  3 : 0 1 0 0 0 3 0 0 0 0 0 0 0 0 0 
1207  4  4  4 : 0 3 0 0 0 1 0 0 0 0 0 0 0 0 0 
1208  4  4  1 : 0 0 0 0 0 0 3 0 1 0 0 0 0 0 0 
1208  4  4  2 : 0 0 0 0 0 3 0 0 1 0 0 0 0 0 0 
1208  4  4  3 : 0 0 3 0 1 0 0 0 0 0 0 0 0 0 0 
1208  4  4  4 : 0 3 0 0 1 0 0 0 0 0 0 0 0 0 0 
1209  4  4  1 : 0 0 0 0 0 0 3 1 0 0 0 0 0 0 0 
1209  4  4  2 : 0 0 0 0 0 3 0 1 0 0 0 0 0 0 0 
1209  4  4  3 : 0 0 3 1 0 0 0 0 0 0 0 0 0 0 0 
1209  4  4  4 : 0 3 0 1 0 0 0 0 0 0 0 0 0 0 0 
1210  4  4  1 : 0 0 0 0 0 1 3 0 0 0 0 0 0 0 0 
1210  4  4  2 : 0 0 0 0 0 3 1 0 0 0 0 0 0 0 0 
1210  4  4  3 : 0 1 3 0 0 0 0 0 0 0 0 0 0 0 0 
1210  4  4  4 : 0 3 1 0 0 0 0 0 0 0 0 0 0 0 0 
1211  4  1  1 : 1 0 0 0 0 0 0 0 0 0 0 0 0 0 3 
1212  4  2  1 : 1 0 0 0 0 0 0 0 0 0 0 0 0 3 0 
1212  4  2  2 : 1 0 0 0 0 0 0 0 0 0 0 3 0 0 0 
1213  4  2  1 : 1 0 0 0 0 0 0 0 0 0 0 0 3 0 0 
1213  4  2  2 : 1 0 0 0 0 0 0 0 0 0 3 0 0 0 0 
1214  4  1  1 : 1 0 0 0 0 0 0 0 0 3 0 0 0 0 0 
1215  4  2  1 : 1 0 0 0 0 0 0 0 3 0 0 0 0 0 0 
1215  4  2  2 : 1 0 0 0 3 0 0 0 0 0 0 0 0 0 0 
1216  4  2  1 : 1 0 0 0 0 0 0 3 0 0 0 0 0 0 0 
1216  4  2  2 : 1 0 0 3 0 0 0 0 0 0 0 0 0 0 0 
1217  4  4  1 : 1 0 0 0 0 0 3 0 0 0 0 0 0 0 0 
1217  4  4  2 : 1 0 0 0 0 3 0 0 0 0 0 0 0 0 0 
1217  4  4  3 : 1 0 3 0 0 0 0 0 0 0 0 0 0 0 0 
1217  4  4  4 : 1 3 0 0 0 0 0 0 0 0 0 0 0 0 0 
1218  4  1  1 : 2 0 0 0 0 0 0 0 0 0 0 0 0 0 2 
1219  4  2  1 : 2 0 0 0 0 0 0 0 0 0 0 0 0 2 0 
1219  4  2  2 : 2 0 0 0 0 0 0 0 0 0 0 2 0 0 0 
1220  4  2  1 : 2 0 0 0 0 0 0 0 0 0 0 0 2 0 0 
1220  4  2  2 : 2 0 0 0 0 0 0 0 0 0 2 0 0 0 0 
1221  4  1  1 : 2 0 0 0 0 0 0 0 0 2 0 0 0 0 0 
1222  4  2  1 : 2 0 0 0 0 0 0 0 2 0 0 0 0 0 0 
1222  4  2  2 : 2 0 0 0 2 0 0 0 0 0 0 0 0 0 0 
1223  4  2  1 : 2 0 0 0 0 0 0 2 0 0 0 0 0 0 0 
1223  4  2  2 : 2 0 0 2 0 0 0 0 0 0 0 0 0 0 0 
1224  4  4  1 : 2 0 0 0 0 0 2 0 0 0 0 0 0 0 0 
1224  4  4  2 : 2 0 0 0 0 2 0 0 0 0 0 0 0 0 0 
1224  4  4  3 : 2 0 2 0 0 0 0 0 0 0 0 0 0 0 0 
1224  4  4  4 : 2 2 0 0 0 0 0 0 0 0 0 0 0 0 0 
1225  4  1  1 : 3 0 0 0 0 0 0 0 0 0 0 0 0 0 1 
1226  4  2  1 : 3 0 0 0 0 0 0 0 0 0 0 0 0 1 0 
1226  4  2  2 : 3 0 0 0 0 0 0 0 0 0 0 1 0 0 0 
1227  4  2  1 : 3 0 0 0 0 0 0 0 0 0 0 0 1 0 0 
1227  4  2  2 : 3 0 0 0 0 0 0 0 0 0 1 0 0 0 0 
1228  4  1  1 : 3 0 0 0 0 0 0 0 0 1 0 0 0 0 0 
1229  4  2  1 : 3 0 0 0 0 0 0 0 1 0 0 0 0 0 0 
1229  4  2  2 : 3 0 0 0 1 0 0 0 0 0 0 0 0 0 0 
1230  4  2  1 : 3 0 0 0 0 0 0 1 0 0 0 0 0 0 0 
1230  4  2  2 : 3 0 0 1 0 0 0 0 0 0 0 0 0 0 0 
1231  4  4  1 : 3 0 0 0 0 0 1 0 0 0 0 0 0 0 0 
1231  4  4  2 : 3 0 0 0 0 1 0 0 0 0 0 0 0 0 0 
1231  4  4  3 : 3 0 1 0 0 0 0 0 0 0 0 0 0 0 0 
1231  4  4  4 : 3 1 0 0 0 0 0 0 0 0 0 0 0 0 0 
1232  4  1  1 : 0 0 0 0 0 0 0 0 0 0 0 0 0 0 4 
1233  4  2  1 : 0 0 0 0 0 0 0 0 0 0 0 0 0 4 0 
1233  4  2  2 : 0 0 0 0 0 0 0 0 0 0 0 4 0 0 0 
1234  4  2  1 : 0 0 0 0 0 0 0 0 0 0 0 0 4 0 0 
1234  4  2  2 : 0 0 0 0 0 0 0 0 0 0 4 0 0 0 0 
1235  4  1  1 : 0 0 0 0 0 0 0 0 0 4 0 0 0 0 0 
1236  4  2  1 : 0 0 0 0 0 0 0 0 4 0 0 0 0 0 0 
1236  4  2  2 : 0 0 0 0 4 0 0 0 0 0 0 0 0 0 0 
1237  4  2  1 : 0 0 0 0 0 0 0 4 0 0 0 0 0 0 0 
1237  4  2  2 : 0 0 0 4 0 0 0 0 0 0 0 0 0 0 0 
1238  4  4  1 : 0 0 0 0 0 0 4 0 0 0 0 0 0 0 0 
1238  4  4  2 : 0 0 0 0 0 4 0 0 0 0 0 0 0 0 0 
1238  4  4  3 : 0 0 4 0 0 0 0 0 0 0 0 0 0 0 0 
1238  4  4  4 : 0 4 0 0 0 0 0 0 0 0 0 0 0 0 0 
1239  4  1  1 : 4 0 0 0 0 0 0 0 0 0 0 0 0 0 0 
