# Supplementary material for: Efficient Generation of Permutationally Invariant Potential Energy Surfaces for Large Molecules
Source: J Chem Theory Comput. 2020 Mar 26;16(5):3264–72. doi: 10.1021/acs.jctc.0c00001 (PMC7997398; doi:10.1021/acs.jctc.0c00001)
Supplement: Supplementary file 2 — ct0c00001_si_002.zip [file ct0c00001_si_002.zip › FilesForJCTC/2211_4/MOL_2_2_1_1_4.FOC]

   0  0  1  1 : 0 0 0 0 0 0 0 0 0 0 0 0 0 0 0 
   1  1  1  1 : 0 0 0 0 0 0 0 0 0 0 0 0 0 0 1 
   2  1  2  1 : 0 0 0 0 0 0 0 0 0 0 0 0 0 1 0 
   2  1  2  2 : 0 0 0 0 0 0 0 0 0 0 0 1 0 0 0 
   3  1  2  1 : 0 0 0 0 0 0 0 0 0 0 0 0 1 0 0 
   3  1  2  2 : 0 0 0 0 0 0 0 0 0 0 1 0 0 0 0 
   4  1  1  1 : 0 0 0 0 0 0 0 0 0 1 0 0 0 0 0 
   5  1  2  1 : 0 0 0 0 0 0 0 0 1 0 0 0 0 0 0 
   5  1  2  2 : 0 0 0 0 1 0 0 0 0 0 0 0 0 0 0 
   6  1  2  1 : 0 0 0 0 0 0 0 1 0 0 0 0 0 0 0 
   6  1  2  2 : 0 0 0 1 0 0 0 0 0 0 0 0 0 0 0 
   7  1  4  1 : 0 0 0 0 0 0 1 0 0 0 0 0 0 0 0 
   7  1  4  2 : 0 0 0 0 0 1 0 0 0 0 0 0 0 0 0 
   7  1  4  3 : 0 0 1 0 0 0 0 0 0 0 0 0 0 0 0 
   7  1  4  4 : 0 1 0 0 0 0 0 0 0 0 0 0 0 0 0 
   8  1  1  1 : 1 0 0 0 0 0 0 0 0 0 0 0 0 0 0 
  10  2  1  1 : 0 0 0 0 0 0 0 0 0 0 0 1 0 1 0 
  12  2  2  1 : 0 0 0 0 0 0 0 0 0 0 0 1 1 0 0 
  12  2  2  2 : 0 0 0 0 0 0 0 0 0 0 1 0 0 1 0 
  13  2  1  1 : 0 0 0 0 0 0 0 0 0 0 1 0 1 0 0 
  22  2  1  1 : 0 0 0 0 1 0 0 0 1 0 0 0 0 0 0 
  27  2  2  1 : 0 0 0 0 1 0 0 1 0 0 0 0 0 0 0 
  27  2  2  2 : 0 0 0 1 0 0 0 0 1 0 0 0 0 0 0 
  28  2  1  1 : 0 0 0 1 0 0 0 1 0 0 0 0 0 0 0 
  31  2  4  1 : 0 0 0 0 0 0 1 0 0 0 0 1 0 0 0 
  31  2  4  2 : 0 0 0 0 0 1 0 0 0 0 0 0 0 1 0 
  31  2  4  3 : 0 0 1 0 0 0 0 0 0 0 0 1 0 0 0 
  31  2  4  4 : 0 1 0 0 0 0 0 0 0 0 0 0 0 1 0 
  32  2  4  1 : 0 0 0 0 0 0 1 0 0 0 1 0 0 0 0 
  32  2  4  2 : 0 0 0 0 0 1 0 0 0 0 0 0 1 0 0 
  32  2  4  3 : 0 0 1 0 0 0 0 0 0 0 1 0 0 0 0 
  32  2  4  4 : 0 1 0 0 0 0 0 0 0 0 0 0 1 0 0 
  36  2  4  1 : 0 0 0 0 1 0 1 0 0 0 0 0 0 0 0 
  36  2  4  2 : 0 0 0 0 1 1 0 0 0 0 0 0 0 0 0 
  36  2  4  3 : 0 0 1 0 0 0 0 0 1 0 0 0 0 0 0 
  36  2  4  4 : 0 1 0 0 0 0 0 0 1 0 0 0 0 0 0 
  37  2  4  1 : 0 0 0 1 0 0 1 0 0 0 0 0 0 0 0 
  37  2  4  2 : 0 0 0 1 0 1 0 0 0 0 0 0 0 0 0 
  37  2  4  3 : 0 0 1 0 0 0 0 1 0 0 0 0 0 0 0 
  37  2  4  4 : 0 1 0 0 0 0 0 1 0 0 0 0 0 0 0 
  38  2  2  1 : 0 0 1 0 0 1 0 0 0 0 0 0 0 0 0 
  38  2  2  2 : 0 1 0 0 0 0 1 0 0 0 0 0 0 0 0 
  39  2  2  1 : 0 0 1 0 0 0 1 0 0 0 0 0 0 0 0 
  39  2  2  2 : 0 1 0 0 0 1 0 0 0 0 0 0 0 0 0 
  42  2  2  1 : 0 0 0 0 0 1 1 0 0 0 0 0 0 0 0 
  42  2  2  2 : 0 1 1 0 0 0 0 0 0 0 0 0 0 0 0 
 108  3  4  1 : 0 0 0 0 0 0 1 0 0 0 1 1 0 0 0 
 108  3  4  2 : 0 0 0 0 0 1 0 0 0 0 0 0 1 1 0 
 108  3  4  3 : 0 0 1 0 0 0 0 0 0 0 1 1 0 0 0 
 108  3  4  4 : 0 1 0 0 0 0 0 0 0 0 0 0 1 1 0 
 122  3  4  1 : 0 0 0 0 1 0 1 0 0 0 0 1 0 0 0 
 122  3  4  2 : 0 0 0 0 1 1 0 0 0 0 0 0 0 1 0 
 122  3  4  3 : 0 0 1 0 0 0 0 0 1 0 0 1 0 0 0 
 122  3  4  4 : 0 1 0 0 0 0 0 0 1 0 0 0 0 1 0 
 123  3  4  1 : 0 0 0 0 1 0 1 0 0 0 1 0 0 0 0 
 123  3  4  2 : 0 0 0 0 1 1 0 0 0 0 0 0 1 0 0 
 123  3  4  3 : 0 0 1 0 0 0 0 0 1 0 1 0 0 0 0 
 123  3  4  4 : 0 1 0 0 0 0 0 0 1 0 0 0 1 0 0 
 128  3  4  1 : 0 0 0 1 0 0 1 0 0 0 0 1 0 0 0 
 128  3  4  2 : 0 0 0 1 0 1 0 0 0 0 0 0 0 1 0 
 128  3  4  3 : 0 0 1 0 0 0 0 1 0 0 0 1 0 0 0 
 128  3  4  4 : 0 1 0 0 0 0 0 1 0 0 0 0 0 1 0 
 129  3  4  1 : 0 0 0 1 0 0 1 0 0 0 1 0 0 0 0 
 129  3  4  2 : 0 0 0 1 0 1 0 0 0 0 0 0 1 0 0 
 129  3  4  3 : 0 0 1 0 0 0 0 1 0 0 1 0 0 0 0 
 129  3  4  4 : 0 1 0 0 0 0 0 1 0 0 0 0 1 0 0 
 133  3  4  1 : 0 0 0 1 1 0 1 0 0 0 0 0 0 0 0 
 133  3  4  2 : 0 0 0 1 1 1 0 0 0 0 0 0 0 0 0 
 133  3  4  3 : 0 0 1 0 0 0 0 1 1 0 0 0 0 0 0 
 133  3  4  4 : 0 1 0 0 0 0 0 1 1 0 0 0 0 0 0 
 139  3  2  1 : 0 0 1 0 0 0 1 0 0 0 0 1 0 0 0 
 139  3  2  2 : 0 1 0 0 0 1 0 0 0 0 0 0 0 1 0 
 140  3  2  1 : 0 0 1 0 0 0 1 0 0 0 1 0 0 0 0 
 140  3  2  2 : 0 1 0 0 0 1 0 0 0 0 0 0 1 0 0 
 169  3  2  1 : 0 0 0 0 1 1 1 0 0 0 0 0 0 0 0 
 169  3  2  2 : 0 1 1 0 0 0 0 0 1 0 0 0 0 0 0 
 170  3  2  1 : 0 0 0 1 0 1 1 0 0 0 0 0 0 0 0 
 170  3  2  2 : 0 1 1 0 0 0 0 1 0 0 0 0 0 0 0 
 171  3  4  1 : 0 0 1 0 0 1 1 0 0 0 0 0 0 0 0 
 171  3  4  2 : 0 1 0 0 0 1 1 0 0 0 0 0 0 0 0 
 171  3  4  3 : 0 1 1 0 0 0 1 0 0 0 0 0 0 0 0 
 171  3  4  4 : 0 1 1 0 0 1 0 0 0 0 0 0 0 0 0 
 391  4  4  1 : 0 0 0 0 1 0 1 0 0 0 1 1 0 0 0 
 391  4  4  2 : 0 0 0 0 1 1 0 0 0 0 0 0 1 1 0 
 391  4  4  3 : 0 0 1 0 0 0 0 0 1 0 1 1 0 0 0 
 391  4  4  4 : 0 1 0 0 0 0 0 0 1 0 0 0 1 1 0 
 406  4  4  1 : 0 0 0 1 0 0 1 0 0 0 1 1 0 0 0 
 406  4  4  2 : 0 0 0 1 0 1 0 0 0 0 0 0 1 1 0 
 406  4  4  3 : 0 0 1 0 0 0 0 1 0 0 1 1 0 0 0 
 406  4  4  4 : 0 1 0 0 0 0 0 1 0 0 0 0 1 1 0 
 420  4  4  1 : 0 0 0 1 1 0 1 0 0 0 0 1 0 0 0 
 420  4  4  2 : 0 0 0 1 1 1 0 0 0 0 0 0 0 1 0 
 420  4  4  3 : 0 0 1 0 0 0 0 1 1 0 0 1 0 0 0 
 420  4  4  4 : 0 1 0 0 0 0 0 1 1 0 0 0 0 1 0 
 421  4  4  1 : 0 0 0 1 1 0 1 0 0 0 1 0 0 0 0 
 421  4  4  2 : 0 0 0 1 1 1 0 0 0 0 0 0 1 0 0 
 421  4  4  3 : 0 0 1 0 0 0 0 1 1 0 1 0 0 0 0 
 421  4  4  4 : 0 1 0 0 0 0 0 1 1 0 0 0 1 0 0 
 436  4  2  1 : 0 0 1 0 0 0 1 0 0 0 1 1 0 0 0 
 436  4  2  2 : 0 1 0 0 0 1 0 0 0 0 0 0 1 1 0 
 478  4  4  1 : 0 0 1 0 0 1 0 0 1 0 0 0 0 1 0 
 478  4  4  2 : 0 0 1 0 1 1 0 0 0 0 0 1 0 0 0 
 478  4  4  3 : 0 1 0 0 0 0 1 0 1 0 0 1 0 0 0 
 478  4  4  4 : 0 1 0 0 1 0 1 0 0 0 0 0 0 1 0 
 479  4  4  1 : 0 0 1 0 0 1 0 0 1 0 0 0 1 0 0 
 479  4  4  2 : 0 0 1 0 1 1 0 0 0 0 1 0 0 0 0 
 479  4  4  3 : 0 1 0 0 0 0 1 0 1 0 1 0 0 0 0 
 479  4  4  4 : 0 1 0 0 1 0 1 0 0 0 0 0 1 0 0 
 520  4  4  1 : 0 0 1 0 0 1 0 1 0 0 0 0 0 1 0 
 520  4  4  2 : 0 0 1 1 0 1 0 0 0 0 0 1 0 0 0 
 520  4  4  3 : 0 1 0 0 0 0 1 1 0 0 0 1 0 0 0 
 520  4  4  4 : 0 1 0 1 0 0 1 0 0 0 0 0 0 1 0 
 521  4  4  1 : 0 0 1 0 0 1 0 1 0 0 0 0 1 0 0 
 521  4  4  2 : 0 0 1 1 0 1 0 0 0 0 1 0 0 0 0 
 521  4  4  3 : 0 1 0 0 0 0 1 1 0 0 1 0 0 0 0 
 521  4  4  4 : 0 1 0 1 0 0 1 0 0 0 0 0 1 0 0 
 562  4  2  1 : 0 0 0 1 1 1 1 0 0 0 0 0 0 0 0 
 562  4  2  2 : 0 1 1 0 0 0 0 1 1 0 0 0 0 0 0 
 564  4  4  1 : 0 0 1 0 0 1 1 0 0 0 0 1 0 0 0 
 564  4  4  2 : 0 1 0 0 0 1 1 0 0 0 0 0 0 1 0 
 564  4  4  3 : 0 1 1 0 0 0 1 0 0 0 0 1 0 0 0 
 564  4  4  4 : 0 1 1 0 0 1 0 0 0 0 0 0 0 1 0 
 565  4  4  1 : 0 0 1 0 0 1 1 0 0 0 1 0 0 0 0 
 565  4  4  2 : 0 1 0 0 0 1 1 0 0 0 0 0 1 0 0 
 565  4  4  3 : 0 1 1 0 0 0 1 0 0 0 1 0 0 0 0 
 565  4  4  4 : 0 1 1 0 0 1 0 0 0 0 0 0 1 0 0 
 569  4  4  1 : 0 0 1 0 1 1 1 0 0 0 0 0 0 0 0 
 569  4  4  2 : 0 1 0 0 1 1 1 0 0 0 0 0 0 0 0 
 569  4  4  3 : 0 1 1 0 0 0 1 0 1 0 0 0 0 0 0 
 569  4  4  4 : 0 1 1 0 0 1 0 0 1 0 0 0 0 0 0 
 570  4  4  1 : 0 0 1 1 0 1 1 0 0 0 0 0 0 0 0 
 570  4  4  2 : 0 1 0 1 0 1 1 0 0 0 0 0 0 0 0 
 570  4  4  3 : 0 1 1 0 0 0 1 1 0 0 0 0 0 0 0 
 570  4  4  4 : 0 1 1 0 0 1 0 1 0 0 0 0 0 0 0 
 571  4  1  1 : 0 1 1 0 0 1 1 0 0 0 0 0 0 0 0 
