# Supplementary material for: Efficient Generation of Permutationally Invariant Potential Energy Surfaces for Large Molecules
Source: J Chem Theory Comput. 2020 Mar 26;16(5):3264–72. doi: 10.1021/acs.jctc.0c00001 (PMC7997398; doi:10.1021/acs.jctc.0c00001)
Supplement: Supplementary file 2 — ct0c00001_si_002.zip [file ct0c00001_si_002.zip › FilesForJCTC/2211_4/MOL_2_2_1_1_4.MAP]

   9    1    2 
  11    1    3 
  14    2    3   12 
  15    1    4 
  16    4    2 
  17    4    3 
  18    1    5 
  19    2    5 
  20    3    5 
  21    4    5 
  23    1    6 
  24    2    6 
  25    3    6 
  26    4    6 
  29    5    6   27 
  30    1    7 
  33    2    7   31 
  34    3    7   32 
  35    4    7 
  40    5    7   36 
  41    6    7   37 
  43    1    8 
  44    8    2 
  45    8    3 
  46    4    8 
  47    8    5 
  48    8    6 
  49    8    7 
  50    1    1 
  51    2    2   10   10 
  52    3    3   13   13 
  53    4    4 
  54    5    5   22   22 
  55    6    6   28   28 
  56    7    7   42   39   38   42   39   38 
  57    8    8 
  58    1   10 
  59    1   12 
  60    1   13 
  61    1   14 
  62   10    3 
  63   13    2 
  64    1   16 
  65    4   10 
  66    1   17 
  67    4   12 
  68    4   13 
  69    4   14 
  70    1   19 
  71   10    5 
  72    1   20 
  73    5   12 
  74   13    5 
  75    5   14 
  76    1   21 
  77    4   19 
  78    4   20 
  79    1   22 
  80   22    2 
  81   22    3 
  82    4   22 
  83    1   24 
  84   10    6 
  85    1   25 
  86    6   12 
  87   13    6 
  88    6   14 
  89    1   26 
  90    4   24 
  91    4   25 
  92    1   27 
  93    2   27 
  94    3   27 
  95    4   27 
  96    1   28 
  97   28    2 
  98   28    3 
  99    4   28 
 100    1   29 
 101    2   29 
 102    3   29 
 103    4   29 
 104   22    6 
 105   28    5 
 106    1   31 
 107    1   32 
 109    1   33 
 110   10    7 
 111    2   32  108 
 112    1   34 
 113    3   31  108 
 114   13    7 
 115    2   34  113 
 116    1   35 
 117    4   31 
 118    4   32 
 119    4   33 
 120    4   34 
 121    1   36 
 124    2   36  122 
 125    3   36  123 
 126    4   36 
 127    1   37 
 130    2   37  128 
 131    3   37  129 
 132    4   37 
 134    1   38 
 135    2   38 
 136    3   38 
 137    4   38 
 138    1   39 
 141    2   39  139 
 142    3   39  140 
 143    4   39 
 144    1   40 
 145    5   31  122 
 146    5   32  123 
 147    2   40  145 
 148    3   40  146 
 149    4   40 
 150   22    7 
 151    5   37  133 
 152    5   38 
 153    5   39 
 154    1   41 
 155    6   31  128 
 156    6   32  129 
 157    2   41  155 
 158    3   41  156 
 159    4   41 
 160    6   36  133 
 161   28    7 
 162    6   38 
 163    6   39 
 164    5   41  160 
 165    1   42 
 166    2   42 
 167    3   42 
 168    4   42 
 172    5   42  169 
 173    6   42  170 
 174    1   44 
 175    8   10 
 176    1   45 
 177    8   12 
 178    8   13 
 179    8   14 
 180    1   46 
 181    4   44 
 182    4   45 
 183    1   47 
 184    8   19 
 185    8   20 
 186    4   47 
 187    8   22 
 188    1   48 
 189    8   24 
 190    8   25 
 191    4   48 
 192    8   27 
 193    8   28 
 194    8   29 
 195    1   49 
 196    8   31 
 197    8   32 
 198    8   33 
 199    8   34 
 200    4   49 
 201    8   36 
 202    8   37 
 203    8   38 
 204    8   39 
 205    8   40 
 206    8   41 
 207    8   42 
 208    1    9 
 209    1   51 
 210   10    2 
 211    1   11 
 212    2   12   62 
 213    2   14   62 
 214    1   52 
 215    3   12   63 
 216   13    3 
 217    2   52  215 
 218    1   15 
 219    4   51 
 220    4   52 
 221    1   53 
 222    4   16 
 223    4   17 
 224    1   18 
 225    5   51 
 226    5   52 
 227    4   21 
 228    1   54 
 229    2   54 
 230    3   54 
 231    4   54 
 232   22    5 
 233    1   23 
 234    6   51 
 235    6   52 
 236    4   26 
 237    5   27  104 
 238    5   29  104 
 239    1   55 
 240    2   55 
 241    3   55 
 242    4   55 
 243    6   27  105 
 244   28    6 
 245    5   55  243 
 246    1   30 
 247    2   31  110 
 248    3   32  114 
 249    2   33  110 
 250    3   34  114 
 251    4   35 
 252    5   36  150 
 253    6   37  161 
 254    5   40  150 
 255    6   41  161 
 256    1   56 
 257    7   31  166  139  135  139 
 258    7   32  167  140  136  140 
 259    2   56  257 
 260    3   56  258 
 261    4   56 
 262    7   36  169  153  152  169 
 263    7   37  170  163  162  170 
 264    7   38  171 
 265    7   39  171 
 266    5   56  262 
 267    6   56  263 
 268    7   42  171 
 269    1   43 
 270    8   51 
 271    8   52 
 272    4   46 
 273    8   54 
 274    8   55 
 275    8   56 
 276    1   57 
 277    8   44 
 278    8   45 
 279    4   57 
 280    8   47 
 281    8   48 
 282    8   49 
 283    1   50 
 284    2   51  210 
 285    3   52  216 
 286    4   53 
 287    5   54  232 
 288    6   55  244 
 289    7   56  268  265  264 
 290    8   57 
 291    1   62 
 292    1   63 
 293   10   13 
 294    1   65 
 295    1   67 
 296    1   68 
 297    1   69 
 298    4   62 
 299    4   63 
 300    1   71 
 301    1   73 
 302    1   74 
 303    1   75 
 304   10   20 
 305   13   19 
 306    1   77 
 307    4   71 
 308    1   78 
 309    4   73 
 310    4   74 
 311    4   75 
 312    1   80 
 313   10   22 
 314    1   81 
 315   22   12 
 316   13   22 
 317   22   14 
 318    1   82 
 319    4   80 
 320    4   81 
 321    1   84 
 322    1   86 
 323    1   87 
 324    1   88 
 325   10   25 
 326   13   24 
 327    1   90 
 328    4   84 
 329    1   91 
 330    4   86 
 331    4   87 
 332    4   88 
 333    1   93 
 334   10   27 
 335    1   94 
 336   12   27 
 337   13   27 
 338   14   27 
 339    1   95 
 340    4   93 
 341    4   94 
 342    1   97 
 343   10   28 
 344    1   98 
 345   28   12 
 346   13   28 
 347   28   14 
 348    1   99 
 349    4   97 
 350    4   98 
 351    1  101 
 352   10   29 
 353    1  102 
 354   12   29 
 355   13   29 
 356   14   29 
 357    1  103 
 358    4  101 
 359    4  102 
 360    1  104 
 361   22   24 
 362   22   25 
 363    4  104 
 364    1  105 
 365   28   19 
 366   28   20 
 367    4  105 
 368   22   28 
 369    1  108 
 370    1  110 
 371    1  111 
 372   10   32 
 373    1  113 
 374    1  114 
 375   13   31 
 376    1  115 
 377   10   34 
 378   13   33 
 379    1  117 
 380    1  118 
 381    4  108 
 382    1  119 
 383    4  110 
 384    4  111 
 385    1  120 
 386    4  113 
 387    4  114 
 388    4  115 
 389    1  122 
 390    1  123 
 392    1  124 
 393   10   36 
 394    2  123  391 
 395    1  125 
 396    3  122  391 
 397   13   36 
 398    2  125  396 
 399    1  126 
 400    4  122 
 401    4  123 
 402    4  124 
 403    4  125 
 404    1  128 
 405    1  129 
 407    1  130 
 408   10   37 
 409    2  129  406 
 410    1  131 
 411    3  128  406 
 412   13   37 
 413    2  131  411 
 414    1  132 
 415    4  128 
 416    4  129 
 417    4  130 
 418    4  131 
 419    1  133 
 422    2  133  420 
 423    3  133  421 
 424    4  133 
 425    1  135 
 426   10   38 
 427    1  136 
 428   12   38 
 429   13   38 
 430   14   38 
 431    1  137 
 432    4  135 
 433    4  136 
 434    1  139 
 435    1  140 
 437    1  141 
 438   10   39 
 439    2  140  436 
 440    1  142 
 441    3  139  436 
 442   13   39 
 443    2  142  441 
 444    1  143 
 445    4  139 
 446    4  140 
 447    4  141 
 448    4  142 
 449    1  145 
 450    1  146 
 451    5  108  391 
 452    1  147 
 453   10   40 
 454    2  146  451 
 455    1  148 
 456    3  145  451 
 457   13   40 
 458    2  148  456 
 459    1  149 
 460    4  145 
 461    4  146 
 462    4  147 
 463    4  148 
 464    1  150 
 465   22   31 
 466   22   32 
 467   22   33 
 468   22   34 
 469    4  150 
 470    1  151 
 471    5  128  420 
 472    5  129  421 
 473    2  151  471 
 474    3  151  472 
 475    4  151 
 476   22   37 
 477    1  152 
 480    2  152  478 
 481    3  152  479 
 482    4  152 
 483   22   38 
 484    1  153 
 485    5  139 
 486    5  140 
 487    5  141 
 488    5  142 
 489    4  153 
 490   22   39 
 491    1  155 
 492    1  156 
 493    6  108  406 
 494    1  157 
 495   10   41 
 496    2  156  493 
 497    1  158 
 498    3  155  493 
 499   13   41 
 500    2  158  498 
 501    1  159 
 502    4  155 
 503    4  156 
 504    4  157 
 505    4  158 
 506    1  160 
 507    6  122  420 
 508    6  123  421 
 509    2  160  507 
 510    3  160  508 
 511    4  160 
 512    1  161 
 513   28   31 
 514   28   32 
 515   28   33 
 516   28   34 
 517    4  161 
 518   28   36 
 519    1  162 
 522    2  162  520 
 523    3  162  521 
 524    4  162 
 525   27   38 
 526   28   38 
 527    1  163 
 528    6  139 
 529    6  140 
 530    6  141 
 531    6  142 
 532    4  163 
 533   27   39 
 534   28   39 
 535    1  164 
 536    5  155  507 
 537    5  156  508 
 538    2  164  536 
 539    3  164  537 
 540    4  164 
 541   22   41 
 542   28   40 
 543   29   38 
 544   29   39 
 545    1  166 
 546   10   42 
 547    1  167 
 548   12   42 
 549   13   42 
 550   14   42 
 551    1  168 
 552    4  166 
 553    4  167 
 554    1  169 
 555    2  169 
 556    3  169 
 557    4  169 
 558    1  170 
 559    2  170 
 560    3  170 
 561    4  170 
 563    1  171 
 566    2  171  564 
 567    3  171  565 
 568    4  171 
 572    1  172 
 573    2  172 
 574    3  172 
 575    4  172 
 576   22   42 
 577    5  170  562 
 578    5  171  569 
 579    1  173 
 580    2  173 
 581    3  173 
 582    4  173 
 583    6  169  562 
 584   28   42 
 585    6  171  570 
 586    5  173  583 
 587    1  175 
 588    1  177 
 589    1  178 
 590    1  179 
 591    8   62 
 592    8   63 
 593    1  181 
 594    4  175 
 595    1  182 
 596    4  177 
 597    4  178 
 598    4  179 
 599    1  184 
 600    8   71 
 601    1  185 
 602    8   73 
 603    8   74 
 604    8   75 
 605    1  186 
 606    4  184 
 607    4  185 
 608    1  187 
 609    8   80 
 610    8   81 
 611    4  187 
 612    1  189 
 613    8   84 
 614    1  190 
 615    8   86 
 616    8   87 
 617    8   88 
 618    1  191 
 619    4  189 
 620    4  190 
 621    1  192 
 622    8   93 
 623    8   94 
 624    4  192 
 625    1  193 
 626    8   97 
 627    8   98 
 628    4  193 
 629    1  194 
 630    8  101 
 631    8  102 
 632    4  194 
 633    8  104 
 634    8  105 
 635    1  196 
 636    1  197 
 637    8  108 
 638    1  198 
 639    8  110 
 640    8  111 
 641    1  199 
 642    8  113 
 643    8  114 
 644    8  115 
 645    1  200 
 646    4  196 
 647    4  197 
 648    4  198 
 649    4  199 
 650    1  201 
 651    8  122 
 652    8  123 
 653    8  124 
 654    8  125 
 655    4  201 
 656    1  202 
 657    8  128 
 658    8  129 
 659    8  130 
 660    8  131 
 661    4  202 
 662    8  133 
 663    1  203 
 664    8  135 
 665    8  136 
 666    4  203 
 667    1  204 
 668    8  139 
 669    8  140 
 670    8  141 
 671    8  142 
 672    4  204 
 673    1  205 
 674    8  145 
 675    8  146 
 676    8  147 
 677    8  148 
 678    4  205 
 679    8  150 
 680    8  151 
 681    8  152 
 682    8  153 
 683    1  206 
 684    8  155 
 685    8  156 
 686    8  157 
 687    8  158 
 688    4  206 
 689    8  160 
 690    8  161 
 691    8  162 
 692    8  163 
 693    8  164 
 694    1  207 
 695    8  166 
 696    8  167 
 697    4  207 
 698    8  169 
 699    8  170 
 700    8  171 
 701    8  172 
 702    8  173 
 703    1   58 
 704    1  210 
 705    1   59 
 706    1  212 
 707    1   60 
 708    1   61 
 709   10   12 
 710    1  213 
 711   10   14 
 712   13   51 
 713    1  215 
 714    1  216 
 715   13   12 
 716    1  217 
 717   10   52 
 718   13   14 
 719    1   64 
 720    1  219 
 721    4  210 
 722    1   66 
 723    4  212 
 724    4  213 
 725    1  220 
 726    4  215 
 727    4  216 
 728    4  217 
 729    1  222 
 730    4   65 
 731    1  223 
 732    4   67 
 733    4   68 
 734    4   69 
 735    1   70 
 736    1  225 
 737   10   19 
 738    1   72 
 739    5  212 
 740    5  213 
 741    1  226 
 742    5  215 
 743   13   20 
 744    5  217 
 745    1   76 
 746    4  225 
 747    4  226 
 748    1  227 
 749    4   77 
 750    4   78 
 751    1   79 
 752   22   51 
 753   22   52 
 754    4   82 
 755    1  229 
 756   10   54 
 757    1  230 
 758   12   54 
 759   13   54 
 760   14   54 
 761    1  231 
 762    4  229 
 763    4  230 
 764    1  232 
 765   22   19 
 766   22   20 
 767    4  232 
 768    1   83 
 769    1  234 
 770   10   24 
 771    1   85 
 772    6  212 
 773    6  213 
 774    1  235 
 775    6  215 
 776   13   25 
 777    6  217 
 778    1   89 
 779    4  234 
 780    4  235 
 781    1  236 
 782    4   90 
 783    4   91 
 784    1   92 
 785   27   51 
 786   27   52 
 787    4   95 
 788    1  237 
 789    2  237 
 790    3  237 
 791    4  237 
 792    1   96 
 793   28   51 
 794   28   52 
 795    4   99 
 796    1  100 
 797   29   51 
 798   29   52 
 799    4  103 
 800   22   27 
 801    1  238 
 802    2  238 
 803    3  238 
 804    4  238 
 805   22   29 
 806   28   54 
 807    1  240 
 808   10   55 
 809    1  241 
 810   12   55 
 811   13   55 
 812   14   55 
 813    1  242 
 814    4  240 
 815    4  241 
 816    1  243 
 817    2  243 
 818    3  243 
 819    4  243 
 820    1  244 
 821   28   24 
 822   28   25 
 823    4  244 
 824   28   27 
 825    1  245 
 826    2  245 
 827    3  245 
 828    4  245 
 829   22   55 
 830   28   29 
 831    1  106 
 832    1  247 
 833    1  107 
 834    2  108  372 
 835    1  248 
 836    3  108  375 
 837    1  109 
 838   10   31 
 839    2  248  836 
 840    1  249 
 841   10   33 
 842    2  111  372 
 843    1  112 
 844    2  113  377 
 845   13   32 
 846    2  115  377 
 847    1  250 
 848    3  113  375 
 849   13   34 
 850    2  250  848 
 851    1  116 
 852    4  247 
 853    4  248 
 854    4  249 
 855    4  250 
 856    1  251 
 857    4  117 
 858    4  118 
 859    4  119 
 860    4  120 
 861    1  121 
 862    2  122  393 
 863    3  123  397 
 864    2  124  393 
 865    3  125  397 
 866    4  126 
 867    1  252 
 868    5  122  465 
 869    5  123  466 
 870    2  252  868 
 871    3  252  869 
 872    4  252 
 873    1  127 
 874    2  128  408 
 875    3  129  412 
 876    2  130  408 
 877    3  131  412 
 878    4  132 
 879    5  133  476 
 880    1  253 
 881    6  128  513 
 882    6  129  514 
 883    2  253  881 
 884    3  253  882 
 885    4  253 
 886    6  133  518 
 887    1  134 
 888   38   51 
 889   38   52 
 890    4  137 
 891    1  138 
 892    2  139  438 
 893    3  140  442 
 894    2  141  438 
 895    3  142  442 
 896    4  143 
 897    1  144 
 898    2  145  453 
 899    3  146  457 
 900    2  147  453 
 901    3  148  457 
 902    4  149 
 903   22   36 
 904    5  253  886 
 905    1  254 
 906    5  145  465 
 907    5  146  466 
 908    2  254  906 
 909    3  254  907 
 910    4  254 
 911   22   40 
 912    5  151  476 
 913   38   54 
 914   39   54 
 915    1  154 
 916    2  155  495 
 917    3  156  499 
 918    2  157  495 
 919    3  158  499 
 920    4  159 
 921    5  160  541 
 922   28   37 
 923    5  164  541 
 924    1  255 
 925    6  155  513 
 926    6  156  514 
 927    2  255  925 
 928    3  255  926 
 929    4  255 
 930    6  160  518 
 931   28   41 
 932   38   55 
 933   39   55 
 934    5  255  930 
 935    1  165 
 936   42   51 
 937   42   52 
 938    4  168 
 939    5  169  576 
 940    6  170  584 
 941    5  172  576 
 942    6  173  584 
 943    1  257 
 944    1  258 
 945    7  108  550  436  430  436 
 946    1  259 
 947   10   56 
 948    2  258  945 
 949    1  260 
 950    3  257  945 
 951   13   56 
 952    2  260  950 
 953    1  261 
 954    4  257 
 955    4  258 
 956    4  259 
 957    4  260 
 958    1  262 
 959    7  122  555  485  480 
 960    7  123  556  486  481 
 961    2  262  959 
 962    3  262  960 
 963    4  262 
 964    1  263 
 965    7  128  559  528  522 
 966    7  129  560  529  523 
 967    2  263  965 
 968    3  263  966 
 969    4  263 
 970    7  133  562  544  543  562 
 971    1  264 
 972   31   38  564 
 973   32   38  565 
 974    2  264  972 
 975    3  264  973 
 976    4  264 
 977   36   38  569 
 978   37   38  570 
 979    1  265 
 980    7  139  564 
 981    7  140  565 
 982    2  265  980 
 983    3  265  981 
 984    4  265 
 985   36   39  569 
 986   37   39  570 
 987   38   39 
 988    1  266 
 989    5  257  959 
 990    5  258  960 
 991    2  266  989 
 992    3  266  990 
 993    4  266 
 994   22   56 
 995    5  263  970 
 996    5  264  977 
 997    5  265  985 
 998    1  267 
 999    6  257  965 
1000    6  258  966 
1001    2  267  999 
1002    3  267 1000 
1003    4  267 
1004    6  262  970 
1005   28   56 
1006    6  264  978 
1007    6  265  986 
1008    5  267 1004 
1009    1  268 
1010   31   42  564 
1011   32   42  565 
1012    2  268 1010 
1013    3  268 1011 
1014    4  268 
1015    7  169  569 
1016    7  170  570 
1017   38   42 
1018   39   42 
1019    5  268 1015 
1020    6  268 1016 
1021    1  174 
1022    1  270 
1023    8  210 
1024    1  176 
1025    8  212 
1026    8  213 
1027    1  271 
1028    8  215 
1029    8  216 
1030    8  217 
1031    1  180 
1032    4  270 
1033    4  271 
1034    1  272 
1035    4  181 
1036    4  182 
1037    1  183 
1038    8  225 
1039    8  226 
1040    4  186 
1041    1  273 
1042    8  229 
1043    8  230 
1044    4  273 
1045    8  232 
1046    1  188 
1047    8  234 
1048    8  235 
1049    4  191 
1050    8  237 
1051    8  238 
1052    1  274 
1053    8  240 
1054    8  241 
1055    4  274 
1056    8  243 
1057    8  244 
1058    8  245 
1059    1  195 
1060    8  247 
1061    8  248 
1062    8  249 
1063    8  250 
1064    4  200 
1065    8  252 
1066    8  253 
1067    8  254 
1068    8  255 
1069    1  275 
1070    8  257 
1071    8  258 
1072    8  259 
1073    8  260 
1074    4  275 
1075    8  262 
1076    8  263 
1077    8  264 
1078    8  265 
1079    8  266 
1080    8  267 
1081    8  268 
1082    1  277 
1083    8  175 
1084    1  278 
1085    8  177 
1086    8  178 
1087    8  179 
1088    1  279 
1089    4  277 
1090    4  278 
1091    1  280 
1092    8  184 
1093    8  185 
1094    4  280 
1095    8  187 
1096    1  281 
1097    8  189 
1098    8  190 
1099    4  281 
1100    8  192 
1101    8  193 
1102    8  194 
1103    1  282 
1104    8  196 
1105    8  197 
1106    8  198 
1107    8  199 
1108    4  282 
1109    8  201 
1110    8  202 
1111    8  203 
1112    8  204 
1113    8  205 
1114    8  206 
1115    8  207 
1116    1  208 
1117    1  209 
1118   10   10 
1119    1  284 
1120   10   51 
1121    1  211 
1122    2  212  709 
1123    2  213  711 
1124    1  214 
1125    2  215  717 
1126   13   13 
1127    2  217  717 
1128    1  285 
1129    3  215  715 
1130   13   52 
1131    2  285 1129 
1132    1  218 
1133    4  284 
1134    4  285 
1135    1  221 
1136    4  219 
1137    4  220 
1138    1  286 
1139    4  222 
1140    4  223 
1141    1  224 
1142    5  284 
1143    5  285 
1144    4  227 
1145    1  228 
1146   51   54 
1147   52   54 
1148    4  231 
1149   22   22 
1150    1  287 
1151    2  287 
1152    3  287 
1153    4  287 
1154   22   54 
1155    1  233 
1156    6  284 
1157    6  285 
1158    4  236 
1159    5  237  800 
1160    5  238  805 
1161    1  239 
1162   51   55 
1163   52   55 
1164    4  242 
1165    5  243  829 
1166   28   28 
1167    5  245  829 
1168    1  288 
1169    2  288 
1170    3  288 
1171    4  288 
1172    6  243  824 
1173   28   55 
1174    5  288 1172 
1175    1  246 
1176    2  247  838 
1177    3  248  845 
1178    2  249  841 
1179    3  250  849 
1180    4  251 
1181    5  252  903 
1182    6  253  922 
1183    5  254  911 
1184    6  255  931 
1185    1  256 
1186    2  257  947 
1187    3  258  951 
1188    2  259  947 
1189    3  260  951 
1190    4  261 
1191    5  262  994 
1192    6  263 1005 
1193   38   38  571  571 
1194   39   39  571  571 
1195    5  266  994 
1196    6  267 1005 
1197   42   42  571  571 
1198    1  289 
1199    7  257 1010  980  972 
1200    7  258 1011  981  973 
1201    2  289 1199 
1202    3  289 1200 
1203    4  289 
1204    7  262 1015  985  977 
1205    7  263 1016  986  978 
1206   38   56 1018 
1207   39   56 1017 
1208    5  289 1204 
1209    6  289 1205 
1210   42   56  987 
1211    1  269 
1212    8  284 
1213    8  285 
1214    4  272 
1215    8  287 
1216    8  288 
1217    8  289 
1218    1  276 
1219    8  270 
1220    8  271 
1221    4  279 
1222    8  273 
1223    8  274 
1224    8  275 
1225    1  290 
1226    8  277 
1227    8  278 
1228    4  290 
1229    8  280 
1230    8  281 
1231    8  282 
1232    1  283 
1233    2  284 1120 
1234    3  285 1130 
1235    4  286 
1236    5  287 1154 
1237    6  288 1173 
1238    7  289 1210 1207 1206 
1239    8  290 
