# Supplementary material for: Efficient Generation of Permutationally Invariant Potential Energy Surfaces for Large Molecules
Source: J Chem Theory Comput. 2020 Mar 26;16(5):3264–72. doi: 10.1021/acs.jctc.0c00001 (PMC7997398; doi:10.1021/acs.jctc.0c00001)
Supplement: Supplementary file 2 — ct0c00001_si_002.zip [file ct0c00001_si_002.zip › FilesForJCTC/2211_4/MOL_2_2_1_1_4.MONO]

0 0 0 0 0 0 0 0 0 0 0 0 0 0 0 0 
0 0 0 0 0 0 0 0 0 0 0 0 0 0 0 1 
0 0 0 0 0 0 0 0 0 0 0 0 0 0 1 0 
0 0 0 0 0 0 0 0 0 0 0 0 1 0 0 0 
0 0 0 0 0 0 0 0 0 0 0 0 0 1 0 0 
0 0 0 0 0 0 0 0 0 0 0 1 0 0 0 0 
0 0 0 0 0 0 0 0 0 0 1 0 0 0 0 0 
0 0 0 0 0 0 0 0 0 1 0 0 0 0 0 0 
0 0 0 0 0 1 0 0 0 0 0 0 0 0 0 0 
0 0 0 0 0 0 0 0 1 0 0 0 0 0 0 0 
0 0 0 0 1 0 0 0 0 0 0 0 0 0 0 0 
0 0 0 0 0 0 0 1 0 0 0 0 0 0 0 0 
0 0 0 0 0 0 1 0 0 0 0 0 0 0 0 0 
0 0 0 1 0 0 0 0 0 0 0 0 0 0 0 0 
0 0 1 0 0 0 0 0 0 0 0 0 0 0 0 0 
0 1 0 0 0 0 0 0 0 0 0 0 0 0 0 0 
1 2 3 
1 3 4 
1 2 5 
1 4 5 
1 7 8 
1 8 9 
1 7 10 
1 9 10 
1 3 11 
1 2 12 
1 3 13 
1 2 14 
1 5 11 
1 4 12 
1 5 13 
1 4 14 
1 8 11 
1 8 12 
1 7 13 
1 7 14 
1 10 11 
1 10 12 
1 9 13 
1 9 14 
1 12 13 
1 11 14 
1 11 13 
1 12 14 
1 11 12 
1 13 14 
1 3 28 
1 2 29 
1 3 30 
1 2 31 
1 3 32 
1 2 33 
1 3 34 
1 2 35 
1 5 32 
1 4 33 
1 5 34 
1 4 35 
1 3 36 
1 2 37 
1 3 38 
1 2 39 
1 5 36 
1 4 37 
1 5 38 
1 4 39 
1 8 36 
1 8 37 
1 7 38 
1 7 39 
1 3 42 
1 2 43 
1 5 42 
1 4 43 
1 8 44 
1 7 45 
1 10 44 
1 9 45 
1 11 40 
1 11 43 
1 11 45 
1 12 45 
1 3 54 
1 2 55 
1 3 56 
1 2 57 
1 3 62 
1 2 63 
1 3 64 
1 2 65 
1 3 66 
1 2 67 
1 3 68 
1 2 69 
1 5 66 
1 4 67 
1 5 68 
1 4 69 
1 3 72 
1 2 73 
1 25 34 
1 26 33 
1 24 35 
1 27 32 
1 29 34 
1 30 33 
1 28 35 
1 31 32 
1 25 38 
1 26 37 
1 24 39 
1 27 36 
1 29 38 
1 30 37 
1 28 39 
1 31 36 
1 8 76 
1 7 77 
1 3 78 
1 2 79 
1 3 80 
1 2 81 
1 5 78 
1 4 79 
1 5 80 
1 4 81 
1 8 78 
1 8 79 
1 7 80 
1 7 81 
1 10 78 
1 10 79 
1 9 80 
1 9 81 
1 11 81 
