# Supplementary material for: Efficient Generation of Permutationally Invariant Potential Energy Surfaces for Large Molecules
Source: J Chem Theory Comput. 2020 Mar 26;16(5):3264–72. doi: 10.1021/acs.jctc.0c00001 (PMC7997398; doi:10.1021/acs.jctc.0c00001)
Supplement: Supplementary file 2 — ct0c00001_si_002.zip [file ct0c00001_si_002.zip › FilesForJCTC/2211_4/MOL_2_2_1_1_4.POLY]

2 0 
2 1 
2 2 3 
2 4 5 
2 6 
2 7 8 
2 9 10 
2 11 12 13 14 
2 15 
3 1 2 
2 16 
3 1 3 
2 17 18 
2 19 
3 2 3 12 
3 1 4 
3 4 2 
3 4 3 
3 1 5 
3 2 5 
3 3 5 
3 4 5 
2 20 
3 1 6 
3 2 6 
3 3 6 
3 4 6 
2 21 22 
2 23 
3 5 6 27 
3 1 7 
2 24 25 26 27 
2 28 29 30 31 
3 2 7 31 
3 3 7 32 
3 4 7 
2 32 33 34 35 
2 36 37 38 39 
2 40 41 
2 42 43 
3 5 7 36 
3 6 7 37 
2 44 45 
3 1 8 
3 8 2 
3 8 3 
3 4 8 
3 8 5 
3 8 6 
3 8 7 
3 1 1 
3 2 2 10 10 
3 3 3 13 13 
3 4 4 
3 5 5 22 22 
3 6 6 28 28 
3 7 7 42 39 38 42 39 38 
3 8 8 
3 1 10 
3 1 12 
3 1 13 
3 1 14 
3 10 3 
3 13 2 
3 1 16 
3 4 10 
3 1 17 
3 4 12 
3 4 13 
3 4 14 
3 1 19 
3 10 5 
3 1 20 
3 5 12 
3 13 5 
3 5 14 
3 1 21 
3 4 19 
3 4 20 
3 1 22 
3 22 2 
3 22 3 
3 4 22 
3 1 24 
3 10 6 
3 1 25 
3 6 12 
3 13 6 
3 6 14 
3 1 26 
3 4 24 
3 4 25 
3 1 27 
3 2 27 
3 3 27 
3 4 27 
3 1 28 
3 28 2 
3 28 3 
3 4 28 
3 1 29 
3 2 29 
3 3 29 
3 4 29 
3 22 6 
3 28 5 
3 1 31 
3 1 32 
2 46 47 48 49 
3 1 33 
3 10 7 
3 2 32 108 
3 1 34 
3 3 31 108 
3 13 7 
3 2 34 113 
3 1 35 
3 4 31 
3 4 32 
3 4 33 
3 4 34 
3 1 36 
2 50 51 52 53 
2 54 55 56 57 
3 2 36 122 
3 3 36 123 
3 4 36 
3 1 37 
2 58 59 60 61 
2 62 63 64 65 
3 2 37 128 
3 3 37 129 
3 4 37 
2 66 67 68 69 
3 1 38 
3 2 38 
3 3 38 
3 4 38 
3 1 39 
2 70 71 
2 72 73 
3 2 39 139 
3 3 39 140 
3 4 39 
3 1 40 
3 5 31 122 
3 5 32 123 
3 2 40 145 
3 3 40 146 
3 4 40 
3 22 7 
3 5 37 133 
3 5 38 
3 5 39 
3 1 41 
3 6 31 128 
3 6 32 129 
3 2 41 155 
3 3 41 156 
3 4 41 
3 6 36 133 
3 28 7 
3 6 38 
3 6 39 
3 5 41 160 
3 1 42 
3 2 42 
3 3 42 
3 4 42 
2 74 75 
2 76 77 
2 78 79 80 81 
3 5 42 169 
3 6 42 170 
3 1 44 
3 8 10 
3 1 45 
3 8 12 
3 8 13 
3 8 14 
3 1 46 
3 4 44 
3 4 45 
3 1 47 
3 8 19 
3 8 20 
3 4 47 
3 8 22 
3 1 48 
3 8 24 
3 8 25 
3 4 48 
3 8 27 
3 8 28 
3 8 29 
3 1 49 
3 8 31 
3 8 32 
3 8 33 
3 8 34 
3 4 49 
3 8 36 
3 8 37 
3 8 38 
3 8 39 
3 8 40 
3 8 41 
3 8 42 
3 1 9 
3 1 51 
3 10 2 
3 1 11 
3 2 12 62 
3 2 14 62 
3 1 52 
3 3 12 63 
3 13 3 
3 2 52 215 
3 1 15 
3 4 51 
3 4 52 
3 1 53 
3 4 16 
3 4 17 
3 1 18 
3 5 51 
3 5 52 
3 4 21 
3 1 54 
3 2 54 
3 3 54 
3 4 54 
3 22 5 
3 1 23 
3 6 51 
3 6 52 
3 4 26 
3 5 27 104 
3 5 29 104 
3 1 55 
3 2 55 
3 3 55 
3 4 55 
3 6 27 105 
3 28 6 
3 5 55 243 
3 1 30 
3 2 31 110 
3 3 32 114 
3 2 33 110 
3 3 34 114 
3 4 35 
3 5 36 150 
3 6 37 161 
3 5 40 150 
3 6 41 161 
3 1 56 
3 7 31 166 139 135 139 
3 7 32 167 140 136 140 
3 2 56 257 
3 3 56 258 
3 4 56 
3 7 36 169 153 152 169 
3 7 37 170 163 162 170 
3 7 38 171 
3 7 39 171 
3 5 56 262 
3 6 56 263 
3 7 42 171 
3 1 43 
3 8 51 
3 8 52 
3 4 46 
3 8 54 
3 8 55 
3 8 56 
3 1 57 
3 8 44 
3 8 45 
3 4 57 
3 8 47 
3 8 48 
3 8 49 
3 1 50 
3 2 51 210 
3 3 52 216 
3 4 53 
3 5 54 232 
3 6 55 244 
3 7 56 268 265 264 
3 8 57 
3 1 62 
3 1 63 
3 10 13 
3 1 65 
3 1 67 
3 1 68 
3 1 69 
3 4 62 
3 4 63 
3 1 71 
3 1 73 
3 1 74 
3 1 75 
3 10 20 
3 13 19 
3 1 77 
3 4 71 
3 1 78 
3 4 73 
3 4 74 
3 4 75 
3 1 80 
3 10 22 
3 1 81 
3 22 12 
3 13 22 
3 22 14 
3 1 82 
3 4 80 
3 4 81 
3 1 84 
3 1 86 
3 1 87 
3 1 88 
3 10 25 
3 13 24 
3 1 90 
3 4 84 
3 1 91 
3 4 86 
3 4 87 
3 4 88 
3 1 93 
3 10 27 
3 1 94 
3 12 27 
3 13 27 
3 14 27 
3 1 95 
3 4 93 
3 4 94 
3 1 97 
3 10 28 
3 1 98 
3 28 12 
3 13 28 
3 28 14 
3 1 99 
3 4 97 
3 4 98 
3 1 101 
3 10 29 
3 1 102 
3 12 29 
3 13 29 
3 14 29 
3 1 103 
3 4 101 
3 4 102 
3 1 104 
3 22 24 
3 22 25 
3 4 104 
3 1 105 
3 28 19 
3 28 20 
3 4 105 
3 22 28 
3 1 108 
3 1 110 
3 1 111 
3 10 32 
3 1 113 
3 1 114 
3 13 31 
3 1 115 
3 10 34 
3 13 33 
3 1 117 
3 1 118 
3 4 108 
3 1 119 
3 4 110 
3 4 111 
3 1 120 
3 4 113 
3 4 114 
3 4 115 
3 1 122 
3 1 123 
2 82 83 84 85 
3 1 124 
3 10 36 
3 2 123 391 
3 1 125 
3 3 122 391 
3 13 36 
3 2 125 396 
3 1 126 
3 4 122 
3 4 123 
3 4 124 
3 4 125 
3 1 128 
3 1 129 
2 86 87 88 89 
3 1 130 
3 10 37 
3 2 129 406 
3 1 131 
3 3 128 406 
3 13 37 
3 2 131 411 
3 1 132 
3 4 128 
3 4 129 
3 4 130 
3 4 131 
3 1 133 
2 90 91 92 93 
2 94 95 96 97 
3 2 133 420 
3 3 133 421 
3 4 133 
3 1 135 
3 10 38 
3 1 136 
3 12 38 
3 13 38 
3 14 38 
3 1 137 
3 4 135 
3 4 136 
3 1 139 
3 1 140 
2 98 99 
3 1 141 
3 10 39 
3 2 140 436 
3 1 142 
3 3 139 436 
3 13 39 
3 2 142 441 
3 1 143 
3 4 139 
3 4 140 
3 4 141 
3 4 142 
3 1 145 
3 1 146 
3 5 108 391 
3 1 147 
3 10 40 
3 2 146 451 
3 1 148 
3 3 145 451 
3 13 40 
3 2 148 456 
3 1 149 
3 4 145 
3 4 146 
3 4 147 
3 4 148 
3 1 150 
3 22 31 
3 22 32 
3 22 33 
3 22 34 
3 4 150 
3 1 151 
3 5 128 420 
3 5 129 421 
3 2 151 471 
3 3 151 472 
3 4 151 
3 22 37 
3 1 152 
2 100 101 102 103 
2 104 105 106 107 
3 2 152 478 
3 3 152 479 
3 4 152 
3 22 38 
3 1 153 
3 5 139 
3 5 140 
3 5 141 
3 5 142 
3 4 153 
3 22 39 
3 1 155 
3 1 156 
3 6 108 406 
3 1 157 
3 10 41 
3 2 156 493 
3 1 158 
3 3 155 493 
3 13 41 
3 2 158 498 
3 1 159 
3 4 155 
3 4 156 
3 4 157 
3 4 158 
3 1 160 
3 6 122 420 
3 6 123 421 
3 2 160 507 
3 3 160 508 
3 4 160 
3 1 161 
3 28 31 
3 28 32 
3 28 33 
3 28 34 
3 4 161 
3 28 36 
3 1 162 
2 108 109 110 111 
2 112 113 114 115 
3 2 162 520 
3 3 162 521 
3 4 162 
3 27 38 
3 28 38 
3 1 163 
3 6 139 
3 6 140 
3 6 141 
3 6 142 
3 4 163 
3 27 39 
3 28 39 
3 1 164 
3 5 155 507 
3 5 156 508 
3 2 164 536 
3 3 164 537 
3 4 164 
3 22 41 
3 28 40 
3 29 38 
3 29 39 
3 1 166 
3 10 42 
3 1 167 
3 12 42 
3 13 42 
3 14 42 
3 1 168 
3 4 166 
3 4 167 
3 1 169 
3 2 169 
3 3 169 
3 4 169 
3 1 170 
3 2 170 
3 3 170 
3 4 170 
2 116 117 
3 1 171 
2 118 119 120 121 
2 122 123 124 125 
3 2 171 564 
3 3 171 565 
3 4 171 
2 126 127 128 129 
2 130 131 132 133 
2 134 
3 1 172 
3 2 172 
3 3 172 
3 4 172 
3 22 42 
3 5 170 562 
3 5 171 569 
3 1 173 
3 2 173 
3 3 173 
3 4 173 
3 6 169 562 
3 28 42 
3 6 171 570 
3 5 173 583 
3 1 175 
3 1 177 
3 1 178 
3 1 179 
3 8 62 
3 8 63 
3 1 181 
3 4 175 
3 1 182 
3 4 177 
3 4 178 
3 4 179 
3 1 184 
3 8 71 
3 1 185 
3 8 73 
3 8 74 
3 8 75 
3 1 186 
3 4 184 
3 4 185 
3 1 187 
3 8 80 
3 8 81 
3 4 187 
3 1 189 
3 8 84 
3 1 190 
3 8 86 
3 8 87 
3 8 88 
3 1 191 
3 4 189 
3 4 190 
3 1 192 
3 8 93 
3 8 94 
3 4 192 
3 1 193 
3 8 97 
3 8 98 
3 4 193 
3 1 194 
3 8 101 
3 8 102 
3 4 194 
3 8 104 
3 8 105 
3 1 196 
3 1 197 
3 8 108 
3 1 198 
3 8 110 
3 8 111 
3 1 199 
3 8 113 
3 8 114 
3 8 115 
3 1 200 
3 4 196 
3 4 197 
3 4 198 
3 4 199 
3 1 201 
3 8 122 
3 8 123 
3 8 124 
3 8 125 
3 4 201 
3 1 202 
3 8 128 
3 8 129 
3 8 130 
3 8 131 
3 4 202 
3 8 133 
3 1 203 
3 8 135 
3 8 136 
3 4 203 
3 1 204 
3 8 139 
3 8 140 
3 8 141 
3 8 142 
3 4 204 
3 1 205 
3 8 145 
3 8 146 
3 8 147 
3 8 148 
3 4 205 
3 8 150 
3 8 151 
3 8 152 
3 8 153 
3 1 206 
3 8 155 
3 8 156 
3 8 157 
3 8 158 
3 4 206 
3 8 160 
3 8 161 
3 8 162 
3 8 163 
3 8 164 
3 1 207 
3 8 166 
3 8 167 
3 4 207 
3 8 169 
3 8 170 
3 8 171 
3 8 172 
3 8 173 
3 1 58 
3 1 210 
3 1 59 
3 1 212 
3 1 60 
3 1 61 
3 10 12 
3 1 213 
3 10 14 
3 13 51 
3 1 215 
3 1 216 
3 13 12 
3 1 217 
3 10 52 
3 13 14 
3 1 64 
3 1 219 
3 4 210 
3 1 66 
3 4 212 
3 4 213 
3 1 220 
3 4 215 
3 4 216 
3 4 217 
3 1 222 
3 4 65 
3 1 223 
3 4 67 
3 4 68 
3 4 69 
3 1 70 
3 1 225 
3 10 19 
3 1 72 
3 5 212 
3 5 213 
3 1 226 
3 5 215 
3 13 20 
3 5 217 
3 1 76 
3 4 225 
3 4 226 
3 1 227 
3 4 77 
3 4 78 
3 1 79 
3 22 51 
3 22 52 
3 4 82 
3 1 229 
3 10 54 
3 1 230 
3 12 54 
3 13 54 
3 14 54 
3 1 231 
3 4 229 
3 4 230 
3 1 232 
3 22 19 
3 22 20 
3 4 232 
3 1 83 
3 1 234 
3 10 24 
3 1 85 
3 6 212 
3 6 213 
3 1 235 
3 6 215 
3 13 25 
3 6 217 
3 1 89 
3 4 234 
3 4 235 
3 1 236 
3 4 90 
3 4 91 
3 1 92 
3 27 51 
3 27 52 
3 4 95 
3 1 237 
3 2 237 
3 3 237 
3 4 237 
3 1 96 
3 28 51 
3 28 52 
3 4 99 
3 1 100 
3 29 51 
3 29 52 
3 4 103 
3 22 27 
3 1 238 
3 2 238 
3 3 238 
3 4 238 
3 22 29 
3 28 54 
3 1 240 
3 10 55 
3 1 241 
3 12 55 
3 13 55 
3 14 55 
3 1 242 
3 4 240 
3 4 241 
3 1 243 
3 2 243 
3 3 243 
3 4 243 
3 1 244 
3 28 24 
3 28 25 
3 4 244 
3 28 27 
3 1 245 
3 2 245 
3 3 245 
3 4 245 
3 22 55 
3 28 29 
3 1 106 
3 1 247 
3 1 107 
3 2 108 372 
3 1 248 
3 3 108 375 
3 1 109 
3 10 31 
3 2 248 836 
3 1 249 
3 10 33 
3 2 111 372 
3 1 112 
3 2 113 377 
3 13 32 
3 2 115 377 
3 1 250 
3 3 113 375 
3 13 34 
3 2 250 848 
3 1 116 
3 4 247 
3 4 248 
3 4 249 
3 4 250 
3 1 251 
3 4 117 
3 4 118 
3 4 119 
3 4 120 
3 1 121 
3 2 122 393 
3 3 123 397 
3 2 124 393 
3 3 125 397 
3 4 126 
3 1 252 
3 5 122 465 
3 5 123 466 
3 2 252 868 
3 3 252 869 
3 4 252 
3 1 127 
3 2 128 408 
3 3 129 412 
3 2 130 408 
3 3 131 412 
3 4 132 
3 5 133 476 
3 1 253 
3 6 128 513 
3 6 129 514 
3 2 253 881 
3 3 253 882 
3 4 253 
3 6 133 518 
3 1 134 
3 38 51 
3 38 52 
3 4 137 
3 1 138 
3 2 139 438 
3 3 140 442 
3 2 141 438 
3 3 142 442 
3 4 143 
3 1 144 
3 2 145 453 
3 3 146 457 
3 2 147 453 
3 3 148 457 
3 4 149 
3 22 36 
3 5 253 886 
3 1 254 
3 5 145 465 
3 5 146 466 
3 2 254 906 
3 3 254 907 
3 4 254 
3 22 40 
3 5 151 476 
3 38 54 
3 39 54 
3 1 154 
3 2 155 495 
3 3 156 499 
3 2 157 495 
3 3 158 499 
3 4 159 
3 5 160 541 
3 28 37 
3 5 164 541 
3 1 255 
3 6 155 513 
3 6 156 514 
3 2 255 925 
3 3 255 926 
3 4 255 
3 6 160 518 
3 28 41 
3 38 55 
3 39 55 
3 5 255 930 
3 1 165 
3 42 51 
3 42 52 
3 4 168 
3 5 169 576 
3 6 170 584 
3 5 172 576 
3 6 173 584 
3 1 257 
3 1 258 
3 7 108 550 436 430 436 
3 1 259 
3 10 56 
3 2 258 945 
3 1 260 
3 3 257 945 
3 13 56 
3 2 260 950 
3 1 261 
3 4 257 
3 4 258 
3 4 259 
3 4 260 
3 1 262 
3 7 122 555 485 480 
3 7 123 556 486 481 
3 2 262 959 
3 3 262 960 
3 4 262 
3 1 263 
3 7 128 559 528 522 
3 7 129 560 529 523 
3 2 263 965 
3 3 263 966 
3 4 263 
3 7 133 562 544 543 562 
3 1 264 
3 31 38 564 
3 32 38 565 
3 2 264 972 
3 3 264 973 
3 4 264 
3 36 38 569 
3 37 38 570 
3 1 265 
3 7 139 564 
3 7 140 565 
3 2 265 980 
3 3 265 981 
3 4 265 
3 36 39 569 
3 37 39 570 
3 38 39 
3 1 266 
3 5 257 959 
3 5 258 960 
3 2 266 989 
3 3 266 990 
3 4 266 
3 22 56 
3 5 263 970 
3 5 264 977 
3 5 265 985 
3 1 267 
3 6 257 965 
3 6 258 966 
3 2 267 999 
3 3 267 1000 
3 4 267 
3 6 262 970 
3 28 56 
3 6 264 978 
3 6 265 986 
3 5 267 1004 
3 1 268 
3 31 42 564 
3 32 42 565 
3 2 268 1010 
3 3 268 1011 
3 4 268 
3 7 169 569 
3 7 170 570 
3 38 42 
3 39 42 
3 5 268 1015 
3 6 268 1016 
3 1 174 
3 1 270 
3 8 210 
3 1 176 
3 8 212 
3 8 213 
3 1 271 
3 8 215 
3 8 216 
3 8 217 
3 1 180 
3 4 270 
3 4 271 
3 1 272 
3 4 181 
3 4 182 
3 1 183 
3 8 225 
3 8 226 
3 4 186 
3 1 273 
3 8 229 
3 8 230 
3 4 273 
3 8 232 
3 1 188 
3 8 234 
3 8 235 
3 4 191 
3 8 237 
3 8 238 
3 1 274 
3 8 240 
3 8 241 
3 4 274 
3 8 243 
3 8 244 
3 8 245 
3 1 195 
3 8 247 
3 8 248 
3 8 249 
3 8 250 
3 4 200 
3 8 252 
3 8 253 
3 8 254 
3 8 255 
3 1 275 
3 8 257 
3 8 258 
3 8 259 
3 8 260 
3 4 275 
3 8 262 
3 8 263 
3 8 264 
3 8 265 
3 8 266 
3 8 267 
3 8 268 
3 1 277 
3 8 175 
3 1 278 
3 8 177 
3 8 178 
3 8 179 
3 1 279 
3 4 277 
3 4 278 
3 1 280 
3 8 184 
3 8 185 
3 4 280 
3 8 187 
3 1 281 
3 8 189 
3 8 190 
3 4 281 
3 8 192 
3 8 193 
3 8 194 
3 1 282 
3 8 196 
3 8 197 
3 8 198 
3 8 199 
3 4 282 
3 8 201 
3 8 202 
3 8 203 
3 8 204 
3 8 205 
3 8 206 
3 8 207 
3 1 208 
3 1 209 
3 10 10 
3 1 284 
3 10 51 
3 1 211 
3 2 212 709 
3 2 213 711 
3 1 214 
3 2 215 717 
3 13 13 
3 2 217 717 
3 1 285 
3 3 215 715 
3 13 52 
3 2 285 1129 
3 1 218 
3 4 284 
3 4 285 
3 1 221 
3 4 219 
3 4 220 
3 1 286 
3 4 222 
3 4 223 
3 1 224 
3 5 284 
3 5 285 
3 4 227 
3 1 228 
3 51 54 
3 52 54 
3 4 231 
3 22 22 
3 1 287 
3 2 287 
3 3 287 
3 4 287 
3 22 54 
3 1 233 
3 6 284 
3 6 285 
3 4 236 
3 5 237 800 
3 5 238 805 
3 1 239 
3 51 55 
3 52 55 
3 4 242 
3 5 243 829 
3 28 28 
3 5 245 829 
3 1 288 
3 2 288 
3 3 288 
3 4 288 
3 6 243 824 
3 28 55 
3 5 288 1172 
3 1 246 
3 2 247 838 
3 3 248 845 
3 2 249 841 
3 3 250 849 
3 4 251 
3 5 252 903 
3 6 253 922 
3 5 254 911 
3 6 255 931 
3 1 256 
3 2 257 947 
3 3 258 951 
3 2 259 947 
3 3 260 951 
3 4 261 
3 5 262 994 
3 6 263 1005 
3 38 38 571 571 
3 39 39 571 571 
3 5 266 994 
3 6 267 1005 
3 42 42 571 571 
3 1 289 
3 7 257 1010 980 972 
3 7 258 1011 981 973 
3 2 289 1199 
3 3 289 1200 
3 4 289 
3 7 262 1015 985 977 
3 7 263 1016 986 978 
3 38 56 1018 
3 39 56 1017 
3 5 289 1204 
3 6 289 1205 
3 42 56 987 
3 1 269 
3 8 284 
3 8 285 
3 4 272 
3 8 287 
3 8 288 
3 8 289 
3 1 276 
3 8 270 
3 8 271 
3 4 279 
3 8 273 
3 8 274 
3 8 275 
3 1 290 
3 8 277 
3 8 278 
3 4 290 
3 8 280 
3 8 281 
3 8 282 
3 1 283 
3 2 284 1120 
3 3 285 1130 
3 4 286 
3 5 287 1154 
3 6 288 1173 
3 7 289 1210 1207 1206 
3 8 290 
