# Supplementary material for: Efficient Generation of Permutationally Invariant Potential Energy Surfaces for Large Molecules
Source: J Chem Theory Comput. 2020 Mar 26;16(5):3264–72. doi: 10.1021/acs.jctc.0c00001 (PMC7997398; doi:10.1021/acs.jctc.0c00001)
Supplement: Supplementary file 2 — ct0c00001_si_002.zip [file ct0c00001_si_002.zip › FilesForJCTC/22111_4/bemsa22111_4.f90]

module bemsa
  implicit none
  integer, parameter :: wp  = kind(1.0D0)
  
  private
  public :: bemsav, emsav
contains
  function emsav(x,c) result(v)
    implicit none
    real(wp),dimension(1:21)::x
    real(wp),dimension(0:4129)::c
    real(wp)::v
    ! ::::::::::::::::::::
    real(wp),dimension(0:4129)::p
    
    call bemsav(x,p)
    v = dot_product(p,c)
    
    return
  end function emsav
  
  subroutine bemsav(x,p)
    implicit none
    real(wp),dimension(1:21),intent(in)::x
    real(wp),dimension(0:4129),intent(out)::p
    ! ::::::::::::::::::::
    real(wp),dimension(0:302)::m
    
    call evmono(x,m)
    call evpoly(m,p)
    
    return
  end subroutine bemsav
  
  subroutine evmono(x,m)
    implicit none
    real(wp),dimension(1:21),intent(in)::x
    real(wp),dimension(0:302),intent(out)::m
    !::::::::::::::::::::
    
    m(0) = 1.0D0
    m(1) = x(21)
    m(2) = x(20)
    m(3) = x(19)
    m(4) = x(18)
    m(5) = x(15)
    m(6) = x(17)
    m(7) = x(14)
    m(8) = x(16)
    m(9) = x(13)
    m(10) = x(12)
    m(11) = x(11)
    m(12) = x(6)
    m(13) = x(10)
    m(14) = x(5)
    m(15) = x(9)
    m(16) = x(4)
    m(17) = x(8)
    m(18) = x(7)
    m(19) = x(3)
    m(20) = x(2)
    m(21) = x(1)
    m(22) = m(4)*m(5)
    m(23) = m(5)*m(6)
    m(24) = m(4)*m(7)
    m(25) = m(6)*m(7)
    m(26) = m(5)*m(8)
    m(27) = m(4)*m(9)
    m(28) = m(7)*m(8)
    m(29) = m(6)*m(9)
    m(30) = m(8)*m(9)
    m(31) = m(11)*m(12)
    m(32) = m(12)*m(13)
    m(33) = m(11)*m(14)
    m(34) = m(13)*m(14)
    m(35) = m(12)*m(15)
    m(36) = m(11)*m(16)
    m(37) = m(14)*m(15)
    m(38) = m(13)*m(16)
    m(39) = m(15)*m(16)
    m(40) = m(5)*m(17)
    m(41) = m(4)*m(18)
    m(42) = m(5)*m(19)
    m(43) = m(4)*m(20)
    m(44) = m(7)*m(17)
    m(45) = m(6)*m(18)
    m(46) = m(7)*m(19)
    m(47) = m(6)*m(20)
    m(48) = m(9)*m(17)
    m(49) = m(8)*m(18)
    m(50) = m(9)*m(19)
    m(51) = m(8)*m(20)
    m(52) = m(12)*m(17)
    m(53) = m(12)*m(18)
    m(54) = m(11)*m(19)
    m(55) = m(11)*m(20)
    m(56) = m(14)*m(17)
    m(57) = m(14)*m(18)
    m(58) = m(13)*m(19)
    m(59) = m(13)*m(20)
    m(60) = m(16)*m(17)
    m(61) = m(16)*m(18)
    m(62) = m(15)*m(19)
    m(63) = m(15)*m(20)
    m(64) = m(18)*m(19)
    m(65) = m(17)*m(20)
    m(66) = m(17)*m(19)
    m(67) = m(18)*m(20)
    m(68) = m(17)*m(18)
    m(69) = m(19)*m(20)
    m(70) = m(5)*m(28)
    m(71) = m(4)*m(29)
    m(72) = m(12)*m(37)
    m(73) = m(11)*m(38)
    m(74) = m(5)*m(44)
    m(75) = m(4)*m(45)
    m(76) = m(5)*m(46)
    m(77) = m(4)*m(47)
    m(78) = m(5)*m(48)
    m(79) = m(4)*m(49)
    m(80) = m(5)*m(50)
    m(81) = m(4)*m(51)
    m(82) = m(7)*m(48)
    m(83) = m(6)*m(49)
    m(84) = m(7)*m(50)
    m(85) = m(6)*m(51)
    m(86) = m(5)*m(52)
    m(87) = m(4)*m(53)
    m(88) = m(5)*m(54)
    m(89) = m(4)*m(55)
    m(90) = m(7)*m(52)
    m(91) = m(6)*m(53)
    m(92) = m(7)*m(54)
    m(93) = m(6)*m(55)
    m(94) = m(9)*m(52)
    m(95) = m(8)*m(53)
    m(96) = m(9)*m(54)
    m(97) = m(8)*m(55)
    m(98) = m(5)*m(56)
    m(99) = m(4)*m(57)
    m(100) = m(5)*m(58)
    m(101) = m(4)*m(59)
    m(102) = m(7)*m(56)
    m(103) = m(6)*m(57)
    m(104) = m(7)*m(58)
    m(105) = m(6)*m(59)
    m(106) = m(9)*m(56)
    m(107) = m(8)*m(57)
    m(108) = m(9)*m(58)
    m(109) = m(8)*m(59)
    m(110) = m(12)*m(56)
    m(111) = m(12)*m(57)
    m(112) = m(11)*m(58)
    m(113) = m(11)*m(59)
    m(114) = m(5)*m(60)
    m(115) = m(4)*m(61)
    m(116) = m(5)*m(62)
    m(117) = m(4)*m(63)
    m(118) = m(7)*m(60)
    m(119) = m(6)*m(61)
    m(120) = m(7)*m(62)
    m(121) = m(6)*m(63)
    m(122) = m(9)*m(60)
    m(123) = m(8)*m(61)
    m(124) = m(9)*m(62)
    m(125) = m(8)*m(63)
    m(126) = m(12)*m(60)
    m(127) = m(12)*m(61)
    m(128) = m(11)*m(62)
    m(129) = m(11)*m(63)
    m(130) = m(14)*m(60)
    m(131) = m(14)*m(61)
    m(132) = m(13)*m(62)
    m(133) = m(13)*m(63)
    m(134) = m(5)*m(66)
    m(135) = m(4)*m(67)
    m(136) = m(7)*m(66)
    m(137) = m(6)*m(67)
    m(138) = m(9)*m(66)
    m(139) = m(8)*m(67)
    m(140) = m(12)*m(68)
    m(141) = m(11)*m(69)
    m(142) = m(14)*m(68)
    m(143) = m(13)*m(69)
    m(144) = m(16)*m(68)
    m(145) = m(15)*m(69)
    m(146) = m(17)*m(64)
    m(147) = m(17)*m(67)
    m(148) = m(17)*m(69)
    m(149) = m(18)*m(69)
    m(150) = m(5)*m(82)
    m(151) = m(4)*m(83)
    m(152) = m(5)*m(84)
    m(153) = m(4)*m(85)
    m(154) = m(5)*m(90)
    m(155) = m(4)*m(91)
    m(156) = m(5)*m(92)
    m(157) = m(4)*m(93)
    m(158) = m(5)*m(94)
    m(159) = m(4)*m(95)
    m(160) = m(5)*m(96)
    m(161) = m(4)*m(97)
    m(162) = m(7)*m(94)
    m(163) = m(6)*m(95)
    m(164) = m(7)*m(96)
    m(165) = m(6)*m(97)
    m(166) = m(5)*m(102)
    m(167) = m(4)*m(103)
    m(168) = m(5)*m(104)
    m(169) = m(4)*m(105)
    m(170) = m(5)*m(106)
    m(171) = m(4)*m(107)
    m(172) = m(5)*m(108)
    m(173) = m(4)*m(109)
    m(174) = m(7)*m(106)
    m(175) = m(6)*m(107)
    m(176) = m(7)*m(108)
    m(177) = m(6)*m(109)
    m(178) = m(5)*m(110)
    m(179) = m(4)*m(111)
    m(180) = m(5)*m(112)
    m(181) = m(4)*m(113)
    m(182) = m(7)*m(110)
    m(183) = m(6)*m(111)
    m(184) = m(7)*m(112)
    m(185) = m(6)*m(113)
    m(186) = m(9)*m(110)
    m(187) = m(8)*m(111)
    m(188) = m(9)*m(112)
    m(189) = m(8)*m(113)
    m(190) = m(5)*m(118)
    m(191) = m(4)*m(119)
    m(192) = m(5)*m(120)
    m(193) = m(4)*m(121)
    m(194) = m(5)*m(122)
    m(195) = m(4)*m(123)
    m(196) = m(5)*m(124)
    m(197) = m(4)*m(125)
    m(198) = m(7)*m(122)
    m(199) = m(6)*m(123)
    m(200) = m(7)*m(124)
    m(201) = m(6)*m(125)
    m(202) = m(5)*m(126)
    m(203) = m(4)*m(127)
    m(204) = m(5)*m(128)
    m(205) = m(4)*m(129)
    m(206) = m(7)*m(126)
    m(207) = m(6)*m(127)
    m(208) = m(7)*m(128)
    m(209) = m(6)*m(129)
    m(210) = m(9)*m(126)
    m(211) = m(8)*m(127)
    m(212) = m(9)*m(128)
    m(213) = m(8)*m(129)
    m(214) = m(5)*m(130)
    m(215) = m(4)*m(131)
    m(216) = m(5)*m(132)
    m(217) = m(4)*m(133)
    m(218) = m(7)*m(130)
    m(219) = m(6)*m(131)
    m(220) = m(7)*m(132)
    m(221) = m(6)*m(133)
    m(222) = m(9)*m(130)
    m(223) = m(8)*m(131)
    m(224) = m(9)*m(132)
    m(225) = m(8)*m(133)
    m(226) = m(12)*m(130)
    m(227) = m(12)*m(131)
    m(228) = m(11)*m(132)
    m(229) = m(11)*m(133)
    m(230) = m(5)*m(136)
    m(231) = m(4)*m(137)
    m(232) = m(5)*m(138)
    m(233) = m(4)*m(139)
    m(234) = m(7)*m(138)
    m(235) = m(6)*m(139)
    m(236) = m(41)*m(54)
    m(237) = m(42)*m(53)
    m(238) = m(40)*m(55)
    m(239) = m(43)*m(52)
    m(240) = m(45)*m(54)
    m(241) = m(46)*m(53)
    m(242) = m(44)*m(55)
    m(243) = m(47)*m(52)
    m(244) = m(49)*m(54)
    m(245) = m(50)*m(53)
    m(246) = m(48)*m(55)
    m(247) = m(51)*m(52)
    m(248) = m(41)*m(58)
    m(249) = m(42)*m(57)
    m(250) = m(40)*m(59)
    m(251) = m(43)*m(56)
    m(252) = m(45)*m(58)
    m(253) = m(46)*m(57)
    m(254) = m(44)*m(59)
    m(255) = m(47)*m(56)
    m(256) = m(49)*m(58)
    m(257) = m(50)*m(57)
    m(258) = m(48)*m(59)
    m(259) = m(51)*m(56)
    m(260) = m(41)*m(62)
    m(261) = m(42)*m(61)
    m(262) = m(40)*m(63)
    m(263) = m(43)*m(60)
    m(264) = m(45)*m(62)
    m(265) = m(46)*m(61)
    m(266) = m(44)*m(63)
    m(267) = m(47)*m(60)
    m(268) = m(49)*m(62)
    m(269) = m(50)*m(61)
    m(270) = m(48)*m(63)
    m(271) = m(51)*m(60)
    m(272) = m(12)*m(142)
    m(273) = m(11)*m(143)
    m(274) = m(12)*m(144)
    m(275) = m(11)*m(145)
    m(276) = m(14)*m(144)
    m(277) = m(13)*m(145)
    m(278) = m(5)*m(146)
    m(279) = m(4)*m(147)
    m(280) = m(5)*m(148)
    m(281) = m(4)*m(149)
    m(282) = m(7)*m(146)
    m(283) = m(6)*m(147)
    m(284) = m(7)*m(148)
    m(285) = m(6)*m(149)
    m(286) = m(9)*m(146)
    m(287) = m(8)*m(147)
    m(288) = m(9)*m(148)
    m(289) = m(8)*m(149)
    m(290) = m(12)*m(146)
    m(291) = m(12)*m(147)
    m(292) = m(11)*m(148)
    m(293) = m(11)*m(149)
    m(294) = m(14)*m(146)
    m(295) = m(14)*m(147)
    m(296) = m(13)*m(148)
    m(297) = m(13)*m(149)
    m(298) = m(16)*m(146)
    m(299) = m(16)*m(147)
    m(300) = m(15)*m(148)
    m(301) = m(15)*m(149)
    m(302) = m(17)*m(149)

    return
  end subroutine evmono

  subroutine evpoly(m,p)
    implicit none
    real(wp),dimension(0:302),intent(in)::m
    real(wp),dimension(0:4129),intent(out)::p
    !::::::::::::::::::::
    
    p(0) = m(0)
    p(1) = m(1)
    p(2) = m(2)
    p(3) = m(3)
    p(4) = m(4) + m(5)
    p(5) = m(6) + m(7)
    p(6) = m(8) + m(9)
    p(7) = m(10)
    p(8) = m(11) + m(12)
    p(9) = m(13) + m(14)
    p(10) = m(15) + m(16)
    p(11) = m(17) + m(18) + m(19) + m(20)
    p(12) = m(21)
    p(13) = p(1)*p(2)
    p(14) = p(1)*p(3)
    p(15) = p(2)*p(3)
    p(16) = p(1)*p(4)
    p(17) = p(2)*p(4)
    p(18) = p(3)*p(4)
    p(19) = m(22)
    p(20) = p(1)*p(5)
    p(21) = p(2)*p(5)
    p(22) = p(3)*p(5)
    p(23) = m(23) + m(24)
    p(24) = m(25)
    p(25) = p(4)*p(5) - p(23)
    p(26) = p(1)*p(6)
    p(27) = p(2)*p(6)
    p(28) = p(3)*p(6)
    p(29) = m(26) + m(27)
    p(30) = m(28) + m(29)
    p(31) = m(30)
    p(32) = p(4)*p(6) - p(29)
    p(33) = p(5)*p(6) - p(30)
    p(34) = p(1)*p(7)
    p(35) = p(2)*p(7)
    p(36) = p(3)*p(7)
    p(37) = p(7)*p(4)
    p(38) = p(7)*p(5)
    p(39) = p(7)*p(6)
    p(40) = p(1)*p(8)
    p(41) = p(2)*p(8)
    p(42) = p(3)*p(8)
    p(43) = p(4)*p(8)
    p(44) = p(5)*p(8)
    p(45) = p(6)*p(8)
    p(46) = p(7)*p(8)
    p(47) = m(31)
    p(48) = p(1)*p(9)
    p(49) = p(2)*p(9)
    p(50) = p(3)*p(9)
    p(51) = p(4)*p(9)
    p(52) = p(5)*p(9)
    p(53) = p(6)*p(9)
    p(54) = p(7)*p(9)
    p(55) = m(32) + m(33)
    p(56) = m(34)
    p(57) = p(8)*p(9) - p(55)
    p(58) = p(1)*p(10)
    p(59) = p(2)*p(10)
    p(60) = p(3)*p(10)
    p(61) = p(4)*p(10)
    p(62) = p(5)*p(10)
    p(63) = p(6)*p(10)
    p(64) = p(7)*p(10)
    p(65) = m(35) + m(36)
    p(66) = m(37) + m(38)
    p(67) = m(39)
    p(68) = p(8)*p(10) - p(65)
    p(69) = p(9)*p(10) - p(66)
    p(70) = p(1)*p(11)
    p(71) = p(2)*p(11)
    p(72) = p(3)*p(11)
    p(73) = m(40) + m(41) + m(42) + m(43)
    p(74) = m(44) + m(45) + m(46) + m(47)
    p(75) = m(48) + m(49) + m(50) + m(51)
    p(76) = p(4)*p(11) - p(73)
    p(77) = p(5)*p(11) - p(74)
    p(78) = p(6)*p(11) - p(75)
    p(79) = p(7)*p(11)
    p(80) = m(52) + m(53) + m(54) + m(55)
    p(81) = m(56) + m(57) + m(58) + m(59)
    p(82) = m(60) + m(61) + m(62) + m(63)
    p(83) = m(64) + m(65)
    p(84) = m(66) + m(67)
    p(85) = p(8)*p(11) - p(80)
    p(86) = p(9)*p(11) - p(81)
    p(87) = p(10)*p(11) - p(82)
    p(88) = m(68) + m(69)
    p(89) = p(1)*p(12)
    p(90) = p(2)*p(12)
    p(91) = p(3)*p(12)
    p(92) = p(12)*p(4)
    p(93) = p(12)*p(5)
    p(94) = p(12)*p(6)
    p(95) = p(7)*p(12)
    p(96) = p(12)*p(8)
    p(97) = p(12)*p(9)
    p(98) = p(12)*p(10)
    p(99) = p(12)*p(11)
    p(100) = p(1)*p(1)
    p(101) = p(2)*p(2)
    p(102) = p(3)*p(3)
    p(103) = p(4)*p(4) - p(19) - p(19)
    p(104) = p(5)*p(5) - p(24) - p(24)
    p(105) = p(6)*p(6) - p(31) - p(31)
    p(106) = p(7)*p(7)
    p(107) = p(8)*p(8) - p(47) - p(47)
    p(108) = p(9)*p(9) - p(56) - p(56)
    p(109) = p(10)*p(10) - p(67) - p(67)
    p(110) = p(11)*p(11) - p(88) - p(84) - p(83) - p(88) - p(84) - p(83)
    p(111) = p(12)*p(12)
    p(112) = p(1)*p(15)
    p(113) = p(1)*p(17)
    p(114) = p(1)*p(18)
    p(115) = p(2)*p(18)
    p(116) = p(1)*p(19)
    p(117) = p(2)*p(19)
    p(118) = p(3)*p(19)
    p(119) = p(1)*p(21)
    p(120) = p(1)*p(22)
    p(121) = p(2)*p(22)
    p(122) = p(1)*p(23)
    p(123) = p(2)*p(23)
    p(124) = p(3)*p(23)
    p(125) = p(1)*p(24)
    p(126) = p(2)*p(24)
    p(127) = p(3)*p(24)
    p(128) = p(1)*p(25)
    p(129) = p(2)*p(25)
    p(130) = p(3)*p(25)
    p(131) = p(19)*p(5)
    p(132) = p(24)*p(4)
    p(133) = p(1)*p(27)
    p(134) = p(1)*p(28)
    p(135) = p(2)*p(28)
    p(136) = p(1)*p(29)
    p(137) = p(2)*p(29)
    p(138) = p(3)*p(29)
    p(139) = p(1)*p(30)
    p(140) = p(2)*p(30)
    p(141) = p(3)*p(30)
    p(142) = m(70) + m(71)
    p(143) = p(1)*p(31)
    p(144) = p(2)*p(31)
    p(145) = p(3)*p(31)
    p(146) = p(1)*p(32)
    p(147) = p(2)*p(32)
    p(148) = p(3)*p(32)
    p(149) = p(19)*p(6)
    p(150) = p(4)*p(30) - p(142)
    p(151) = p(31)*p(4)
    p(152) = p(1)*p(33)
    p(153) = p(2)*p(33)
    p(154) = p(3)*p(33)
    p(155) = p(5)*p(29) - p(142)
    p(156) = p(24)*p(6)
    p(157) = p(31)*p(5)
    p(158) = p(4)*p(33) - p(155)
    p(159) = p(1)*p(35)
    p(160) = p(1)*p(36)
    p(161) = p(2)*p(36)
    p(162) = p(1)*p(37)
    p(163) = p(2)*p(37)
    p(164) = p(3)*p(37)
    p(165) = p(7)*p(19)
    p(166) = p(1)*p(38)
    p(167) = p(2)*p(38)
    p(168) = p(3)*p(38)
    p(169) = p(7)*p(23)
    p(170) = p(7)*p(24)
    p(171) = p(7)*p(25)
    p(172) = p(1)*p(39)
    p(173) = p(2)*p(39)
    p(174) = p(3)*p(39)
    p(175) = p(7)*p(29)
    p(176) = p(7)*p(30)
    p(177) = p(7)*p(31)
    p(178) = p(7)*p(32)
    p(179) = p(7)*p(33)
    p(180) = p(1)*p(41)
    p(181) = p(1)*p(42)
    p(182) = p(2)*p(42)
    p(183) = p(1)*p(43)
    p(184) = p(2)*p(43)
    p(185) = p(3)*p(43)
    p(186) = p(19)*p(8)
    p(187) = p(1)*p(44)
    p(188) = p(2)*p(44)
    p(189) = p(3)*p(44)
    p(190) = p(8)*p(23)
    p(191) = p(24)*p(8)
    p(192) = p(8)*p(25)
    p(193) = p(1)*p(45)
    p(194) = p(2)*p(45)
    p(195) = p(3)*p(45)
    p(196) = p(8)*p(29)
    p(197) = p(8)*p(30)
    p(198) = p(31)*p(8)
    p(199) = p(8)*p(32)
    p(200) = p(8)*p(33)
    p(201) = p(1)*p(46)
    p(202) = p(2)*p(46)
    p(203) = p(3)*p(46)
    p(204) = p(7)*p(43)
    p(205) = p(7)*p(44)
    p(206) = p(7)*p(45)
    p(207) = p(1)*p(47)
    p(208) = p(2)*p(47)
    p(209) = p(3)*p(47)
    p(210) = p(47)*p(4)
    p(211) = p(47)*p(5)
    p(212) = p(47)*p(6)
    p(213) = p(7)*p(47)
    p(214) = p(1)*p(49)
    p(215) = p(1)*p(50)
    p(216) = p(2)*p(50)
    p(217) = p(1)*p(51)
    p(218) = p(2)*p(51)
    p(219) = p(3)*p(51)
    p(220) = p(19)*p(9)
    p(221) = p(1)*p(52)
    p(222) = p(2)*p(52)
    p(223) = p(3)*p(52)
    p(224) = p(9)*p(23)
    p(225) = p(24)*p(9)
    p(226) = p(9)*p(25)
    p(227) = p(1)*p(53)
    p(228) = p(2)*p(53)
    p(229) = p(3)*p(53)
    p(230) = p(9)*p(29)
    p(231) = p(9)*p(30)
    p(232) = p(31)*p(9)
    p(233) = p(9)*p(32)
    p(234) = p(9)*p(33)
    p(235) = p(1)*p(54)
    p(236) = p(2)*p(54)
    p(237) = p(3)*p(54)
    p(238) = p(7)*p(51)
    p(239) = p(7)*p(52)
    p(240) = p(7)*p(53)
    p(241) = p(1)*p(55)
    p(242) = p(2)*p(55)
    p(243) = p(3)*p(55)
    p(244) = p(4)*p(55)
    p(245) = p(5)*p(55)
    p(246) = p(6)*p(55)
    p(247) = p(7)*p(55)
    p(248) = p(1)*p(56)
    p(249) = p(2)*p(56)
    p(250) = p(3)*p(56)
    p(251) = p(56)*p(4)
    p(252) = p(56)*p(5)
    p(253) = p(56)*p(6)
    p(254) = p(7)*p(56)
    p(255) = p(1)*p(57)
    p(256) = p(2)*p(57)
    p(257) = p(3)*p(57)
    p(258) = p(4)*p(57)
    p(259) = p(5)*p(57)
    p(260) = p(6)*p(57)
    p(261) = p(7)*p(57)
    p(262) = p(47)*p(9)
    p(263) = p(56)*p(8)
    p(264) = p(1)*p(59)
    p(265) = p(1)*p(60)
    p(266) = p(2)*p(60)
    p(267) = p(1)*p(61)
    p(268) = p(2)*p(61)
    p(269) = p(3)*p(61)
    p(270) = p(19)*p(10)
    p(271) = p(1)*p(62)
    p(272) = p(2)*p(62)
    p(273) = p(3)*p(62)
    p(274) = p(10)*p(23)
    p(275) = p(24)*p(10)
    p(276) = p(10)*p(25)
    p(277) = p(1)*p(63)
    p(278) = p(2)*p(63)
    p(279) = p(3)*p(63)
    p(280) = p(10)*p(29)
    p(281) = p(10)*p(30)
    p(282) = p(31)*p(10)
    p(283) = p(10)*p(32)
    p(284) = p(10)*p(33)
    p(285) = p(1)*p(64)
    p(286) = p(2)*p(64)
    p(287) = p(3)*p(64)
    p(288) = p(7)*p(61)
    p(289) = p(7)*p(62)
    p(290) = p(7)*p(63)
    p(291) = p(1)*p(65)
    p(292) = p(2)*p(65)
    p(293) = p(3)*p(65)
    p(294) = p(4)*p(65)
    p(295) = p(5)*p(65)
    p(296) = p(6)*p(65)
    p(297) = p(7)*p(65)
    p(298) = p(1)*p(66)
    p(299) = p(2)*p(66)
    p(300) = p(3)*p(66)
    p(301) = p(4)*p(66)
    p(302) = p(5)*p(66)
    p(303) = p(6)*p(66)
    p(304) = p(7)*p(66)
    p(305) = m(72) + m(73)
    p(306) = p(1)*p(67)
    p(307) = p(2)*p(67)
    p(308) = p(3)*p(67)
    p(309) = p(67)*p(4)
    p(310) = p(67)*p(5)
    p(311) = p(67)*p(6)
    p(312) = p(7)*p(67)
    p(313) = p(1)*p(68)
    p(314) = p(2)*p(68)
    p(315) = p(3)*p(68)
    p(316) = p(4)*p(68)
    p(317) = p(5)*p(68)
    p(318) = p(6)*p(68)
    p(319) = p(7)*p(68)
    p(320) = p(47)*p(10)
    p(321) = p(8)*p(66) - p(305)
    p(322) = p(67)*p(8)
    p(323) = p(1)*p(69)
    p(324) = p(2)*p(69)
    p(325) = p(3)*p(69)
    p(326) = p(4)*p(69)
    p(327) = p(5)*p(69)
    p(328) = p(6)*p(69)
    p(329) = p(7)*p(69)
    p(330) = p(9)*p(65) - p(305)
    p(331) = p(56)*p(10)
    p(332) = p(67)*p(9)
    p(333) = p(8)*p(69) - p(330)
    p(334) = p(1)*p(71)
    p(335) = p(1)*p(72)
    p(336) = p(2)*p(72)
    p(337) = p(1)*p(73)
    p(338) = p(2)*p(73)
    p(339) = p(3)*p(73)
    p(340) = p(1)*p(74)
    p(341) = p(2)*p(74)
    p(342) = p(3)*p(74)
    p(343) = m(74) + m(75) + m(76) + m(77)
    p(344) = p(1)*p(75)
    p(345) = p(2)*p(75)
    p(346) = p(3)*p(75)
    p(347) = m(78) + m(79) + m(80) + m(81)
    p(348) = m(82) + m(83) + m(84) + m(85)
    p(349) = p(1)*p(76)
    p(350) = p(2)*p(76)
    p(351) = p(3)*p(76)
    p(352) = p(19)*p(11)
    p(353) = p(4)*p(74) - p(343)
    p(354) = p(4)*p(75) - p(347)
    p(355) = p(1)*p(77)
    p(356) = p(2)*p(77)
    p(357) = p(3)*p(77)
    p(358) = p(5)*p(73) - p(343)
    p(359) = p(24)*p(11)
    p(360) = p(5)*p(75) - p(348)
    p(361) = p(4)*p(77) - p(358)
    p(362) = p(1)*p(78)
    p(363) = p(2)*p(78)
    p(364) = p(3)*p(78)
    p(365) = p(6)*p(73) - p(347)
    p(366) = p(6)*p(74) - p(348)
    p(367) = p(31)*p(11)
    p(368) = p(4)*p(78) - p(365)
    p(369) = p(5)*p(78) - p(366)
    p(370) = p(1)*p(79)
    p(371) = p(2)*p(79)
    p(372) = p(3)*p(79)
    p(373) = p(7)*p(73)
    p(374) = p(7)*p(74)
    p(375) = p(7)*p(75)
    p(376) = p(7)*p(76)
    p(377) = p(7)*p(77)
    p(378) = p(7)*p(78)
    p(379) = p(1)*p(80)
    p(380) = p(2)*p(80)
    p(381) = p(3)*p(80)
    p(382) = m(86) + m(87) + m(88) + m(89)
    p(383) = m(90) + m(91) + m(92) + m(93)
    p(384) = m(94) + m(95) + m(96) + m(97)
    p(385) = p(4)*p(80) - p(382)
    p(386) = p(5)*p(80) - p(383)
    p(387) = p(6)*p(80) - p(384)
    p(388) = p(7)*p(80)
    p(389) = p(1)*p(81)
    p(390) = p(2)*p(81)
    p(391) = p(3)*p(81)
    p(392) = m(98) + m(99) + m(100) + m(101)
    p(393) = m(102) + m(103) + m(104) + m(105)
    p(394) = m(106) + m(107) + m(108) + m(109)
    p(395) = p(4)*p(81) - p(392)
    p(396) = p(5)*p(81) - p(393)
    p(397) = p(6)*p(81) - p(394)
    p(398) = p(7)*p(81)
    p(399) = m(110) + m(111) + m(112) + m(113)
    p(400) = p(1)*p(82)
    p(401) = p(2)*p(82)
    p(402) = p(3)*p(82)
    p(403) = m(114) + m(115) + m(116) + m(117)
    p(404) = m(118) + m(119) + m(120) + m(121)
    p(405) = m(122) + m(123) + m(124) + m(125)
    p(406) = p(4)*p(82) - p(403)
    p(407) = p(5)*p(82) - p(404)
    p(408) = p(6)*p(82) - p(405)
    p(409) = p(7)*p(82)
    p(410) = m(126) + m(127) + m(128) + m(129)
    p(411) = m(130) + m(131) + m(132) + m(133)
    p(412) = p(1)*p(83)
    p(413) = p(2)*p(83)
    p(414) = p(3)*p(83)
    p(415) = p(4)*p(83)
    p(416) = p(5)*p(83)
    p(417) = p(6)*p(83)
    p(418) = p(7)*p(83)
    p(419) = p(1)*p(84)
    p(420) = p(2)*p(84)
    p(421) = p(3)*p(84)
    p(422) = m(134) + m(135)
    p(423) = m(136) + m(137)
    p(424) = m(138) + m(139)
    p(425) = p(4)*p(84) - p(422)
    p(426) = p(5)*p(84) - p(423)
    p(427) = p(6)*p(84) - p(424)
    p(428) = p(7)*p(84)
    p(429) = p(1)*p(85)
    p(430) = p(2)*p(85)
    p(431) = p(3)*p(85)
    p(432) = p(8)*p(73) - p(382)
    p(433) = p(8)*p(74) - p(383)
    p(434) = p(8)*p(75) - p(384)
    p(435) = p(4)*p(85) - p(432)
    p(436) = p(5)*p(85) - p(433)
    p(437) = p(6)*p(85) - p(434)
    p(438) = p(7)*p(85)
    p(439) = p(47)*p(11)
    p(440) = p(8)*p(81) - p(399)
    p(441) = p(8)*p(82) - p(410)
    p(442) = p(8)*p(83)
    p(443) = p(8)*p(84)
    p(444) = p(1)*p(86)
    p(445) = p(2)*p(86)
    p(446) = p(3)*p(86)
    p(447) = p(9)*p(73) - p(392)
    p(448) = p(9)*p(74) - p(393)
    p(449) = p(9)*p(75) - p(394)
    p(450) = p(4)*p(86) - p(447)
    p(451) = p(5)*p(86) - p(448)
    p(452) = p(6)*p(86) - p(449)
    p(453) = p(7)*p(86)
    p(454) = p(9)*p(80) - p(399)
    p(455) = p(56)*p(11)
    p(456) = p(9)*p(82) - p(411)
    p(457) = p(9)*p(83)
    p(458) = p(9)*p(84)
    p(459) = p(8)*p(86) - p(454)
    p(460) = p(1)*p(87)
    p(461) = p(2)*p(87)
    p(462) = p(3)*p(87)
    p(463) = p(10)*p(73) - p(403)
    p(464) = p(10)*p(74) - p(404)
    p(465) = p(10)*p(75) - p(405)
    p(466) = p(4)*p(87) - p(463)
    p(467) = p(5)*p(87) - p(464)
    p(468) = p(6)*p(87) - p(465)
    p(469) = p(7)*p(87)
    p(470) = p(10)*p(80) - p(410)
    p(471) = p(10)*p(81) - p(411)
    p(472) = p(67)*p(11)
    p(473) = p(10)*p(83)
    p(474) = p(10)*p(84)
    p(475) = p(8)*p(87) - p(470)
    p(476) = p(9)*p(87) - p(471)
    p(477) = p(1)*p(88)
    p(478) = p(2)*p(88)
    p(479) = p(3)*p(88)
    p(480) = p(4)*p(88)
    p(481) = p(5)*p(88)
    p(482) = p(6)*p(88)
    p(483) = p(7)*p(88)
    p(484) = m(140) + m(141)
    p(485) = m(142) + m(143)
    p(486) = m(144) + m(145)
    p(487) = m(146) + m(147) + m(148) + m(149)
    p(488) = p(8)*p(88) - p(484)
    p(489) = p(9)*p(88) - p(485)
    p(490) = p(10)*p(88) - p(486)
    p(491) = p(1)*p(90)
    p(492) = p(1)*p(91)
    p(493) = p(2)*p(91)
    p(494) = p(1)*p(92)
    p(495) = p(2)*p(92)
    p(496) = p(3)*p(92)
    p(497) = p(12)*p(19)
    p(498) = p(1)*p(93)
    p(499) = p(2)*p(93)
    p(500) = p(3)*p(93)
    p(501) = p(12)*p(23)
    p(502) = p(12)*p(24)
    p(503) = p(12)*p(25)
    p(504) = p(1)*p(94)
    p(505) = p(2)*p(94)
    p(506) = p(3)*p(94)
    p(507) = p(12)*p(29)
    p(508) = p(12)*p(30)
    p(509) = p(12)*p(31)
    p(510) = p(12)*p(32)
    p(511) = p(12)*p(33)
    p(512) = p(1)*p(95)
    p(513) = p(2)*p(95)
    p(514) = p(3)*p(95)
    p(515) = p(7)*p(92)
    p(516) = p(7)*p(93)
    p(517) = p(7)*p(94)
    p(518) = p(1)*p(96)
    p(519) = p(2)*p(96)
    p(520) = p(3)*p(96)
    p(521) = p(12)*p(43)
    p(522) = p(12)*p(44)
    p(523) = p(12)*p(45)
    p(524) = p(7)*p(96)
    p(525) = p(12)*p(47)
    p(526) = p(1)*p(97)
    p(527) = p(2)*p(97)
    p(528) = p(3)*p(97)
    p(529) = p(12)*p(51)
    p(530) = p(12)*p(52)
    p(531) = p(12)*p(53)
    p(532) = p(7)*p(97)
    p(533) = p(12)*p(55)
    p(534) = p(12)*p(56)
    p(535) = p(12)*p(57)
    p(536) = p(1)*p(98)
    p(537) = p(2)*p(98)
    p(538) = p(3)*p(98)
    p(539) = p(12)*p(61)
    p(540) = p(12)*p(62)
    p(541) = p(12)*p(63)
    p(542) = p(7)*p(98)
    p(543) = p(12)*p(65)
    p(544) = p(12)*p(66)
    p(545) = p(12)*p(67)
    p(546) = p(12)*p(68)
    p(547) = p(12)*p(69)
    p(548) = p(1)*p(99)
    p(549) = p(2)*p(99)
    p(550) = p(3)*p(99)
    p(551) = p(12)*p(73)
    p(552) = p(12)*p(74)
    p(553) = p(12)*p(75)
    p(554) = p(12)*p(76)
    p(555) = p(12)*p(77)
    p(556) = p(12)*p(78)
    p(557) = p(7)*p(99)
    p(558) = p(12)*p(80)
    p(559) = p(12)*p(81)
    p(560) = p(12)*p(82)
    p(561) = p(12)*p(83)
    p(562) = p(12)*p(84)
    p(563) = p(12)*p(85)
    p(564) = p(12)*p(86)
    p(565) = p(12)*p(87)
    p(566) = p(12)*p(88)
    p(567) = p(1)*p(13)
    p(568) = p(1)*p(101)
    p(569) = p(1)*p(14)
    p(570) = p(2)*p(15)
    p(571) = p(1)*p(102)
    p(572) = p(2)*p(102)
    p(573) = p(1)*p(16)
    p(574) = p(2)*p(17)
    p(575) = p(3)*p(18)
    p(576) = p(1)*p(103)
    p(577) = p(2)*p(103)
    p(578) = p(3)*p(103)
    p(579) = p(19)*p(4)
    p(580) = p(1)*p(20)
    p(581) = p(2)*p(21)
    p(582) = p(3)*p(22)
    p(583) = p(4)*p(23) - p(131)
    p(584) = p(4)*p(25) - p(131)
    p(585) = p(1)*p(104)
    p(586) = p(2)*p(104)
    p(587) = p(3)*p(104)
    p(588) = p(5)*p(23) - p(132)
    p(589) = p(24)*p(5)
    p(590) = p(4)*p(104) - p(588)
    p(591) = p(1)*p(26)
    p(592) = p(2)*p(27)
    p(593) = p(3)*p(28)
    p(594) = p(4)*p(29) - p(149)
    p(595) = p(5)*p(30) - p(156)
    p(596) = p(4)*p(32) - p(149)
    p(597) = p(5)*p(33) - p(156)
    p(598) = p(1)*p(105)
    p(599) = p(2)*p(105)
    p(600) = p(3)*p(105)
    p(601) = p(6)*p(29) - p(151)
    p(602) = p(6)*p(30) - p(157)
    p(603) = p(31)*p(6)
    p(604) = p(4)*p(105) - p(601)
    p(605) = p(5)*p(105) - p(602)
    p(606) = p(1)*p(34)
    p(607) = p(2)*p(35)
    p(608) = p(3)*p(36)
    p(609) = p(7)*p(103)
    p(610) = p(7)*p(104)
    p(611) = p(7)*p(105)
    p(612) = p(1)*p(106)
    p(613) = p(2)*p(106)
    p(614) = p(3)*p(106)
    p(615) = p(7)*p(37)
    p(616) = p(7)*p(38)
    p(617) = p(7)*p(39)
    p(618) = p(1)*p(40)
    p(619) = p(2)*p(41)
    p(620) = p(3)*p(42)
    p(621) = p(8)*p(103)
    p(622) = p(8)*p(104)
    p(623) = p(8)*p(105)
    p(624) = p(7)*p(46)
    p(625) = p(1)*p(107)
    p(626) = p(2)*p(107)
    p(627) = p(3)*p(107)
    p(628) = p(4)*p(107)
    p(629) = p(5)*p(107)
    p(630) = p(6)*p(107)
    p(631) = p(7)*p(107)
    p(632) = p(47)*p(8)
    p(633) = p(1)*p(48)
    p(634) = p(2)*p(49)
    p(635) = p(3)*p(50)
    p(636) = p(9)*p(103)
    p(637) = p(9)*p(104)
    p(638) = p(9)*p(105)
    p(639) = p(7)*p(54)
    p(640) = p(8)*p(55) - p(262)
    p(641) = p(8)*p(57) - p(262)
    p(642) = p(1)*p(108)
    p(643) = p(2)*p(108)
    p(644) = p(3)*p(108)
    p(645) = p(4)*p(108)
    p(646) = p(5)*p(108)
    p(647) = p(6)*p(108)
    p(648) = p(7)*p(108)
    p(649) = p(9)*p(55) - p(263)
    p(650) = p(56)*p(9)
    p(651) = p(8)*p(108) - p(649)
    p(652) = p(1)*p(58)
    p(653) = p(2)*p(59)
    p(654) = p(3)*p(60)
    p(655) = p(10)*p(103)
    p(656) = p(10)*p(104)
    p(657) = p(10)*p(105)
    p(658) = p(7)*p(64)
    p(659) = p(8)*p(65) - p(320)
    p(660) = p(9)*p(66) - p(331)
    p(661) = p(8)*p(68) - p(320)
    p(662) = p(9)*p(69) - p(331)
    p(663) = p(1)*p(109)
    p(664) = p(2)*p(109)
    p(665) = p(3)*p(109)
    p(666) = p(4)*p(109)
    p(667) = p(5)*p(109)
    p(668) = p(6)*p(109)
    p(669) = p(7)*p(109)
    p(670) = p(10)*p(65) - p(322)
    p(671) = p(10)*p(66) - p(332)
    p(672) = p(67)*p(10)
    p(673) = p(8)*p(109) - p(670)
    p(674) = p(9)*p(109) - p(671)
    p(675) = p(1)*p(70)
    p(676) = p(2)*p(71)
    p(677) = p(3)*p(72)
    p(678) = p(4)*p(73) - p(352)
    p(679) = p(5)*p(74) - p(359)
    p(680) = p(6)*p(75) - p(367)
    p(681) = p(4)*p(76) - p(352)
    p(682) = p(5)*p(77) - p(359)
    p(683) = p(6)*p(78) - p(367)
    p(684) = p(7)*p(79)
    p(685) = p(8)*p(80) - p(439)
    p(686) = p(9)*p(81) - p(455)
    p(687) = p(10)*p(82) - p(472)
    p(688) = p(8)*p(85) - p(439)
    p(689) = p(9)*p(86) - p(455)
    p(690) = p(10)*p(87) - p(472)
    p(691) = p(1)*p(110)
    p(692) = p(2)*p(110)
    p(693) = p(3)*p(110)
    p(694) = p(11)*p(73) - p(480) - p(422) - p(415) - p(422)
    p(695) = p(11)*p(74) - p(481) - p(423) - p(416) - p(423)
    p(696) = p(11)*p(75) - p(482) - p(424) - p(417) - p(424)
    p(697) = p(4)*p(110) - p(694)
    p(698) = p(5)*p(110) - p(695)
    p(699) = p(6)*p(110) - p(696)
    p(700) = p(7)*p(110)
    p(701) = p(11)*p(80) - p(484) - p(443) - p(442) - p(484)
    p(702) = p(11)*p(81) - p(485) - p(458) - p(457) - p(485)
    p(703) = p(11)*p(82) - p(486) - p(474) - p(473) - p(486)
    p(704) = p(11)*p(83) - p(487)
    p(705) = p(11)*p(84) - p(487)
    p(706) = p(8)*p(110) - p(701)
    p(707) = p(9)*p(110) - p(702)
    p(708) = p(10)*p(110) - p(703)
    p(709) = p(11)*p(88) - p(487)
    p(710) = p(1)*p(89)
    p(711) = p(2)*p(90)
    p(712) = p(3)*p(91)
    p(713) = p(12)*p(103)
    p(714) = p(12)*p(104)
    p(715) = p(12)*p(105)
    p(716) = p(7)*p(95)
    p(717) = p(12)*p(107)
    p(718) = p(12)*p(108)
    p(719) = p(12)*p(109)
    p(720) = p(12)*p(110)
    p(721) = p(1)*p(111)
    p(722) = p(2)*p(111)
    p(723) = p(3)*p(111)
    p(724) = p(12)*p(92)
    p(725) = p(12)*p(93)
    p(726) = p(12)*p(94)
    p(727) = p(7)*p(111)
    p(728) = p(12)*p(96)
    p(729) = p(12)*p(97)
    p(730) = p(12)*p(98)
    p(731) = p(12)*p(99)
    p(732) = p(1)*p(100)
    p(733) = p(2)*p(101)
    p(734) = p(3)*p(102)
    p(735) = p(4)*p(103) - p(579)
    p(736) = p(5)*p(104) - p(589)
    p(737) = p(6)*p(105) - p(603)
    p(738) = p(7)*p(106)
    p(739) = p(8)*p(107) - p(632)
    p(740) = p(9)*p(108) - p(650)
    p(741) = p(10)*p(109) - p(672)
    p(742) = p(11)*p(110) - p(709) - p(705) - p(704)
    p(743) = p(12)*p(111)
    p(744) = p(1)*p(115)
    p(745) = p(1)*p(117)
    p(746) = p(1)*p(118)
    p(747) = p(2)*p(118)
    p(748) = p(1)*p(121)
    p(749) = p(1)*p(123)
    p(750) = p(1)*p(124)
    p(751) = p(2)*p(124)
    p(752) = p(1)*p(126)
    p(753) = p(1)*p(127)
    p(754) = p(2)*p(127)
    p(755) = p(1)*p(129)
    p(756) = p(1)*p(130)
    p(757) = p(2)*p(130)
    p(758) = p(1)*p(131)
    p(759) = p(2)*p(131)
    p(760) = p(3)*p(131)
    p(761) = p(1)*p(132)
    p(762) = p(2)*p(132)
    p(763) = p(3)*p(132)
    p(764) = p(19)*p(24)
    p(765) = p(1)*p(135)
    p(766) = p(1)*p(137)
    p(767) = p(1)*p(138)
    p(768) = p(2)*p(138)
    p(769) = p(1)*p(140)
    p(770) = p(1)*p(141)
    p(771) = p(2)*p(141)
    p(772) = p(1)*p(142)
    p(773) = p(2)*p(142)
    p(774) = p(3)*p(142)
    p(775) = p(1)*p(144)
    p(776) = p(1)*p(145)
    p(777) = p(2)*p(145)
    p(778) = p(1)*p(147)
    p(779) = p(1)*p(148)
    p(780) = p(2)*p(148)
    p(781) = p(1)*p(149)
    p(782) = p(2)*p(149)
    p(783) = p(3)*p(149)
    p(784) = p(1)*p(150)
    p(785) = p(2)*p(150)
    p(786) = p(3)*p(150)
    p(787) = p(19)*p(30)
    p(788) = p(1)*p(151)
    p(789) = p(2)*p(151)
    p(790) = p(3)*p(151)
    p(791) = p(19)*p(31)
    p(792) = p(1)*p(153)
    p(793) = p(1)*p(154)
    p(794) = p(2)*p(154)
    p(795) = p(1)*p(155)
    p(796) = p(2)*p(155)
    p(797) = p(3)*p(155)
    p(798) = p(1)*p(156)
    p(799) = p(2)*p(156)
    p(800) = p(3)*p(156)
    p(801) = p(24)*p(29)
    p(802) = p(1)*p(157)
    p(803) = p(2)*p(157)
    p(804) = p(3)*p(157)
    p(805) = p(31)*p(23)
    p(806) = p(24)*p(31)
    p(807) = p(1)*p(158)
    p(808) = p(2)*p(158)
    p(809) = p(3)*p(158)
    p(810) = p(19)*p(33)
    p(811) = p(24)*p(32)
    p(812) = p(31)*p(25)
    p(813) = p(1)*p(161)
    p(814) = p(1)*p(163)
    p(815) = p(1)*p(164)
    p(816) = p(2)*p(164)
    p(817) = p(1)*p(165)
    p(818) = p(2)*p(165)
    p(819) = p(3)*p(165)
    p(820) = p(1)*p(167)
    p(821) = p(1)*p(168)
    p(822) = p(2)*p(168)
    p(823) = p(1)*p(169)
    p(824) = p(2)*p(169)
    p(825) = p(3)*p(169)
    p(826) = p(1)*p(170)
    p(827) = p(2)*p(170)
    p(828) = p(3)*p(170)
    p(829) = p(1)*p(171)
    p(830) = p(2)*p(171)
    p(831) = p(3)*p(171)
    p(832) = p(7)*p(131)
    p(833) = p(7)*p(132)
    p(834) = p(1)*p(173)
    p(835) = p(1)*p(174)
    p(836) = p(2)*p(174)
    p(837) = p(1)*p(175)
    p(838) = p(2)*p(175)
    p(839) = p(3)*p(175)
    p(840) = p(1)*p(176)
    p(841) = p(2)*p(176)
    p(842) = p(3)*p(176)
    p(843) = p(7)*p(142)
    p(844) = p(1)*p(177)
    p(845) = p(2)*p(177)
    p(846) = p(3)*p(177)
    p(847) = p(1)*p(178)
    p(848) = p(2)*p(178)
    p(849) = p(3)*p(178)
    p(850) = p(7)*p(149)
    p(851) = p(7)*p(150)
    p(852) = p(7)*p(151)
    p(853) = p(1)*p(179)
    p(854) = p(2)*p(179)
    p(855) = p(3)*p(179)
    p(856) = p(7)*p(155)
    p(857) = p(7)*p(156)
    p(858) = p(7)*p(157)
    p(859) = p(7)*p(158)
    p(860) = p(1)*p(182)
    p(861) = p(1)*p(184)
    p(862) = p(1)*p(185)
    p(863) = p(2)*p(185)
    p(864) = p(1)*p(186)
    p(865) = p(2)*p(186)
    p(866) = p(3)*p(186)
    p(867) = p(1)*p(188)
    p(868) = p(1)*p(189)
    p(869) = p(2)*p(189)
    p(870) = p(1)*p(190)
    p(871) = p(2)*p(190)
    p(872) = p(3)*p(190)
    p(873) = p(1)*p(191)
    p(874) = p(2)*p(191)
    p(875) = p(3)*p(191)
    p(876) = p(1)*p(192)
    p(877) = p(2)*p(192)
    p(878) = p(3)*p(192)
    p(879) = p(19)*p(44)
    p(880) = p(24)*p(43)
    p(881) = p(1)*p(194)
    p(882) = p(1)*p(195)
    p(883) = p(2)*p(195)
    p(884) = p(1)*p(196)
    p(885) = p(2)*p(196)
    p(886) = p(3)*p(196)
    p(887) = p(1)*p(197)
    p(888) = p(2)*p(197)
    p(889) = p(3)*p(197)
    p(890) = p(8)*p(142)
    p(891) = p(1)*p(198)
    p(892) = p(2)*p(198)
    p(893) = p(3)*p(198)
    p(894) = p(1)*p(199)
    p(895) = p(2)*p(199)
    p(896) = p(3)*p(199)
    p(897) = p(19)*p(45)
    p(898) = p(8)*p(150)
    p(899) = p(31)*p(43)
    p(900) = p(1)*p(200)
    p(901) = p(2)*p(200)
    p(902) = p(3)*p(200)
    p(903) = p(8)*p(155)
    p(904) = p(24)*p(45)
    p(905) = p(31)*p(44)
    p(906) = p(8)*p(158)
    p(907) = p(1)*p(202)
    p(908) = p(1)*p(203)
    p(909) = p(2)*p(203)
    p(910) = p(1)*p(204)
    p(911) = p(2)*p(204)
    p(912) = p(3)*p(204)
    p(913) = p(7)*p(186)
    p(914) = p(1)*p(205)
    p(915) = p(2)*p(205)
    p(916) = p(3)*p(205)
    p(917) = p(7)*p(190)
    p(918) = p(7)*p(191)
    p(919) = p(7)*p(192)
    p(920) = p(1)*p(206)
    p(921) = p(2)*p(206)
    p(922) = p(3)*p(206)
    p(923) = p(7)*p(196)
    p(924) = p(7)*p(197)
    p(925) = p(7)*p(198)
    p(926) = p(7)*p(199)
    p(927) = p(7)*p(200)
    p(928) = p(1)*p(208)
    p(929) = p(1)*p(209)
    p(930) = p(2)*p(209)
    p(931) = p(1)*p(210)
    p(932) = p(2)*p(210)
    p(933) = p(3)*p(210)
    p(934) = p(19)*p(47)
    p(935) = p(1)*p(211)
    p(936) = p(2)*p(211)
    p(937) = p(3)*p(211)
    p(938) = p(47)*p(23)
    p(939) = p(24)*p(47)
    p(940) = p(47)*p(25)
    p(941) = p(1)*p(212)
    p(942) = p(2)*p(212)
    p(943) = p(3)*p(212)
    p(944) = p(47)*p(29)
    p(945) = p(47)*p(30)
    p(946) = p(31)*p(47)
    p(947) = p(47)*p(32)
    p(948) = p(47)*p(33)
    p(949) = p(1)*p(213)
    p(950) = p(2)*p(213)
    p(951) = p(3)*p(213)
    p(952) = p(7)*p(210)
    p(953) = p(7)*p(211)
    p(954) = p(7)*p(212)
    p(955) = p(1)*p(216)
    p(956) = p(1)*p(218)
    p(957) = p(1)*p(219)
    p(958) = p(2)*p(219)
    p(959) = p(1)*p(220)
    p(960) = p(2)*p(220)
    p(961) = p(3)*p(220)
    p(962) = p(1)*p(222)
    p(963) = p(1)*p(223)
    p(964) = p(2)*p(223)
    p(965) = p(1)*p(224)
    p(966) = p(2)*p(224)
    p(967) = p(3)*p(224)
    p(968) = p(1)*p(225)
    p(969) = p(2)*p(225)
    p(970) = p(3)*p(225)
    p(971) = p(1)*p(226)
    p(972) = p(2)*p(226)
    p(973) = p(3)*p(226)
    p(974) = p(19)*p(52)
    p(975) = p(24)*p(51)
    p(976) = p(1)*p(228)
    p(977) = p(1)*p(229)
    p(978) = p(2)*p(229)
    p(979) = p(1)*p(230)
    p(980) = p(2)*p(230)
    p(981) = p(3)*p(230)
    p(982) = p(1)*p(231)
    p(983) = p(2)*p(231)
    p(984) = p(3)*p(231)
    p(985) = p(9)*p(142)
    p(986) = p(1)*p(232)
    p(987) = p(2)*p(232)
    p(988) = p(3)*p(232)
    p(989) = p(1)*p(233)
    p(990) = p(2)*p(233)
    p(991) = p(3)*p(233)
    p(992) = p(19)*p(53)
    p(993) = p(9)*p(150)
    p(994) = p(31)*p(51)
    p(995) = p(1)*p(234)
    p(996) = p(2)*p(234)
    p(997) = p(3)*p(234)
    p(998) = p(9)*p(155)
    p(999) = p(24)*p(53)
    p(1000) = p(31)*p(52)
    p(1001) = p(9)*p(158)
    p(1002) = p(1)*p(236)
    p(1003) = p(1)*p(237)
    p(1004) = p(2)*p(237)
    p(1005) = p(1)*p(238)
    p(1006) = p(2)*p(238)
    p(1007) = p(3)*p(238)
    p(1008) = p(7)*p(220)
    p(1009) = p(1)*p(239)
    p(1010) = p(2)*p(239)
    p(1011) = p(3)*p(239)
    p(1012) = p(7)*p(224)
    p(1013) = p(7)*p(225)
    p(1014) = p(7)*p(226)
    p(1015) = p(1)*p(240)
    p(1016) = p(2)*p(240)
    p(1017) = p(3)*p(240)
    p(1018) = p(7)*p(230)
    p(1019) = p(7)*p(231)
    p(1020) = p(7)*p(232)
    p(1021) = p(7)*p(233)
    p(1022) = p(7)*p(234)
    p(1023) = p(1)*p(242)
    p(1024) = p(1)*p(243)
    p(1025) = p(2)*p(243)
    p(1026) = p(1)*p(244)
    p(1027) = p(2)*p(244)
    p(1028) = p(3)*p(244)
    p(1029) = p(19)*p(55)
    p(1030) = p(1)*p(245)
    p(1031) = p(2)*p(245)
    p(1032) = p(3)*p(245)
    p(1033) = p(23)*p(55)
    p(1034) = p(24)*p(55)
    p(1035) = p(25)*p(55)
    p(1036) = p(1)*p(246)
    p(1037) = p(2)*p(246)
    p(1038) = p(3)*p(246)
    p(1039) = p(29)*p(55)
    p(1040) = p(30)*p(55)
    p(1041) = p(31)*p(55)
    p(1042) = p(32)*p(55)
    p(1043) = p(33)*p(55)
    p(1044) = p(1)*p(247)
    p(1045) = p(2)*p(247)
    p(1046) = p(3)*p(247)
    p(1047) = p(7)*p(244)
    p(1048) = p(7)*p(245)
    p(1049) = p(7)*p(246)
    p(1050) = p(1)*p(249)
    p(1051) = p(1)*p(250)
    p(1052) = p(2)*p(250)
    p(1053) = p(1)*p(251)
    p(1054) = p(2)*p(251)
    p(1055) = p(3)*p(251)
    p(1056) = p(19)*p(56)
    p(1057) = p(1)*p(252)
    p(1058) = p(2)*p(252)
    p(1059) = p(3)*p(252)
    p(1060) = p(56)*p(23)
    p(1061) = p(24)*p(56)
    p(1062) = p(56)*p(25)
    p(1063) = p(1)*p(253)
    p(1064) = p(2)*p(253)
    p(1065) = p(3)*p(253)
    p(1066) = p(56)*p(29)
    p(1067) = p(56)*p(30)
    p(1068) = p(31)*p(56)
    p(1069) = p(56)*p(32)
    p(1070) = p(56)*p(33)
    p(1071) = p(1)*p(254)
    p(1072) = p(2)*p(254)
    p(1073) = p(3)*p(254)
    p(1074) = p(7)*p(251)
    p(1075) = p(7)*p(252)
    p(1076) = p(7)*p(253)
    p(1077) = p(1)*p(256)
    p(1078) = p(1)*p(257)
    p(1079) = p(2)*p(257)
    p(1080) = p(1)*p(258)
    p(1081) = p(2)*p(258)
    p(1082) = p(3)*p(258)
    p(1083) = p(19)*p(57)
    p(1084) = p(1)*p(259)
    p(1085) = p(2)*p(259)
    p(1086) = p(3)*p(259)
    p(1087) = p(23)*p(57)
    p(1088) = p(24)*p(57)
    p(1089) = p(25)*p(57)
    p(1090) = p(1)*p(260)
    p(1091) = p(2)*p(260)
    p(1092) = p(3)*p(260)
    p(1093) = p(29)*p(57)
    p(1094) = p(30)*p(57)
    p(1095) = p(31)*p(57)
    p(1096) = p(32)*p(57)
    p(1097) = p(33)*p(57)
    p(1098) = p(1)*p(261)
    p(1099) = p(2)*p(261)
    p(1100) = p(3)*p(261)
    p(1101) = p(7)*p(258)
    p(1102) = p(7)*p(259)
    p(1103) = p(7)*p(260)
    p(1104) = p(1)*p(262)
    p(1105) = p(2)*p(262)
    p(1106) = p(3)*p(262)
    p(1107) = p(47)*p(51)
    p(1108) = p(47)*p(52)
    p(1109) = p(47)*p(53)
    p(1110) = p(7)*p(262)
    p(1111) = p(1)*p(263)
    p(1112) = p(2)*p(263)
    p(1113) = p(3)*p(263)
    p(1114) = p(56)*p(43)
    p(1115) = p(56)*p(44)
    p(1116) = p(56)*p(45)
    p(1117) = p(7)*p(263)
    p(1118) = p(47)*p(56)
    p(1119) = p(1)*p(266)
    p(1120) = p(1)*p(268)
    p(1121) = p(1)*p(269)
    p(1122) = p(2)*p(269)
    p(1123) = p(1)*p(270)
    p(1124) = p(2)*p(270)
    p(1125) = p(3)*p(270)
    p(1126) = p(1)*p(272)
    p(1127) = p(1)*p(273)
    p(1128) = p(2)*p(273)
    p(1129) = p(1)*p(274)
    p(1130) = p(2)*p(274)
    p(1131) = p(3)*p(274)
    p(1132) = p(1)*p(275)
    p(1133) = p(2)*p(275)
    p(1134) = p(3)*p(275)
    p(1135) = p(1)*p(276)
    p(1136) = p(2)*p(276)
    p(1137) = p(3)*p(276)
    p(1138) = p(19)*p(62)
    p(1139) = p(24)*p(61)
    p(1140) = p(1)*p(278)
    p(1141) = p(1)*p(279)
    p(1142) = p(2)*p(279)
    p(1143) = p(1)*p(280)
    p(1144) = p(2)*p(280)
    p(1145) = p(3)*p(280)
    p(1146) = p(1)*p(281)
    p(1147) = p(2)*p(281)
    p(1148) = p(3)*p(281)
    p(1149) = p(10)*p(142)
    p(1150) = p(1)*p(282)
    p(1151) = p(2)*p(282)
    p(1152) = p(3)*p(282)
    p(1153) = p(1)*p(283)
    p(1154) = p(2)*p(283)
    p(1155) = p(3)*p(283)
    p(1156) = p(19)*p(63)
    p(1157) = p(10)*p(150)
    p(1158) = p(31)*p(61)
    p(1159) = p(1)*p(284)
    p(1160) = p(2)*p(284)
    p(1161) = p(3)*p(284)
    p(1162) = p(10)*p(155)
    p(1163) = p(24)*p(63)
    p(1164) = p(31)*p(62)
    p(1165) = p(10)*p(158)
    p(1166) = p(1)*p(286)
    p(1167) = p(1)*p(287)
    p(1168) = p(2)*p(287)
    p(1169) = p(1)*p(288)
    p(1170) = p(2)*p(288)
    p(1171) = p(3)*p(288)
    p(1172) = p(7)*p(270)
    p(1173) = p(1)*p(289)
    p(1174) = p(2)*p(289)
    p(1175) = p(3)*p(289)
    p(1176) = p(7)*p(274)
    p(1177) = p(7)*p(275)
    p(1178) = p(7)*p(276)
    p(1179) = p(1)*p(290)
    p(1180) = p(2)*p(290)
    p(1181) = p(3)*p(290)
    p(1182) = p(7)*p(280)
    p(1183) = p(7)*p(281)
    p(1184) = p(7)*p(282)
    p(1185) = p(7)*p(283)
    p(1186) = p(7)*p(284)
    p(1187) = p(1)*p(292)
    p(1188) = p(1)*p(293)
    p(1189) = p(2)*p(293)
    p(1190) = p(1)*p(294)
    p(1191) = p(2)*p(294)
    p(1192) = p(3)*p(294)
    p(1193) = p(19)*p(65)
    p(1194) = p(1)*p(295)
    p(1195) = p(2)*p(295)
    p(1196) = p(3)*p(295)
    p(1197) = p(23)*p(65)
    p(1198) = p(24)*p(65)
    p(1199) = p(25)*p(65)
    p(1200) = p(1)*p(296)
    p(1201) = p(2)*p(296)
    p(1202) = p(3)*p(296)
    p(1203) = p(29)*p(65)
    p(1204) = p(30)*p(65)
    p(1205) = p(31)*p(65)
    p(1206) = p(32)*p(65)
    p(1207) = p(33)*p(65)
    p(1208) = p(1)*p(297)
    p(1209) = p(2)*p(297)
    p(1210) = p(3)*p(297)
    p(1211) = p(7)*p(294)
    p(1212) = p(7)*p(295)
    p(1213) = p(7)*p(296)
    p(1214) = p(1)*p(299)
    p(1215) = p(1)*p(300)
    p(1216) = p(2)*p(300)
    p(1217) = p(1)*p(301)
    p(1218) = p(2)*p(301)
    p(1219) = p(3)*p(301)
    p(1220) = p(19)*p(66)
    p(1221) = p(1)*p(302)
    p(1222) = p(2)*p(302)
    p(1223) = p(3)*p(302)
    p(1224) = p(23)*p(66)
    p(1225) = p(24)*p(66)
    p(1226) = p(25)*p(66)
    p(1227) = p(1)*p(303)
    p(1228) = p(2)*p(303)
    p(1229) = p(3)*p(303)
    p(1230) = p(29)*p(66)
    p(1231) = p(30)*p(66)
    p(1232) = p(31)*p(66)
    p(1233) = p(32)*p(66)
    p(1234) = p(33)*p(66)
    p(1235) = p(1)*p(304)
    p(1236) = p(2)*p(304)
    p(1237) = p(3)*p(304)
    p(1238) = p(7)*p(301)
    p(1239) = p(7)*p(302)
    p(1240) = p(7)*p(303)
    p(1241) = p(1)*p(305)
    p(1242) = p(2)*p(305)
    p(1243) = p(3)*p(305)
    p(1244) = p(4)*p(305)
    p(1245) = p(5)*p(305)
    p(1246) = p(6)*p(305)
    p(1247) = p(7)*p(305)
    p(1248) = p(1)*p(307)
    p(1249) = p(1)*p(308)
    p(1250) = p(2)*p(308)
    p(1251) = p(1)*p(309)
    p(1252) = p(2)*p(309)
    p(1253) = p(3)*p(309)
    p(1254) = p(19)*p(67)
    p(1255) = p(1)*p(310)
    p(1256) = p(2)*p(310)
    p(1257) = p(3)*p(310)
    p(1258) = p(67)*p(23)
    p(1259) = p(24)*p(67)
    p(1260) = p(67)*p(25)
    p(1261) = p(1)*p(311)
    p(1262) = p(2)*p(311)
    p(1263) = p(3)*p(311)
    p(1264) = p(67)*p(29)
    p(1265) = p(67)*p(30)
    p(1266) = p(31)*p(67)
    p(1267) = p(67)*p(32)
    p(1268) = p(67)*p(33)
    p(1269) = p(1)*p(312)
    p(1270) = p(2)*p(312)
    p(1271) = p(3)*p(312)
    p(1272) = p(7)*p(309)
    p(1273) = p(7)*p(310)
    p(1274) = p(7)*p(311)
    p(1275) = p(1)*p(314)
    p(1276) = p(1)*p(315)
    p(1277) = p(2)*p(315)
    p(1278) = p(1)*p(316)
    p(1279) = p(2)*p(316)
    p(1280) = p(3)*p(316)
    p(1281) = p(19)*p(68)
    p(1282) = p(1)*p(317)
    p(1283) = p(2)*p(317)
    p(1284) = p(3)*p(317)
    p(1285) = p(23)*p(68)
    p(1286) = p(24)*p(68)
    p(1287) = p(25)*p(68)
    p(1288) = p(1)*p(318)
    p(1289) = p(2)*p(318)
    p(1290) = p(3)*p(318)
    p(1291) = p(29)*p(68)
    p(1292) = p(30)*p(68)
    p(1293) = p(31)*p(68)
    p(1294) = p(32)*p(68)
    p(1295) = p(33)*p(68)
    p(1296) = p(1)*p(319)
    p(1297) = p(2)*p(319)
    p(1298) = p(3)*p(319)
    p(1299) = p(7)*p(316)
    p(1300) = p(7)*p(317)
    p(1301) = p(7)*p(318)
    p(1302) = p(1)*p(320)
    p(1303) = p(2)*p(320)
    p(1304) = p(3)*p(320)
    p(1305) = p(47)*p(61)
    p(1306) = p(47)*p(62)
    p(1307) = p(47)*p(63)
    p(1308) = p(7)*p(320)
    p(1309) = p(1)*p(321)
    p(1310) = p(2)*p(321)
    p(1311) = p(3)*p(321)
    p(1312) = p(4)*p(321)
    p(1313) = p(5)*p(321)
    p(1314) = p(6)*p(321)
    p(1315) = p(7)*p(321)
    p(1316) = p(47)*p(66)
    p(1317) = p(1)*p(322)
    p(1318) = p(2)*p(322)
    p(1319) = p(3)*p(322)
    p(1320) = p(67)*p(43)
    p(1321) = p(67)*p(44)
    p(1322) = p(67)*p(45)
    p(1323) = p(7)*p(322)
    p(1324) = p(47)*p(67)
    p(1325) = p(1)*p(324)
    p(1326) = p(1)*p(325)
    p(1327) = p(2)*p(325)
    p(1328) = p(1)*p(326)
    p(1329) = p(2)*p(326)
    p(1330) = p(3)*p(326)
    p(1331) = p(19)*p(69)
    p(1332) = p(1)*p(327)
    p(1333) = p(2)*p(327)
    p(1334) = p(3)*p(327)
    p(1335) = p(23)*p(69)
    p(1336) = p(24)*p(69)
    p(1337) = p(25)*p(69)
    p(1338) = p(1)*p(328)
    p(1339) = p(2)*p(328)
    p(1340) = p(3)*p(328)
    p(1341) = p(29)*p(69)
    p(1342) = p(30)*p(69)
    p(1343) = p(31)*p(69)
    p(1344) = p(32)*p(69)
    p(1345) = p(33)*p(69)
    p(1346) = p(1)*p(329)
    p(1347) = p(2)*p(329)
    p(1348) = p(3)*p(329)
    p(1349) = p(7)*p(326)
    p(1350) = p(7)*p(327)
    p(1351) = p(7)*p(328)
    p(1352) = p(1)*p(330)
    p(1353) = p(2)*p(330)
    p(1354) = p(3)*p(330)
    p(1355) = p(4)*p(330)
    p(1356) = p(5)*p(330)
    p(1357) = p(6)*p(330)
    p(1358) = p(7)*p(330)
    p(1359) = p(1)*p(331)
    p(1360) = p(2)*p(331)
    p(1361) = p(3)*p(331)
    p(1362) = p(56)*p(61)
    p(1363) = p(56)*p(62)
    p(1364) = p(56)*p(63)
    p(1365) = p(7)*p(331)
    p(1366) = p(56)*p(65)
    p(1367) = p(1)*p(332)
    p(1368) = p(2)*p(332)
    p(1369) = p(3)*p(332)
    p(1370) = p(67)*p(51)
    p(1371) = p(67)*p(52)
    p(1372) = p(67)*p(53)
    p(1373) = p(7)*p(332)
    p(1374) = p(67)*p(55)
    p(1375) = p(56)*p(67)
    p(1376) = p(1)*p(333)
    p(1377) = p(2)*p(333)
    p(1378) = p(3)*p(333)
    p(1379) = p(4)*p(333)
    p(1380) = p(5)*p(333)
    p(1381) = p(6)*p(333)
    p(1382) = p(7)*p(333)
    p(1383) = p(47)*p(69)
    p(1384) = p(56)*p(68)
    p(1385) = p(67)*p(57)
    p(1386) = p(1)*p(336)
    p(1387) = p(1)*p(338)
    p(1388) = p(1)*p(339)
    p(1389) = p(2)*p(339)
    p(1390) = p(1)*p(341)
    p(1391) = p(1)*p(342)
    p(1392) = p(2)*p(342)
    p(1393) = p(1)*p(343)
    p(1394) = p(2)*p(343)
    p(1395) = p(3)*p(343)
    p(1396) = p(1)*p(345)
    p(1397) = p(1)*p(346)
    p(1398) = p(2)*p(346)
    p(1399) = p(1)*p(347)
    p(1400) = p(2)*p(347)
    p(1401) = p(3)*p(347)
    p(1402) = p(1)*p(348)
    p(1403) = p(2)*p(348)
    p(1404) = p(3)*p(348)
    p(1405) = m(150) + m(151) + m(152) + m(153)
    p(1406) = p(1)*p(350)
    p(1407) = p(1)*p(351)
    p(1408) = p(2)*p(351)
    p(1409) = p(1)*p(352)
    p(1410) = p(2)*p(352)
    p(1411) = p(3)*p(352)
    p(1412) = p(1)*p(353)
    p(1413) = p(2)*p(353)
    p(1414) = p(3)*p(353)
    p(1415) = p(19)*p(74)
    p(1416) = p(1)*p(354)
    p(1417) = p(2)*p(354)
    p(1418) = p(3)*p(354)
    p(1419) = p(19)*p(75)
    p(1420) = p(4)*p(348) - p(1405)
    p(1421) = p(1)*p(356)
    p(1422) = p(1)*p(357)
    p(1423) = p(2)*p(357)
    p(1424) = p(1)*p(358)
    p(1425) = p(2)*p(358)
    p(1426) = p(3)*p(358)
    p(1427) = p(1)*p(359)
    p(1428) = p(2)*p(359)
    p(1429) = p(3)*p(359)
    p(1430) = p(24)*p(73)
    p(1431) = p(1)*p(360)
    p(1432) = p(2)*p(360)
    p(1433) = p(3)*p(360)
    p(1434) = p(5)*p(347) - p(1405)
    p(1435) = p(24)*p(75)
    p(1436) = p(1)*p(361)
    p(1437) = p(2)*p(361)
    p(1438) = p(3)*p(361)
    p(1439) = p(19)*p(77)
    p(1440) = p(24)*p(76)
    p(1441) = p(4)*p(360) - p(1434)
    p(1442) = p(1)*p(363)
    p(1443) = p(1)*p(364)
    p(1444) = p(2)*p(364)
    p(1445) = p(1)*p(365)
    p(1446) = p(2)*p(365)
    p(1447) = p(3)*p(365)
    p(1448) = p(1)*p(366)
    p(1449) = p(2)*p(366)
    p(1450) = p(3)*p(366)
    p(1451) = p(6)*p(343) - p(1405)
    p(1452) = p(1)*p(367)
    p(1453) = p(2)*p(367)
    p(1454) = p(3)*p(367)
    p(1455) = p(31)*p(73)
    p(1456) = p(31)*p(74)
    p(1457) = p(1)*p(368)
    p(1458) = p(2)*p(368)
    p(1459) = p(3)*p(368)
    p(1460) = p(19)*p(78)
    p(1461) = p(4)*p(366) - p(1451)
    p(1462) = p(31)*p(76)
    p(1463) = p(1)*p(369)
    p(1464) = p(2)*p(369)
    p(1465) = p(3)*p(369)
    p(1466) = p(5)*p(365) - p(1451)
    p(1467) = p(24)*p(78)
    p(1468) = p(31)*p(77)
    p(1469) = p(4)*p(369) - p(1466)
    p(1470) = p(1)*p(371)
    p(1471) = p(1)*p(372)
    p(1472) = p(2)*p(372)
    p(1473) = p(1)*p(373)
    p(1474) = p(2)*p(373)
    p(1475) = p(3)*p(373)
    p(1476) = p(1)*p(374)
    p(1477) = p(2)*p(374)
    p(1478) = p(3)*p(374)
    p(1479) = p(7)*p(343)
    p(1480) = p(1)*p(375)
    p(1481) = p(2)*p(375)
    p(1482) = p(3)*p(375)
    p(1483) = p(7)*p(347)
    p(1484) = p(7)*p(348)
    p(1485) = p(1)*p(376)
    p(1486) = p(2)*p(376)
    p(1487) = p(3)*p(376)
    p(1488) = p(7)*p(352)
    p(1489) = p(7)*p(353)
    p(1490) = p(7)*p(354)
    p(1491) = p(1)*p(377)
    p(1492) = p(2)*p(377)
    p(1493) = p(3)*p(377)
    p(1494) = p(7)*p(358)
    p(1495) = p(7)*p(359)
    p(1496) = p(7)*p(360)
    p(1497) = p(7)*p(361)
    p(1498) = p(1)*p(378)
    p(1499) = p(2)*p(378)
    p(1500) = p(3)*p(378)
    p(1501) = p(7)*p(365)
    p(1502) = p(7)*p(366)
    p(1503) = p(7)*p(367)
    p(1504) = p(7)*p(368)
    p(1505) = p(7)*p(369)
    p(1506) = p(1)*p(380)
    p(1507) = p(1)*p(381)
    p(1508) = p(2)*p(381)
    p(1509) = p(1)*p(382)
    p(1510) = p(2)*p(382)
    p(1511) = p(3)*p(382)
    p(1512) = p(1)*p(383)
    p(1513) = p(2)*p(383)
    p(1514) = p(3)*p(383)
    p(1515) = m(154) + m(155) + m(156) + m(157)
    p(1516) = p(1)*p(384)
    p(1517) = p(2)*p(384)
    p(1518) = p(3)*p(384)
    p(1519) = m(158) + m(159) + m(160) + m(161)
    p(1520) = m(162) + m(163) + m(164) + m(165)
    p(1521) = p(1)*p(385)
    p(1522) = p(2)*p(385)
    p(1523) = p(3)*p(385)
    p(1524) = p(19)*p(80)
    p(1525) = p(4)*p(383) - p(1515)
    p(1526) = p(4)*p(384) - p(1519)
    p(1527) = p(1)*p(386)
    p(1528) = p(2)*p(386)
    p(1529) = p(3)*p(386)
    p(1530) = p(5)*p(382) - p(1515)
    p(1531) = p(24)*p(80)
    p(1532) = p(5)*p(384) - p(1520)
    p(1533) = p(4)*p(386) - p(1530)
    p(1534) = p(1)*p(387)
    p(1535) = p(2)*p(387)
    p(1536) = p(3)*p(387)
    p(1537) = p(6)*p(382) - p(1519)
    p(1538) = p(6)*p(383) - p(1520)
    p(1539) = p(31)*p(80)
    p(1540) = p(4)*p(387) - p(1537)
    p(1541) = p(5)*p(387) - p(1538)
    p(1542) = p(1)*p(388)
    p(1543) = p(2)*p(388)
    p(1544) = p(3)*p(388)
    p(1545) = p(7)*p(382)
    p(1546) = p(7)*p(383)
    p(1547) = p(7)*p(384)
    p(1548) = p(7)*p(385)
    p(1549) = p(7)*p(386)
    p(1550) = p(7)*p(387)
    p(1551) = p(1)*p(390)
    p(1552) = p(1)*p(391)
    p(1553) = p(2)*p(391)
    p(1554) = p(1)*p(392)
    p(1555) = p(2)*p(392)
    p(1556) = p(3)*p(392)
    p(1557) = p(1)*p(393)
    p(1558) = p(2)*p(393)
    p(1559) = p(3)*p(393)
    p(1560) = m(166) + m(167) + m(168) + m(169)
    p(1561) = p(1)*p(394)
    p(1562) = p(2)*p(394)
    p(1563) = p(3)*p(394)
    p(1564) = m(170) + m(171) + m(172) + m(173)
    p(1565) = m(174) + m(175) + m(176) + m(177)
    p(1566) = p(1)*p(395)
    p(1567) = p(2)*p(395)
    p(1568) = p(3)*p(395)
    p(1569) = p(19)*p(81)
    p(1570) = p(4)*p(393) - p(1560)
    p(1571) = p(4)*p(394) - p(1564)
    p(1572) = p(1)*p(396)
    p(1573) = p(2)*p(396)
    p(1574) = p(3)*p(396)
    p(1575) = p(5)*p(392) - p(1560)
    p(1576) = p(24)*p(81)
    p(1577) = p(5)*p(394) - p(1565)
    p(1578) = p(4)*p(396) - p(1575)
    p(1579) = p(1)*p(397)
    p(1580) = p(2)*p(397)
    p(1581) = p(3)*p(397)
    p(1582) = p(6)*p(392) - p(1564)
    p(1583) = p(6)*p(393) - p(1565)
    p(1584) = p(31)*p(81)
    p(1585) = p(4)*p(397) - p(1582)
    p(1586) = p(5)*p(397) - p(1583)
    p(1587) = p(1)*p(398)
    p(1588) = p(2)*p(398)
    p(1589) = p(3)*p(398)
    p(1590) = p(7)*p(392)
    p(1591) = p(7)*p(393)
    p(1592) = p(7)*p(394)
    p(1593) = p(7)*p(395)
    p(1594) = p(7)*p(396)
    p(1595) = p(7)*p(397)
    p(1596) = p(1)*p(399)
    p(1597) = p(2)*p(399)
    p(1598) = p(3)*p(399)
    p(1599) = m(178) + m(179) + m(180) + m(181)
    p(1600) = m(182) + m(183) + m(184) + m(185)
    p(1601) = m(186) + m(187) + m(188) + m(189)
    p(1602) = p(4)*p(399) - p(1599)
    p(1603) = p(5)*p(399) - p(1600)
    p(1604) = p(6)*p(399) - p(1601)
    p(1605) = p(7)*p(399)
    p(1606) = p(1)*p(401)
    p(1607) = p(1)*p(402)
    p(1608) = p(2)*p(402)
    p(1609) = p(1)*p(403)
    p(1610) = p(2)*p(403)
    p(1611) = p(3)*p(403)
    p(1612) = p(1)*p(404)
    p(1613) = p(2)*p(404)
    p(1614) = p(3)*p(404)
    p(1615) = m(190) + m(191) + m(192) + m(193)
    p(1616) = p(1)*p(405)
    p(1617) = p(2)*p(405)
    p(1618) = p(3)*p(405)
    p(1619) = m(194) + m(195) + m(196) + m(197)
    p(1620) = m(198) + m(199) + m(200) + m(201)
    p(1621) = p(1)*p(406)
    p(1622) = p(2)*p(406)
    p(1623) = p(3)*p(406)
    p(1624) = p(19)*p(82)
    p(1625) = p(4)*p(404) - p(1615)
    p(1626) = p(4)*p(405) - p(1619)
    p(1627) = p(1)*p(407)
    p(1628) = p(2)*p(407)
    p(1629) = p(3)*p(407)
    p(1630) = p(5)*p(403) - p(1615)
    p(1631) = p(24)*p(82)
    p(1632) = p(5)*p(405) - p(1620)
    p(1633) = p(4)*p(407) - p(1630)
    p(1634) = p(1)*p(408)
    p(1635) = p(2)*p(408)
    p(1636) = p(3)*p(408)
    p(1637) = p(6)*p(403) - p(1619)
    p(1638) = p(6)*p(404) - p(1620)
    p(1639) = p(31)*p(82)
    p(1640) = p(4)*p(408) - p(1637)
    p(1641) = p(5)*p(408) - p(1638)
    p(1642) = p(1)*p(409)
    p(1643) = p(2)*p(409)
    p(1644) = p(3)*p(409)
    p(1645) = p(7)*p(403)
    p(1646) = p(7)*p(404)
    p(1647) = p(7)*p(405)
    p(1648) = p(7)*p(406)
    p(1649) = p(7)*p(407)
    p(1650) = p(7)*p(408)
    p(1651) = p(1)*p(410)
    p(1652) = p(2)*p(410)
    p(1653) = p(3)*p(410)
    p(1654) = m(202) + m(203) + m(204) + m(205)
    p(1655) = m(206) + m(207) + m(208) + m(209)
    p(1656) = m(210) + m(211) + m(212) + m(213)
    p(1657) = p(4)*p(410) - p(1654)
    p(1658) = p(5)*p(410) - p(1655)
    p(1659) = p(6)*p(410) - p(1656)
    p(1660) = p(7)*p(410)
    p(1661) = p(1)*p(411)
    p(1662) = p(2)*p(411)
    p(1663) = p(3)*p(411)
    p(1664) = m(214) + m(215) + m(216) + m(217)
    p(1665) = m(218) + m(219) + m(220) + m(221)
    p(1666) = m(222) + m(223) + m(224) + m(225)
    p(1667) = p(4)*p(411) - p(1664)
    p(1668) = p(5)*p(411) - p(1665)
    p(1669) = p(6)*p(411) - p(1666)
    p(1670) = p(7)*p(411)
    p(1671) = m(226) + m(227) + m(228) + m(229)
    p(1672) = p(1)*p(413)
    p(1673) = p(1)*p(414)
    p(1674) = p(2)*p(414)
    p(1675) = p(1)*p(415)
    p(1676) = p(2)*p(415)
    p(1677) = p(3)*p(415)
    p(1678) = p(19)*p(83)
    p(1679) = p(1)*p(416)
    p(1680) = p(2)*p(416)
    p(1681) = p(3)*p(416)
    p(1682) = p(23)*p(83)
    p(1683) = p(24)*p(83)
    p(1684) = p(25)*p(83)
    p(1685) = p(1)*p(417)
    p(1686) = p(2)*p(417)
    p(1687) = p(3)*p(417)
    p(1688) = p(29)*p(83)
    p(1689) = p(30)*p(83)
    p(1690) = p(31)*p(83)
    p(1691) = p(32)*p(83)
    p(1692) = p(33)*p(83)
    p(1693) = p(1)*p(418)
    p(1694) = p(2)*p(418)
    p(1695) = p(3)*p(418)
    p(1696) = p(7)*p(415)
    p(1697) = p(7)*p(416)
    p(1698) = p(7)*p(417)
    p(1699) = p(1)*p(420)
    p(1700) = p(1)*p(421)
    p(1701) = p(2)*p(421)
    p(1702) = p(1)*p(422)
    p(1703) = p(2)*p(422)
    p(1704) = p(3)*p(422)
    p(1705) = p(1)*p(423)
    p(1706) = p(2)*p(423)
    p(1707) = p(3)*p(423)
    p(1708) = m(230) + m(231)
    p(1709) = p(1)*p(424)
    p(1710) = p(2)*p(424)
    p(1711) = p(3)*p(424)
    p(1712) = m(232) + m(233)
    p(1713) = m(234) + m(235)
    p(1714) = p(1)*p(425)
    p(1715) = p(2)*p(425)
    p(1716) = p(3)*p(425)
    p(1717) = p(19)*p(84)
    p(1718) = p(4)*p(423) - p(1708)
    p(1719) = p(4)*p(424) - p(1712)
    p(1720) = p(1)*p(426)
    p(1721) = p(2)*p(426)
    p(1722) = p(3)*p(426)
    p(1723) = p(5)*p(422) - p(1708)
    p(1724) = p(24)*p(84)
    p(1725) = p(5)*p(424) - p(1713)
    p(1726) = p(4)*p(426) - p(1723)
    p(1727) = p(1)*p(427)
    p(1728) = p(2)*p(427)
    p(1729) = p(3)*p(427)
    p(1730) = p(6)*p(422) - p(1712)
    p(1731) = p(6)*p(423) - p(1713)
    p(1732) = p(31)*p(84)
    p(1733) = p(4)*p(427) - p(1730)
    p(1734) = p(5)*p(427) - p(1731)
    p(1735) = p(1)*p(428)
    p(1736) = p(2)*p(428)
    p(1737) = p(3)*p(428)
    p(1738) = p(7)*p(422)
    p(1739) = p(7)*p(423)
    p(1740) = p(7)*p(424)
    p(1741) = p(7)*p(425)
    p(1742) = p(7)*p(426)
    p(1743) = p(7)*p(427)
    p(1744) = p(1)*p(430)
    p(1745) = p(1)*p(431)
    p(1746) = p(2)*p(431)
    p(1747) = p(1)*p(432)
    p(1748) = p(2)*p(432)
    p(1749) = p(3)*p(432)
    p(1750) = p(1)*p(433)
    p(1751) = p(2)*p(433)
    p(1752) = p(3)*p(433)
    p(1753) = p(8)*p(343) - p(1515)
    p(1754) = p(1)*p(434)
    p(1755) = p(2)*p(434)
    p(1756) = p(3)*p(434)
    p(1757) = p(8)*p(347) - p(1519)
    p(1758) = p(8)*p(348) - p(1520)
    p(1759) = p(1)*p(435)
    p(1760) = p(2)*p(435)
    p(1761) = p(3)*p(435)
    p(1762) = p(19)*p(85)
    p(1763) = p(4)*p(433) - p(1753)
    p(1764) = p(4)*p(434) - p(1757)
    p(1765) = p(1)*p(436)
    p(1766) = p(2)*p(436)
    p(1767) = p(3)*p(436)
    p(1768) = p(5)*p(432) - p(1753)
    p(1769) = p(24)*p(85)
    p(1770) = p(5)*p(434) - p(1758)
    p(1771) = p(4)*p(436) - p(1768)
    p(1772) = p(1)*p(437)
    p(1773) = p(2)*p(437)
    p(1774) = p(3)*p(437)
    p(1775) = p(6)*p(432) - p(1757)
    p(1776) = p(6)*p(433) - p(1758)
    p(1777) = p(31)*p(85)
    p(1778) = p(4)*p(437) - p(1775)
    p(1779) = p(5)*p(437) - p(1776)
    p(1780) = p(1)*p(438)
    p(1781) = p(2)*p(438)
    p(1782) = p(3)*p(438)
    p(1783) = p(7)*p(432)
    p(1784) = p(7)*p(433)
    p(1785) = p(7)*p(434)
    p(1786) = p(7)*p(435)
    p(1787) = p(7)*p(436)
    p(1788) = p(7)*p(437)
    p(1789) = p(1)*p(439)
    p(1790) = p(2)*p(439)
    p(1791) = p(3)*p(439)
    p(1792) = p(47)*p(73)
    p(1793) = p(47)*p(74)
    p(1794) = p(47)*p(75)
    p(1795) = p(47)*p(76)
    p(1796) = p(47)*p(77)
    p(1797) = p(47)*p(78)
    p(1798) = p(7)*p(439)
    p(1799) = p(1)*p(440)
    p(1800) = p(2)*p(440)
    p(1801) = p(3)*p(440)
    p(1802) = p(8)*p(392) - p(1599)
    p(1803) = p(8)*p(393) - p(1600)
    p(1804) = p(8)*p(394) - p(1601)
    p(1805) = p(4)*p(440) - p(1802)
    p(1806) = p(5)*p(440) - p(1803)
    p(1807) = p(6)*p(440) - p(1804)
    p(1808) = p(7)*p(440)
    p(1809) = p(47)*p(81)
    p(1810) = p(1)*p(441)
    p(1811) = p(2)*p(441)
    p(1812) = p(3)*p(441)
    p(1813) = p(8)*p(403) - p(1654)
    p(1814) = p(8)*p(404) - p(1655)
    p(1815) = p(8)*p(405) - p(1656)
    p(1816) = p(4)*p(441) - p(1813)
    p(1817) = p(5)*p(441) - p(1814)
    p(1818) = p(6)*p(441) - p(1815)
    p(1819) = p(7)*p(441)
    p(1820) = p(47)*p(82)
    p(1821) = p(8)*p(411) - p(1671)
    p(1822) = p(1)*p(442)
    p(1823) = p(2)*p(442)
    p(1824) = p(3)*p(442)
    p(1825) = m(236) + m(237) + m(238) + m(239)
    p(1826) = m(240) + m(241) + m(242) + m(243)
    p(1827) = m(244) + m(245) + m(246) + m(247)
    p(1828) = p(4)*p(442) - p(1825)
    p(1829) = p(5)*p(442) - p(1826)
    p(1830) = p(6)*p(442) - p(1827)
    p(1831) = p(7)*p(442)
    p(1832) = p(47)*p(83)
    p(1833) = p(1)*p(443)
    p(1834) = p(2)*p(443)
    p(1835) = p(3)*p(443)
    p(1836) = p(8)*p(422)
    p(1837) = p(8)*p(423)
    p(1838) = p(8)*p(424)
    p(1839) = p(8)*p(425)
    p(1840) = p(8)*p(426)
    p(1841) = p(8)*p(427)
    p(1842) = p(7)*p(443)
    p(1843) = p(47)*p(84)
    p(1844) = p(1)*p(445)
    p(1845) = p(1)*p(446)
    p(1846) = p(2)*p(446)
    p(1847) = p(1)*p(447)
    p(1848) = p(2)*p(447)
    p(1849) = p(3)*p(447)
    p(1850) = p(1)*p(448)
    p(1851) = p(2)*p(448)
    p(1852) = p(3)*p(448)
    p(1853) = p(9)*p(343) - p(1560)
    p(1854) = p(1)*p(449)
    p(1855) = p(2)*p(449)
    p(1856) = p(3)*p(449)
    p(1857) = p(9)*p(347) - p(1564)
    p(1858) = p(9)*p(348) - p(1565)
    p(1859) = p(1)*p(450)
    p(1860) = p(2)*p(450)
    p(1861) = p(3)*p(450)
    p(1862) = p(19)*p(86)
    p(1863) = p(4)*p(448) - p(1853)
    p(1864) = p(4)*p(449) - p(1857)
    p(1865) = p(1)*p(451)
    p(1866) = p(2)*p(451)
    p(1867) = p(3)*p(451)
    p(1868) = p(5)*p(447) - p(1853)
    p(1869) = p(24)*p(86)
    p(1870) = p(5)*p(449) - p(1858)
    p(1871) = p(4)*p(451) - p(1868)
    p(1872) = p(1)*p(452)
    p(1873) = p(2)*p(452)
    p(1874) = p(3)*p(452)
    p(1875) = p(6)*p(447) - p(1857)
    p(1876) = p(6)*p(448) - p(1858)
    p(1877) = p(31)*p(86)
    p(1878) = p(4)*p(452) - p(1875)
    p(1879) = p(5)*p(452) - p(1876)
    p(1880) = p(1)*p(453)
    p(1881) = p(2)*p(453)
    p(1882) = p(3)*p(453)
    p(1883) = p(7)*p(447)
    p(1884) = p(7)*p(448)
    p(1885) = p(7)*p(449)
    p(1886) = p(7)*p(450)
    p(1887) = p(7)*p(451)
    p(1888) = p(7)*p(452)
    p(1889) = p(1)*p(454)
    p(1890) = p(2)*p(454)
    p(1891) = p(3)*p(454)
    p(1892) = p(9)*p(382) - p(1599)
    p(1893) = p(9)*p(383) - p(1600)
    p(1894) = p(9)*p(384) - p(1601)
    p(1895) = p(4)*p(454) - p(1892)
    p(1896) = p(5)*p(454) - p(1893)
    p(1897) = p(6)*p(454) - p(1894)
    p(1898) = p(7)*p(454)
    p(1899) = p(1)*p(455)
    p(1900) = p(2)*p(455)
    p(1901) = p(3)*p(455)
    p(1902) = p(56)*p(73)
    p(1903) = p(56)*p(74)
    p(1904) = p(56)*p(75)
    p(1905) = p(56)*p(76)
    p(1906) = p(56)*p(77)
    p(1907) = p(56)*p(78)
    p(1908) = p(7)*p(455)
    p(1909) = p(56)*p(80)
    p(1910) = p(1)*p(456)
    p(1911) = p(2)*p(456)
    p(1912) = p(3)*p(456)
    p(1913) = p(9)*p(403) - p(1664)
    p(1914) = p(9)*p(404) - p(1665)
    p(1915) = p(9)*p(405) - p(1666)
    p(1916) = p(4)*p(456) - p(1913)
    p(1917) = p(5)*p(456) - p(1914)
    p(1918) = p(6)*p(456) - p(1915)
    p(1919) = p(7)*p(456)
    p(1920) = p(9)*p(410) - p(1671)
    p(1921) = p(56)*p(82)
    p(1922) = p(1)*p(457)
    p(1923) = p(2)*p(457)
    p(1924) = p(3)*p(457)
    p(1925) = m(248) + m(249) + m(250) + m(251)
    p(1926) = m(252) + m(253) + m(254) + m(255)
    p(1927) = m(256) + m(257) + m(258) + m(259)
    p(1928) = p(4)*p(457) - p(1925)
    p(1929) = p(5)*p(457) - p(1926)
    p(1930) = p(6)*p(457) - p(1927)
    p(1931) = p(7)*p(457)
    p(1932) = p(55)*p(83)
    p(1933) = p(56)*p(83)
    p(1934) = p(1)*p(458)
    p(1935) = p(2)*p(458)
    p(1936) = p(3)*p(458)
    p(1937) = p(9)*p(422)
    p(1938) = p(9)*p(423)
    p(1939) = p(9)*p(424)
    p(1940) = p(9)*p(425)
    p(1941) = p(9)*p(426)
    p(1942) = p(9)*p(427)
    p(1943) = p(7)*p(458)
    p(1944) = p(55)*p(84)
    p(1945) = p(56)*p(84)
    p(1946) = p(1)*p(459)
    p(1947) = p(2)*p(459)
    p(1948) = p(3)*p(459)
    p(1949) = p(8)*p(447) - p(1892)
    p(1950) = p(8)*p(448) - p(1893)
    p(1951) = p(8)*p(449) - p(1894)
    p(1952) = p(4)*p(459) - p(1949)
    p(1953) = p(5)*p(459) - p(1950)
    p(1954) = p(6)*p(459) - p(1951)
    p(1955) = p(7)*p(459)
    p(1956) = p(47)*p(86)
    p(1957) = p(56)*p(85)
    p(1958) = p(8)*p(456) - p(1920)
    p(1959) = p(57)*p(83)
    p(1960) = p(57)*p(84)
    p(1961) = p(1)*p(461)
    p(1962) = p(1)*p(462)
    p(1963) = p(2)*p(462)
    p(1964) = p(1)*p(463)
    p(1965) = p(2)*p(463)
    p(1966) = p(3)*p(463)
    p(1967) = p(1)*p(464)
    p(1968) = p(2)*p(464)
    p(1969) = p(3)*p(464)
    p(1970) = p(10)*p(343) - p(1615)
    p(1971) = p(1)*p(465)
    p(1972) = p(2)*p(465)
    p(1973) = p(3)*p(465)
    p(1974) = p(10)*p(347) - p(1619)
    p(1975) = p(10)*p(348) - p(1620)
    p(1976) = p(1)*p(466)
    p(1977) = p(2)*p(466)
    p(1978) = p(3)*p(466)
    p(1979) = p(19)*p(87)
    p(1980) = p(4)*p(464) - p(1970)
    p(1981) = p(4)*p(465) - p(1974)
    p(1982) = p(1)*p(467)
    p(1983) = p(2)*p(467)
    p(1984) = p(3)*p(467)
    p(1985) = p(5)*p(463) - p(1970)
    p(1986) = p(24)*p(87)
    p(1987) = p(5)*p(465) - p(1975)
    p(1988) = p(4)*p(467) - p(1985)
    p(1989) = p(1)*p(468)
    p(1990) = p(2)*p(468)
    p(1991) = p(3)*p(468)
    p(1992) = p(6)*p(463) - p(1974)
    p(1993) = p(6)*p(464) - p(1975)
    p(1994) = p(31)*p(87)
    p(1995) = p(4)*p(468) - p(1992)
    p(1996) = p(5)*p(468) - p(1993)
    p(1997) = p(1)*p(469)
    p(1998) = p(2)*p(469)
    p(1999) = p(3)*p(469)
    p(2000) = p(7)*p(463)
    p(2001) = p(7)*p(464)
    p(2002) = p(7)*p(465)
    p(2003) = p(7)*p(466)
    p(2004) = p(7)*p(467)
    p(2005) = p(7)*p(468)
    p(2006) = p(1)*p(470)
    p(2007) = p(2)*p(470)
    p(2008) = p(3)*p(470)
    p(2009) = p(10)*p(382) - p(1654)
    p(2010) = p(10)*p(383) - p(1655)
    p(2011) = p(10)*p(384) - p(1656)
    p(2012) = p(4)*p(470) - p(2009)
    p(2013) = p(5)*p(470) - p(2010)
    p(2014) = p(6)*p(470) - p(2011)
    p(2015) = p(7)*p(470)
    p(2016) = p(1)*p(471)
    p(2017) = p(2)*p(471)
    p(2018) = p(3)*p(471)
    p(2019) = p(10)*p(392) - p(1664)
    p(2020) = p(10)*p(393) - p(1665)
    p(2021) = p(10)*p(394) - p(1666)
    p(2022) = p(4)*p(471) - p(2019)
    p(2023) = p(5)*p(471) - p(2020)
    p(2024) = p(6)*p(471) - p(2021)
    p(2025) = p(7)*p(471)
    p(2026) = p(10)*p(399) - p(1671)
    p(2027) = p(1)*p(472)
    p(2028) = p(2)*p(472)
    p(2029) = p(3)*p(472)
    p(2030) = p(67)*p(73)
    p(2031) = p(67)*p(74)
    p(2032) = p(67)*p(75)
    p(2033) = p(67)*p(76)
    p(2034) = p(67)*p(77)
    p(2035) = p(67)*p(78)
    p(2036) = p(7)*p(472)
    p(2037) = p(67)*p(80)
    p(2038) = p(67)*p(81)
    p(2039) = p(1)*p(473)
    p(2040) = p(2)*p(473)
    p(2041) = p(3)*p(473)
    p(2042) = m(260) + m(261) + m(262) + m(263)
    p(2043) = m(264) + m(265) + m(266) + m(267)
    p(2044) = m(268) + m(269) + m(270) + m(271)
    p(2045) = p(4)*p(473) - p(2042)
    p(2046) = p(5)*p(473) - p(2043)
    p(2047) = p(6)*p(473) - p(2044)
    p(2048) = p(7)*p(473)
    p(2049) = p(65)*p(83)
    p(2050) = p(66)*p(83)
    p(2051) = p(67)*p(83)
    p(2052) = p(1)*p(474)
    p(2053) = p(2)*p(474)
    p(2054) = p(3)*p(474)
    p(2055) = p(10)*p(422)
    p(2056) = p(10)*p(423)
    p(2057) = p(10)*p(424)
    p(2058) = p(10)*p(425)
    p(2059) = p(10)*p(426)
    p(2060) = p(10)*p(427)
    p(2061) = p(7)*p(474)
    p(2062) = p(65)*p(84)
    p(2063) = p(66)*p(84)
    p(2064) = p(67)*p(84)
    p(2065) = p(1)*p(475)
    p(2066) = p(2)*p(475)
    p(2067) = p(3)*p(475)
    p(2068) = p(8)*p(463) - p(2009)
    p(2069) = p(8)*p(464) - p(2010)
    p(2070) = p(8)*p(465) - p(2011)
    p(2071) = p(4)*p(475) - p(2068)
    p(2072) = p(5)*p(475) - p(2069)
    p(2073) = p(6)*p(475) - p(2070)
    p(2074) = p(7)*p(475)
    p(2075) = p(47)*p(87)
    p(2076) = p(8)*p(471) - p(2026)
    p(2077) = p(67)*p(85)
    p(2078) = p(68)*p(83)
    p(2079) = p(68)*p(84)
    p(2080) = p(1)*p(476)
    p(2081) = p(2)*p(476)
    p(2082) = p(3)*p(476)
    p(2083) = p(9)*p(463) - p(2019)
    p(2084) = p(9)*p(464) - p(2020)
    p(2085) = p(9)*p(465) - p(2021)
    p(2086) = p(4)*p(476) - p(2083)
    p(2087) = p(5)*p(476) - p(2084)
    p(2088) = p(6)*p(476) - p(2085)
    p(2089) = p(7)*p(476)
    p(2090) = p(9)*p(470) - p(2026)
    p(2091) = p(56)*p(87)
    p(2092) = p(67)*p(86)
    p(2093) = p(69)*p(83)
    p(2094) = p(69)*p(84)
    p(2095) = p(8)*p(476) - p(2090)
    p(2096) = p(1)*p(478)
    p(2097) = p(1)*p(479)
    p(2098) = p(2)*p(479)
    p(2099) = p(1)*p(480)
    p(2100) = p(2)*p(480)
    p(2101) = p(3)*p(480)
    p(2102) = p(19)*p(88)
    p(2103) = p(1)*p(481)
    p(2104) = p(2)*p(481)
    p(2105) = p(3)*p(481)
    p(2106) = p(23)*p(88)
    p(2107) = p(24)*p(88)
    p(2108) = p(25)*p(88)
    p(2109) = p(1)*p(482)
    p(2110) = p(2)*p(482)
    p(2111) = p(3)*p(482)
    p(2112) = p(29)*p(88)
    p(2113) = p(30)*p(88)
    p(2114) = p(31)*p(88)
    p(2115) = p(32)*p(88)
    p(2116) = p(33)*p(88)
    p(2117) = p(1)*p(483)
    p(2118) = p(2)*p(483)
    p(2119) = p(3)*p(483)
    p(2120) = p(7)*p(480)
    p(2121) = p(7)*p(481)
    p(2122) = p(7)*p(482)
    p(2123) = p(1)*p(484)
    p(2124) = p(2)*p(484)
    p(2125) = p(3)*p(484)
    p(2126) = p(4)*p(484)
    p(2127) = p(5)*p(484)
    p(2128) = p(6)*p(484)
    p(2129) = p(7)*p(484)
    p(2130) = p(1)*p(485)
    p(2131) = p(2)*p(485)
    p(2132) = p(3)*p(485)
    p(2133) = p(4)*p(485)
    p(2134) = p(5)*p(485)
    p(2135) = p(6)*p(485)
    p(2136) = p(7)*p(485)
    p(2137) = m(272) + m(273)
    p(2138) = p(1)*p(486)
    p(2139) = p(2)*p(486)
    p(2140) = p(3)*p(486)
    p(2141) = p(4)*p(486)
    p(2142) = p(5)*p(486)
    p(2143) = p(6)*p(486)
    p(2144) = p(7)*p(486)
    p(2145) = m(274) + m(275)
    p(2146) = m(276) + m(277)
    p(2147) = p(1)*p(487)
    p(2148) = p(2)*p(487)
    p(2149) = p(3)*p(487)
    p(2150) = m(278) + m(279) + m(280) + m(281)
    p(2151) = m(282) + m(283) + m(284) + m(285)
    p(2152) = m(286) + m(287) + m(288) + m(289)
    p(2153) = p(4)*p(487) - p(2150)
    p(2154) = p(5)*p(487) - p(2151)
    p(2155) = p(6)*p(487) - p(2152)
    p(2156) = p(7)*p(487)
    p(2157) = m(290) + m(291) + m(292) + m(293)
    p(2158) = m(294) + m(295) + m(296) + m(297)
    p(2159) = m(298) + m(299) + m(300) + m(301)
    p(2160) = m(302)
    p(2161) = p(1)*p(488)
    p(2162) = p(2)*p(488)
    p(2163) = p(3)*p(488)
    p(2164) = p(4)*p(488)
    p(2165) = p(5)*p(488)
    p(2166) = p(6)*p(488)
    p(2167) = p(7)*p(488)
    p(2168) = p(47)*p(88)
    p(2169) = p(8)*p(485) - p(2137)
    p(2170) = p(8)*p(486) - p(2145)
    p(2171) = p(8)*p(487) - p(2157)
    p(2172) = p(1)*p(489)
    p(2173) = p(2)*p(489)
    p(2174) = p(3)*p(489)
    p(2175) = p(4)*p(489)
    p(2176) = p(5)*p(489)
    p(2177) = p(6)*p(489)
    p(2178) = p(7)*p(489)
    p(2179) = p(9)*p(484) - p(2137)
    p(2180) = p(56)*p(88)
    p(2181) = p(9)*p(486) - p(2146)
    p(2182) = p(9)*p(487) - p(2158)
    p(2183) = p(8)*p(489) - p(2179)
    p(2184) = p(1)*p(490)
    p(2185) = p(2)*p(490)
    p(2186) = p(3)*p(490)
    p(2187) = p(4)*p(490)
    p(2188) = p(5)*p(490)
    p(2189) = p(6)*p(490)
    p(2190) = p(7)*p(490)
    p(2191) = p(10)*p(484) - p(2145)
    p(2192) = p(10)*p(485) - p(2146)
    p(2193) = p(67)*p(88)
    p(2194) = p(10)*p(487) - p(2159)
    p(2195) = p(8)*p(490) - p(2191)
    p(2196) = p(9)*p(490) - p(2192)
    p(2197) = p(1)*p(493)
    p(2198) = p(1)*p(495)
    p(2199) = p(1)*p(496)
    p(2200) = p(2)*p(496)
    p(2201) = p(1)*p(497)
    p(2202) = p(2)*p(497)
    p(2203) = p(3)*p(497)
    p(2204) = p(1)*p(499)
    p(2205) = p(1)*p(500)
    p(2206) = p(2)*p(500)
    p(2207) = p(1)*p(501)
    p(2208) = p(2)*p(501)
    p(2209) = p(3)*p(501)
    p(2210) = p(1)*p(502)
    p(2211) = p(2)*p(502)
    p(2212) = p(3)*p(502)
    p(2213) = p(1)*p(503)
    p(2214) = p(2)*p(503)
    p(2215) = p(3)*p(503)
    p(2216) = p(12)*p(131)
    p(2217) = p(12)*p(132)
    p(2218) = p(1)*p(505)
    p(2219) = p(1)*p(506)
    p(2220) = p(2)*p(506)
    p(2221) = p(1)*p(507)
    p(2222) = p(2)*p(507)
    p(2223) = p(3)*p(507)
    p(2224) = p(1)*p(508)
    p(2225) = p(2)*p(508)
    p(2226) = p(3)*p(508)
    p(2227) = p(12)*p(142)
    p(2228) = p(1)*p(509)
    p(2229) = p(2)*p(509)
    p(2230) = p(3)*p(509)
    p(2231) = p(1)*p(510)
    p(2232) = p(2)*p(510)
    p(2233) = p(3)*p(510)
    p(2234) = p(12)*p(149)
    p(2235) = p(12)*p(150)
    p(2236) = p(12)*p(151)
    p(2237) = p(1)*p(511)
    p(2238) = p(2)*p(511)
    p(2239) = p(3)*p(511)
    p(2240) = p(12)*p(155)
    p(2241) = p(12)*p(156)
    p(2242) = p(12)*p(157)
    p(2243) = p(12)*p(158)
    p(2244) = p(1)*p(513)
    p(2245) = p(1)*p(514)
    p(2246) = p(2)*p(514)
    p(2247) = p(1)*p(515)
    p(2248) = p(2)*p(515)
    p(2249) = p(3)*p(515)
    p(2250) = p(7)*p(497)
    p(2251) = p(1)*p(516)
    p(2252) = p(2)*p(516)
    p(2253) = p(3)*p(516)
    p(2254) = p(7)*p(501)
    p(2255) = p(7)*p(502)
    p(2256) = p(7)*p(503)
    p(2257) = p(1)*p(517)
    p(2258) = p(2)*p(517)
    p(2259) = p(3)*p(517)
    p(2260) = p(7)*p(507)
    p(2261) = p(7)*p(508)
    p(2262) = p(7)*p(509)
    p(2263) = p(7)*p(510)
    p(2264) = p(7)*p(511)
    p(2265) = p(1)*p(519)
    p(2266) = p(1)*p(520)
    p(2267) = p(2)*p(520)
    p(2268) = p(1)*p(521)
    p(2269) = p(2)*p(521)
    p(2270) = p(3)*p(521)
    p(2271) = p(12)*p(186)
    p(2272) = p(1)*p(522)
    p(2273) = p(2)*p(522)
    p(2274) = p(3)*p(522)
    p(2275) = p(12)*p(190)
    p(2276) = p(12)*p(191)
    p(2277) = p(12)*p(192)
    p(2278) = p(1)*p(523)
    p(2279) = p(2)*p(523)
    p(2280) = p(3)*p(523)
    p(2281) = p(12)*p(196)
    p(2282) = p(12)*p(197)
    p(2283) = p(12)*p(198)
    p(2284) = p(12)*p(199)
    p(2285) = p(12)*p(200)
    p(2286) = p(1)*p(524)
    p(2287) = p(2)*p(524)
    p(2288) = p(3)*p(524)
    p(2289) = p(7)*p(521)
    p(2290) = p(7)*p(522)
    p(2291) = p(7)*p(523)
    p(2292) = p(1)*p(525)
    p(2293) = p(2)*p(525)
    p(2294) = p(3)*p(525)
    p(2295) = p(12)*p(210)
    p(2296) = p(12)*p(211)
    p(2297) = p(12)*p(212)
    p(2298) = p(7)*p(525)
    p(2299) = p(1)*p(527)
    p(2300) = p(1)*p(528)
    p(2301) = p(2)*p(528)
    p(2302) = p(1)*p(529)
    p(2303) = p(2)*p(529)
    p(2304) = p(3)*p(529)
    p(2305) = p(12)*p(220)
    p(2306) = p(1)*p(530)
    p(2307) = p(2)*p(530)
    p(2308) = p(3)*p(530)
    p(2309) = p(12)*p(224)
    p(2310) = p(12)*p(225)
    p(2311) = p(12)*p(226)
    p(2312) = p(1)*p(531)
    p(2313) = p(2)*p(531)
    p(2314) = p(3)*p(531)
    p(2315) = p(12)*p(230)
    p(2316) = p(12)*p(231)
    p(2317) = p(12)*p(232)
    p(2318) = p(12)*p(233)
    p(2319) = p(12)*p(234)
    p(2320) = p(1)*p(532)
    p(2321) = p(2)*p(532)
    p(2322) = p(3)*p(532)
    p(2323) = p(7)*p(529)
    p(2324) = p(7)*p(530)
    p(2325) = p(7)*p(531)
    p(2326) = p(1)*p(533)
    p(2327) = p(2)*p(533)
    p(2328) = p(3)*p(533)
    p(2329) = p(12)*p(244)
    p(2330) = p(12)*p(245)
    p(2331) = p(12)*p(246)
    p(2332) = p(7)*p(533)
    p(2333) = p(1)*p(534)
    p(2334) = p(2)*p(534)
    p(2335) = p(3)*p(534)
    p(2336) = p(12)*p(251)
    p(2337) = p(12)*p(252)
    p(2338) = p(12)*p(253)
    p(2339) = p(7)*p(534)
    p(2340) = p(1)*p(535)
    p(2341) = p(2)*p(535)
    p(2342) = p(3)*p(535)
    p(2343) = p(12)*p(258)
    p(2344) = p(12)*p(259)
    p(2345) = p(12)*p(260)
    p(2346) = p(7)*p(535)
    p(2347) = p(12)*p(262)
    p(2348) = p(12)*p(263)
    p(2349) = p(1)*p(537)
    p(2350) = p(1)*p(538)
    p(2351) = p(2)*p(538)
    p(2352) = p(1)*p(539)
    p(2353) = p(2)*p(539)
    p(2354) = p(3)*p(539)
    p(2355) = p(12)*p(270)
    p(2356) = p(1)*p(540)
    p(2357) = p(2)*p(540)
    p(2358) = p(3)*p(540)
    p(2359) = p(12)*p(274)
    p(2360) = p(12)*p(275)
    p(2361) = p(12)*p(276)
    p(2362) = p(1)*p(541)
    p(2363) = p(2)*p(541)
    p(2364) = p(3)*p(541)
    p(2365) = p(12)*p(280)
    p(2366) = p(12)*p(281)
    p(2367) = p(12)*p(282)
    p(2368) = p(12)*p(283)
    p(2369) = p(12)*p(284)
    p(2370) = p(1)*p(542)
    p(2371) = p(2)*p(542)
    p(2372) = p(3)*p(542)
    p(2373) = p(7)*p(539)
    p(2374) = p(7)*p(540)
    p(2375) = p(7)*p(541)
    p(2376) = p(1)*p(543)
    p(2377) = p(2)*p(543)
    p(2378) = p(3)*p(543)
    p(2379) = p(12)*p(294)
    p(2380) = p(12)*p(295)
    p(2381) = p(12)*p(296)
    p(2382) = p(7)*p(543)
    p(2383) = p(1)*p(544)
    p(2384) = p(2)*p(544)
    p(2385) = p(3)*p(544)
    p(2386) = p(12)*p(301)
    p(2387) = p(12)*p(302)
    p(2388) = p(12)*p(303)
    p(2389) = p(7)*p(544)
    p(2390) = p(12)*p(305)
    p(2391) = p(1)*p(545)
    p(2392) = p(2)*p(545)
    p(2393) = p(3)*p(545)
    p(2394) = p(12)*p(309)
    p(2395) = p(12)*p(310)
    p(2396) = p(12)*p(311)
    p(2397) = p(7)*p(545)
    p(2398) = p(1)*p(546)
    p(2399) = p(2)*p(546)
    p(2400) = p(3)*p(546)
    p(2401) = p(12)*p(316)
    p(2402) = p(12)*p(317)
    p(2403) = p(12)*p(318)
    p(2404) = p(7)*p(546)
    p(2405) = p(12)*p(320)
    p(2406) = p(12)*p(321)
    p(2407) = p(12)*p(322)
    p(2408) = p(1)*p(547)
    p(2409) = p(2)*p(547)
    p(2410) = p(3)*p(547)
    p(2411) = p(12)*p(326)
    p(2412) = p(12)*p(327)
    p(2413) = p(12)*p(328)
    p(2414) = p(7)*p(547)
    p(2415) = p(12)*p(330)
    p(2416) = p(12)*p(331)
    p(2417) = p(12)*p(332)
    p(2418) = p(12)*p(333)
    p(2419) = p(1)*p(549)
    p(2420) = p(1)*p(550)
    p(2421) = p(2)*p(550)
    p(2422) = p(1)*p(551)
    p(2423) = p(2)*p(551)
    p(2424) = p(3)*p(551)
    p(2425) = p(1)*p(552)
    p(2426) = p(2)*p(552)
    p(2427) = p(3)*p(552)
    p(2428) = p(12)*p(343)
    p(2429) = p(1)*p(553)
    p(2430) = p(2)*p(553)
    p(2431) = p(3)*p(553)
    p(2432) = p(12)*p(347)
    p(2433) = p(12)*p(348)
    p(2434) = p(1)*p(554)
    p(2435) = p(2)*p(554)
    p(2436) = p(3)*p(554)
    p(2437) = p(12)*p(352)
    p(2438) = p(12)*p(353)
    p(2439) = p(12)*p(354)
    p(2440) = p(1)*p(555)
    p(2441) = p(2)*p(555)
    p(2442) = p(3)*p(555)
    p(2443) = p(12)*p(358)
    p(2444) = p(12)*p(359)
    p(2445) = p(12)*p(360)
    p(2446) = p(12)*p(361)
    p(2447) = p(1)*p(556)
    p(2448) = p(2)*p(556)
    p(2449) = p(3)*p(556)
    p(2450) = p(12)*p(365)
    p(2451) = p(12)*p(366)
    p(2452) = p(12)*p(367)
    p(2453) = p(12)*p(368)
    p(2454) = p(12)*p(369)
    p(2455) = p(1)*p(557)
    p(2456) = p(2)*p(557)
    p(2457) = p(3)*p(557)
    p(2458) = p(7)*p(551)
    p(2459) = p(7)*p(552)
    p(2460) = p(7)*p(553)
    p(2461) = p(7)*p(554)
    p(2462) = p(7)*p(555)
    p(2463) = p(7)*p(556)
    p(2464) = p(1)*p(558)
    p(2465) = p(2)*p(558)
    p(2466) = p(3)*p(558)
    p(2467) = p(12)*p(382)
    p(2468) = p(12)*p(383)
    p(2469) = p(12)*p(384)
    p(2470) = p(12)*p(385)
    p(2471) = p(12)*p(386)
    p(2472) = p(12)*p(387)
    p(2473) = p(7)*p(558)
    p(2474) = p(1)*p(559)
    p(2475) = p(2)*p(559)
    p(2476) = p(3)*p(559)
    p(2477) = p(12)*p(392)
    p(2478) = p(12)*p(393)
    p(2479) = p(12)*p(394)
    p(2480) = p(12)*p(395)
    p(2481) = p(12)*p(396)
    p(2482) = p(12)*p(397)
    p(2483) = p(7)*p(559)
    p(2484) = p(12)*p(399)
    p(2485) = p(1)*p(560)
    p(2486) = p(2)*p(560)
    p(2487) = p(3)*p(560)
    p(2488) = p(12)*p(403)
    p(2489) = p(12)*p(404)
    p(2490) = p(12)*p(405)
    p(2491) = p(12)*p(406)
    p(2492) = p(12)*p(407)
    p(2493) = p(12)*p(408)
    p(2494) = p(7)*p(560)
    p(2495) = p(12)*p(410)
    p(2496) = p(12)*p(411)
    p(2497) = p(1)*p(561)
    p(2498) = p(2)*p(561)
    p(2499) = p(3)*p(561)
    p(2500) = p(12)*p(415)
    p(2501) = p(12)*p(416)
    p(2502) = p(12)*p(417)
    p(2503) = p(7)*p(561)
    p(2504) = p(1)*p(562)
    p(2505) = p(2)*p(562)
    p(2506) = p(3)*p(562)
    p(2507) = p(12)*p(422)
    p(2508) = p(12)*p(423)
    p(2509) = p(12)*p(424)
    p(2510) = p(12)*p(425)
    p(2511) = p(12)*p(426)
    p(2512) = p(12)*p(427)
    p(2513) = p(7)*p(562)
    p(2514) = p(1)*p(563)
    p(2515) = p(2)*p(563)
    p(2516) = p(3)*p(563)
    p(2517) = p(12)*p(432)
    p(2518) = p(12)*p(433)
    p(2519) = p(12)*p(434)
    p(2520) = p(12)*p(435)
    p(2521) = p(12)*p(436)
    p(2522) = p(12)*p(437)
    p(2523) = p(7)*p(563)
    p(2524) = p(12)*p(439)
    p(2525) = p(12)*p(440)
    p(2526) = p(12)*p(441)
    p(2527) = p(12)*p(442)
    p(2528) = p(12)*p(443)
    p(2529) = p(1)*p(564)
    p(2530) = p(2)*p(564)
    p(2531) = p(3)*p(564)
    p(2532) = p(12)*p(447)
    p(2533) = p(12)*p(448)
    p(2534) = p(12)*p(449)
    p(2535) = p(12)*p(450)
    p(2536) = p(12)*p(451)
    p(2537) = p(12)*p(452)
    p(2538) = p(7)*p(564)
    p(2539) = p(12)*p(454)
    p(2540) = p(12)*p(455)
    p(2541) = p(12)*p(456)
    p(2542) = p(12)*p(457)
    p(2543) = p(12)*p(458)
    p(2544) = p(12)*p(459)
    p(2545) = p(1)*p(565)
    p(2546) = p(2)*p(565)
    p(2547) = p(3)*p(565)
    p(2548) = p(12)*p(463)
    p(2549) = p(12)*p(464)
    p(2550) = p(12)*p(465)
    p(2551) = p(12)*p(466)
    p(2552) = p(12)*p(467)
    p(2553) = p(12)*p(468)
    p(2554) = p(7)*p(565)
    p(2555) = p(12)*p(470)
    p(2556) = p(12)*p(471)
    p(2557) = p(12)*p(472)
    p(2558) = p(12)*p(473)
    p(2559) = p(12)*p(474)
    p(2560) = p(12)*p(475)
    p(2561) = p(12)*p(476)
    p(2562) = p(1)*p(566)
    p(2563) = p(2)*p(566)
    p(2564) = p(3)*p(566)
    p(2565) = p(12)*p(480)
    p(2566) = p(12)*p(481)
    p(2567) = p(12)*p(482)
    p(2568) = p(7)*p(566)
    p(2569) = p(12)*p(484)
    p(2570) = p(12)*p(485)
    p(2571) = p(12)*p(486)
    p(2572) = p(12)*p(487)
    p(2573) = p(12)*p(488)
    p(2574) = p(12)*p(489)
    p(2575) = p(12)*p(490)
    p(2576) = p(1)*p(112)
    p(2577) = p(1)*p(570)
    p(2578) = p(1)*p(572)
    p(2579) = p(1)*p(113)
    p(2580) = p(1)*p(574)
    p(2581) = p(1)*p(114)
    p(2582) = p(2)*p(115)
    p(2583) = p(1)*p(575)
    p(2584) = p(2)*p(575)
    p(2585) = p(1)*p(116)
    p(2586) = p(2)*p(117)
    p(2587) = p(3)*p(118)
    p(2588) = p(1)*p(577)
    p(2589) = p(1)*p(578)
    p(2590) = p(2)*p(578)
    p(2591) = p(1)*p(579)
    p(2592) = p(2)*p(579)
    p(2593) = p(3)*p(579)
    p(2594) = p(1)*p(119)
    p(2595) = p(1)*p(581)
    p(2596) = p(1)*p(120)
    p(2597) = p(2)*p(121)
    p(2598) = p(1)*p(582)
    p(2599) = p(2)*p(582)
    p(2600) = p(1)*p(122)
    p(2601) = p(2)*p(123)
    p(2602) = p(3)*p(124)
    p(2603) = p(1)*p(583)
    p(2604) = p(2)*p(583)
    p(2605) = p(3)*p(583)
    p(2606) = p(1)*p(125)
    p(2607) = p(2)*p(126)
    p(2608) = p(3)*p(127)
    p(2609) = p(1)*p(128)
    p(2610) = p(2)*p(129)
    p(2611) = p(3)*p(130)
    p(2612) = p(19)*p(23)
    p(2613) = p(1)*p(584)
    p(2614) = p(2)*p(584)
    p(2615) = p(3)*p(584)
    p(2616) = p(19)*p(25)
    p(2617) = p(24)*p(103)
    p(2618) = p(1)*p(586)
    p(2619) = p(1)*p(587)
    p(2620) = p(2)*p(587)
    p(2621) = p(1)*p(588)
    p(2622) = p(2)*p(588)
    p(2623) = p(3)*p(588)
    p(2624) = p(1)*p(589)
    p(2625) = p(2)*p(589)
    p(2626) = p(3)*p(589)
    p(2627) = p(24)*p(23)
    p(2628) = p(1)*p(590)
    p(2629) = p(2)*p(590)
    p(2630) = p(3)*p(590)
    p(2631) = p(19)*p(104)
    p(2632) = p(24)*p(25)
    p(2633) = p(1)*p(133)
    p(2634) = p(1)*p(592)
    p(2635) = p(1)*p(134)
    p(2636) = p(2)*p(135)
    p(2637) = p(1)*p(593)
    p(2638) = p(2)*p(593)
    p(2639) = p(1)*p(136)
    p(2640) = p(2)*p(137)
    p(2641) = p(3)*p(138)
    p(2642) = p(1)*p(594)
    p(2643) = p(2)*p(594)
    p(2644) = p(3)*p(594)
    p(2645) = p(1)*p(139)
    p(2646) = p(2)*p(140)
    p(2647) = p(3)*p(141)
    p(2648) = p(4)*p(142) - p(787)
    p(2649) = p(1)*p(595)
    p(2650) = p(2)*p(595)
    p(2651) = p(3)*p(595)
    p(2652) = p(5)*p(142) - p(801)
    p(2653) = p(1)*p(143)
    p(2654) = p(2)*p(144)
    p(2655) = p(3)*p(145)
    p(2656) = p(1)*p(146)
    p(2657) = p(2)*p(147)
    p(2658) = p(3)*p(148)
    p(2659) = p(19)*p(29)
    p(2660) = p(4)*p(595) - p(2652)
    p(2661) = p(1)*p(596)
    p(2662) = p(2)*p(596)
    p(2663) = p(3)*p(596)
    p(2664) = p(19)*p(32)
    p(2665) = p(4)*p(150) - p(787)
    p(2666) = p(31)*p(103)
    p(2667) = p(1)*p(152)
    p(2668) = p(2)*p(153)
    p(2669) = p(3)*p(154)
    p(2670) = p(4)*p(155) - p(810)
    p(2671) = p(24)*p(30)
    p(2672) = p(4)*p(158) - p(810)
    p(2673) = p(1)*p(597)
    p(2674) = p(2)*p(597)
    p(2675) = p(3)*p(597)
    p(2676) = p(5)*p(155) - p(801)
    p(2677) = p(24)*p(33)
    p(2678) = p(31)*p(104)
    p(2679) = p(4)*p(597) - p(2676)
    p(2680) = p(1)*p(599)
    p(2681) = p(1)*p(600)
    p(2682) = p(2)*p(600)
    p(2683) = p(1)*p(601)
    p(2684) = p(2)*p(601)
    p(2685) = p(3)*p(601)
    p(2686) = p(1)*p(602)
    p(2687) = p(2)*p(602)
    p(2688) = p(3)*p(602)
    p(2689) = p(6)*p(142) - p(812)
    p(2690) = p(1)*p(603)
    p(2691) = p(2)*p(603)
    p(2692) = p(3)*p(603)
    p(2693) = p(31)*p(29)
    p(2694) = p(31)*p(30)
    p(2695) = p(1)*p(604)
    p(2696) = p(2)*p(604)
    p(2697) = p(3)*p(604)
    p(2698) = p(19)*p(105)
    p(2699) = p(4)*p(602) - p(2689)
    p(2700) = p(31)*p(32)
    p(2701) = p(1)*p(605)
    p(2702) = p(2)*p(605)
    p(2703) = p(3)*p(605)
    p(2704) = p(5)*p(601) - p(2689)
    p(2705) = p(24)*p(105)
    p(2706) = p(31)*p(33)
    p(2707) = p(4)*p(605) - p(2704)
    p(2708) = p(1)*p(159)
    p(2709) = p(1)*p(607)
    p(2710) = p(1)*p(160)
    p(2711) = p(2)*p(161)
    p(2712) = p(1)*p(608)
    p(2713) = p(2)*p(608)
    p(2714) = p(1)*p(162)
    p(2715) = p(2)*p(163)
    p(2716) = p(3)*p(164)
    p(2717) = p(1)*p(609)
    p(2718) = p(2)*p(609)
    p(2719) = p(3)*p(609)
    p(2720) = p(7)*p(579)
    p(2721) = p(1)*p(166)
    p(2722) = p(2)*p(167)
    p(2723) = p(3)*p(168)
    p(2724) = p(7)*p(583)
    p(2725) = p(7)*p(584)
    p(2726) = p(1)*p(610)
    p(2727) = p(2)*p(610)
    p(2728) = p(3)*p(610)
    p(2729) = p(7)*p(588)
    p(2730) = p(7)*p(589)
    p(2731) = p(7)*p(590)
    p(2732) = p(1)*p(172)
    p(2733) = p(2)*p(173)
    p(2734) = p(3)*p(174)
    p(2735) = p(7)*p(594)
    p(2736) = p(7)*p(595)
    p(2737) = p(7)*p(596)
    p(2738) = p(7)*p(597)
    p(2739) = p(1)*p(611)
    p(2740) = p(2)*p(611)
    p(2741) = p(3)*p(611)
    p(2742) = p(7)*p(601)
    p(2743) = p(7)*p(602)
    p(2744) = p(7)*p(603)
    p(2745) = p(7)*p(604)
    p(2746) = p(7)*p(605)
    p(2747) = p(1)*p(613)
    p(2748) = p(1)*p(614)
    p(2749) = p(2)*p(614)
    p(2750) = p(1)*p(615)
    p(2751) = p(2)*p(615)
    p(2752) = p(3)*p(615)
    p(2753) = p(7)*p(165)
    p(2754) = p(1)*p(616)
    p(2755) = p(2)*p(616)
    p(2756) = p(3)*p(616)
    p(2757) = p(7)*p(169)
    p(2758) = p(7)*p(170)
    p(2759) = p(7)*p(171)
    p(2760) = p(1)*p(617)
    p(2761) = p(2)*p(617)
    p(2762) = p(3)*p(617)
    p(2763) = p(7)*p(175)
    p(2764) = p(7)*p(176)
    p(2765) = p(7)*p(177)
    p(2766) = p(7)*p(178)
    p(2767) = p(7)*p(179)
    p(2768) = p(1)*p(180)
    p(2769) = p(1)*p(619)
    p(2770) = p(1)*p(181)
    p(2771) = p(2)*p(182)
    p(2772) = p(1)*p(620)
    p(2773) = p(2)*p(620)
    p(2774) = p(1)*p(183)
    p(2775) = p(2)*p(184)
    p(2776) = p(3)*p(185)
    p(2777) = p(1)*p(621)
    p(2778) = p(2)*p(621)
    p(2779) = p(3)*p(621)
    p(2780) = p(19)*p(43)
    p(2781) = p(1)*p(187)
    p(2782) = p(2)*p(188)
    p(2783) = p(3)*p(189)
    p(2784) = p(8)*p(583)
    p(2785) = p(8)*p(584)
    p(2786) = p(1)*p(622)
    p(2787) = p(2)*p(622)
    p(2788) = p(3)*p(622)
    p(2789) = p(8)*p(588)
    p(2790) = p(24)*p(44)
    p(2791) = p(8)*p(590)
    p(2792) = p(1)*p(193)
    p(2793) = p(2)*p(194)
    p(2794) = p(3)*p(195)
    p(2795) = p(8)*p(594)
    p(2796) = p(8)*p(595)
    p(2797) = p(8)*p(596)
    p(2798) = p(8)*p(597)
    p(2799) = p(1)*p(623)
    p(2800) = p(2)*p(623)
    p(2801) = p(3)*p(623)
    p(2802) = p(8)*p(601)
    p(2803) = p(8)*p(602)
    p(2804) = p(31)*p(45)
    p(2805) = p(8)*p(604)
    p(2806) = p(8)*p(605)
    p(2807) = p(1)*p(201)
    p(2808) = p(2)*p(202)
    p(2809) = p(3)*p(203)
    p(2810) = p(7)*p(621)
    p(2811) = p(7)*p(622)
    p(2812) = p(7)*p(623)
    p(2813) = p(1)*p(624)
    p(2814) = p(2)*p(624)
    p(2815) = p(3)*p(624)
    p(2816) = p(7)*p(204)
    p(2817) = p(7)*p(205)
    p(2818) = p(7)*p(206)
    p(2819) = p(1)*p(207)
    p(2820) = p(2)*p(208)
    p(2821) = p(3)*p(209)
    p(2822) = p(47)*p(103)
    p(2823) = p(47)*p(104)
    p(2824) = p(47)*p(105)
    p(2825) = p(7)*p(213)
    p(2826) = p(1)*p(626)
    p(2827) = p(1)*p(627)
    p(2828) = p(2)*p(627)
    p(2829) = p(1)*p(628)
    p(2830) = p(2)*p(628)
    p(2831) = p(3)*p(628)
    p(2832) = p(19)*p(107)
    p(2833) = p(1)*p(629)
    p(2834) = p(2)*p(629)
    p(2835) = p(3)*p(629)
    p(2836) = p(23)*p(107)
    p(2837) = p(24)*p(107)
    p(2838) = p(25)*p(107)
    p(2839) = p(1)*p(630)
    p(2840) = p(2)*p(630)
    p(2841) = p(3)*p(630)
    p(2842) = p(29)*p(107)
    p(2843) = p(30)*p(107)
    p(2844) = p(31)*p(107)
    p(2845) = p(32)*p(107)
    p(2846) = p(33)*p(107)
    p(2847) = p(1)*p(631)
    p(2848) = p(2)*p(631)
    p(2849) = p(3)*p(631)
    p(2850) = p(7)*p(628)
    p(2851) = p(7)*p(629)
    p(2852) = p(7)*p(630)
    p(2853) = p(1)*p(632)
    p(2854) = p(2)*p(632)
    p(2855) = p(3)*p(632)
    p(2856) = p(47)*p(43)
    p(2857) = p(47)*p(44)
    p(2858) = p(47)*p(45)
    p(2859) = p(7)*p(632)
    p(2860) = p(1)*p(214)
    p(2861) = p(1)*p(634)
    p(2862) = p(1)*p(215)
    p(2863) = p(2)*p(216)
    p(2864) = p(1)*p(635)
    p(2865) = p(2)*p(635)
    p(2866) = p(1)*p(217)
    p(2867) = p(2)*p(218)
    p(2868) = p(3)*p(219)
    p(2869) = p(1)*p(636)
    p(2870) = p(2)*p(636)
    p(2871) = p(3)*p(636)
    p(2872) = p(19)*p(51)
    p(2873) = p(1)*p(221)
    p(2874) = p(2)*p(222)
    p(2875) = p(3)*p(223)
    p(2876) = p(9)*p(583)
    p(2877) = p(9)*p(584)
    p(2878) = p(1)*p(637)
    p(2879) = p(2)*p(637)
    p(2880) = p(3)*p(637)
    p(2881) = p(9)*p(588)
    p(2882) = p(24)*p(52)
    p(2883) = p(9)*p(590)
    p(2884) = p(1)*p(227)
    p(2885) = p(2)*p(228)
    p(2886) = p(3)*p(229)
    p(2887) = p(9)*p(594)
    p(2888) = p(9)*p(595)
    p(2889) = p(9)*p(596)
    p(2890) = p(9)*p(597)
    p(2891) = p(1)*p(638)
    p(2892) = p(2)*p(638)
    p(2893) = p(3)*p(638)
    p(2894) = p(9)*p(601)
    p(2895) = p(9)*p(602)
    p(2896) = p(31)*p(53)
    p(2897) = p(9)*p(604)
    p(2898) = p(9)*p(605)
    p(2899) = p(1)*p(235)
    p(2900) = p(2)*p(236)
    p(2901) = p(3)*p(237)
    p(2902) = p(7)*p(636)
    p(2903) = p(7)*p(637)
    p(2904) = p(7)*p(638)
    p(2905) = p(1)*p(639)
    p(2906) = p(2)*p(639)
    p(2907) = p(3)*p(639)
    p(2908) = p(7)*p(238)
    p(2909) = p(7)*p(239)
    p(2910) = p(7)*p(240)
    p(2911) = p(1)*p(241)
    p(2912) = p(2)*p(242)
    p(2913) = p(3)*p(243)
    p(2914) = p(55)*p(103)
    p(2915) = p(55)*p(104)
    p(2916) = p(55)*p(105)
    p(2917) = p(7)*p(247)
    p(2918) = p(1)*p(640)
    p(2919) = p(2)*p(640)
    p(2920) = p(3)*p(640)
    p(2921) = p(4)*p(640)
    p(2922) = p(5)*p(640)
    p(2923) = p(6)*p(640)
    p(2924) = p(7)*p(640)
    p(2925) = p(1)*p(248)
    p(2926) = p(2)*p(249)
    p(2927) = p(3)*p(250)
    p(2928) = p(56)*p(103)
    p(2929) = p(56)*p(104)
    p(2930) = p(56)*p(105)
    p(2931) = p(7)*p(254)
    p(2932) = p(1)*p(255)
    p(2933) = p(2)*p(256)
    p(2934) = p(3)*p(257)
    p(2935) = p(57)*p(103)
    p(2936) = p(57)*p(104)
    p(2937) = p(57)*p(105)
    p(2938) = p(7)*p(261)
    p(2939) = p(47)*p(55)
    p(2940) = p(1)*p(641)
    p(2941) = p(2)*p(641)
    p(2942) = p(3)*p(641)
    p(2943) = p(4)*p(641)
    p(2944) = p(5)*p(641)
    p(2945) = p(6)*p(641)
    p(2946) = p(7)*p(641)
    p(2947) = p(47)*p(57)
    p(2948) = p(56)*p(107)
    p(2949) = p(1)*p(643)
    p(2950) = p(1)*p(644)
    p(2951) = p(2)*p(644)
    p(2952) = p(1)*p(645)
    p(2953) = p(2)*p(645)
    p(2954) = p(3)*p(645)
    p(2955) = p(19)*p(108)
    p(2956) = p(1)*p(646)
    p(2957) = p(2)*p(646)
    p(2958) = p(3)*p(646)
    p(2959) = p(23)*p(108)
    p(2960) = p(24)*p(108)
    p(2961) = p(25)*p(108)
    p(2962) = p(1)*p(647)
    p(2963) = p(2)*p(647)
    p(2964) = p(3)*p(647)
    p(2965) = p(29)*p(108)
    p(2966) = p(30)*p(108)
    p(2967) = p(31)*p(108)
    p(2968) = p(32)*p(108)
    p(2969) = p(33)*p(108)
    p(2970) = p(1)*p(648)
    p(2971) = p(2)*p(648)
    p(2972) = p(3)*p(648)
    p(2973) = p(7)*p(645)
    p(2974) = p(7)*p(646)
    p(2975) = p(7)*p(647)
    p(2976) = p(1)*p(649)
    p(2977) = p(2)*p(649)
    p(2978) = p(3)*p(649)
    p(2979) = p(4)*p(649)
    p(2980) = p(5)*p(649)
    p(2981) = p(6)*p(649)
    p(2982) = p(7)*p(649)
    p(2983) = p(1)*p(650)
    p(2984) = p(2)*p(650)
    p(2985) = p(3)*p(650)
    p(2986) = p(56)*p(51)
    p(2987) = p(56)*p(52)
    p(2988) = p(56)*p(53)
    p(2989) = p(7)*p(650)
    p(2990) = p(56)*p(55)
    p(2991) = p(1)*p(651)
    p(2992) = p(2)*p(651)
    p(2993) = p(3)*p(651)
    p(2994) = p(4)*p(651)
    p(2995) = p(5)*p(651)
    p(2996) = p(6)*p(651)
    p(2997) = p(7)*p(651)
    p(2998) = p(47)*p(108)
    p(2999) = p(56)*p(57)
    p(3000) = p(1)*p(264)
    p(3001) = p(1)*p(653)
    p(3002) = p(1)*p(265)
    p(3003) = p(2)*p(266)
    p(3004) = p(1)*p(654)
    p(3005) = p(2)*p(654)
    p(3006) = p(1)*p(267)
    p(3007) = p(2)*p(268)
    p(3008) = p(3)*p(269)
    p(3009) = p(1)*p(655)
    p(3010) = p(2)*p(655)
    p(3011) = p(3)*p(655)
    p(3012) = p(19)*p(61)
    p(3013) = p(1)*p(271)
    p(3014) = p(2)*p(272)
    p(3015) = p(3)*p(273)
    p(3016) = p(10)*p(583)
    p(3017) = p(10)*p(584)
    p(3018) = p(1)*p(656)
    p(3019) = p(2)*p(656)
    p(3020) = p(3)*p(656)
    p(3021) = p(10)*p(588)
    p(3022) = p(24)*p(62)
    p(3023) = p(10)*p(590)
    p(3024) = p(1)*p(277)
    p(3025) = p(2)*p(278)
    p(3026) = p(3)*p(279)
    p(3027) = p(10)*p(594)
    p(3028) = p(10)*p(595)
    p(3029) = p(10)*p(596)
    p(3030) = p(10)*p(597)
    p(3031) = p(1)*p(657)
    p(3032) = p(2)*p(657)
    p(3033) = p(3)*p(657)
    p(3034) = p(10)*p(601)
    p(3035) = p(10)*p(602)
    p(3036) = p(31)*p(63)
    p(3037) = p(10)*p(604)
    p(3038) = p(10)*p(605)
    p(3039) = p(1)*p(285)
    p(3040) = p(2)*p(286)
    p(3041) = p(3)*p(287)
    p(3042) = p(7)*p(655)
    p(3043) = p(7)*p(656)
    p(3044) = p(7)*p(657)
    p(3045) = p(1)*p(658)
    p(3046) = p(2)*p(658)
    p(3047) = p(3)*p(658)
    p(3048) = p(7)*p(288)
    p(3049) = p(7)*p(289)
    p(3050) = p(7)*p(290)
    p(3051) = p(1)*p(291)
    p(3052) = p(2)*p(292)
    p(3053) = p(3)*p(293)
    p(3054) = p(65)*p(103)
    p(3055) = p(65)*p(104)
    p(3056) = p(65)*p(105)
    p(3057) = p(7)*p(297)
    p(3058) = p(1)*p(659)
    p(3059) = p(2)*p(659)
    p(3060) = p(3)*p(659)
    p(3061) = p(4)*p(659)
    p(3062) = p(5)*p(659)
    p(3063) = p(6)*p(659)
    p(3064) = p(7)*p(659)
    p(3065) = p(1)*p(298)
    p(3066) = p(2)*p(299)
    p(3067) = p(3)*p(300)
    p(3068) = p(66)*p(103)
    p(3069) = p(66)*p(104)
    p(3070) = p(66)*p(105)
    p(3071) = p(7)*p(304)
    p(3072) = p(8)*p(305) - p(1316)
    p(3073) = p(1)*p(660)
    p(3074) = p(2)*p(660)
    p(3075) = p(3)*p(660)
    p(3076) = p(4)*p(660)
    p(3077) = p(5)*p(660)
    p(3078) = p(6)*p(660)
    p(3079) = p(7)*p(660)
    p(3080) = p(9)*p(305) - p(1366)
    p(3081) = p(1)*p(306)
    p(3082) = p(2)*p(307)
    p(3083) = p(3)*p(308)
    p(3084) = p(67)*p(103)
    p(3085) = p(67)*p(104)
    p(3086) = p(67)*p(105)
    p(3087) = p(7)*p(312)
    p(3088) = p(1)*p(313)
    p(3089) = p(2)*p(314)
    p(3090) = p(3)*p(315)
    p(3091) = p(68)*p(103)
    p(3092) = p(68)*p(104)
    p(3093) = p(68)*p(105)
    p(3094) = p(7)*p(319)
    p(3095) = p(47)*p(65)
    p(3096) = p(8)*p(660) - p(3080)
    p(3097) = p(1)*p(661)
    p(3098) = p(2)*p(661)
    p(3099) = p(3)*p(661)
    p(3100) = p(4)*p(661)
    p(3101) = p(5)*p(661)
    p(3102) = p(6)*p(661)
    p(3103) = p(7)*p(661)
    p(3104) = p(47)*p(68)
    p(3105) = p(8)*p(321) - p(1316)
    p(3106) = p(67)*p(107)
    p(3107) = p(1)*p(323)
    p(3108) = p(2)*p(324)
    p(3109) = p(3)*p(325)
    p(3110) = p(69)*p(103)
    p(3111) = p(69)*p(104)
    p(3112) = p(69)*p(105)
    p(3113) = p(7)*p(329)
    p(3114) = p(8)*p(330) - p(1383)
    p(3115) = p(56)*p(66)
    p(3116) = p(8)*p(333) - p(1383)
    p(3117) = p(1)*p(662)
    p(3118) = p(2)*p(662)
    p(3119) = p(3)*p(662)
    p(3120) = p(4)*p(662)
    p(3121) = p(5)*p(662)
    p(3122) = p(6)*p(662)
    p(3123) = p(7)*p(662)
    p(3124) = p(9)*p(330) - p(1366)
    p(3125) = p(56)*p(69)
    p(3126) = p(67)*p(108)
    p(3127) = p(8)*p(662) - p(3124)
    p(3128) = p(1)*p(664)
    p(3129) = p(1)*p(665)
    p(3130) = p(2)*p(665)
    p(3131) = p(1)*p(666)
    p(3132) = p(2)*p(666)
    p(3133) = p(3)*p(666)
    p(3134) = p(19)*p(109)
    p(3135) = p(1)*p(667)
    p(3136) = p(2)*p(667)
    p(3137) = p(3)*p(667)
    p(3138) = p(23)*p(109)
    p(3139) = p(24)*p(109)
    p(3140) = p(25)*p(109)
    p(3141) = p(1)*p(668)
    p(3142) = p(2)*p(668)
    p(3143) = p(3)*p(668)
    p(3144) = p(29)*p(109)
    p(3145) = p(30)*p(109)
    p(3146) = p(31)*p(109)
    p(3147) = p(32)*p(109)
    p(3148) = p(33)*p(109)
    p(3149) = p(1)*p(669)
    p(3150) = p(2)*p(669)
    p(3151) = p(3)*p(669)
    p(3152) = p(7)*p(666)
    p(3153) = p(7)*p(667)
    p(3154) = p(7)*p(668)
    p(3155) = p(1)*p(670)
    p(3156) = p(2)*p(670)
    p(3157) = p(3)*p(670)
    p(3158) = p(4)*p(670)
    p(3159) = p(5)*p(670)
    p(3160) = p(6)*p(670)
    p(3161) = p(7)*p(670)
    p(3162) = p(1)*p(671)
    p(3163) = p(2)*p(671)
    p(3164) = p(3)*p(671)
    p(3165) = p(4)*p(671)
    p(3166) = p(5)*p(671)
    p(3167) = p(6)*p(671)
    p(3168) = p(7)*p(671)
    p(3169) = p(10)*p(305) - p(1385)
    p(3170) = p(1)*p(672)
    p(3171) = p(2)*p(672)
    p(3172) = p(3)*p(672)
    p(3173) = p(67)*p(61)
    p(3174) = p(67)*p(62)
    p(3175) = p(67)*p(63)
    p(3176) = p(7)*p(672)
    p(3177) = p(67)*p(65)
    p(3178) = p(67)*p(66)
    p(3179) = p(1)*p(673)
    p(3180) = p(2)*p(673)
    p(3181) = p(3)*p(673)
    p(3182) = p(4)*p(673)
    p(3183) = p(5)*p(673)
    p(3184) = p(6)*p(673)
    p(3185) = p(7)*p(673)
    p(3186) = p(47)*p(109)
    p(3187) = p(8)*p(671) - p(3169)
    p(3188) = p(67)*p(68)
    p(3189) = p(1)*p(674)
    p(3190) = p(2)*p(674)
    p(3191) = p(3)*p(674)
    p(3192) = p(4)*p(674)
    p(3193) = p(5)*p(674)
    p(3194) = p(6)*p(674)
    p(3195) = p(7)*p(674)
    p(3196) = p(9)*p(670) - p(3169)
    p(3197) = p(56)*p(109)
    p(3198) = p(67)*p(69)
    p(3199) = p(8)*p(674) - p(3196)
    p(3200) = p(1)*p(334)
    p(3201) = p(1)*p(676)
    p(3202) = p(1)*p(335)
    p(3203) = p(2)*p(336)
    p(3204) = p(1)*p(677)
    p(3205) = p(2)*p(677)
    p(3206) = p(1)*p(337)
    p(3207) = p(2)*p(338)
    p(3208) = p(3)*p(339)
    p(3209) = p(1)*p(678)
    p(3210) = p(2)*p(678)
    p(3211) = p(3)*p(678)
    p(3212) = p(1)*p(340)
    p(3213) = p(2)*p(341)
    p(3214) = p(3)*p(342)
    p(3215) = p(4)*p(343) - p(1415)
    p(3216) = p(1)*p(679)
    p(3217) = p(2)*p(679)
    p(3218) = p(3)*p(679)
    p(3219) = p(5)*p(343) - p(1430)
    p(3220) = p(1)*p(344)
    p(3221) = p(2)*p(345)
    p(3222) = p(3)*p(346)
    p(3223) = p(4)*p(347) - p(1419)
    p(3224) = p(5)*p(348) - p(1435)
    p(3225) = p(1)*p(680)
    p(3226) = p(2)*p(680)
    p(3227) = p(3)*p(680)
    p(3228) = p(6)*p(347) - p(1455)
    p(3229) = p(6)*p(348) - p(1456)
    p(3230) = p(1)*p(349)
    p(3231) = p(2)*p(350)
    p(3232) = p(3)*p(351)
    p(3233) = p(19)*p(73)
    p(3234) = p(4)*p(679) - p(3219)
    p(3235) = p(4)*p(680) - p(3228)
    p(3236) = p(1)*p(681)
    p(3237) = p(2)*p(681)
    p(3238) = p(3)*p(681)
    p(3239) = p(19)*p(76)
    p(3240) = p(4)*p(353) - p(1415)
    p(3241) = p(4)*p(354) - p(1419)
    p(3242) = p(1)*p(355)
    p(3243) = p(2)*p(356)
    p(3244) = p(3)*p(357)
    p(3245) = p(4)*p(358) - p(1439)
    p(3246) = p(24)*p(74)
    p(3247) = p(5)*p(680) - p(3229)
    p(3248) = p(4)*p(361) - p(1439)
    p(3249) = p(1)*p(682)
    p(3250) = p(2)*p(682)
    p(3251) = p(3)*p(682)
    p(3252) = p(5)*p(358) - p(1430)
    p(3253) = p(24)*p(77)
    p(3254) = p(5)*p(360) - p(1435)
    p(3255) = p(4)*p(682) - p(3252)
    p(3256) = p(1)*p(362)
    p(3257) = p(2)*p(363)
    p(3258) = p(3)*p(364)
    p(3259) = p(4)*p(365) - p(1460)
    p(3260) = p(5)*p(366) - p(1467)
    p(3261) = p(31)*p(75)
    p(3262) = p(4)*p(368) - p(1460)
    p(3263) = p(5)*p(369) - p(1467)
    p(3264) = p(1)*p(683)
    p(3265) = p(2)*p(683)
    p(3266) = p(3)*p(683)
    p(3267) = p(6)*p(365) - p(1455)
    p(3268) = p(6)*p(366) - p(1456)
    p(3269) = p(31)*p(78)
    p(3270) = p(4)*p(683) - p(3267)
    p(3271) = p(5)*p(683) - p(3268)
    p(3272) = p(1)*p(370)
    p(3273) = p(2)*p(371)
    p(3274) = p(3)*p(372)
    p(3275) = p(7)*p(678)
    p(3276) = p(7)*p(679)
    p(3277) = p(7)*p(680)
    p(3278) = p(7)*p(681)
    p(3279) = p(7)*p(682)
    p(3280) = p(7)*p(683)
    p(3281) = p(1)*p(684)
    p(3282) = p(2)*p(684)
    p(3283) = p(3)*p(684)
    p(3284) = p(7)*p(373)
    p(3285) = p(7)*p(374)
    p(3286) = p(7)*p(375)
    p(3287) = p(7)*p(376)
    p(3288) = p(7)*p(377)
    p(3289) = p(7)*p(378)
    p(3290) = p(1)*p(379)
    p(3291) = p(2)*p(380)
    p(3292) = p(3)*p(381)
    p(3293) = p(4)*p(382) - p(1524)
    p(3294) = p(5)*p(383) - p(1531)
    p(3295) = p(6)*p(384) - p(1539)
    p(3296) = p(4)*p(385) - p(1524)
    p(3297) = p(5)*p(386) - p(1531)
    p(3298) = p(6)*p(387) - p(1539)
    p(3299) = p(7)*p(388)
    p(3300) = p(1)*p(685)
    p(3301) = p(2)*p(685)
    p(3302) = p(3)*p(685)
    p(3303) = p(8)*p(382) - p(1792)
    p(3304) = p(8)*p(383) - p(1793)
    p(3305) = p(8)*p(384) - p(1794)
    p(3306) = p(4)*p(685) - p(3303)
    p(3307) = p(5)*p(685) - p(3304)
    p(3308) = p(6)*p(685) - p(3305)
    p(3309) = p(7)*p(685)
    p(3310) = p(1)*p(389)
    p(3311) = p(2)*p(390)
    p(3312) = p(3)*p(391)
    p(3313) = p(4)*p(392) - p(1569)
    p(3314) = p(5)*p(393) - p(1576)
    p(3315) = p(6)*p(394) - p(1584)
    p(3316) = p(4)*p(395) - p(1569)
    p(3317) = p(5)*p(396) - p(1576)
    p(3318) = p(6)*p(397) - p(1584)
    p(3319) = p(7)*p(398)
    p(3320) = p(8)*p(399) - p(1809)
    p(3321) = p(1)*p(686)
    p(3322) = p(2)*p(686)
    p(3323) = p(3)*p(686)
    p(3324) = p(9)*p(392) - p(1902)
    p(3325) = p(9)*p(393) - p(1903)
    p(3326) = p(9)*p(394) - p(1904)
    p(3327) = p(4)*p(686) - p(3324)
    p(3328) = p(5)*p(686) - p(3325)
    p(3329) = p(6)*p(686) - p(3326)
    p(3330) = p(7)*p(686)
    p(3331) = p(9)*p(399) - p(1909)
    p(3332) = p(1)*p(400)
    p(3333) = p(2)*p(401)
    p(3334) = p(3)*p(402)
    p(3335) = p(4)*p(403) - p(1624)
    p(3336) = p(5)*p(404) - p(1631)
    p(3337) = p(6)*p(405) - p(1639)
    p(3338) = p(4)*p(406) - p(1624)
    p(3339) = p(5)*p(407) - p(1631)
    p(3340) = p(6)*p(408) - p(1639)
    p(3341) = p(7)*p(409)
    p(3342) = p(8)*p(410) - p(1820)
    p(3343) = p(9)*p(411) - p(1921)
    p(3344) = p(1)*p(687)
    p(3345) = p(2)*p(687)
    p(3346) = p(3)*p(687)
    p(3347) = p(10)*p(403) - p(2030)
    p(3348) = p(10)*p(404) - p(2031)
    p(3349) = p(10)*p(405) - p(2032)
    p(3350) = p(4)*p(687) - p(3347)
    p(3351) = p(5)*p(687) - p(3348)
    p(3352) = p(6)*p(687) - p(3349)
    p(3353) = p(7)*p(687)
    p(3354) = p(10)*p(410) - p(2037)
    p(3355) = p(10)*p(411) - p(2038)
    p(3356) = p(1)*p(412)
    p(3357) = p(2)*p(413)
    p(3358) = p(3)*p(414)
    p(3359) = p(83)*p(103)
    p(3360) = p(83)*p(104)
    p(3361) = p(83)*p(105)
    p(3362) = p(7)*p(418)
    p(3363) = p(1)*p(419)
    p(3364) = p(2)*p(420)
    p(3365) = p(3)*p(421)
    p(3366) = p(4)*p(422) - p(1717)
    p(3367) = p(5)*p(423) - p(1724)
    p(3368) = p(6)*p(424) - p(1732)
    p(3369) = p(4)*p(425) - p(1717)
    p(3370) = p(5)*p(426) - p(1724)
    p(3371) = p(6)*p(427) - p(1732)
    p(3372) = p(7)*p(428)
    p(3373) = p(1)*p(429)
    p(3374) = p(2)*p(430)
    p(3375) = p(3)*p(431)
    p(3376) = p(4)*p(432) - p(1762)
    p(3377) = p(5)*p(433) - p(1769)
    p(3378) = p(6)*p(434) - p(1777)
    p(3379) = p(4)*p(435) - p(1762)
    p(3380) = p(5)*p(436) - p(1769)
    p(3381) = p(6)*p(437) - p(1777)
    p(3382) = p(7)*p(438)
    p(3383) = p(47)*p(80)
    p(3384) = p(8)*p(686) - p(3331)
    p(3385) = p(8)*p(687) - p(3354)
    p(3386) = p(1)*p(688)
    p(3387) = p(2)*p(688)
    p(3388) = p(3)*p(688)
    p(3389) = p(8)*p(432) - p(1792)
    p(3390) = p(8)*p(433) - p(1793)
    p(3391) = p(8)*p(434) - p(1794)
    p(3392) = p(4)*p(688) - p(3389)
    p(3393) = p(5)*p(688) - p(3390)
    p(3394) = p(6)*p(688) - p(3391)
    p(3395) = p(7)*p(688)
    p(3396) = p(47)*p(85)
    p(3397) = p(8)*p(440) - p(1809)
    p(3398) = p(8)*p(441) - p(1820)
    p(3399) = p(83)*p(107)
    p(3400) = p(84)*p(107)
    p(3401) = p(1)*p(444)
    p(3402) = p(2)*p(445)
    p(3403) = p(3)*p(446)
    p(3404) = p(4)*p(447) - p(1862)
    p(3405) = p(5)*p(448) - p(1869)
    p(3406) = p(6)*p(449) - p(1877)
    p(3407) = p(4)*p(450) - p(1862)
    p(3408) = p(5)*p(451) - p(1869)
    p(3409) = p(6)*p(452) - p(1877)
    p(3410) = p(7)*p(453)
    p(3411) = p(8)*p(454) - p(1956)
    p(3412) = p(56)*p(81)
    p(3413) = p(9)*p(687) - p(3355)
    p(3414) = p(8)*p(459) - p(1956)
    p(3415) = p(1)*p(689)
    p(3416) = p(2)*p(689)
    p(3417) = p(3)*p(689)
    p(3418) = p(9)*p(447) - p(1902)
    p(3419) = p(9)*p(448) - p(1903)
    p(3420) = p(9)*p(449) - p(1904)
    p(3421) = p(4)*p(689) - p(3418)
    p(3422) = p(5)*p(689) - p(3419)
    p(3423) = p(6)*p(689) - p(3420)
    p(3424) = p(7)*p(689)
    p(3425) = p(9)*p(454) - p(1909)
    p(3426) = p(56)*p(86)
    p(3427) = p(9)*p(456) - p(1921)
    p(3428) = p(83)*p(108)
    p(3429) = p(84)*p(108)
    p(3430) = p(8)*p(689) - p(3425)
    p(3431) = p(1)*p(460)
    p(3432) = p(2)*p(461)
    p(3433) = p(3)*p(462)
    p(3434) = p(4)*p(463) - p(1979)
    p(3435) = p(5)*p(464) - p(1986)
    p(3436) = p(6)*p(465) - p(1994)
    p(3437) = p(4)*p(466) - p(1979)
    p(3438) = p(5)*p(467) - p(1986)
    p(3439) = p(6)*p(468) - p(1994)
    p(3440) = p(7)*p(469)
    p(3441) = p(8)*p(470) - p(2075)
    p(3442) = p(9)*p(471) - p(2091)
    p(3443) = p(67)*p(82)
    p(3444) = p(8)*p(475) - p(2075)
    p(3445) = p(9)*p(476) - p(2091)
    p(3446) = p(1)*p(690)
    p(3447) = p(2)*p(690)
    p(3448) = p(3)*p(690)
    p(3449) = p(10)*p(463) - p(2030)
    p(3450) = p(10)*p(464) - p(2031)
    p(3451) = p(10)*p(465) - p(2032)
    p(3452) = p(4)*p(690) - p(3449)
    p(3453) = p(5)*p(690) - p(3450)
    p(3454) = p(6)*p(690) - p(3451)
    p(3455) = p(7)*p(690)
    p(3456) = p(10)*p(470) - p(2037)
    p(3457) = p(10)*p(471) - p(2038)
    p(3458) = p(67)*p(87)
    p(3459) = p(83)*p(109)
    p(3460) = p(84)*p(109)
    p(3461) = p(8)*p(690) - p(3456)
    p(3462) = p(9)*p(690) - p(3457)
    p(3463) = p(1)*p(477)
    p(3464) = p(2)*p(478)
    p(3465) = p(3)*p(479)
    p(3466) = p(88)*p(103)
    p(3467) = p(88)*p(104)
    p(3468) = p(88)*p(105)
    p(3469) = p(7)*p(483)
    p(3470) = p(8)*p(484) - p(2168)
    p(3471) = p(9)*p(485) - p(2180)
    p(3472) = p(10)*p(486) - p(2193)
    p(3473) = p(8)*p(488) - p(2168)
    p(3474) = p(9)*p(489) - p(2180)
    p(3475) = p(10)*p(490) - p(2193)
    p(3476) = p(1)*p(692)
    p(3477) = p(1)*p(693)
    p(3478) = p(2)*p(693)
    p(3479) = p(1)*p(694)
    p(3480) = p(2)*p(694)
    p(3481) = p(3)*p(694)
    p(3482) = p(1)*p(695)
    p(3483) = p(2)*p(695)
    p(3484) = p(3)*p(695)
    p(3485) = p(11)*p(343) - p(2108) - p(1708) - p(1684) - p(1708)
    p(3486) = p(1)*p(696)
    p(3487) = p(2)*p(696)
    p(3488) = p(3)*p(696)
    p(3489) = p(11)*p(347) - p(2115) - p(1712) - p(1691) - p(1712)
    p(3490) = p(11)*p(348) - p(2116) - p(1713) - p(1692) - p(1713)
    p(3491) = p(1)*p(697)
    p(3492) = p(2)*p(697)
    p(3493) = p(3)*p(697)
    p(3494) = p(19)*p(110)
    p(3495) = p(4)*p(695) - p(3485)
    p(3496) = p(4)*p(696) - p(3489)
    p(3497) = p(1)*p(698)
    p(3498) = p(2)*p(698)
    p(3499) = p(3)*p(698)
    p(3500) = p(5)*p(694) - p(3485)
    p(3501) = p(24)*p(110)
    p(3502) = p(5)*p(696) - p(3490)
    p(3503) = p(4)*p(698) - p(3500)
    p(3504) = p(1)*p(699)
    p(3505) = p(2)*p(699)
    p(3506) = p(3)*p(699)
    p(3507) = p(6)*p(694) - p(3489)
    p(3508) = p(6)*p(695) - p(3490)
    p(3509) = p(31)*p(110)
    p(3510) = p(4)*p(699) - p(3507)
    p(3511) = p(5)*p(699) - p(3508)
    p(3512) = p(1)*p(700)
    p(3513) = p(2)*p(700)
    p(3514) = p(3)*p(700)
    p(3515) = p(7)*p(694)
    p(3516) = p(7)*p(695)
    p(3517) = p(7)*p(696)
    p(3518) = p(7)*p(697)
    p(3519) = p(7)*p(698)
    p(3520) = p(7)*p(699)
    p(3521) = p(1)*p(701)
    p(3522) = p(2)*p(701)
    p(3523) = p(3)*p(701)
    p(3524) = p(11)*p(382) - p(2126) - p(1836) - p(1828)
    p(3525) = p(11)*p(383) - p(2127) - p(1837) - p(1829)
    p(3526) = p(11)*p(384) - p(2128) - p(1838) - p(1830)
    p(3527) = p(4)*p(701) - p(3524)
    p(3528) = p(5)*p(701) - p(3525)
    p(3529) = p(6)*p(701) - p(3526)
    p(3530) = p(7)*p(701)
    p(3531) = p(1)*p(702)
    p(3532) = p(2)*p(702)
    p(3533) = p(3)*p(702)
    p(3534) = p(11)*p(392) - p(2133) - p(1937) - p(1928)
    p(3535) = p(11)*p(393) - p(2134) - p(1938) - p(1929)
    p(3536) = p(11)*p(394) - p(2135) - p(1939) - p(1930)
    p(3537) = p(4)*p(702) - p(3534)
    p(3538) = p(5)*p(702) - p(3535)
    p(3539) = p(6)*p(702) - p(3536)
    p(3540) = p(7)*p(702)
    p(3541) = p(11)*p(399) - p(2137) - p(1960) - p(1959) - p(2137)
    p(3542) = p(1)*p(703)
    p(3543) = p(2)*p(703)
    p(3544) = p(3)*p(703)
    p(3545) = p(11)*p(403) - p(2141) - p(2055) - p(2045)
    p(3546) = p(11)*p(404) - p(2142) - p(2056) - p(2046)
    p(3547) = p(11)*p(405) - p(2143) - p(2057) - p(2047)
    p(3548) = p(4)*p(703) - p(3545)
    p(3549) = p(5)*p(703) - p(3546)
    p(3550) = p(6)*p(703) - p(3547)
    p(3551) = p(7)*p(703)
    p(3552) = p(11)*p(410) - p(2145) - p(2079) - p(2078) - p(2145)
    p(3553) = p(11)*p(411) - p(2146) - p(2094) - p(2093) - p(2146)
    p(3554) = p(1)*p(704)
    p(3555) = p(2)*p(704)
    p(3556) = p(3)*p(704)
    p(3557) = p(73)*p(83) - p(2150)
    p(3558) = p(74)*p(83) - p(2151)
    p(3559) = p(75)*p(83) - p(2152)
    p(3560) = p(4)*p(704) - p(3557)
    p(3561) = p(5)*p(704) - p(3558)
    p(3562) = p(6)*p(704) - p(3559)
    p(3563) = p(7)*p(704)
    p(3564) = p(80)*p(83) - p(2157)
    p(3565) = p(81)*p(83) - p(2158)
    p(3566) = p(82)*p(83) - p(2159)
    p(3567) = p(1)*p(705)
    p(3568) = p(2)*p(705)
    p(3569) = p(3)*p(705)
    p(3570) = p(11)*p(422) - p(2150)
    p(3571) = p(11)*p(423) - p(2151)
    p(3572) = p(11)*p(424) - p(2152)
    p(3573) = p(4)*p(705) - p(3570)
    p(3574) = p(5)*p(705) - p(3571)
    p(3575) = p(6)*p(705) - p(3572)
    p(3576) = p(7)*p(705)
    p(3577) = p(80)*p(84) - p(2157)
    p(3578) = p(81)*p(84) - p(2158)
    p(3579) = p(82)*p(84) - p(2159)
    p(3580) = p(83)*p(84)
    p(3581) = p(1)*p(706)
    p(3582) = p(2)*p(706)
    p(3583) = p(3)*p(706)
    p(3584) = p(8)*p(694) - p(3524)
    p(3585) = p(8)*p(695) - p(3525)
    p(3586) = p(8)*p(696) - p(3526)
    p(3587) = p(4)*p(706) - p(3584)
    p(3588) = p(5)*p(706) - p(3585)
    p(3589) = p(6)*p(706) - p(3586)
    p(3590) = p(7)*p(706)
    p(3591) = p(47)*p(110)
    p(3592) = p(8)*p(702) - p(3541)
    p(3593) = p(8)*p(703) - p(3552)
    p(3594) = p(8)*p(704) - p(3564)
    p(3595) = p(8)*p(705) - p(3577)
    p(3596) = p(1)*p(707)
    p(3597) = p(2)*p(707)
    p(3598) = p(3)*p(707)
    p(3599) = p(9)*p(694) - p(3534)
    p(3600) = p(9)*p(695) - p(3535)
    p(3601) = p(9)*p(696) - p(3536)
    p(3602) = p(4)*p(707) - p(3599)
    p(3603) = p(5)*p(707) - p(3600)
    p(3604) = p(6)*p(707) - p(3601)
    p(3605) = p(7)*p(707)
    p(3606) = p(9)*p(701) - p(3541)
    p(3607) = p(56)*p(110)
    p(3608) = p(9)*p(703) - p(3553)
    p(3609) = p(9)*p(704) - p(3565)
    p(3610) = p(9)*p(705) - p(3578)
    p(3611) = p(8)*p(707) - p(3606)
    p(3612) = p(1)*p(708)
    p(3613) = p(2)*p(708)
    p(3614) = p(3)*p(708)
    p(3615) = p(10)*p(694) - p(3545)
    p(3616) = p(10)*p(695) - p(3546)
    p(3617) = p(10)*p(696) - p(3547)
    p(3618) = p(4)*p(708) - p(3615)
    p(3619) = p(5)*p(708) - p(3616)
    p(3620) = p(6)*p(708) - p(3617)
    p(3621) = p(7)*p(708)
    p(3622) = p(10)*p(701) - p(3552)
    p(3623) = p(10)*p(702) - p(3553)
    p(3624) = p(67)*p(110)
    p(3625) = p(10)*p(704) - p(3566)
    p(3626) = p(10)*p(705) - p(3579)
    p(3627) = p(8)*p(708) - p(3622)
    p(3628) = p(9)*p(708) - p(3623)
    p(3629) = p(1)*p(709)
    p(3630) = p(2)*p(709)
    p(3631) = p(3)*p(709)
    p(3632) = p(73)*p(88) - p(2150)
    p(3633) = p(74)*p(88) - p(2151)
    p(3634) = p(75)*p(88) - p(2152)
    p(3635) = p(4)*p(709) - p(3632)
    p(3636) = p(5)*p(709) - p(3633)
    p(3637) = p(6)*p(709) - p(3634)
    p(3638) = p(7)*p(709)
    p(3639) = p(11)*p(484) - p(2157)
    p(3640) = p(11)*p(485) - p(2158)
    p(3641) = p(11)*p(486) - p(2159)
    p(3642) = p(83)*p(88)
    p(3643) = p(84)*p(88)
    p(3644) = p(8)*p(709) - p(3639)
    p(3645) = p(9)*p(709) - p(3640)
    p(3646) = p(10)*p(709) - p(3641)
    p(3647) = p(1)*p(491)
    p(3648) = p(1)*p(711)
    p(3649) = p(1)*p(492)
    p(3650) = p(2)*p(493)
    p(3651) = p(1)*p(712)
    p(3652) = p(2)*p(712)
    p(3653) = p(1)*p(494)
    p(3654) = p(2)*p(495)
    p(3655) = p(3)*p(496)
    p(3656) = p(1)*p(713)
    p(3657) = p(2)*p(713)
    p(3658) = p(3)*p(713)
    p(3659) = p(12)*p(579)
    p(3660) = p(1)*p(498)
    p(3661) = p(2)*p(499)
    p(3662) = p(3)*p(500)
    p(3663) = p(12)*p(583)
    p(3664) = p(12)*p(584)
    p(3665) = p(1)*p(714)
    p(3666) = p(2)*p(714)
    p(3667) = p(3)*p(714)
    p(3668) = p(12)*p(588)
    p(3669) = p(12)*p(589)
    p(3670) = p(12)*p(590)
    p(3671) = p(1)*p(504)
    p(3672) = p(2)*p(505)
    p(3673) = p(3)*p(506)
    p(3674) = p(12)*p(594)
    p(3675) = p(12)*p(595)
    p(3676) = p(12)*p(596)
    p(3677) = p(12)*p(597)
    p(3678) = p(1)*p(715)
    p(3679) = p(2)*p(715)
    p(3680) = p(3)*p(715)
    p(3681) = p(12)*p(601)
    p(3682) = p(12)*p(602)
    p(3683) = p(12)*p(603)
    p(3684) = p(12)*p(604)
    p(3685) = p(12)*p(605)
    p(3686) = p(1)*p(512)
    p(3687) = p(2)*p(513)
    p(3688) = p(3)*p(514)
    p(3689) = p(7)*p(713)
    p(3690) = p(7)*p(714)
    p(3691) = p(7)*p(715)
    p(3692) = p(1)*p(716)
    p(3693) = p(2)*p(716)
    p(3694) = p(3)*p(716)
    p(3695) = p(7)*p(515)
    p(3696) = p(7)*p(516)
    p(3697) = p(7)*p(517)
    p(3698) = p(1)*p(518)
    p(3699) = p(2)*p(519)
    p(3700) = p(3)*p(520)
    p(3701) = p(12)*p(621)
    p(3702) = p(12)*p(622)
    p(3703) = p(12)*p(623)
    p(3704) = p(7)*p(524)
    p(3705) = p(1)*p(717)
    p(3706) = p(2)*p(717)
    p(3707) = p(3)*p(717)
    p(3708) = p(12)*p(628)
    p(3709) = p(12)*p(629)
    p(3710) = p(12)*p(630)
    p(3711) = p(7)*p(717)
    p(3712) = p(12)*p(632)
    p(3713) = p(1)*p(526)
    p(3714) = p(2)*p(527)
    p(3715) = p(3)*p(528)
    p(3716) = p(12)*p(636)
    p(3717) = p(12)*p(637)
    p(3718) = p(12)*p(638)
    p(3719) = p(7)*p(532)
    p(3720) = p(12)*p(640)
    p(3721) = p(12)*p(641)
    p(3722) = p(1)*p(718)
    p(3723) = p(2)*p(718)
    p(3724) = p(3)*p(718)
    p(3725) = p(12)*p(645)
    p(3726) = p(12)*p(646)
    p(3727) = p(12)*p(647)
    p(3728) = p(7)*p(718)
    p(3729) = p(12)*p(649)
    p(3730) = p(12)*p(650)
    p(3731) = p(12)*p(651)
    p(3732) = p(1)*p(536)
    p(3733) = p(2)*p(537)
    p(3734) = p(3)*p(538)
    p(3735) = p(12)*p(655)
    p(3736) = p(12)*p(656)
    p(3737) = p(12)*p(657)
    p(3738) = p(7)*p(542)
    p(3739) = p(12)*p(659)
    p(3740) = p(12)*p(660)
    p(3741) = p(12)*p(661)
    p(3742) = p(12)*p(662)
    p(3743) = p(1)*p(719)
    p(3744) = p(2)*p(719)
    p(3745) = p(3)*p(719)
    p(3746) = p(12)*p(666)
    p(3747) = p(12)*p(667)
    p(3748) = p(12)*p(668)
    p(3749) = p(7)*p(719)
    p(3750) = p(12)*p(670)
    p(3751) = p(12)*p(671)
    p(3752) = p(12)*p(672)
    p(3753) = p(12)*p(673)
    p(3754) = p(12)*p(674)
    p(3755) = p(1)*p(548)
    p(3756) = p(2)*p(549)
    p(3757) = p(3)*p(550)
    p(3758) = p(12)*p(678)
    p(3759) = p(12)*p(679)
    p(3760) = p(12)*p(680)
    p(3761) = p(12)*p(681)
    p(3762) = p(12)*p(682)
    p(3763) = p(12)*p(683)
    p(3764) = p(7)*p(557)
    p(3765) = p(12)*p(685)
    p(3766) = p(12)*p(686)
    p(3767) = p(12)*p(687)
    p(3768) = p(12)*p(688)
    p(3769) = p(12)*p(689)
    p(3770) = p(12)*p(690)
    p(3771) = p(1)*p(720)
    p(3772) = p(2)*p(720)
    p(3773) = p(3)*p(720)
    p(3774) = p(12)*p(694)
    p(3775) = p(12)*p(695)
    p(3776) = p(12)*p(696)
    p(3777) = p(12)*p(697)
    p(3778) = p(12)*p(698)
    p(3779) = p(12)*p(699)
    p(3780) = p(7)*p(720)
    p(3781) = p(12)*p(701)
    p(3782) = p(12)*p(702)
    p(3783) = p(12)*p(703)
    p(3784) = p(12)*p(704)
    p(3785) = p(12)*p(705)
    p(3786) = p(12)*p(706)
    p(3787) = p(12)*p(707)
    p(3788) = p(12)*p(708)
    p(3789) = p(12)*p(709)
    p(3790) = p(1)*p(722)
    p(3791) = p(1)*p(723)
    p(3792) = p(2)*p(723)
    p(3793) = p(1)*p(724)
    p(3794) = p(2)*p(724)
    p(3795) = p(3)*p(724)
    p(3796) = p(12)*p(497)
    p(3797) = p(1)*p(725)
    p(3798) = p(2)*p(725)
    p(3799) = p(3)*p(725)
    p(3800) = p(12)*p(501)
    p(3801) = p(12)*p(502)
    p(3802) = p(12)*p(503)
    p(3803) = p(1)*p(726)
    p(3804) = p(2)*p(726)
    p(3805) = p(3)*p(726)
    p(3806) = p(12)*p(507)
    p(3807) = p(12)*p(508)
    p(3808) = p(12)*p(509)
    p(3809) = p(12)*p(510)
    p(3810) = p(12)*p(511)
    p(3811) = p(1)*p(727)
    p(3812) = p(2)*p(727)
    p(3813) = p(3)*p(727)
    p(3814) = p(7)*p(724)
    p(3815) = p(7)*p(725)
    p(3816) = p(7)*p(726)
    p(3817) = p(1)*p(728)
    p(3818) = p(2)*p(728)
    p(3819) = p(3)*p(728)
    p(3820) = p(12)*p(521)
    p(3821) = p(12)*p(522)
    p(3822) = p(12)*p(523)
    p(3823) = p(7)*p(728)
    p(3824) = p(12)*p(525)
    p(3825) = p(1)*p(729)
    p(3826) = p(2)*p(729)
    p(3827) = p(3)*p(729)
    p(3828) = p(12)*p(529)
    p(3829) = p(12)*p(530)
    p(3830) = p(12)*p(531)
    p(3831) = p(7)*p(729)
    p(3832) = p(12)*p(533)
    p(3833) = p(12)*p(534)
    p(3834) = p(12)*p(535)
    p(3835) = p(1)*p(730)
    p(3836) = p(2)*p(730)
    p(3837) = p(3)*p(730)
    p(3838) = p(12)*p(539)
    p(3839) = p(12)*p(540)
    p(3840) = p(12)*p(541)
    p(3841) = p(7)*p(730)
    p(3842) = p(12)*p(543)
    p(3843) = p(12)*p(544)
    p(3844) = p(12)*p(545)
    p(3845) = p(12)*p(546)
    p(3846) = p(12)*p(547)
    p(3847) = p(1)*p(731)
    p(3848) = p(2)*p(731)
    p(3849) = p(3)*p(731)
    p(3850) = p(12)*p(551)
    p(3851) = p(12)*p(552)
    p(3852) = p(12)*p(553)
    p(3853) = p(12)*p(554)
    p(3854) = p(12)*p(555)
    p(3855) = p(12)*p(556)
    p(3856) = p(7)*p(731)
    p(3857) = p(12)*p(558)
    p(3858) = p(12)*p(559)
    p(3859) = p(12)*p(560)
    p(3860) = p(12)*p(561)
    p(3861) = p(12)*p(562)
    p(3862) = p(12)*p(563)
    p(3863) = p(12)*p(564)
    p(3864) = p(12)*p(565)
    p(3865) = p(12)*p(566)
    p(3866) = p(1)*p(567)
    p(3867) = p(1)*p(568)
    p(3868) = p(1)*p(733)
    p(3869) = p(1)*p(569)
    p(3870) = p(2)*p(570)
    p(3871) = p(1)*p(571)
    p(3872) = p(2)*p(572)
    p(3873) = p(1)*p(734)
    p(3874) = p(2)*p(734)
    p(3875) = p(1)*p(573)
    p(3876) = p(2)*p(574)
    p(3877) = p(3)*p(575)
    p(3878) = p(1)*p(576)
    p(3879) = p(2)*p(577)
    p(3880) = p(3)*p(578)
    p(3881) = p(19)*p(19)
    p(3882) = p(1)*p(735)
    p(3883) = p(2)*p(735)
    p(3884) = p(3)*p(735)
    p(3885) = p(19)*p(103)
    p(3886) = p(1)*p(580)
    p(3887) = p(2)*p(581)
    p(3888) = p(3)*p(582)
    p(3889) = p(4)*p(583) - p(2612)
    p(3890) = p(4)*p(584) - p(2616)
    p(3891) = p(1)*p(585)
    p(3892) = p(2)*p(586)
    p(3893) = p(3)*p(587)
    p(3894) = p(4)*p(588) - p(2631)
    p(3895) = p(24)*p(24)
    p(3896) = p(4)*p(590) - p(2631)
    p(3897) = p(1)*p(736)
    p(3898) = p(2)*p(736)
    p(3899) = p(3)*p(736)
    p(3900) = p(5)*p(588) - p(2627)
    p(3901) = p(24)*p(104)
    p(3902) = p(4)*p(736) - p(3900)
    p(3903) = p(1)*p(591)
    p(3904) = p(2)*p(592)
    p(3905) = p(3)*p(593)
    p(3906) = p(4)*p(594) - p(2659)
    p(3907) = p(5)*p(595) - p(2671)
    p(3908) = p(4)*p(596) - p(2664)
    p(3909) = p(5)*p(597) - p(2677)
    p(3910) = p(1)*p(598)
    p(3911) = p(2)*p(599)
    p(3912) = p(3)*p(600)
    p(3913) = p(4)*p(601) - p(2698)
    p(3914) = p(5)*p(602) - p(2705)
    p(3915) = p(31)*p(31)
    p(3916) = p(4)*p(604) - p(2698)
    p(3917) = p(5)*p(605) - p(2705)
    p(3918) = p(1)*p(737)
    p(3919) = p(2)*p(737)
    p(3920) = p(3)*p(737)
    p(3921) = p(6)*p(601) - p(2693)
    p(3922) = p(6)*p(602) - p(2694)
    p(3923) = p(31)*p(105)
    p(3924) = p(4)*p(737) - p(3921)
    p(3925) = p(5)*p(737) - p(3922)
    p(3926) = p(1)*p(606)
    p(3927) = p(2)*p(607)
    p(3928) = p(3)*p(608)
    p(3929) = p(7)*p(735)
    p(3930) = p(7)*p(736)
    p(3931) = p(7)*p(737)
    p(3932) = p(1)*p(612)
    p(3933) = p(2)*p(613)
    p(3934) = p(3)*p(614)
    p(3935) = p(7)*p(609)
    p(3936) = p(7)*p(610)
    p(3937) = p(7)*p(611)
    p(3938) = p(1)*p(738)
    p(3939) = p(2)*p(738)
    p(3940) = p(3)*p(738)
    p(3941) = p(7)*p(615)
    p(3942) = p(7)*p(616)
    p(3943) = p(7)*p(617)
    p(3944) = p(1)*p(618)
    p(3945) = p(2)*p(619)
    p(3946) = p(3)*p(620)
    p(3947) = p(8)*p(735)
    p(3948) = p(8)*p(736)
    p(3949) = p(8)*p(737)
    p(3950) = p(7)*p(624)
    p(3951) = p(1)*p(625)
    p(3952) = p(2)*p(626)
    p(3953) = p(3)*p(627)
    p(3954) = p(103)*p(107)
    p(3955) = p(104)*p(107)
    p(3956) = p(105)*p(107)
    p(3957) = p(7)*p(631)
    p(3958) = p(47)*p(47)
    p(3959) = p(1)*p(739)
    p(3960) = p(2)*p(739)
    p(3961) = p(3)*p(739)
    p(3962) = p(4)*p(739)
    p(3963) = p(5)*p(739)
    p(3964) = p(6)*p(739)
    p(3965) = p(7)*p(739)
    p(3966) = p(47)*p(107)
    p(3967) = p(1)*p(633)
    p(3968) = p(2)*p(634)
    p(3969) = p(3)*p(635)
    p(3970) = p(9)*p(735)
    p(3971) = p(9)*p(736)
    p(3972) = p(9)*p(737)
    p(3973) = p(7)*p(639)
    p(3974) = p(8)*p(640) - p(2939)
    p(3975) = p(8)*p(641) - p(2947)
    p(3976) = p(1)*p(642)
    p(3977) = p(2)*p(643)
    p(3978) = p(3)*p(644)
    p(3979) = p(103)*p(108)
    p(3980) = p(104)*p(108)
    p(3981) = p(105)*p(108)
    p(3982) = p(7)*p(648)
    p(3983) = p(8)*p(649) - p(2998)
    p(3984) = p(56)*p(56)
    p(3985) = p(8)*p(651) - p(2998)
    p(3986) = p(1)*p(740)
    p(3987) = p(2)*p(740)
    p(3988) = p(3)*p(740)
    p(3989) = p(4)*p(740)
    p(3990) = p(5)*p(740)
    p(3991) = p(6)*p(740)
    p(3992) = p(7)*p(740)
    p(3993) = p(9)*p(649) - p(2990)
    p(3994) = p(56)*p(108)
    p(3995) = p(8)*p(740) - p(3993)
    p(3996) = p(1)*p(652)
    p(3997) = p(2)*p(653)
    p(3998) = p(3)*p(654)
    p(3999) = p(10)*p(735)
    p(4000) = p(10)*p(736)
    p(4001) = p(10)*p(737)
    p(4002) = p(7)*p(658)
    p(4003) = p(8)*p(659) - p(3095)
    p(4004) = p(9)*p(660) - p(3115)
    p(4005) = p(8)*p(661) - p(3104)
    p(4006) = p(9)*p(662) - p(3125)
    p(4007) = p(1)*p(663)
    p(4008) = p(2)*p(664)
    p(4009) = p(3)*p(665)
    p(4010) = p(103)*p(109)
    p(4011) = p(104)*p(109)
    p(4012) = p(105)*p(109)
    p(4013) = p(7)*p(669)
    p(4014) = p(8)*p(670) - p(3186)
    p(4015) = p(9)*p(671) - p(3197)
    p(4016) = p(67)*p(67)
    p(4017) = p(8)*p(673) - p(3186)
    p(4018) = p(9)*p(674) - p(3197)
    p(4019) = p(1)*p(741)
    p(4020) = p(2)*p(741)
    p(4021) = p(3)*p(741)
    p(4022) = p(4)*p(741)
    p(4023) = p(5)*p(741)
    p(4024) = p(6)*p(741)
    p(4025) = p(7)*p(741)
    p(4026) = p(10)*p(670) - p(3177)
    p(4027) = p(10)*p(671) - p(3178)
    p(4028) = p(67)*p(109)
    p(4029) = p(8)*p(741) - p(4026)
    p(4030) = p(9)*p(741) - p(4027)
    p(4031) = p(1)*p(675)
    p(4032) = p(2)*p(676)
    p(4033) = p(3)*p(677)
    p(4034) = p(4)*p(678) - p(3233)
    p(4035) = p(5)*p(679) - p(3246)
    p(4036) = p(6)*p(680) - p(3261)
    p(4037) = p(4)*p(681) - p(3239)
    p(4038) = p(5)*p(682) - p(3253)
    p(4039) = p(6)*p(683) - p(3269)
    p(4040) = p(7)*p(684)
    p(4041) = p(8)*p(685) - p(3383)
    p(4042) = p(9)*p(686) - p(3412)
    p(4043) = p(10)*p(687) - p(3443)
    p(4044) = p(8)*p(688) - p(3396)
    p(4045) = p(9)*p(689) - p(3426)
    p(4046) = p(10)*p(690) - p(3458)
    p(4047) = p(1)*p(691)
    p(4048) = p(2)*p(692)
    p(4049) = p(3)*p(693)
    p(4050) = p(4)*p(694) - p(3494)
    p(4051) = p(5)*p(695) - p(3501)
    p(4052) = p(6)*p(696) - p(3509)
    p(4053) = p(4)*p(697) - p(3494)
    p(4054) = p(5)*p(698) - p(3501)
    p(4055) = p(6)*p(699) - p(3509)
    p(4056) = p(7)*p(700)
    p(4057) = p(8)*p(701) - p(3591)
    p(4058) = p(9)*p(702) - p(3607)
    p(4059) = p(10)*p(703) - p(3624)
    p(4060) = p(83)*p(83) - p(2160) - p(2160)
    p(4061) = p(84)*p(84) - p(2160) - p(2160)
    p(4062) = p(8)*p(706) - p(3591)
    p(4063) = p(9)*p(707) - p(3607)
    p(4064) = p(10)*p(708) - p(3624)
    p(4065) = p(88)*p(88) - p(2160) - p(2160)
    p(4066) = p(1)*p(742)
    p(4067) = p(2)*p(742)
    p(4068) = p(3)*p(742)
    p(4069) = p(11)*p(694) - p(3632) - p(3570) - p(3557)
    p(4070) = p(11)*p(695) - p(3633) - p(3571) - p(3558)
    p(4071) = p(11)*p(696) - p(3634) - p(3572) - p(3559)
    p(4072) = p(4)*p(742) - p(4069)
    p(4073) = p(5)*p(742) - p(4070)
    p(4074) = p(6)*p(742) - p(4071)
    p(4075) = p(7)*p(742)
    p(4076) = p(11)*p(701) - p(3639) - p(3577) - p(3564)
    p(4077) = p(11)*p(702) - p(3640) - p(3578) - p(3565)
    p(4078) = p(11)*p(703) - p(3641) - p(3579) - p(3566)
    p(4079) = p(83)*p(110) - p(3643)
    p(4080) = p(84)*p(110) - p(3642)
    p(4081) = p(8)*p(742) - p(4076)
    p(4082) = p(9)*p(742) - p(4077)
    p(4083) = p(10)*p(742) - p(4078)
    p(4084) = p(88)*p(110) - p(3580)
    p(4085) = p(1)*p(710)
    p(4086) = p(2)*p(711)
    p(4087) = p(3)*p(712)
    p(4088) = p(12)*p(735)
    p(4089) = p(12)*p(736)
    p(4090) = p(12)*p(737)
    p(4091) = p(7)*p(716)
    p(4092) = p(12)*p(739)
    p(4093) = p(12)*p(740)
    p(4094) = p(12)*p(741)
    p(4095) = p(12)*p(742)
    p(4096) = p(1)*p(721)
    p(4097) = p(2)*p(722)
    p(4098) = p(3)*p(723)
    p(4099) = p(12)*p(713)
    p(4100) = p(12)*p(714)
    p(4101) = p(12)*p(715)
    p(4102) = p(7)*p(727)
    p(4103) = p(12)*p(717)
    p(4104) = p(12)*p(718)
    p(4105) = p(12)*p(719)
    p(4106) = p(12)*p(720)
    p(4107) = p(1)*p(743)
    p(4108) = p(2)*p(743)
    p(4109) = p(3)*p(743)
    p(4110) = p(12)*p(724)
    p(4111) = p(12)*p(725)
    p(4112) = p(12)*p(726)
    p(4113) = p(7)*p(743)
    p(4114) = p(12)*p(728)
    p(4115) = p(12)*p(729)
    p(4116) = p(12)*p(730)
    p(4117) = p(12)*p(731)
    p(4118) = p(1)*p(732)
    p(4119) = p(2)*p(733)
    p(4120) = p(3)*p(734)
    p(4121) = p(4)*p(735) - p(3885)
    p(4122) = p(5)*p(736) - p(3901)
    p(4123) = p(6)*p(737) - p(3923)
    p(4124) = p(7)*p(738)
    p(4125) = p(8)*p(739) - p(3966)
    p(4126) = p(9)*p(740) - p(3994)
    p(4127) = p(10)*p(741) - p(4028)
    p(4128) = p(11)*p(742) - p(4084) - p(4080) - p(4079)
    p(4129) = p(12)*p(743)

    return
  end subroutine evpoly

end module bemsa
