# Supplementary material for: Efficient Generation of Permutationally Invariant Potential Energy Surfaces for Large Molecules
Source: J Chem Theory Comput. 2020 Mar 26;16(5):3264–72. doi: 10.1021/acs.jctc.0c00001 (PMC7997398; doi:10.1021/acs.jctc.0c00001)
Supplement: Supplementary file 2 — ct0c00001_si_002.zip [file ct0c00001_si_002.zip › FilesForJCTC/22111_4/MOL_2_2_1_1_1_4.BAS]

   0  0  1  1 : 0 0 0 0 0 0 0 0 0 0 0 0 0 0 0 0 0 0 0 0 0 
   1  1  1  1 : 0 0 0 0 0 0 0 0 0 0 0 0 0 0 0 0 0 0 0 0 1 
   2  1  1  1 : 0 0 0 0 0 0 0 0 0 0 0 0 0 0 0 0 0 0 0 1 0 
   3  1  1  1 : 0 0 0 0 0 0 0 0 0 0 0 0 0 0 0 0 0 0 1 0 0 
   4  1  2  1 : 0 0 0 0 0 0 0 0 0 0 0 0 0 0 0 0 0 1 0 0 0 
   4  1  2  2 : 0 0 0 0 0 0 0 0 0 0 0 0 0 0 1 0 0 0 0 0 0 
   5  1  2  1 : 0 0 0 0 0 0 0 0 0 0 0 0 0 0 0 0 1 0 0 0 0 
   5  1  2  2 : 0 0 0 0 0 0 0 0 0 0 0 0 0 1 0 0 0 0 0 0 0 
   6  1  2  1 : 0 0 0 0 0 0 0 0 0 0 0 0 0 0 0 1 0 0 0 0 0 
   6  1  2  2 : 0 0 0 0 0 0 0 0 0 0 0 0 1 0 0 0 0 0 0 0 0 
   7  1  1  1 : 0 0 0 0 0 0 0 0 0 0 0 1 0 0 0 0 0 0 0 0 0 
   8  1  2  1 : 0 0 0 0 0 0 0 0 0 0 1 0 0 0 0 0 0 0 0 0 0 
   8  1  2  2 : 0 0 0 0 0 1 0 0 0 0 0 0 0 0 0 0 0 0 0 0 0 
   9  1  2  1 : 0 0 0 0 0 0 0 0 0 1 0 0 0 0 0 0 0 0 0 0 0 
   9  1  2  2 : 0 0 0 0 1 0 0 0 0 0 0 0 0 0 0 0 0 0 0 0 0 
  10  1  2  1 : 0 0 0 0 0 0 0 0 1 0 0 0 0 0 0 0 0 0 0 0 0 
  10  1  2  2 : 0 0 0 1 0 0 0 0 0 0 0 0 0 0 0 0 0 0 0 0 0 
  11  1  4  1 : 0 0 0 0 0 0 0 1 0 0 0 0 0 0 0 0 0 0 0 0 0 
  11  1  4  2 : 0 0 0 0 0 0 1 0 0 0 0 0 0 0 0 0 0 0 0 0 0 
  11  1  4  3 : 0 0 1 0 0 0 0 0 0 0 0 0 0 0 0 0 0 0 0 0 0 
  11  1  4  4 : 0 1 0 0 0 0 0 0 0 0 0 0 0 0 0 0 0 0 0 0 0 
  12  1  1  1 : 1 0 0 0 0 0 0 0 0 0 0 0 0 0 0 0 0 0 0 0 0 
  13  2  1  1 : 0 0 0 0 0 0 0 0 0 0 0 0 0 0 0 0 0 0 0 1 1 
  14  2  1  1 : 0 0 0 0 0 0 0 0 0 0 0 0 0 0 0 0 0 0 1 0 1 
  15  2  1  1 : 0 0 0 0 0 0 0 0 0 0 0 0 0 0 0 0 0 0 1 1 0 
  16  2  2  1 : 0 0 0 0 0 0 0 0 0 0 0 0 0 0 0 0 0 1 0 0 1 
  16  2  2  2 : 0 0 0 0 0 0 0 0 0 0 0 0 0 0 1 0 0 0 0 0 1 
  17  2  2  1 : 0 0 0 0 0 0 0 0 0 0 0 0 0 0 0 0 0 1 0 1 0 
  17  2  2  2 : 0 0 0 0 0 0 0 0 0 0 0 0 0 0 1 0 0 0 0 1 0 
  18  2  2  1 : 0 0 0 0 0 0 0 0 0 0 0 0 0 0 0 0 0 1 1 0 0 
  18  2  2  2 : 0 0 0 0 0 0 0 0 0 0 0 0 0 0 1 0 0 0 1 0 0 
  19  2  1  1 : 0 0 0 0 0 0 0 0 0 0 0 0 0 0 1 0 0 1 0 0 0 
  20  2  2  1 : 0 0 0 0 0 0 0 0 0 0 0 0 0 0 0 0 1 0 0 0 1 
  20  2  2  2 : 0 0 0 0 0 0 0 0 0 0 0 0 0 1 0 0 0 0 0 0 1 
  21  2  2  1 : 0 0 0 0 0 0 0 0 0 0 0 0 0 0 0 0 1 0 0 1 0 
  21  2  2  2 : 0 0 0 0 0 0 0 0 0 0 0 0 0 1 0 0 0 0 0 1 0 
  22  2  2  1 : 0 0 0 0 0 0 0 0 0 0 0 0 0 0 0 0 1 0 1 0 0 
  22  2  2  2 : 0 0 0 0 0 0 0 0 0 0 0 0 0 1 0 0 0 0 1 0 0 
  23  2  2  1 : 0 0 0 0 0 0 0 0 0 0 0 0 0 0 1 0 1 0 0 0 0 
  23  2  2  2 : 0 0 0 0 0 0 0 0 0 0 0 0 0 1 0 0 0 1 0 0 0 
  24  2  1  1 : 0 0 0 0 0 0 0 0 0 0 0 0 0 1 0 0 1 0 0 0 0 
  25  2  2  1 : 0 0 0 0 0 0 0 0 0 0 0 0 0 0 0 0 1 1 0 0 0 
  25  2  2  2 : 0 0 0 0 0 0 0 0 0 0 0 0 0 1 1 0 0 0 0 0 0 
  26  2  2  1 : 0 0 0 0 0 0 0 0 0 0 0 0 0 0 0 1 0 0 0 0 1 
  26  2  2  2 : 0 0 0 0 0 0 0 0 0 0 0 0 1 0 0 0 0 0 0 0 1 
  27  2  2  1 : 0 0 0 0 0 0 0 0 0 0 0 0 0 0 0 1 0 0 0 1 0 
  27  2  2  2 : 0 0 0 0 0 0 0 0 0 0 0 0 1 0 0 0 0 0 0 1 0 
  28  2  2  1 : 0 0 0 0 0 0 0 0 0 0 0 0 0 0 0 1 0 0 1 0 0 
  28  2  2  2 : 0 0 0 0 0 0 0 0 0 0 0 0 1 0 0 0 0 0 1 0 0 
  29  2  2  1 : 0 0 0 0 0 0 0 0 0 0 0 0 0 0 1 1 0 0 0 0 0 
  29  2  2  2 : 0 0 0 0 0 0 0 0 0 0 0 0 1 0 0 0 0 1 0 0 0 
  30  2  2  1 : 0 0 0 0 0 0 0 0 0 0 0 0 0 1 0 1 0 0 0 0 0 
  30  2  2  2 : 0 0 0 0 0 0 0 0 0 0 0 0 1 0 0 0 1 0 0 0 0 
  31  2  1  1 : 0 0 0 0 0 0 0 0 0 0 0 0 1 0 0 1 0 0 0 0 0 
  32  2  2  1 : 0 0 0 0 0 0 0 0 0 0 0 0 0 0 0 1 0 1 0 0 0 
  32  2  2  2 : 0 0 0 0 0 0 0 0 0 0 0 0 1 0 1 0 0 0 0 0 0 
  33  2  2  1 : 0 0 0 0 0 0 0 0 0 0 0 0 0 0 0 1 1 0 0 0 0 
  33  2  2  2 : 0 0 0 0 0 0 0 0 0 0 0 0 1 1 0 0 0 0 0 0 0 
  34  2  1  1 : 0 0 0 0 0 0 0 0 0 0 0 1 0 0 0 0 0 0 0 0 1 
  35  2  1  1 : 0 0 0 0 0 0 0 0 0 0 0 1 0 0 0 0 0 0 0 1 0 
  36  2  1  1 : 0 0 0 0 0 0 0 0 0 0 0 1 0 0 0 0 0 0 1 0 0 
  37  2  2  1 : 0 0 0 0 0 0 0 0 0 0 0 1 0 0 0 0 0 1 0 0 0 
  37  2  2  2 : 0 0 0 0 0 0 0 0 0 0 0 1 0 0 1 0 0 0 0 0 0 
  38  2  2  1 : 0 0 0 0 0 0 0 0 0 0 0 1 0 0 0 0 1 0 0 0 0 
  38  2  2  2 : 0 0 0 0 0 0 0 0 0 0 0 1 0 1 0 0 0 0 0 0 0 
  39  2  2  1 : 0 0 0 0 0 0 0 0 0 0 0 1 0 0 0 1 0 0 0 0 0 
  39  2  2  2 : 0 0 0 0 0 0 0 0 0 0 0 1 1 0 0 0 0 0 0 0 0 
  40  2  2  1 : 0 0 0 0 0 0 0 0 0 0 1 0 0 0 0 0 0 0 0 0 1 
  40  2  2  2 : 0 0 0 0 0 1 0 0 0 0 0 0 0 0 0 0 0 0 0 0 1 
  41  2  2  1 : 0 0 0 0 0 0 0 0 0 0 1 0 0 0 0 0 0 0 0 1 0 
  41  2  2  2 : 0 0 0 0 0 1 0 0 0 0 0 0 0 0 0 0 0 0 0 1 0 
  42  2  2  1 : 0 0 0 0 0 0 0 0 0 0 1 0 0 0 0 0 0 0 1 0 0 
  42  2  2  2 : 0 0 0 0 0 1 0 0 0 0 0 0 0 0 0 0 0 0 1 0 0 
  43  2  4  1 : 0 0 0 0 0 0 0 0 0 0 1 0 0 0 0 0 0 1 0 0 0 
  43  2  4  2 : 0 0 0 0 0 0 0 0 0 0 1 0 0 0 1 0 0 0 0 0 0 
  43  2  4  3 : 0 0 0 0 0 1 0 0 0 0 0 0 0 0 0 0 0 1 0 0 0 
  43  2  4  4 : 0 0 0 0 0 1 0 0 0 0 0 0 0 0 1 0 0 0 0 0 0 
  44  2  4  1 : 0 0 0 0 0 0 0 0 0 0 1 0 0 0 0 0 1 0 0 0 0 
  44  2  4  2 : 0 0 0 0 0 0 0 0 0 0 1 0 0 1 0 0 0 0 0 0 0 
  44  2  4  3 : 0 0 0 0 0 1 0 0 0 0 0 0 0 0 0 0 1 0 0 0 0 
  44  2  4  4 : 0 0 0 0 0 1 0 0 0 0 0 0 0 1 0 0 0 0 0 0 0 
  45  2  4  1 : 0 0 0 0 0 0 0 0 0 0 1 0 0 0 0 1 0 0 0 0 0 
  45  2  4  2 : 0 0 0 0 0 0 0 0 0 0 1 0 1 0 0 0 0 0 0 0 0 
  45  2  4  3 : 0 0 0 0 0 1 0 0 0 0 0 0 0 0 0 1 0 0 0 0 0 
  45  2  4  4 : 0 0 0 0 0 1 0 0 0 0 0 0 1 0 0 0 0 0 0 0 0 
  46  2  2  1 : 0 0 0 0 0 0 0 0 0 0 1 1 0 0 0 0 0 0 0 0 0 
  46  2  2  2 : 0 0 0 0 0 1 0 0 0 0 0 1 0 0 0 0 0 0 0 0 0 
  47  2  1  1 : 0 0 0 0 0 1 0 0 0 0 1 0 0 0 0 0 0 0 0 0 0 
  48  2  2  1 : 0 0 0 0 0 0 0 0 0 1 0 0 0 0 0 0 0 0 0 0 1 
  48  2  2  2 : 0 0 0 0 1 0 0 0 0 0 0 0 0 0 0 0 0 0 0 0 1 
  49  2  2  1 : 0 0 0 0 0 0 0 0 0 1 0 0 0 0 0 0 0 0 0 1 0 
  49  2  2  2 : 0 0 0 0 1 0 0 0 0 0 0 0 0 0 0 0 0 0 0 1 0 
  50  2  2  1 : 0 0 0 0 0 0 0 0 0 1 0 0 0 0 0 0 0 0 1 0 0 
  50  2  2  2 : 0 0 0 0 1 0 0 0 0 0 0 0 0 0 0 0 0 0 1 0 0 
  51  2  4  1 : 0 0 0 0 0 0 0 0 0 1 0 0 0 0 0 0 0 1 0 0 0 
  51  2  4  2 : 0 0 0 0 0 0 0 0 0 1 0 0 0 0 1 0 0 0 0 0 0 
  51  2  4  3 : 0 0 0 0 1 0 0 0 0 0 0 0 0 0 0 0 0 1 0 0 0 
  51  2  4  4 : 0 0 0 0 1 0 0 0 0 0 0 0 0 0 1 0 0 0 0 0 0 
  52  2  4  1 : 0 0 0 0 0 0 0 0 0 1 0 0 0 0 0 0 1 0 0 0 0 
  52  2  4  2 : 0 0 0 0 0 0 0 0 0 1 0 0 0 1 0 0 0 0 0 0 0 
  52  2  4  3 : 0 0 0 0 1 0 0 0 0 0 0 0 0 0 0 0 1 0 0 0 0 
  52  2  4  4 : 0 0 0 0 1 0 0 0 0 0 0 0 0 1 0 0 0 0 0 0 0 
  53  2  4  1 : 0 0 0 0 0 0 0 0 0 1 0 0 0 0 0 1 0 0 0 0 0 
  53  2  4  2 : 0 0 0 0 0 0 0 0 0 1 0 0 1 0 0 0 0 0 0 0 0 
  53  2  4  3 : 0 0 0 0 1 0 0 0 0 0 0 0 0 0 0 1 0 0 0 0 0 
  53  2  4  4 : 0 0 0 0 1 0 0 0 0 0 0 0 1 0 0 0 0 0 0 0 0 
  54  2  2  1 : 0 0 0 0 0 0 0 0 0 1 0 1 0 0 0 0 0 0 0 0 0 
  54  2  2  2 : 0 0 0 0 1 0 0 0 0 0 0 1 0 0 0 0 0 0 0 0 0 
  55  2  2  1 : 0 0 0 0 0 1 0 0 0 1 0 0 0 0 0 0 0 0 0 0 0 
  55  2  2  2 : 0 0 0 0 1 0 0 0 0 0 1 0 0 0 0 0 0 0 0 0 0 
  56  2  1  1 : 0 0 0 0 1 0 0 0 0 1 0 0 0 0 0 0 0 0 0 0 0 
  57  2  2  1 : 0 0 0 0 0 0 0 0 0 1 1 0 0 0 0 0 0 0 0 0 0 
  57  2  2  2 : 0 0 0 0 1 1 0 0 0 0 0 0 0 0 0 0 0 0 0 0 0 
  58  2  2  1 : 0 0 0 0 0 0 0 0 1 0 0 0 0 0 0 0 0 0 0 0 1 
  58  2  2  2 : 0 0 0 1 0 0 0 0 0 0 0 0 0 0 0 0 0 0 0 0 1 
  59  2  2  1 : 0 0 0 0 0 0 0 0 1 0 0 0 0 0 0 0 0 0 0 1 0 
  59  2  2  2 : 0 0 0 1 0 0 0 0 0 0 0 0 0 0 0 0 0 0 0 1 0 
  60  2  2  1 : 0 0 0 0 0 0 0 0 1 0 0 0 0 0 0 0 0 0 1 0 0 
  60  2  2  2 : 0 0 0 1 0 0 0 0 0 0 0 0 0 0 0 0 0 0 1 0 0 
  61  2  4  1 : 0 0 0 0 0 0 0 0 1 0 0 0 0 0 0 0 0 1 0 0 0 
  61  2  4  2 : 0 0 0 0 0 0 0 0 1 0 0 0 0 0 1 0 0 0 0 0 0 
  61  2  4  3 : 0 0 0 1 0 0 0 0 0 0 0 0 0 0 0 0 0 1 0 0 0 
  61  2  4  4 : 0 0 0 1 0 0 0 0 0 0 0 0 0 0 1 0 0 0 0 0 0 
  62  2  4  1 : 0 0 0 0 0 0 0 0 1 0 0 0 0 0 0 0 1 0 0 0 0 
  62  2  4  2 : 0 0 0 0 0 0 0 0 1 0 0 0 0 1 0 0 0 0 0 0 0 
  62  2  4  3 : 0 0 0 1 0 0 0 0 0 0 0 0 0 0 0 0 1 0 0 0 0 
  62  2  4  4 : 0 0 0 1 0 0 0 0 0 0 0 0 0 1 0 0 0 0 0 0 0 
  63  2  4  1 : 0 0 0 0 0 0 0 0 1 0 0 0 0 0 0 1 0 0 0 0 0 
  63  2  4  2 : 0 0 0 0 0 0 0 0 1 0 0 0 1 0 0 0 0 0 0 0 0 
  63  2  4  3 : 0 0 0 1 0 0 0 0 0 0 0 0 0 0 0 1 0 0 0 0 0 
  63  2  4  4 : 0 0 0 1 0 0 0 0 0 0 0 0 1 0 0 0 0 0 0 0 0 
  64  2  2  1 : 0 0 0 0 0 0 0 0 1 0 0 1 0 0 0 0 0 0 0 0 0 
  64  2  2  2 : 0 0 0 1 0 0 0 0 0 0 0 1 0 0 0 0 0 0 0 0 0 
  65  2  2  1 : 0 0 0 0 0 1 0 0 1 0 0 0 0 0 0 0 0 0 0 0 0 
  65  2  2  2 : 0 0 0 1 0 0 0 0 0 0 1 0 0 0 0 0 0 0 0 0 0 
  66  2  2  1 : 0 0 0 0 1 0 0 0 1 0 0 0 0 0 0 0 0 0 0 0 0 
  66  2  2  2 : 0 0 0 1 0 0 0 0 0 1 0 0 0 0 0 0 0 0 0 0 0 
  67  2  1  1 : 0 0 0 1 0 0 0 0 1 0 0 0 0 0 0 0 0 0 0 0 0 
  68  2  2  1 : 0 0 0 0 0 0 0 0 1 0 1 0 0 0 0 0 0 0 0 0 0 
  68  2  2  2 : 0 0 0 1 0 1 0 0 0 0 0 0 0 0 0 0 0 0 0 0 0 
  69  2  2  1 : 0 0 0 0 0 0 0 0 1 1 0 0 0 0 0 0 0 0 0 0 0 
  69  2  2  2 : 0 0 0 1 1 0 0 0 0 0 0 0 0 0 0 0 0 0 0 0 0 
  70  2  4  1 : 0 0 0 0 0 0 0 1 0 0 0 0 0 0 0 0 0 0 0 0 1 
  70  2  4  2 : 0 0 0 0 0 0 1 0 0 0 0 0 0 0 0 0 0 0 0 0 1 
  70  2  4  3 : 0 0 1 0 0 0 0 0 0 0 0 0 0 0 0 0 0 0 0 0 1 
  70  2  4  4 : 0 1 0 0 0 0 0 0 0 0 0 0 0 0 0 0 0 0 0 0 1 
  71  2  4  1 : 0 0 0 0 0 0 0 1 0 0 0 0 0 0 0 0 0 0 0 1 0 
  71  2  4  2 : 0 0 0 0 0 0 1 0 0 0 0 0 0 0 0 0 0 0 0 1 0 
  71  2  4  3 : 0 0 1 0 0 0 0 0 0 0 0 0 0 0 0 0 0 0 0 1 0 
  71  2  4  4 : 0 1 0 0 0 0 0 0 0 0 0 0 0 0 0 0 0 0 0 1 0 
  72  2  4  1 : 0 0 0 0 0 0 0 1 0 0 0 0 0 0 0 0 0 0 1 0 0 
  72  2  4  2 : 0 0 0 0 0 0 1 0 0 0 0 0 0 0 0 0 0 0 1 0 0 
  72  2  4  3 : 0 0 1 0 0 0 0 0 0 0 0 0 0 0 0 0 0 0 1 0 0 
  72  2  4  4 : 0 1 0 0 0 0 0 0 0 0 0 0 0 0 0 0 0 0 1 0 0 
  73  2  4  1 : 0 0 0 0 0 0 0 1 0 0 0 0 0 0 1 0 0 0 0 0 0 
  73  2  4  2 : 0 0 0 0 0 0 1 0 0 0 0 0 0 0 0 0 0 1 0 0 0 
  73  2  4  3 : 0 0 1 0 0 0 0 0 0 0 0 0 0 0 1 0 0 0 0 0 0 
  73  2  4  4 : 0 1 0 0 0 0 0 0 0 0 0 0 0 0 0 0 0 1 0 0 0 
  74  2  4  1 : 0 0 0 0 0 0 0 1 0 0 0 0 0 1 0 0 0 0 0 0 0 
  74  2  4  2 : 0 0 0 0 0 0 1 0 0 0 0 0 0 0 0 0 1 0 0 0 0 
  74  2  4  3 : 0 0 1 0 0 0 0 0 0 0 0 0 0 1 0 0 0 0 0 0 0 
  74  2  4  4 : 0 1 0 0 0 0 0 0 0 0 0 0 0 0 0 0 1 0 0 0 0 
  75  2  4  1 : 0 0 0 0 0 0 0 1 0 0 0 0 1 0 0 0 0 0 0 0 0 
  75  2  4  2 : 0 0 0 0 0 0 1 0 0 0 0 0 0 0 0 1 0 0 0 0 0 
  75  2  4  3 : 0 0 1 0 0 0 0 0 0 0 0 0 1 0 0 0 0 0 0 0 0 
  75  2  4  4 : 0 1 0 0 0 0 0 0 0 0 0 0 0 0 0 1 0 0 0 0 0 
  76  2  4  1 : 0 0 0 0 0 0 0 1 0 0 0 0 0 0 0 0 0 1 0 0 0 
  76  2  4  2 : 0 0 0 0 0 0 1 0 0 0 0 0 0 0 1 0 0 0 0 0 0 
  76  2  4  3 : 0 0 1 0 0 0 0 0 0 0 0 0 0 0 0 0 0 1 0 0 0 
  76  2  4  4 : 0 1 0 0 0 0 0 0 0 0 0 0 0 0 1 0 0 0 0 0 0 
  77  2  4  1 : 0 0 0 0 0 0 0 1 0 0 0 0 0 0 0 0 1 0 0 0 0 
  77  2  4  2 : 0 0 0 0 0 0 1 0 0 0 0 0 0 1 0 0 0 0 0 0 0 
  77  2  4  3 : 0 0 1 0 0 0 0 0 0 0 0 0 0 0 0 0 1 0 0 0 0 
  77  2  4  4 : 0 1 0 0 0 0 0 0 0 0 0 0 0 1 0 0 0 0 0 0 0 
  78  2  4  1 : 0 0 0 0 0 0 0 1 0 0 0 0 0 0 0 1 0 0 0 0 0 
  78  2  4  2 : 0 0 0 0 0 0 1 0 0 0 0 0 1 0 0 0 0 0 0 0 0 
  78  2  4  3 : 0 0 1 0 0 0 0 0 0 0 0 0 0 0 0 1 0 0 0 0 0 
  78  2  4  4 : 0 1 0 0 0 0 0 0 0 0 0 0 1 0 0 0 0 0 0 0 0 
  79  2  4  1 : 0 0 0 0 0 0 0 1 0 0 0 1 0 0 0 0 0 0 0 0 0 
  79  2  4  2 : 0 0 0 0 0 0 1 0 0 0 0 1 0 0 0 0 0 0 0 0 0 
  79  2  4  3 : 0 0 1 0 0 0 0 0 0 0 0 1 0 0 0 0 0 0 0 0 0 
  79  2  4  4 : 0 1 0 0 0 0 0 0 0 0 0 1 0 0 0 0 0 0 0 0 0 
  80  2  4  1 : 0 0 0 0 0 1 0 1 0 0 0 0 0 0 0 0 0 0 0 0 0 
  80  2  4  2 : 0 0 0 0 0 1 1 0 0 0 0 0 0 0 0 0 0 0 0 0 0 
  80  2  4  3 : 0 0 1 0 0 0 0 0 0 0 1 0 0 0 0 0 0 0 0 0 0 
  80  2  4  4 : 0 1 0 0 0 0 0 0 0 0 1 0 0 0 0 0 0 0 0 0 0 
  81  2  4  1 : 0 0 0 0 1 0 0 1 0 0 0 0 0 0 0 0 0 0 0 0 0 
  81  2  4  2 : 0 0 0 0 1 0 1 0 0 0 0 0 0 0 0 0 0 0 0 0 0 
  81  2  4  3 : 0 0 1 0 0 0 0 0 0 1 0 0 0 0 0 0 0 0 0 0 0 
  81  2  4  4 : 0 1 0 0 0 0 0 0 0 1 0 0 0 0 0 0 0 0 0 0 0 
  82  2  4  1 : 0 0 0 1 0 0 0 1 0 0 0 0 0 0 0 0 0 0 0 0 0 
  82  2  4  2 : 0 0 0 1 0 0 1 0 0 0 0 0 0 0 0 0 0 0 0 0 0 
  82  2  4  3 : 0 0 1 0 0 0 0 0 1 0 0 0 0 0 0 0 0 0 0 0 0 
  82  2  4  4 : 0 1 0 0 0 0 0 0 1 0 0 0 0 0 0 0 0 0 0 0 0 
  83  2  2  1 : 0 0 1 0 0 0 1 0 0 0 0 0 0 0 0 0 0 0 0 0 0 
  83  2  2  2 : 0 1 0 0 0 0 0 1 0 0 0 0 0 0 0 0 0 0 0 0 0 
  84  2  2  1 : 0 0 1 0 0 0 0 1 0 0 0 0 0 0 0 0 0 0 0 0 0 
  84  2  2  2 : 0 1 0 0 0 0 1 0 0 0 0 0 0 0 0 0 0 0 0 0 0 
  85  2  4  1 : 0 0 0 0 0 0 0 1 0 0 1 0 0 0 0 0 0 0 0 0 0 
  85  2  4  2 : 0 0 0 0 0 0 1 0 0 0 1 0 0 0 0 0 0 0 0 0 0 
  85  2  4  3 : 0 0 1 0 0 1 0 0 0 0 0 0 0 0 0 0 0 0 0 0 0 
  85  2  4  4 : 0 1 0 0 0 1 0 0 0 0 0 0 0 0 0 0 0 0 0 0 0 
  86  2  4  1 : 0 0 0 0 0 0 0 1 0 1 0 0 0 0 0 0 0 0 0 0 0 
  86  2  4  2 : 0 0 0 0 0 0 1 0 0 1 0 0 0 0 0 0 0 0 0 0 0 
  86  2  4  3 : 0 0 1 0 1 0 0 0 0 0 0 0 0 0 0 0 0 0 0 0 0 
  86  2  4  4 : 0 1 0 0 1 0 0 0 0 0 0 0 0 0 0 0 0 0 0 0 0 
  87  2  4  1 : 0 0 0 0 0 0 0 1 1 0 0 0 0 0 0 0 0 0 0 0 0 
  87  2  4  2 : 0 0 0 0 0 0 1 0 1 0 0 0 0 0 0 0 0 0 0 0 0 
  87  2  4  3 : 0 0 1 1 0 0 0 0 0 0 0 0 0 0 0 0 0 0 0 0 0 
  87  2  4  4 : 0 1 0 1 0 0 0 0 0 0 0 0 0 0 0 0 0 0 0 0 0 
  88  2  2  1 : 0 0 0 0 0 0 1 1 0 0 0 0 0 0 0 0 0 0 0 0 0 
  88  2  2  2 : 0 1 1 0 0 0 0 0 0 0 0 0 0 0 0 0 0 0 0 0 0 
  89  2  1  1 : 1 0 0 0 0 0 0 0 0 0 0 0 0 0 0 0 0 0 0 0 1 
  90  2  1  1 : 1 0 0 0 0 0 0 0 0 0 0 0 0 0 0 0 0 0 0 1 0 
  91  2  1  1 : 1 0 0 0 0 0 0 0 0 0 0 0 0 0 0 0 0 0 1 0 0 
  92  2  2  1 : 1 0 0 0 0 0 0 0 0 0 0 0 0 0 0 0 0 1 0 0 0 
  92  2  2  2 : 1 0 0 0 0 0 0 0 0 0 0 0 0 0 1 0 0 0 0 0 0 
  93  2  2  1 : 1 0 0 0 0 0 0 0 0 0 0 0 0 0 0 0 1 0 0 0 0 
  93  2  2  2 : 1 0 0 0 0 0 0 0 0 0 0 0 0 1 0 0 0 0 0 0 0 
  94  2  2  1 : 1 0 0 0 0 0 0 0 0 0 0 0 0 0 0 1 0 0 0 0 0 
  94  2  2  2 : 1 0 0 0 0 0 0 0 0 0 0 0 1 0 0 0 0 0 0 0 0 
  95  2  1  1 : 1 0 0 0 0 0 0 0 0 0 0 1 0 0 0 0 0 0 0 0 0 
  96  2  2  1 : 1 0 0 0 0 0 0 0 0 0 1 0 0 0 0 0 0 0 0 0 0 
  96  2  2  2 : 1 0 0 0 0 1 0 0 0 0 0 0 0 0 0 0 0 0 0 0 0 
  97  2  2  1 : 1 0 0 0 0 0 0 0 0 1 0 0 0 0 0 0 0 0 0 0 0 
  97  2  2  2 : 1 0 0 0 1 0 0 0 0 0 0 0 0 0 0 0 0 0 0 0 0 
  98  2  2  1 : 1 0 0 0 0 0 0 0 1 0 0 0 0 0 0 0 0 0 0 0 0 
  98  2  2  2 : 1 0 0 1 0 0 0 0 0 0 0 0 0 0 0 0 0 0 0 0 0 
  99  2  4  1 : 1 0 0 0 0 0 0 1 0 0 0 0 0 0 0 0 0 0 0 0 0 
  99  2  4  2 : 1 0 0 0 0 0 1 0 0 0 0 0 0 0 0 0 0 0 0 0 0 
  99  2  4  3 : 1 0 1 0 0 0 0 0 0 0 0 0 0 0 0 0 0 0 0 0 0 
  99  2  4  4 : 1 1 0 0 0 0 0 0 0 0 0 0 0 0 0 0 0 0 0 0 0 
 100  2  1  1 : 0 0 0 0 0 0 0 0 0 0 0 0 0 0 0 0 0 0 0 0 2 
 101  2  1  1 : 0 0 0 0 0 0 0 0 0 0 0 0 0 0 0 0 0 0 0 2 0 
 102  2  1  1 : 0 0 0 0 0 0 0 0 0 0 0 0 0 0 0 0 0 0 2 0 0 
 103  2  2  1 : 0 0 0 0 0 0 0 0 0 0 0 0 0 0 0 0 0 2 0 0 0 
 103  2  2  2 : 0 0 0 0 0 0 0 0 0 0 0 0 0 0 2 0 0 0 0 0 0 
 104  2  2  1 : 0 0 0 0 0 0 0 0 0 0 0 0 0 0 0 0 2 0 0 0 0 
 104  2  2  2 : 0 0 0 0 0 0 0 0 0 0 0 0 0 2 0 0 0 0 0 0 0 
 105  2  2  1 : 0 0 0 0 0 0 0 0 0 0 0 0 0 0 0 2 0 0 0 0 0 
 105  2  2  2 : 0 0 0 0 0 0 0 0 0 0 0 0 2 0 0 0 0 0 0 0 0 
 106  2  1  1 : 0 0 0 0 0 0 0 0 0 0 0 2 0 0 0 0 0 0 0 0 0 
 107  2  2  1 : 0 0 0 0 0 0 0 0 0 0 2 0 0 0 0 0 0 0 0 0 0 
 107  2  2  2 : 0 0 0 0 0 2 0 0 0 0 0 0 0 0 0 0 0 0 0 0 0 
 108  2  2  1 : 0 0 0 0 0 0 0 0 0 2 0 0 0 0 0 0 0 0 0 0 0 
 108  2  2  2 : 0 0 0 0 2 0 0 0 0 0 0 0 0 0 0 0 0 0 0 0 0 
 109  2  2  1 : 0 0 0 0 0 0 0 0 2 0 0 0 0 0 0 0 0 0 0 0 0 
 109  2  2  2 : 0 0 0 2 0 0 0 0 0 0 0 0 0 0 0 0 0 0 0 0 0 
 110  2  4  1 : 0 0 0 0 0 0 0 2 0 0 0 0 0 0 0 0 0 0 0 0 0 
 110  2  4  2 : 0 0 0 0 0 0 2 0 0 0 0 0 0 0 0 0 0 0 0 0 0 
 110  2  4  3 : 0 0 2 0 0 0 0 0 0 0 0 0 0 0 0 0 0 0 0 0 0 
 110  2  4  4 : 0 2 0 0 0 0 0 0 0 0 0 0 0 0 0 0 0 0 0 0 0 
 111  2  1  1 : 2 0 0 0 0 0 0 0 0 0 0 0 0 0 0 0 0 0 0 0 0 
 112  3  1  1 : 0 0 0 0 0 0 0 0 0 0 0 0 0 0 0 0 0 0 1 1 1 
 113  3  2  1 : 0 0 0 0 0 0 0 0 0 0 0 0 0 0 0 0 0 1 0 1 1 
 113  3  2  2 : 0 0 0 0 0 0 0 0 0 0 0 0 0 0 1 0 0 0 0 1 1 
 114  3  2  1 : 0 0 0 0 0 0 0 0 0 0 0 0 0 0 0 0 0 1 1 0 1 
 114  3  2  2 : 0 0 0 0 0 0 0 0 0 0 0 0 0 0 1 0 0 0 1 0 1 
 115  3  2  1 : 0 0 0 0 0 0 0 0 0 0 0 0 0 0 0 0 0 1 1 1 0 
 115  3  2  2 : 0 0 0 0 0 0 0 0 0 0 0 0 0 0 1 0 0 0 1 1 0 
 116  3  1  1 : 0 0 0 0 0 0 0 0 0 0 0 0 0 0 1 0 0 1 0 0 1 
 117  3  1  1 : 0 0 0 0 0 0 0 0 0 0 0 0 0 0 1 0 0 1 0 1 0 
 118  3  1  1 : 0 0 0 0 0 0 0 0 0 0 0 0 0 0 1 0 0 1 1 0 0 
 119  3  2  1 : 0 0 0 0 0 0 0 0 0 0 0 0 0 0 0 0 1 0 0 1 1 
 119  3  2  2 : 0 0 0 0 0 0 0 0 0 0 0 0 0 1 0 0 0 0 0 1 1 
 120  3  2  1 : 0 0 0 0 0 0 0 0 0 0 0 0 0 0 0 0 1 0 1 0 1 
 120  3  2  2 : 0 0 0 0 0 0 0 0 0 0 0 0 0 1 0 0 0 0 1 0 1 
 121  3  2  1 : 0 0 0 0 0 0 0 0 0 0 0 0 0 0 0 0 1 0 1 1 0 
 121  3  2  2 : 0 0 0 0 0 0 0 0 0 0 0 0 0 1 0 0 0 0 1 1 0 
 122  3  2  1 : 0 0 0 0 0 0 0 0 0 0 0 0 0 0 1 0 1 0 0 0 1 
 122  3  2  2 : 0 0 0 0 0 0 0 0 0 0 0 0 0 1 0 0 0 1 0 0 1 
 123  3  2  1 : 0 0 0 0 0 0 0 0 0 0 0 0 0 0 1 0 1 0 0 1 0 
 123  3  2  2 : 0 0 0 0 0 0 0 0 0 0 0 0 0 1 0 0 0 1 0 1 0 
 124  3  2  1 : 0 0 0 0 0 0 0 0 0 0 0 0 0 0 1 0 1 0 1 0 0 
 124  3  2  2 : 0 0 0 0 0 0 0 0 0 0 0 0 0 1 0 0 0 1 1 0 0 
 125  3  1  1 : 0 0 0 0 0 0 0 0 0 0 0 0 0 1 0 0 1 0 0 0 1 
 126  3  1  1 : 0 0 0 0 0 0 0 0 0 0 0 0 0 1 0 0 1 0 0 1 0 
 127  3  1  1 : 0 0 0 0 0 0 0 0 0 0 0 0 0 1 0 0 1 0 1 0 0 
 128  3  2  1 : 0 0 0 0 0 0 0 0 0 0 0 0 0 0 0 0 1 1 0 0 1 
 128  3  2  2 : 0 0 0 0 0 0 0 0 0 0 0 0 0 1 1 0 0 0 0 0 1 
 129  3  2  1 : 0 0 0 0 0 0 0 0 0 0 0 0 0 0 0 0 1 1 0 1 0 
 129  3  2  2 : 0 0 0 0 0 0 0 0 0 0 0 0 0 1 1 0 0 0 0 1 0 
 130  3  2  1 : 0 0 0 0 0 0 0 0 0 0 0 0 0 0 0 0 1 1 1 0 0 
 130  3  2  2 : 0 0 0 0 0 0 0 0 0 0 0 0 0 1 1 0 0 0 1 0 0 
 131  3  2  1 : 0 0 0 0 0 0 0 0 0 0 0 0 0 0 1 0 1 1 0 0 0 
 131  3  2  2 : 0 0 0 0 0 0 0 0 0 0 0 0 0 1 1 0 0 1 0 0 0 
 132  3  2  1 : 0 0 0 0 0 0 0 0 0 0 0 0 0 1 0 0 1 1 0 0 0 
 132  3  2  2 : 0 0 0 0 0 0 0 0 0 0 0 0 0 1 1 0 1 0 0 0 0 
 133  3  2  1 : 0 0 0 0 0 0 0 0 0 0 0 0 0 0 0 1 0 0 0 1 1 
 133  3  2  2 : 0 0 0 0 0 0 0 0 0 0 0 0 1 0 0 0 0 0 0 1 1 
 134  3  2  1 : 0 0 0 0 0 0 0 0 0 0 0 0 0 0 0 1 0 0 1 0 1 
 134  3  2  2 : 0 0 0 0 0 0 0 0 0 0 0 0 1 0 0 0 0 0 1 0 1 
 135  3  2  1 : 0 0 0 0 0 0 0 0 0 0 0 0 0 0 0 1 0 0 1 1 0 
 135  3  2  2 : 0 0 0 0 0 0 0 0 0 0 0 0 1 0 0 0 0 0 1 1 0 
 136  3  2  1 : 0 0 0 0 0 0 0 0 0 0 0 0 0 0 1 1 0 0 0 0 1 
 136  3  2  2 : 0 0 0 0 0 0 0 0 0 0 0 0 1 0 0 0 0 1 0 0 1 
 137  3  2  1 : 0 0 0 0 0 0 0 0 0 0 0 0 0 0 1 1 0 0 0 1 0 
 137  3  2  2 : 0 0 0 0 0 0 0 0 0 0 0 0 1 0 0 0 0 1 0 1 0 
 138  3  2  1 : 0 0 0 0 0 0 0 0 0 0 0 0 0 0 1 1 0 0 1 0 0 
 138  3  2  2 : 0 0 0 0 0 0 0 0 0 0 0 0 1 0 0 0 0 1 1 0 0 
 139  3  2  1 : 0 0 0 0 0 0 0 0 0 0 0 0 0 1 0 1 0 0 0 0 1 
 139  3  2  2 : 0 0 0 0 0 0 0 0 0 0 0 0 1 0 0 0 1 0 0 0 1 
 140  3  2  1 : 0 0 0 0 0 0 0 0 0 0 0 0 0 1 0 1 0 0 0 1 0 
 140  3  2  2 : 0 0 0 0 0 0 0 0 0 0 0 0 1 0 0 0 1 0 0 1 0 
 141  3  2  1 : 0 0 0 0 0 0 0 0 0 0 0 0 0 1 0 1 0 0 1 0 0 
 141  3  2  2 : 0 0 0 0 0 0 0 0 0 0 0 0 1 0 0 0 1 0 1 0 0 
 142  3  2  1 : 0 0 0 0 0 0 0 0 0 0 0 0 0 1 1 1 0 0 0 0 0 
 142  3  2  2 : 0 0 0 0 0 0 0 0 0 0 0 0 1 0 0 0 1 1 0 0 0 
 143  3  1  1 : 0 0 0 0 0 0 0 0 0 0 0 0 1 0 0 1 0 0 0 0 1 
 144  3  1  1 : 0 0 0 0 0 0 0 0 0 0 0 0 1 0 0 1 0 0 0 1 0 
 145  3  1  1 : 0 0 0 0 0 0 0 0 0 0 0 0 1 0 0 1 0 0 1 0 0 
 146  3  2  1 : 0 0 0 0 0 0 0 0 0 0 0 0 0 0 0 1 0 1 0 0 1 
 146  3  2  2 : 0 0 0 0 0 0 0 0 0 0 0 0 1 0 1 0 0 0 0 0 1 
 147  3  2  1 : 0 0 0 0 0 0 0 0 0 0 0 0 0 0 0 1 0 1 0 1 0 
 147  3  2  2 : 0 0 0 0 0 0 0 0 0 0 0 0 1 0 1 0 0 0 0 1 0 
 148  3  2  1 : 0 0 0 0 0 0 0 0 0 0 0 0 0 0 0 1 0 1 1 0 0 
 148  3  2  2 : 0 0 0 0 0 0 0 0 0 0 0 0 1 0 1 0 0 0 1 0 0 
 149  3  2  1 : 0 0 0 0 0 0 0 0 0 0 0 0 0 0 1 1 0 1 0 0 0 
 149  3  2  2 : 0 0 0 0 0 0 0 0 0 0 0 0 1 0 1 0 0 1 0 0 0 
 150  3  2  1 : 0 0 0 0 0 0 0 0 0 0 0 0 0 1 0 1 0 1 0 0 0 
 150  3  2  2 : 0 0 0 0 0 0 0 0 0 0 0 0 1 0 1 0 1 0 0 0 0 
 151  3  2  1 : 0 0 0 0 0 0 0 0 0 0 0 0 1 0 0 1 0 1 0 0 0 
 151  3  2  2 : 0 0 0 0 0 0 0 0 0 0 0 0 1 0 1 1 0 0 0 0 0 
 152  3  2  1 : 0 0 0 0 0 0 0 0 0 0 0 0 0 0 0 1 1 0 0 0 1 
 152  3  2  2 : 0 0 0 0 0 0 0 0 0 0 0 0 1 1 0 0 0 0 0 0 1 
 153  3  2  1 : 0 0 0 0 0 0 0 0 0 0 0 0 0 0 0 1 1 0 0 1 0 
 153  3  2  2 : 0 0 0 0 0 0 0 0 0 0 0 0 1 1 0 0 0 0 0 1 0 
 154  3  2  1 : 0 0 0 0 0 0 0 0 0 0 0 0 0 0 0 1 1 0 1 0 0 
 154  3  2  2 : 0 0 0 0 0 0 0 0 0 0 0 0 1 1 0 0 0 0 1 0 0 
 155  3  2  1 : 0 0 0 0 0 0 0 0 0 0 0 0 0 0 1 1 1 0 0 0 0 
 155  3  2  2 : 0 0 0 0 0 0 0 0 0 0 0 0 1 1 0 0 0 1 0 0 0 
 156  3  2  1 : 0 0 0 0 0 0 0 0 0 0 0 0 0 1 0 1 1 0 0 0 0 
 156  3  2  2 : 0 0 0 0 0 0 0 0 0 0 0 0 1 1 0 0 1 0 0 0 0 
 157  3  2  1 : 0 0 0 0 0 0 0 0 0 0 0 0 1 0 0 1 1 0 0 0 0 
 157  3  2  2 : 0 0 0 0 0 0 0 0 0 0 0 0 1 1 0 1 0 0 0 0 0 
 158  3  2  1 : 0 0 0 0 0 0 0 0 0 0 0 0 0 0 0 1 1 1 0 0 0 
 158  3  2  2 : 0 0 0 0 0 0 0 0 0 0 0 0 1 1 1 0 0 0 0 0 0 
 159  3  1  1 : 0 0 0 0 0 0 0 0 0 0 0 1 0 0 0 0 0 0 0 1 1 
 160  3  1  1 : 0 0 0 0 0 0 0 0 0 0 0 1 0 0 0 0 0 0 1 0 1 
 161  3  1  1 : 0 0 0 0 0 0 0 0 0 0 0 1 0 0 0 0 0 0 1 1 0 
 162  3  2  1 : 0 0 0 0 0 0 0 0 0 0 0 1 0 0 0 0 0 1 0 0 1 
 162  3  2  2 : 0 0 0 0 0 0 0 0 0 0 0 1 0 0 1 0 0 0 0 0 1 
 163  3  2  1 : 0 0 0 0 0 0 0 0 0 0 0 1 0 0 0 0 0 1 0 1 0 
 163  3  2  2 : 0 0 0 0 0 0 0 0 0 0 0 1 0 0 1 0 0 0 0 1 0 
 164  3  2  1 : 0 0 0 0 0 0 0 0 0 0 0 1 0 0 0 0 0 1 1 0 0 
 164  3  2  2 : 0 0 0 0 0 0 0 0 0 0 0 1 0 0 1 0 0 0 1 0 0 
 165  3  1  1 : 0 0 0 0 0 0 0 0 0 0 0 1 0 0 1 0 0 1 0 0 0 
 166  3  2  1 : 0 0 0 0 0 0 0 0 0 0 0 1 0 0 0 0 1 0 0 0 1 
 166  3  2  2 : 0 0 0 0 0 0 0 0 0 0 0 1 0 1 0 0 0 0 0 0 1 
 167  3  2  1 : 0 0 0 0 0 0 0 0 0 0 0 1 0 0 0 0 1 0 0 1 0 
 167  3  2  2 : 0 0 0 0 0 0 0 0 0 0 0 1 0 1 0 0 0 0 0 1 0 
 168  3  2  1 : 0 0 0 0 0 0 0 0 0 0 0 1 0 0 0 0 1 0 1 0 0 
 168  3  2  2 : 0 0 0 0 0 0 0 0 0 0 0 1 0 1 0 0 0 0 1 0 0 
 169  3  2  1 : 0 0 0 0 0 0 0 0 0 0 0 1 0 0 1 0 1 0 0 0 0 
 169  3  2  2 : 0 0 0 0 0 0 0 0 0 0 0 1 0 1 0 0 0 1 0 0 0 
 170  3  1  1 : 0 0 0 0 0 0 0 0 0 0 0 1 0 1 0 0 1 0 0 0 0 
 171  3  2  1 : 0 0 0 0 0 0 0 0 0 0 0 1 0 0 0 0 1 1 0 0 0 
 171  3  2  2 : 0 0 0 0 0 0 0 0 0 0 0 1 0 1 1 0 0 0 0 0 0 
 172  3  2  1 : 0 0 0 0 0 0 0 0 0 0 0 1 0 0 0 1 0 0 0 0 1 
 172  3  2  2 : 0 0 0 0 0 0 0 0 0 0 0 1 1 0 0 0 0 0 0 0 1 
 173  3  2  1 : 0 0 0 0 0 0 0 0 0 0 0 1 0 0 0 1 0 0 0 1 0 
 173  3  2  2 : 0 0 0 0 0 0 0 0 0 0 0 1 1 0 0 0 0 0 0 1 0 
 174  3  2  1 : 0 0 0 0 0 0 0 0 0 0 0 1 0 0 0 1 0 0 1 0 0 
 174  3  2  2 : 0 0 0 0 0 0 0 0 0 0 0 1 1 0 0 0 0 0 1 0 0 
 175  3  2  1 : 0 0 0 0 0 0 0 0 0 0 0 1 0 0 1 1 0 0 0 0 0 
 175  3  2  2 : 0 0 0 0 0 0 0 0 0 0 0 1 1 0 0 0 0 1 0 0 0 
 176  3  2  1 : 0 0 0 0 0 0 0 0 0 0 0 1 0 1 0 1 0 0 0 0 0 
 176  3  2  2 : 0 0 0 0 0 0 0 0 0 0 0 1 1 0 0 0 1 0 0 0 0 
 177  3  1  1 : 0 0 0 0 0 0 0 0 0 0 0 1 1 0 0 1 0 0 0 0 0 
 178  3  2  1 : 0 0 0 0 0 0 0 0 0 0 0 1 0 0 0 1 0 1 0 0 0 
 178  3  2  2 : 0 0 0 0 0 0 0 0 0 0 0 1 1 0 1 0 0 0 0 0 0 
 179  3  2  1 : 0 0 0 0 0 0 0 0 0 0 0 1 0 0 0 1 1 0 0 0 0 
 179  3  2  2 : 0 0 0 0 0 0 0 0 0 0 0 1 1 1 0 0 0 0 0 0 0 
 180  3  2  1 : 0 0 0 0 0 0 0 0 0 0 1 0 0 0 0 0 0 0 0 1 1 
 180  3  2  2 : 0 0 0 0 0 1 0 0 0 0 0 0 0 0 0 0 0 0 0 1 1 
 181  3  2  1 : 0 0 0 0 0 0 0 0 0 0 1 0 0 0 0 0 0 0 1 0 1 
 181  3  2  2 : 0 0 0 0 0 1 0 0 0 0 0 0 0 0 0 0 0 0 1 0 1 
 182  3  2  1 : 0 0 0 0 0 0 0 0 0 0 1 0 0 0 0 0 0 0 1 1 0 
 182  3  2  2 : 0 0 0 0 0 1 0 0 0 0 0 0 0 0 0 0 0 0 1 1 0 
 183  3  4  1 : 0 0 0 0 0 0 0 0 0 0 1 0 0 0 0 0 0 1 0 0 1 
 183  3  4  2 : 0 0 0 0 0 0 0 0 0 0 1 0 0 0 1 0 0 0 0 0 1 
 183  3  4  3 : 0 0 0 0 0 1 0 0 0 0 0 0 0 0 0 0 0 1 0 0 1 
 183  3  4  4 : 0 0 0 0 0 1 0 0 0 0 0 0 0 0 1 0 0 0 0 0 1 
 184  3  4  1 : 0 0 0 0 0 0 0 0 0 0 1 0 0 0 0 0 0 1 0 1 0 
 184  3  4  2 : 0 0 0 0 0 0 0 0 0 0 1 0 0 0 1 0 0 0 0 1 0 
 184  3  4  3 : 0 0 0 0 0 1 0 0 0 0 0 0 0 0 0 0 0 1 0 1 0 
 184  3  4  4 : 0 0 0 0 0 1 0 0 0 0 0 0 0 0 1 0 0 0 0 1 0 
 185  3  4  1 : 0 0 0 0 0 0 0 0 0 0 1 0 0 0 0 0 0 1 1 0 0 
 185  3  4  2 : 0 0 0 0 0 0 0 0 0 0 1 0 0 0 1 0 0 0 1 0 0 
 185  3  4  3 : 0 0 0 0 0 1 0 0 0 0 0 0 0 0 0 0 0 1 1 0 0 
 185  3  4  4 : 0 0 0 0 0 1 0 0 0 0 0 0 0 0 1 0 0 0 1 0 0 
 186  3  2  1 : 0 0 0 0 0 0 0 0 0 0 1 0 0 0 1 0 0 1 0 0 0 
 186  3  2  2 : 0 0 0 0 0 1 0 0 0 0 0 0 0 0 1 0 0 1 0 0 0 
 187  3  4  1 : 0 0 0 0 0 0 0 0 0 0 1 0 0 0 0 0 1 0 0 0 1 
 187  3  4  2 : 0 0 0 0 0 0 0 0 0 0 1 0 0 1 0 0 0 0 0 0 1 
 187  3  4  3 : 0 0 0 0 0 1 0 0 0 0 0 0 0 0 0 0 1 0 0 0 1 
 187  3  4  4 : 0 0 0 0 0 1 0 0 0 0 0 0 0 1 0 0 0 0 0 0 1 
 188  3  4  1 : 0 0 0 0 0 0 0 0 0 0 1 0 0 0 0 0 1 0 0 1 0 
 188  3  4  2 : 0 0 0 0 0 0 0 0 0 0 1 0 0 1 0 0 0 0 0 1 0 
 188  3  4  3 : 0 0 0 0 0 1 0 0 0 0 0 0 0 0 0 0 1 0 0 1 0 
 188  3  4  4 : 0 0 0 0 0 1 0 0 0 0 0 0 0 1 0 0 0 0 0 1 0 
 189  3  4  1 : 0 0 0 0 0 0 0 0 0 0 1 0 0 0 0 0 1 0 1 0 0 
 189  3  4  2 : 0 0 0 0 0 0 0 0 0 0 1 0 0 1 0 0 0 0 1 0 0 
 189  3  4  3 : 0 0 0 0 0 1 0 0 0 0 0 0 0 0 0 0 1 0 1 0 0 
 189  3  4  4 : 0 0 0 0 0 1 0 0 0 0 0 0 0 1 0 0 0 0 1 0 0 
 190  3  4  1 : 0 0 0 0 0 0 0 0 0 0 1 0 0 0 1 0 1 0 0 0 0 
 190  3  4  2 : 0 0 0 0 0 0 0 0 0 0 1 0 0 1 0 0 0 1 0 0 0 
 190  3  4  3 : 0 0 0 0 0 1 0 0 0 0 0 0 0 0 1 0 1 0 0 0 0 
 190  3  4  4 : 0 0 0 0 0 1 0 0 0 0 0 0 0 1 0 0 0 1 0 0 0 
 191  3  2  1 : 0 0 0 0 0 0 0 0 0 0 1 0 0 1 0 0 1 0 0 0 0 
 191  3  2  2 : 0 0 0 0 0 1 0 0 0 0 0 0 0 1 0 0 1 0 0 0 0 
 192  3  4  1 : 0 0 0 0 0 0 0 0 0 0 1 0 0 0 0 0 1 1 0 0 0 
 192  3  4  2 : 0 0 0 0 0 0 0 0 0 0 1 0 0 1 1 0 0 0 0 0 0 
 192  3  4  3 : 0 0 0 0 0 1 0 0 0 0 0 0 0 0 0 0 1 1 0 0 0 
 192  3  4  4 : 0 0 0 0 0 1 0 0 0 0 0 0 0 1 1 0 0 0 0 0 0 
 193  3  4  1 : 0 0 0 0 0 0 0 0 0 0 1 0 0 0 0 1 0 0 0 0 1 
 193  3  4  2 : 0 0 0 0 0 0 0 0 0 0 1 0 1 0 0 0 0 0 0 0 1 
 193  3  4  3 : 0 0 0 0 0 1 0 0 0 0 0 0 0 0 0 1 0 0 0 0 1 
 193  3  4  4 : 0 0 0 0 0 1 0 0 0 0 0 0 1 0 0 0 0 0 0 0 1 
 194  3  4  1 : 0 0 0 0 0 0 0 0 0 0 1 0 0 0 0 1 0 0 0 1 0 
 194  3  4  2 : 0 0 0 0 0 0 0 0 0 0 1 0 1 0 0 0 0 0 0 1 0 
 194  3  4  3 : 0 0 0 0 0 1 0 0 0 0 0 0 0 0 0 1 0 0 0 1 0 
 194  3  4  4 : 0 0 0 0 0 1 0 0 0 0 0 0 1 0 0 0 0 0 0 1 0 
 195  3  4  1 : 0 0 0 0 0 0 0 0 0 0 1 0 0 0 0 1 0 0 1 0 0 
 195  3  4  2 : 0 0 0 0 0 0 0 0 0 0 1 0 1 0 0 0 0 0 1 0 0 
 195  3  4  3 : 0 0 0 0 0 1 0 0 0 0 0 0 0 0 0 1 0 0 1 0 0 
 195  3  4  4 : 0 0 0 0 0 1 0 0 0 0 0 0 1 0 0 0 0 0 1 0 0 
 196  3  4  1 : 0 0 0 0 0 0 0 0 0 0 1 0 0 0 1 1 0 0 0 0 0 
 196  3  4  2 : 0 0 0 0 0 0 0 0 0 0 1 0 1 0 0 0 0 1 0 0 0 
 196  3  4  3 : 0 0 0 0 0 1 0 0 0 0 0 0 0 0 1 1 0 0 0 0 0 
 196  3  4  4 : 0 0 0 0 0 1 0 0 0 0 0 0 1 0 0 0 0 1 0 0 0 
 197  3  4  1 : 0 0 0 0 0 0 0 0 0 0 1 0 0 1 0 1 0 0 0 0 0 
 197  3  4  2 : 0 0 0 0 0 0 0 0 0 0 1 0 1 0 0 0 1 0 0 0 0 
 197  3  4  3 : 0 0 0 0 0 1 0 0 0 0 0 0 0 1 0 1 0 0 0 0 0 
 197  3  4  4 : 0 0 0 0 0 1 0 0 0 0 0 0 1 0 0 0 1 0 0 0 0 
 198  3  2  1 : 0 0 0 0 0 0 0 0 0 0 1 0 1 0 0 1 0 0 0 0 0 
 198  3  2  2 : 0 0 0 0 0 1 0 0 0 0 0 0 1 0 0 1 0 0 0 0 0 
 199  3  4  1 : 0 0 0 0 0 0 0 0 0 0 1 0 0 0 0 1 0 1 0 0 0 
 199  3  4  2 : 0 0 0 0 0 0 0 0 0 0 1 0 1 0 1 0 0 0 0 0 0 
 199  3  4  3 : 0 0 0 0 0 1 0 0 0 0 0 0 0 0 0 1 0 1 0 0 0 
 199  3  4  4 : 0 0 0 0 0 1 0 0 0 0 0 0 1 0 1 0 0 0 0 0 0 
 200  3  4  1 : 0 0 0 0 0 0 0 0 0 0 1 0 0 0 0 1 1 0 0 0 0 
 200  3  4  2 : 0 0 0 0 0 0 0 0 0 0 1 0 1 1 0 0 0 0 0 0 0 
 200  3  4  3 : 0 0 0 0 0 1 0 0 0 0 0 0 0 0 0 1 1 0 0 0 0 
 200  3  4  4 : 0 0 0 0 0 1 0 0 0 0 0 0 1 1 0 0 0 0 0 0 0 
 201  3  2  1 : 0 0 0 0 0 0 0 0 0 0 1 1 0 0 0 0 0 0 0 0 1 
 201  3  2  2 : 0 0 0 0 0 1 0 0 0 0 0 1 0 0 0 0 0 0 0 0 1 
 202  3  2  1 : 0 0 0 0 0 0 0 0 0 0 1 1 0 0 0 0 0 0 0 1 0 
 202  3  2  2 : 0 0 0 0 0 1 0 0 0 0 0 1 0 0 0 0 0 0 0 1 0 
 203  3  2  1 : 0 0 0 0 0 0 0 0 0 0 1 1 0 0 0 0 0 0 1 0 0 
 203  3  2  2 : 0 0 0 0 0 1 0 0 0 0 0 1 0 0 0 0 0 0 1 0 0 
 204  3  4  1 : 0 0 0 0 0 0 0 0 0 0 1 1 0 0 0 0 0 1 0 0 0 
 204  3  4  2 : 0 0 0 0 0 0 0 0 0 0 1 1 0 0 1 0 0 0 0 0 0 
 204  3  4  3 : 0 0 0 0 0 1 0 0 0 0 0 1 0 0 0 0 0 1 0 0 0 
 204  3  4  4 : 0 0 0 0 0 1 0 0 0 0 0 1 0 0 1 0 0 0 0 0 0 
 205  3  4  1 : 0 0 0 0 0 0 0 0 0 0 1 1 0 0 0 0 1 0 0 0 0 
 205  3  4  2 : 0 0 0 0 0 0 0 0 0 0 1 1 0 1 0 0 0 0 0 0 0 
 205  3  4  3 : 0 0 0 0 0 1 0 0 0 0 0 1 0 0 0 0 1 0 0 0 0 
 205  3  4  4 : 0 0 0 0 0 1 0 0 0 0 0 1 0 1 0 0 0 0 0 0 0 
 206  3  4  1 : 0 0 0 0 0 0 0 0 0 0 1 1 0 0 0 1 0 0 0 0 0 
 206  3  4  2 : 0 0 0 0 0 0 0 0 0 0 1 1 1 0 0 0 0 0 0 0 0 
 206  3  4  3 : 0 0 0 0 0 1 0 0 0 0 0 1 0 0 0 1 0 0 0 0 0 
 206  3  4  4 : 0 0 0 0 0 1 0 0 0 0 0 1 1 0 0 0 0 0 0 0 0 
 207  3  1  1 : 0 0 0 0 0 1 0 0 0 0 1 0 0 0 0 0 0 0 0 0 1 
 208  3  1  1 : 0 0 0 0 0 1 0 0 0 0 1 0 0 0 0 0 0 0 0 1 0 
 209  3  1  1 : 0 0 0 0 0 1 0 0 0 0 1 0 0 0 0 0 0 0 1 0 0 
 210  3  2  1 : 0 0 0 0 0 1 0 0 0 0 1 0 0 0 0 0 0 1 0 0 0 
 210  3  2  2 : 0 0 0 0 0 1 0 0 0 0 1 0 0 0 1 0 0 0 0 0 0 
 211  3  2  1 : 0 0 0 0 0 1 0 0 0 0 1 0 0 0 0 0 1 0 0 0 0 
 211  3  2  2 : 0 0 0 0 0 1 0 0 0 0 1 0 0 1 0 0 0 0 0 0 0 
 212  3  2  1 : 0 0 0 0 0 1 0 0 0 0 1 0 0 0 0 1 0 0 0 0 0 
 212  3  2  2 : 0 0 0 0 0 1 0 0 0 0 1 0 1 0 0 0 0 0 0 0 0 
 213  3  1  1 : 0 0 0 0 0 1 0 0 0 0 1 1 0 0 0 0 0 0 0 0 0 
 214  3  2  1 : 0 0 0 0 0 0 0 0 0 1 0 0 0 0 0 0 0 0 0 1 1 
 214  3  2  2 : 0 0 0 0 1 0 0 0 0 0 0 0 0 0 0 0 0 0 0 1 1 
 215  3  2  1 : 0 0 0 0 0 0 0 0 0 1 0 0 0 0 0 0 0 0 1 0 1 
 215  3  2  2 : 0 0 0 0 1 0 0 0 0 0 0 0 0 0 0 0 0 0 1 0 1 
 216  3  2  1 : 0 0 0 0 0 0 0 0 0 1 0 0 0 0 0 0 0 0 1 1 0 
 216  3  2  2 : 0 0 0 0 1 0 0 0 0 0 0 0 0 0 0 0 0 0 1 1 0 
 217  3  4  1 : 0 0 0 0 0 0 0 0 0 1 0 0 0 0 0 0 0 1 0 0 1 
 217  3  4  2 : 0 0 0 0 0 0 0 0 0 1 0 0 0 0 1 0 0 0 0 0 1 
 217  3  4  3 : 0 0 0 0 1 0 0 0 0 0 0 0 0 0 0 0 0 1 0 0 1 
 217  3  4  4 : 0 0 0 0 1 0 0 0 0 0 0 0 0 0 1 0 0 0 0 0 1 
 218  3  4  1 : 0 0 0 0 0 0 0 0 0 1 0 0 0 0 0 0 0 1 0 1 0 
 218  3  4  2 : 0 0 0 0 0 0 0 0 0 1 0 0 0 0 1 0 0 0 0 1 0 
 218  3  4  3 : 0 0 0 0 1 0 0 0 0 0 0 0 0 0 0 0 0 1 0 1 0 
 218  3  4  4 : 0 0 0 0 1 0 0 0 0 0 0 0 0 0 1 0 0 0 0 1 0 
 219  3  4  1 : 0 0 0 0 0 0 0 0 0 1 0 0 0 0 0 0 0 1 1 0 0 
 219  3  4  2 : 0 0 0 0 0 0 0 0 0 1 0 0 0 0 1 0 0 0 1 0 0 
 219  3  4  3 : 0 0 0 0 1 0 0 0 0 0 0 0 0 0 0 0 0 1 1 0 0 
 219  3  4  4 : 0 0 0 0 1 0 0 0 0 0 0 0 0 0 1 0 0 0 1 0 0 
 220  3  2  1 : 0 0 0 0 0 0 0 0 0 1 0 0 0 0 1 0 0 1 0 0 0 
 220  3  2  2 : 0 0 0 0 1 0 0 0 0 0 0 0 0 0 1 0 0 1 0 0 0 
 221  3  4  1 : 0 0 0 0 0 0 0 0 0 1 0 0 0 0 0 0 1 0 0 0 1 
 221  3  4  2 : 0 0 0 0 0 0 0 0 0 1 0 0 0 1 0 0 0 0 0 0 1 
 221  3  4  3 : 0 0 0 0 1 0 0 0 0 0 0 0 0 0 0 0 1 0 0 0 1 
 221  3  4  4 : 0 0 0 0 1 0 0 0 0 0 0 0 0 1 0 0 0 0 0 0 1 
 222  3  4  1 : 0 0 0 0 0 0 0 0 0 1 0 0 0 0 0 0 1 0 0 1 0 
 222  3  4  2 : 0 0 0 0 0 0 0 0 0 1 0 0 0 1 0 0 0 0 0 1 0 
 222  3  4  3 : 0 0 0 0 1 0 0 0 0 0 0 0 0 0 0 0 1 0 0 1 0 
 222  3  4  4 : 0 0 0 0 1 0 0 0 0 0 0 0 0 1 0 0 0 0 0 1 0 
 223  3  4  1 : 0 0 0 0 0 0 0 0 0 1 0 0 0 0 0 0 1 0 1 0 0 
 223  3  4  2 : 0 0 0 0 0 0 0 0 0 1 0 0 0 1 0 0 0 0 1 0 0 
 223  3  4  3 : 0 0 0 0 1 0 0 0 0 0 0 0 0 0 0 0 1 0 1 0 0 
 223  3  4  4 : 0 0 0 0 1 0 0 0 0 0 0 0 0 1 0 0 0 0 1 0 0 
 224  3  4  1 : 0 0 0 0 0 0 0 0 0 1 0 0 0 0 1 0 1 0 0 0 0 
 224  3  4  2 : 0 0 0 0 0 0 0 0 0 1 0 0 0 1 0 0 0 1 0 0 0 
 224  3  4  3 : 0 0 0 0 1 0 0 0 0 0 0 0 0 0 1 0 1 0 0 0 0 
 224  3  4  4 : 0 0 0 0 1 0 0 0 0 0 0 0 0 1 0 0 0 1 0 0 0 
 225  3  2  1 : 0 0 0 0 0 0 0 0 0 1 0 0 0 1 0 0 1 0 0 0 0 
 225  3  2  2 : 0 0 0 0 1 0 0 0 0 0 0 0 0 1 0 0 1 0 0 0 0 
 226  3  4  1 : 0 0 0 0 0 0 0 0 0 1 0 0 0 0 0 0 1 1 0 0 0 
 226  3  4  2 : 0 0 0 0 0 0 0 0 0 1 0 0 0 1 1 0 0 0 0 0 0 
 226  3  4  3 : 0 0 0 0 1 0 0 0 0 0 0 0 0 0 0 0 1 1 0 0 0 
 226  3  4  4 : 0 0 0 0 1 0 0 0 0 0 0 0 0 1 1 0 0 0 0 0 0 
 227  3  4  1 : 0 0 0 0 0 0 0 0 0 1 0 0 0 0 0 1 0 0 0 0 1 
 227  3  4  2 : 0 0 0 0 0 0 0 0 0 1 0 0 1 0 0 0 0 0 0 0 1 
 227  3  4  3 : 0 0 0 0 1 0 0 0 0 0 0 0 0 0 0 1 0 0 0 0 1 
 227  3  4  4 : 0 0 0 0 1 0 0 0 0 0 0 0 1 0 0 0 0 0 0 0 1 
 228  3  4  1 : 0 0 0 0 0 0 0 0 0 1 0 0 0 0 0 1 0 0 0 1 0 
 228  3  4  2 : 0 0 0 0 0 0 0 0 0 1 0 0 1 0 0 0 0 0 0 1 0 
 228  3  4  3 : 0 0 0 0 1 0 0 0 0 0 0 0 0 0 0 1 0 0 0 1 0 
 228  3  4  4 : 0 0 0 0 1 0 0 0 0 0 0 0 1 0 0 0 0 0 0 1 0 
 229  3  4  1 : 0 0 0 0 0 0 0 0 0 1 0 0 0 0 0 1 0 0 1 0 0 
 229  3  4  2 : 0 0 0 0 0 0 0 0 0 1 0 0 1 0 0 0 0 0 1 0 0 
 229  3  4  3 : 0 0 0 0 1 0 0 0 0 0 0 0 0 0 0 1 0 0 1 0 0 
 229  3  4  4 : 0 0 0 0 1 0 0 0 0 0 0 0 1 0 0 0 0 0 1 0 0 
 230  3  4  1 : 0 0 0 0 0 0 0 0 0 1 0 0 0 0 1 1 0 0 0 0 0 
 230  3  4  2 : 0 0 0 0 0 0 0 0 0 1 0 0 1 0 0 0 0 1 0 0 0 
 230  3  4  3 : 0 0 0 0 1 0 0 0 0 0 0 0 0 0 1 1 0 0 0 0 0 
 230  3  4  4 : 0 0 0 0 1 0 0 0 0 0 0 0 1 0 0 0 0 1 0 0 0 
 231  3  4  1 : 0 0 0 0 0 0 0 0 0 1 0 0 0 1 0 1 0 0 0 0 0 
 231  3  4  2 : 0 0 0 0 0 0 0 0 0 1 0 0 1 0 0 0 1 0 0 0 0 
 231  3  4  3 : 0 0 0 0 1 0 0 0 0 0 0 0 0 1 0 1 0 0 0 0 0 
 231  3  4  4 : 0 0 0 0 1 0 0 0 0 0 0 0 1 0 0 0 1 0 0 0 0 
 232  3  2  1 : 0 0 0 0 0 0 0 0 0 1 0 0 1 0 0 1 0 0 0 0 0 
 232  3  2  2 : 0 0 0 0 1 0 0 0 0 0 0 0 1 0 0 1 0 0 0 0 0 
 233  3  4  1 : 0 0 0 0 0 0 0 0 0 1 0 0 0 0 0 1 0 1 0 0 0 
 233  3  4  2 : 0 0 0 0 0 0 0 0 0 1 0 0 1 0 1 0 0 0 0 0 0 
 233  3  4  3 : 0 0 0 0 1 0 0 0 0 0 0 0 0 0 0 1 0 1 0 0 0 
 233  3  4  4 : 0 0 0 0 1 0 0 0 0 0 0 0 1 0 1 0 0 0 0 0 0 
 234  3  4  1 : 0 0 0 0 0 0 0 0 0 1 0 0 0 0 0 1 1 0 0 0 0 
 234  3  4  2 : 0 0 0 0 0 0 0 0 0 1 0 0 1 1 0 0 0 0 0 0 0 
 234  3  4  3 : 0 0 0 0 1 0 0 0 0 0 0 0 0 0 0 1 1 0 0 0 0 
 234  3  4  4 : 0 0 0 0 1 0 0 0 0 0 0 0 1 1 0 0 0 0 0 0 0 
 235  3  2  1 : 0 0 0 0 0 0 0 0 0 1 0 1 0 0 0 0 0 0 0 0 1 
 235  3  2  2 : 0 0 0 0 1 0 0 0 0 0 0 1 0 0 0 0 0 0 0 0 1 
 236  3  2  1 : 0 0 0 0 0 0 0 0 0 1 0 1 0 0 0 0 0 0 0 1 0 
 236  3  2  2 : 0 0 0 0 1 0 0 0 0 0 0 1 0 0 0 0 0 0 0 1 0 
 237  3  2  1 : 0 0 0 0 0 0 0 0 0 1 0 1 0 0 0 0 0 0 1 0 0 
 237  3  2  2 : 0 0 0 0 1 0 0 0 0 0 0 1 0 0 0 0 0 0 1 0 0 
 238  3  4  1 : 0 0 0 0 0 0 0 0 0 1 0 1 0 0 0 0 0 1 0 0 0 
 238  3  4  2 : 0 0 0 0 0 0 0 0 0 1 0 1 0 0 1 0 0 0 0 0 0 
 238  3  4  3 : 0 0 0 0 1 0 0 0 0 0 0 1 0 0 0 0 0 1 0 0 0 
 238  3  4  4 : 0 0 0 0 1 0 0 0 0 0 0 1 0 0 1 0 0 0 0 0 0 
 239  3  4  1 : 0 0 0 0 0 0 0 0 0 1 0 1 0 0 0 0 1 0 0 0 0 
 239  3  4  2 : 0 0 0 0 0 0 0 0 0 1 0 1 0 1 0 0 0 0 0 0 0 
 239  3  4  3 : 0 0 0 0 1 0 0 0 0 0 0 1 0 0 0 0 1 0 0 0 0 
 239  3  4  4 : 0 0 0 0 1 0 0 0 0 0 0 1 0 1 0 0 0 0 0 0 0 
 240  3  4  1 : 0 0 0 0 0 0 0 0 0 1 0 1 0 0 0 1 0 0 0 0 0 
 240  3  4  2 : 0 0 0 0 0 0 0 0 0 1 0 1 1 0 0 0 0 0 0 0 0 
 240  3  4  3 : 0 0 0 0 1 0 0 0 0 0 0 1 0 0 0 1 0 0 0 0 0 
 240  3  4  4 : 0 0 0 0 1 0 0 0 0 0 0 1 1 0 0 0 0 0 0 0 0 
 241  3  2  1 : 0 0 0 0 0 1 0 0 0 1 0 0 0 0 0 0 0 0 0 0 1 
 241  3  2  2 : 0 0 0 0 1 0 0 0 0 0 1 0 0 0 0 0 0 0 0 0 1 
 242  3  2  1 : 0 0 0 0 0 1 0 0 0 1 0 0 0 0 0 0 0 0 0 1 0 
 242  3  2  2 : 0 0 0 0 1 0 0 0 0 0 1 0 0 0 0 0 0 0 0 1 0 
 243  3  2  1 : 0 0 0 0 0 1 0 0 0 1 0 0 0 0 0 0 0 0 1 0 0 
 243  3  2  2 : 0 0 0 0 1 0 0 0 0 0 1 0 0 0 0 0 0 0 1 0 0 
 244  3  4  1 : 0 0 0 0 0 1 0 0 0 1 0 0 0 0 0 0 0 1 0 0 0 
 244  3  4  2 : 0 0 0 0 0 1 0 0 0 1 0 0 0 0 1 0 0 0 0 0 0 
 244  3  4  3 : 0 0 0 0 1 0 0 0 0 0 1 0 0 0 0 0 0 1 0 0 0 
 244  3  4  4 : 0 0 0 0 1 0 0 0 0 0 1 0 0 0 1 0 0 0 0 0 0 
 245  3  4  1 : 0 0 0 0 0 1 0 0 0 1 0 0 0 0 0 0 1 0 0 0 0 
 245  3  4  2 : 0 0 0 0 0 1 0 0 0 1 0 0 0 1 0 0 0 0 0 0 0 
 245  3  4  3 : 0 0 0 0 1 0 0 0 0 0 1 0 0 0 0 0 1 0 0 0 0 
 245  3  4  4 : 0 0 0 0 1 0 0 0 0 0 1 0 0 1 0 0 0 0 0 0 0 
 246  3  4  1 : 0 0 0 0 0 1 0 0 0 1 0 0 0 0 0 1 0 0 0 0 0 
 246  3  4  2 : 0 0 0 0 0 1 0 0 0 1 0 0 1 0 0 0 0 0 0 0 0 
 246  3  4  3 : 0 0 0 0 1 0 0 0 0 0 1 0 0 0 0 1 0 0 0 0 0 
 246  3  4  4 : 0 0 0 0 1 0 0 0 0 0 1 0 1 0 0 0 0 0 0 0 0 
 247  3  2  1 : 0 0 0 0 0 1 0 0 0 1 0 1 0 0 0 0 0 0 0 0 0 
 247  3  2  2 : 0 0 0 0 1 0 0 0 0 0 1 1 0 0 0 0 0 0 0 0 0 
 248  3  1  1 : 0 0 0 0 1 0 0 0 0 1 0 0 0 0 0 0 0 0 0 0 1 
 249  3  1  1 : 0 0 0 0 1 0 0 0 0 1 0 0 0 0 0 0 0 0 0 1 0 
 250  3  1  1 : 0 0 0 0 1 0 0 0 0 1 0 0 0 0 0 0 0 0 1 0 0 
 251  3  2  1 : 0 0 0 0 1 0 0 0 0 1 0 0 0 0 0 0 0 1 0 0 0 
 251  3  2  2 : 0 0 0 0 1 0 0 0 0 1 0 0 0 0 1 0 0 0 0 0 0 
 252  3  2  1 : 0 0 0 0 1 0 0 0 0 1 0 0 0 0 0 0 1 0 0 0 0 
 252  3  2  2 : 0 0 0 0 1 0 0 0 0 1 0 0 0 1 0 0 0 0 0 0 0 
 253  3  2  1 : 0 0 0 0 1 0 0 0 0 1 0 0 0 0 0 1 0 0 0 0 0 
 253  3  2  2 : 0 0 0 0 1 0 0 0 0 1 0 0 1 0 0 0 0 0 0 0 0 
 254  3  1  1 : 0 0 0 0 1 0 0 0 0 1 0 1 0 0 0 0 0 0 0 0 0 
 255  3  2  1 : 0 0 0 0 0 0 0 0 0 1 1 0 0 0 0 0 0 0 0 0 1 
 255  3  2  2 : 0 0 0 0 1 1 0 0 0 0 0 0 0 0 0 0 0 0 0 0 1 
 256  3  2  1 : 0 0 0 0 0 0 0 0 0 1 1 0 0 0 0 0 0 0 0 1 0 
 256  3  2  2 : 0 0 0 0 1 1 0 0 0 0 0 0 0 0 0 0 0 0 0 1 0 
 257  3  2  1 : 0 0 0 0 0 0 0 0 0 1 1 0 0 0 0 0 0 0 1 0 0 
 257  3  2  2 : 0 0 0 0 1 1 0 0 0 0 0 0 0 0 0 0 0 0 1 0 0 
 258  3  4  1 : 0 0 0 0 0 0 0 0 0 1 1 0 0 0 0 0 0 1 0 0 0 
 258  3  4  2 : 0 0 0 0 0 0 0 0 0 1 1 0 0 0 1 0 0 0 0 0 0 
 258  3  4  3 : 0 0 0 0 1 1 0 0 0 0 0 0 0 0 0 0 0 1 0 0 0 
 258  3  4  4 : 0 0 0 0 1 1 0 0 0 0 0 0 0 0 1 0 0 0 0 0 0 
 259  3  4  1 : 0 0 0 0 0 0 0 0 0 1 1 0 0 0 0 0 1 0 0 0 0 
 259  3  4  2 : 0 0 0 0 0 0 0 0 0 1 1 0 0 1 0 0 0 0 0 0 0 
 259  3  4  3 : 0 0 0 0 1 1 0 0 0 0 0 0 0 0 0 0 1 0 0 0 0 
 259  3  4  4 : 0 0 0 0 1 1 0 0 0 0 0 0 0 1 0 0 0 0 0 0 0 
 260  3  4  1 : 0 0 0 0 0 0 0 0 0 1 1 0 0 0 0 1 0 0 0 0 0 
 260  3  4  2 : 0 0 0 0 0 0 0 0 0 1 1 0 1 0 0 0 0 0 0 0 0 
 260  3  4  3 : 0 0 0 0 1 1 0 0 0 0 0 0 0 0 0 1 0 0 0 0 0 
 260  3  4  4 : 0 0 0 0 1 1 0 0 0 0 0 0 1 0 0 0 0 0 0 0 0 
 261  3  2  1 : 0 0 0 0 0 0 0 0 0 1 1 1 0 0 0 0 0 0 0 0 0 
 261  3  2  2 : 0 0 0 0 1 1 0 0 0 0 0 1 0 0 0 0 0 0 0 0 0 
 262  3  2  1 : 0 0 0 0 0 1 0 0 0 1 1 0 0 0 0 0 0 0 0 0 0 
 262  3  2  2 : 0 0 0 0 1 1 0 0 0 0 1 0 0 0 0 0 0 0 0 0 0 
 263  3  2  1 : 0 0 0 0 1 0 0 0 0 1 1 0 0 0 0 0 0 0 0 0 0 
 263  3  2  2 : 0 0 0 0 1 1 0 0 0 1 0 0 0 0 0 0 0 0 0 0 0 
 264  3  2  1 : 0 0 0 0 0 0 0 0 1 0 0 0 0 0 0 0 0 0 0 1 1 
 264  3  2  2 : 0 0 0 1 0 0 0 0 0 0 0 0 0 0 0 0 0 0 0 1 1 
 265  3  2  1 : 0 0 0 0 0 0 0 0 1 0 0 0 0 0 0 0 0 0 1 0 1 
 265  3  2  2 : 0 0 0 1 0 0 0 0 0 0 0 0 0 0 0 0 0 0 1 0 1 
 266  3  2  1 : 0 0 0 0 0 0 0 0 1 0 0 0 0 0 0 0 0 0 1 1 0 
 266  3  2  2 : 0 0 0 1 0 0 0 0 0 0 0 0 0 0 0 0 0 0 1 1 0 
 267  3  4  1 : 0 0 0 0 0 0 0 0 1 0 0 0 0 0 0 0 0 1 0 0 1 
 267  3  4  2 : 0 0 0 0 0 0 0 0 1 0 0 0 0 0 1 0 0 0 0 0 1 
 267  3  4  3 : 0 0 0 1 0 0 0 0 0 0 0 0 0 0 0 0 0 1 0 0 1 
 267  3  4  4 : 0 0 0 1 0 0 0 0 0 0 0 0 0 0 1 0 0 0 0 0 1 
 268  3  4  1 : 0 0 0 0 0 0 0 0 1 0 0 0 0 0 0 0 0 1 0 1 0 
 268  3  4  2 : 0 0 0 0 0 0 0 0 1 0 0 0 0 0 1 0 0 0 0 1 0 
 268  3  4  3 : 0 0 0 1 0 0 0 0 0 0 0 0 0 0 0 0 0 1 0 1 0 
 268  3  4  4 : 0 0 0 1 0 0 0 0 0 0 0 0 0 0 1 0 0 0 0 1 0 
 269  3  4  1 : 0 0 0 0 0 0 0 0 1 0 0 0 0 0 0 0 0 1 1 0 0 
 269  3  4  2 : 0 0 0 0 0 0 0 0 1 0 0 0 0 0 1 0 0 0 1 0 0 
 269  3  4  3 : 0 0 0 1 0 0 0 0 0 0 0 0 0 0 0 0 0 1 1 0 0 
 269  3  4  4 : 0 0 0 1 0 0 0 0 0 0 0 0 0 0 1 0 0 0 1 0 0 
 270  3  2  1 : 0 0 0 0 0 0 0 0 1 0 0 0 0 0 1 0 0 1 0 0 0 
 270  3  2  2 : 0 0 0 1 0 0 0 0 0 0 0 0 0 0 1 0 0 1 0 0 0 
 271  3  4  1 : 0 0 0 0 0 0 0 0 1 0 0 0 0 0 0 0 1 0 0 0 1 
 271  3  4  2 : 0 0 0 0 0 0 0 0 1 0 0 0 0 1 0 0 0 0 0 0 1 
 271  3  4  3 : 0 0 0 1 0 0 0 0 0 0 0 0 0 0 0 0 1 0 0 0 1 
 271  3  4  4 : 0 0 0 1 0 0 0 0 0 0 0 0 0 1 0 0 0 0 0 0 1 
 272  3  4  1 : 0 0 0 0 0 0 0 0 1 0 0 0 0 0 0 0 1 0 0 1 0 
 272  3  4  2 : 0 0 0 0 0 0 0 0 1 0 0 0 0 1 0 0 0 0 0 1 0 
 272  3  4  3 : 0 0 0 1 0 0 0 0 0 0 0 0 0 0 0 0 1 0 0 1 0 
 272  3  4  4 : 0 0 0 1 0 0 0 0 0 0 0 0 0 1 0 0 0 0 0 1 0 
 273  3  4  1 : 0 0 0 0 0 0 0 0 1 0 0 0 0 0 0 0 1 0 1 0 0 
 273  3  4  2 : 0 0 0 0 0 0 0 0 1 0 0 0 0 1 0 0 0 0 1 0 0 
 273  3  4  3 : 0 0 0 1 0 0 0 0 0 0 0 0 0 0 0 0 1 0 1 0 0 
 273  3  4  4 : 0 0 0 1 0 0 0 0 0 0 0 0 0 1 0 0 0 0 1 0 0 
 274  3  4  1 : 0 0 0 0 0 0 0 0 1 0 0 0 0 0 1 0 1 0 0 0 0 
 274  3  4  2 : 0 0 0 0 0 0 0 0 1 0 0 0 0 1 0 0 0 1 0 0 0 
 274  3  4  3 : 0 0 0 1 0 0 0 0 0 0 0 0 0 0 1 0 1 0 0 0 0 
 274  3  4  4 : 0 0 0 1 0 0 0 0 0 0 0 0 0 1 0 0 0 1 0 0 0 
 275  3  2  1 : 0 0 0 0 0 0 0 0 1 0 0 0 0 1 0 0 1 0 0 0 0 
 275  3  2  2 : 0 0 0 1 0 0 0 0 0 0 0 0 0 1 0 0 1 0 0 0 0 
 276  3  4  1 : 0 0 0 0 0 0 0 0 1 0 0 0 0 0 0 0 1 1 0 0 0 
 276  3  4  2 : 0 0 0 0 0 0 0 0 1 0 0 0 0 1 1 0 0 0 0 0 0 
 276  3  4  3 : 0 0 0 1 0 0 0 0 0 0 0 0 0 0 0 0 1 1 0 0 0 
 276  3  4  4 : 0 0 0 1 0 0 0 0 0 0 0 0 0 1 1 0 0 0 0 0 0 
 277  3  4  1 : 0 0 0 0 0 0 0 0 1 0 0 0 0 0 0 1 0 0 0 0 1 
 277  3  4  2 : 0 0 0 0 0 0 0 0 1 0 0 0 1 0 0 0 0 0 0 0 1 
 277  3  4  3 : 0 0 0 1 0 0 0 0 0 0 0 0 0 0 0 1 0 0 0 0 1 
 277  3  4  4 : 0 0 0 1 0 0 0 0 0 0 0 0 1 0 0 0 0 0 0 0 1 
 278  3  4  1 : 0 0 0 0 0 0 0 0 1 0 0 0 0 0 0 1 0 0 0 1 0 
 278  3  4  2 : 0 0 0 0 0 0 0 0 1 0 0 0 1 0 0 0 0 0 0 1 0 
 278  3  4  3 : 0 0 0 1 0 0 0 0 0 0 0 0 0 0 0 1 0 0 0 1 0 
 278  3  4  4 : 0 0 0 1 0 0 0 0 0 0 0 0 1 0 0 0 0 0 0 1 0 
 279  3  4  1 : 0 0 0 0 0 0 0 0 1 0 0 0 0 0 0 1 0 0 1 0 0 
 279  3  4  2 : 0 0 0 0 0 0 0 0 1 0 0 0 1 0 0 0 0 0 1 0 0 
 279  3  4  3 : 0 0 0 1 0 0 0 0 0 0 0 0 0 0 0 1 0 0 1 0 0 
 279  3  4  4 : 0 0 0 1 0 0 0 0 0 0 0 0 1 0 0 0 0 0 1 0 0 
 280  3  4  1 : 0 0 0 0 0 0 0 0 1 0 0 0 0 0 1 1 0 0 0 0 0 
 280  3  4  2 : 0 0 0 0 0 0 0 0 1 0 0 0 1 0 0 0 0 1 0 0 0 
 280  3  4  3 : 0 0 0 1 0 0 0 0 0 0 0 0 0 0 1 1 0 0 0 0 0 
 280  3  4  4 : 0 0 0 1 0 0 0 0 0 0 0 0 1 0 0 0 0 1 0 0 0 
 281  3  4  1 : 0 0 0 0 0 0 0 0 1 0 0 0 0 1 0 1 0 0 0 0 0 
 281  3  4  2 : 0 0 0 0 0 0 0 0 1 0 0 0 1 0 0 0 1 0 0 0 0 
 281  3  4  3 : 0 0 0 1 0 0 0 0 0 0 0 0 0 1 0 1 0 0 0 0 0 
 281  3  4  4 : 0 0 0 1 0 0 0 0 0 0 0 0 1 0 0 0 1 0 0 0 0 
 282  3  2  1 : 0 0 0 0 0 0 0 0 1 0 0 0 1 0 0 1 0 0 0 0 0 
 282  3  2  2 : 0 0 0 1 0 0 0 0 0 0 0 0 1 0 0 1 0 0 0 0 0 
 283  3  4  1 : 0 0 0 0 0 0 0 0 1 0 0 0 0 0 0 1 0 1 0 0 0 
 283  3  4  2 : 0 0 0 0 0 0 0 0 1 0 0 0 1 0 1 0 0 0 0 0 0 
 283  3  4  3 : 0 0 0 1 0 0 0 0 0 0 0 0 0 0 0 1 0 1 0 0 0 
 283  3  4  4 : 0 0 0 1 0 0 0 0 0 0 0 0 1 0 1 0 0 0 0 0 0 
 284  3  4  1 : 0 0 0 0 0 0 0 0 1 0 0 0 0 0 0 1 1 0 0 0 0 
 284  3  4  2 : 0 0 0 0 0 0 0 0 1 0 0 0 1 1 0 0 0 0 0 0 0 
 284  3  4  3 : 0 0 0 1 0 0 0 0 0 0 0 0 0 0 0 1 1 0 0 0 0 
 284  3  4  4 : 0 0 0 1 0 0 0 0 0 0 0 0 1 1 0 0 0 0 0 0 0 
 285  3  2  1 : 0 0 0 0 0 0 0 0 1 0 0 1 0 0 0 0 0 0 0 0 1 
 285  3  2  2 : 0 0 0 1 0 0 0 0 0 0 0 1 0 0 0 0 0 0 0 0 1 
 286  3  2  1 : 0 0 0 0 0 0 0 0 1 0 0 1 0 0 0 0 0 0 0 1 0 
 286  3  2  2 : 0 0 0 1 0 0 0 0 0 0 0 1 0 0 0 0 0 0 0 1 0 
 287  3  2  1 : 0 0 0 0 0 0 0 0 1 0 0 1 0 0 0 0 0 0 1 0 0 
 287  3  2  2 : 0 0 0 1 0 0 0 0 0 0 0 1 0 0 0 0 0 0 1 0 0 
 288  3  4  1 : 0 0 0 0 0 0 0 0 1 0 0 1 0 0 0 0 0 1 0 0 0 
 288  3  4  2 : 0 0 0 0 0 0 0 0 1 0 0 1 0 0 1 0 0 0 0 0 0 
 288  3  4  3 : 0 0 0 1 0 0 0 0 0 0 0 1 0 0 0 0 0 1 0 0 0 
 288  3  4  4 : 0 0 0 1 0 0 0 0 0 0 0 1 0 0 1 0 0 0 0 0 0 
 289  3  4  1 : 0 0 0 0 0 0 0 0 1 0 0 1 0 0 0 0 1 0 0 0 0 
 289  3  4  2 : 0 0 0 0 0 0 0 0 1 0 0 1 0 1 0 0 0 0 0 0 0 
 289  3  4  3 : 0 0 0 1 0 0 0 0 0 0 0 1 0 0 0 0 1 0 0 0 0 
 289  3  4  4 : 0 0 0 1 0 0 0 0 0 0 0 1 0 1 0 0 0 0 0 0 0 
 290  3  4  1 : 0 0 0 0 0 0 0 0 1 0 0 1 0 0 0 1 0 0 0 0 0 
 290  3  4  2 : 0 0 0 0 0 0 0 0 1 0 0 1 1 0 0 0 0 0 0 0 0 
 290  3  4  3 : 0 0 0 1 0 0 0 0 0 0 0 1 0 0 0 1 0 0 0 0 0 
 290  3  4  4 : 0 0 0 1 0 0 0 0 0 0 0 1 1 0 0 0 0 0 0 0 0 
 291  3  2  1 : 0 0 0 0 0 1 0 0 1 0 0 0 0 0 0 0 0 0 0 0 1 
 291  3  2  2 : 0 0 0 1 0 0 0 0 0 0 1 0 0 0 0 0 0 0 0 0 1 
 292  3  2  1 : 0 0 0 0 0 1 0 0 1 0 0 0 0 0 0 0 0 0 0 1 0 
 292  3  2  2 : 0 0 0 1 0 0 0 0 0 0 1 0 0 0 0 0 0 0 0 1 0 
 293  3  2  1 : 0 0 0 0 0 1 0 0 1 0 0 0 0 0 0 0 0 0 1 0 0 
 293  3  2  2 : 0 0 0 1 0 0 0 0 0 0 1 0 0 0 0 0 0 0 1 0 0 
 294  3  4  1 : 0 0 0 0 0 1 0 0 1 0 0 0 0 0 0 0 0 1 0 0 0 
 294  3  4  2 : 0 0 0 0 0 1 0 0 1 0 0 0 0 0 1 0 0 0 0 0 0 
 294  3  4  3 : 0 0 0 1 0 0 0 0 0 0 1 0 0 0 0 0 0 1 0 0 0 
 294  3  4  4 : 0 0 0 1 0 0 0 0 0 0 1 0 0 0 1 0 0 0 0 0 0 
 295  3  4  1 : 0 0 0 0 0 1 0 0 1 0 0 0 0 0 0 0 1 0 0 0 0 
 295  3  4  2 : 0 0 0 0 0 1 0 0 1 0 0 0 0 1 0 0 0 0 0 0 0 
 295  3  4  3 : 0 0 0 1 0 0 0 0 0 0 1 0 0 0 0 0 1 0 0 0 0 
 295  3  4  4 : 0 0 0 1 0 0 0 0 0 0 1 0 0 1 0 0 0 0 0 0 0 
 296  3  4  1 : 0 0 0 0 0 1 0 0 1 0 0 0 0 0 0 1 0 0 0 0 0 
 296  3  4  2 : 0 0 0 0 0 1 0 0 1 0 0 0 1 0 0 0 0 0 0 0 0 
 296  3  4  3 : 0 0 0 1 0 0 0 0 0 0 1 0 0 0 0 1 0 0 0 0 0 
 296  3  4  4 : 0 0 0 1 0 0 0 0 0 0 1 0 1 0 0 0 0 0 0 0 0 
 297  3  2  1 : 0 0 0 0 0 1 0 0 1 0 0 1 0 0 0 0 0 0 0 0 0 
 297  3  2  2 : 0 0 0 1 0 0 0 0 0 0 1 1 0 0 0 0 0 0 0 0 0 
 298  3  2  1 : 0 0 0 0 1 0 0 0 1 0 0 0 0 0 0 0 0 0 0 0 1 
 298  3  2  2 : 0 0 0 1 0 0 0 0 0 1 0 0 0 0 0 0 0 0 0 0 1 
 299  3  2  1 : 0 0 0 0 1 0 0 0 1 0 0 0 0 0 0 0 0 0 0 1 0 
 299  3  2  2 : 0 0 0 1 0 0 0 0 0 1 0 0 0 0 0 0 0 0 0 1 0 
 300  3  2  1 : 0 0 0 0 1 0 0 0 1 0 0 0 0 0 0 0 0 0 1 0 0 
 300  3  2  2 : 0 0 0 1 0 0 0 0 0 1 0 0 0 0 0 0 0 0 1 0 0 
 301  3  4  1 : 0 0 0 0 1 0 0 0 1 0 0 0 0 0 0 0 0 1 0 0 0 
 301  3  4  2 : 0 0 0 0 1 0 0 0 1 0 0 0 0 0 1 0 0 0 0 0 0 
 301  3  4  3 : 0 0 0 1 0 0 0 0 0 1 0 0 0 0 0 0 0 1 0 0 0 
 301  3  4  4 : 0 0 0 1 0 0 0 0 0 1 0 0 0 0 1 0 0 0 0 0 0 
 302  3  4  1 : 0 0 0 0 1 0 0 0 1 0 0 0 0 0 0 0 1 0 0 0 0 
 302  3  4  2 : 0 0 0 0 1 0 0 0 1 0 0 0 0 1 0 0 0 0 0 0 0 
 302  3  4  3 : 0 0 0 1 0 0 0 0 0 1 0 0 0 0 0 0 1 0 0 0 0 
 302  3  4  4 : 0 0 0 1 0 0 0 0 0 1 0 0 0 1 0 0 0 0 0 0 0 
 303  3  4  1 : 0 0 0 0 1 0 0 0 1 0 0 0 0 0 0 1 0 0 0 0 0 
 303  3  4  2 : 0 0 0 0 1 0 0 0 1 0 0 0 1 0 0 0 0 0 0 0 0 
 303  3  4  3 : 0 0 0 1 0 0 0 0 0 1 0 0 0 0 0 1 0 0 0 0 0 
 303  3  4  4 : 0 0 0 1 0 0 0 0 0 1 0 0 1 0 0 0 0 0 0 0 0 
 304  3  2  1 : 0 0 0 0 1 0 0 0 1 0 0 1 0 0 0 0 0 0 0 0 0 
 304  3  2  2 : 0 0 0 1 0 0 0 0 0 1 0 1 0 0 0 0 0 0 0 0 0 
 305  3  2  1 : 0 0 0 0 1 1 0 0 1 0 0 0 0 0 0 0 0 0 0 0 0 
 305  3  2  2 : 0 0 0 1 0 0 0 0 0 1 1 0 0 0 0 0 0 0 0 0 0 
 306  3  1  1 : 0 0 0 1 0 0 0 0 1 0 0 0 0 0 0 0 0 0 0 0 1 
 307  3  1  1 : 0 0 0 1 0 0 0 0 1 0 0 0 0 0 0 0 0 0 0 1 0 
 308  3  1  1 : 0 0 0 1 0 0 0 0 1 0 0 0 0 0 0 0 0 0 1 0 0 
 309  3  2  1 : 0 0 0 1 0 0 0 0 1 0 0 0 0 0 0 0 0 1 0 0 0 
 309  3  2  2 : 0 0 0 1 0 0 0 0 1 0 0 0 0 0 1 0 0 0 0 0 0 
 310  3  2  1 : 0 0 0 1 0 0 0 0 1 0 0 0 0 0 0 0 1 0 0 0 0 
 310  3  2  2 : 0 0 0 1 0 0 0 0 1 0 0 0 0 1 0 0 0 0 0 0 0 
 311  3  2  1 : 0 0 0 1 0 0 0 0 1 0 0 0 0 0 0 1 0 0 0 0 0 
 311  3  2  2 : 0 0 0 1 0 0 0 0 1 0 0 0 1 0 0 0 0 0 0 0 0 
 312  3  1  1 : 0 0 0 1 0 0 0 0 1 0 0 1 0 0 0 0 0 0 0 0 0 
 313  3  2  1 : 0 0 0 0 0 0 0 0 1 0 1 0 0 0 0 0 0 0 0 0 1 
 313  3  2  2 : 0 0 0 1 0 1 0 0 0 0 0 0 0 0 0 0 0 0 0 0 1 
 314  3  2  1 : 0 0 0 0 0 0 0 0 1 0 1 0 0 0 0 0 0 0 0 1 0 
 314  3  2  2 : 0 0 0 1 0 1 0 0 0 0 0 0 0 0 0 0 0 0 0 1 0 
 315  3  2  1 : 0 0 0 0 0 0 0 0 1 0 1 0 0 0 0 0 0 0 1 0 0 
 315  3  2  2 : 0 0 0 1 0 1 0 0 0 0 0 0 0 0 0 0 0 0 1 0 0 
 316  3  4  1 : 0 0 0 0 0 0 0 0 1 0 1 0 0 0 0 0 0 1 0 0 0 
 316  3  4  2 : 0 0 0 0 0 0 0 0 1 0 1 0 0 0 1 0 0 0 0 0 0 
 316  3  4  3 : 0 0 0 1 0 1 0 0 0 0 0 0 0 0 0 0 0 1 0 0 0 
 316  3  4  4 : 0 0 0 1 0 1 0 0 0 0 0 0 0 0 1 0 0 0 0 0 0 
 317  3  4  1 : 0 0 0 0 0 0 0 0 1 0 1 0 0 0 0 0 1 0 0 0 0 
 317  3  4  2 : 0 0 0 0 0 0 0 0 1 0 1 0 0 1 0 0 0 0 0 0 0 
 317  3  4  3 : 0 0 0 1 0 1 0 0 0 0 0 0 0 0 0 0 1 0 0 0 0 
 317  3  4  4 : 0 0 0 1 0 1 0 0 0 0 0 0 0 1 0 0 0 0 0 0 0 
 318  3  4  1 : 0 0 0 0 0 0 0 0 1 0 1 0 0 0 0 1 0 0 0 0 0 
 318  3  4  2 : 0 0 0 0 0 0 0 0 1 0 1 0 1 0 0 0 0 0 0 0 0 
 318  3  4  3 : 0 0 0 1 0 1 0 0 0 0 0 0 0 0 0 1 0 0 0 0 0 
 318  3  4  4 : 0 0 0 1 0 1 0 0 0 0 0 0 1 0 0 0 0 0 0 0 0 
 319  3  2  1 : 0 0 0 0 0 0 0 0 1 0 1 1 0 0 0 0 0 0 0 0 0 
 319  3  2  2 : 0 0 0 1 0 1 0 0 0 0 0 1 0 0 0 0 0 0 0 0 0 
 320  3  2  1 : 0 0 0 0 0 1 0 0 1 0 1 0 0 0 0 0 0 0 0 0 0 
 320  3  2  2 : 0 0 0 1 0 1 0 0 0 0 1 0 0 0 0 0 0 0 0 0 0 
 321  3  2  1 : 0 0 0 0 1 0 0 0 1 0 1 0 0 0 0 0 0 0 0 0 0 
 321  3  2  2 : 0 0 0 1 0 1 0 0 0 1 0 0 0 0 0 0 0 0 0 0 0 
 322  3  2  1 : 0 0 0 1 0 0 0 0 1 0 1 0 0 0 0 0 0 0 0 0 0 
 322  3  2  2 : 0 0 0 1 0 1 0 0 1 0 0 0 0 0 0 0 0 0 0 0 0 
 323  3  2  1 : 0 0 0 0 0 0 0 0 1 1 0 0 0 0 0 0 0 0 0 0 1 
 323  3  2  2 : 0 0 0 1 1 0 0 0 0 0 0 0 0 0 0 0 0 0 0 0 1 
 324  3  2  1 : 0 0 0 0 0 0 0 0 1 1 0 0 0 0 0 0 0 0 0 1 0 
 324  3  2  2 : 0 0 0 1 1 0 0 0 0 0 0 0 0 0 0 0 0 0 0 1 0 
 325  3  2  1 : 0 0 0 0 0 0 0 0 1 1 0 0 0 0 0 0 0 0 1 0 0 
 325  3  2  2 : 0 0 0 1 1 0 0 0 0 0 0 0 0 0 0 0 0 0 1 0 0 
 326  3  4  1 : 0 0 0 0 0 0 0 0 1 1 0 0 0 0 0 0 0 1 0 0 0 
 326  3  4  2 : 0 0 0 0 0 0 0 0 1 1 0 0 0 0 1 0 0 0 0 0 0 
 326  3  4  3 : 0 0 0 1 1 0 0 0 0 0 0 0 0 0 0 0 0 1 0 0 0 
 326  3  4  4 : 0 0 0 1 1 0 0 0 0 0 0 0 0 0 1 0 0 0 0 0 0 
 327  3  4  1 : 0 0 0 0 0 0 0 0 1 1 0 0 0 0 0 0 1 0 0 0 0 
 327  3  4  2 : 0 0 0 0 0 0 0 0 1 1 0 0 0 1 0 0 0 0 0 0 0 
 327  3  4  3 : 0 0 0 1 1 0 0 0 0 0 0 0 0 0 0 0 1 0 0 0 0 
 327  3  4  4 : 0 0 0 1 1 0 0 0 0 0 0 0 0 1 0 0 0 0 0 0 0 
 328  3  4  1 : 0 0 0 0 0 0 0 0 1 1 0 0 0 0 0 1 0 0 0 0 0 
 328  3  4  2 : 0 0 0 0 0 0 0 0 1 1 0 0 1 0 0 0 0 0 0 0 0 
 328  3  4  3 : 0 0 0 1 1 0 0 0 0 0 0 0 0 0 0 1 0 0 0 0 0 
 328  3  4  4 : 0 0 0 1 1 0 0 0 0 0 0 0 1 0 0 0 0 0 0 0 0 
 329  3  2  1 : 0 0 0 0 0 0 0 0 1 1 0 1 0 0 0 0 0 0 0 0 0 
 329  3  2  2 : 0 0 0 1 1 0 0 0 0 0 0 1 0 0 0 0 0 0 0 0 0 
 330  3  2  1 : 0 0 0 0 0 1 0 0 1 1 0 0 0 0 0 0 0 0 0 0 0 
 330  3  2  2 : 0 0 0 1 1 0 0 0 0 0 1 0 0 0 0 0 0 0 0 0 0 
 331  3  2  1 : 0 0 0 0 1 0 0 0 1 1 0 0 0 0 0 0 0 0 0 0 0 
 331  3  2  2 : 0 0 0 1 1 0 0 0 0 1 0 0 0 0 0 0 0 0 0 0 0 
 332  3  2  1 : 0 0 0 1 0 0 0 0 1 1 0 0 0 0 0 0 0 0 0 0 0 
 332  3  2  2 : 0 0 0 1 1 0 0 0 1 0 0 0 0 0 0 0 0 0 0 0 0 
 333  3  2  1 : 0 0 0 0 0 0 0 0 1 1 1 0 0 0 0 0 0 0 0 0 0 
 333  3  2  2 : 0 0 0 1 1 1 0 0 0 0 0 0 0 0 0 0 0 0 0 0 0 
 334  3  4  1 : 0 0 0 0 0 0 0 1 0 0 0 0 0 0 0 0 0 0 0 1 1 
 334  3  4  2 : 0 0 0 0 0 0 1 0 0 0 0 0 0 0 0 0 0 0 0 1 1 
 334  3  4  3 : 0 0 1 0 0 0 0 0 0 0 0 0 0 0 0 0 0 0 0 1 1 
 334  3  4  4 : 0 1 0 0 0 0 0 0 0 0 0 0 0 0 0 0 0 0 0 1 1 
 335  3  4  1 : 0 0 0 0 0 0 0 1 0 0 0 0 0 0 0 0 0 0 1 0 1 
 335  3  4  2 : 0 0 0 0 0 0 1 0 0 0 0 0 0 0 0 0 0 0 1 0 1 
 335  3  4  3 : 0 0 1 0 0 0 0 0 0 0 0 0 0 0 0 0 0 0 1 0 1 
 335  3  4  4 : 0 1 0 0 0 0 0 0 0 0 0 0 0 0 0 0 0 0 1 0 1 
 336  3  4  1 : 0 0 0 0 0 0 0 1 0 0 0 0 0 0 0 0 0 0 1 1 0 
 336  3  4  2 : 0 0 0 0 0 0 1 0 0 0 0 0 0 0 0 0 0 0 1 1 0 
 336  3  4  3 : 0 0 1 0 0 0 0 0 0 0 0 0 0 0 0 0 0 0 1 1 0 
 336  3  4  4 : 0 1 0 0 0 0 0 0 0 0 0 0 0 0 0 0 0 0 1 1 0 
 337  3  4  1 : 0 0 0 0 0 0 0 1 0 0 0 0 0 0 1 0 0 0 0 0 1 
 337  3  4  2 : 0 0 0 0 0 0 1 0 0 0 0 0 0 0 0 0 0 1 0 0 1 
 337  3  4  3 : 0 0 1 0 0 0 0 0 0 0 0 0 0 0 1 0 0 0 0 0 1 
 337  3  4  4 : 0 1 0 0 0 0 0 0 0 0 0 0 0 0 0 0 0 1 0 0 1 
 338  3  4  1 : 0 0 0 0 0 0 0 1 0 0 0 0 0 0 1 0 0 0 0 1 0 
 338  3  4  2 : 0 0 0 0 0 0 1 0 0 0 0 0 0 0 0 0 0 1 0 1 0 
 338  3  4  3 : 0 0 1 0 0 0 0 0 0 0 0 0 0 0 1 0 0 0 0 1 0 
 338  3  4  4 : 0 1 0 0 0 0 0 0 0 0 0 0 0 0 0 0 0 1 0 1 0 
 339  3  4  1 : 0 0 0 0 0 0 0 1 0 0 0 0 0 0 1 0 0 0 1 0 0 
 339  3  4  2 : 0 0 0 0 0 0 1 0 0 0 0 0 0 0 0 0 0 1 1 0 0 
 339  3  4  3 : 0 0 1 0 0 0 0 0 0 0 0 0 0 0 1 0 0 0 1 0 0 
 339  3  4  4 : 0 1 0 0 0 0 0 0 0 0 0 0 0 0 0 0 0 1 1 0 0 
 340  3  4  1 : 0 0 0 0 0 0 0 1 0 0 0 0 0 1 0 0 0 0 0 0 1 
 340  3  4  2 : 0 0 0 0 0 0 1 0 0 0 0 0 0 0 0 0 1 0 0 0 1 
 340  3  4  3 : 0 0 1 0 0 0 0 0 0 0 0 0 0 1 0 0 0 0 0 0 1 
 340  3  4  4 : 0 1 0 0 0 0 0 0 0 0 0 0 0 0 0 0 1 0 0 0 1 
 341  3  4  1 : 0 0 0 0 0 0 0 1 0 0 0 0 0 1 0 0 0 0 0 1 0 
 341  3  4  2 : 0 0 0 0 0 0 1 0 0 0 0 0 0 0 0 0 1 0 0 1 0 
 341  3  4  3 : 0 0 1 0 0 0 0 0 0 0 0 0 0 1 0 0 0 0 0 1 0 
 341  3  4  4 : 0 1 0 0 0 0 0 0 0 0 0 0 0 0 0 0 1 0 0 1 0 
 342  3  4  1 : 0 0 0 0 0 0 0 1 0 0 0 0 0 1 0 0 0 0 1 0 0 
 342  3  4  2 : 0 0 0 0 0 0 1 0 0 0 0 0 0 0 0 0 1 0 1 0 0 
 342  3  4  3 : 0 0 1 0 0 0 0 0 0 0 0 0 0 1 0 0 0 0 1 0 0 
 342  3  4  4 : 0 1 0 0 0 0 0 0 0 0 0 0 0 0 0 0 1 0 1 0 0 
 343  3  4  1 : 0 0 0 0 0 0 0 1 0 0 0 0 0 1 1 0 0 0 0 0 0 
 343  3  4  2 : 0 0 0 0 0 0 1 0 0 0 0 0 0 0 0 0 1 1 0 0 0 
 343  3  4  3 : 0 0 1 0 0 0 0 0 0 0 0 0 0 1 1 0 0 0 0 0 0 
 343  3  4  4 : 0 1 0 0 0 0 0 0 0 0 0 0 0 0 0 0 1 1 0 0 0 
 344  3  4  1 : 0 0 0 0 0 0 0 1 0 0 0 0 1 0 0 0 0 0 0 0 1 
 344  3  4  2 : 0 0 0 0 0 0 1 0 0 0 0 0 0 0 0 1 0 0 0 0 1 
 344  3  4  3 : 0 0 1 0 0 0 0 0 0 0 0 0 1 0 0 0 0 0 0 0 1 
 344  3  4  4 : 0 1 0 0 0 0 0 0 0 0 0 0 0 0 0 1 0 0 0 0 1 
 345  3  4  1 : 0 0 0 0 0 0 0 1 0 0 0 0 1 0 0 0 0 0 0 1 0 
 345  3  4  2 : 0 0 0 0 0 0 1 0 0 0 0 0 0 0 0 1 0 0 0 1 0 
 345  3  4  3 : 0 0 1 0 0 0 0 0 0 0 0 0 1 0 0 0 0 0 0 1 0 
 345  3  4  4 : 0 1 0 0 0 0 0 0 0 0 0 0 0 0 0 1 0 0 0 1 0 
 346  3  4  1 : 0 0 0 0 0 0 0 1 0 0 0 0 1 0 0 0 0 0 1 0 0 
 346  3  4  2 : 0 0 0 0 0 0 1 0 0 0 0 0 0 0 0 1 0 0 1 0 0 
 346  3  4  3 : 0 0 1 0 0 0 0 0 0 0 0 0 1 0 0 0 0 0 1 0 0 
 346  3  4  4 : 0 1 0 0 0 0 0 0 0 0 0 0 0 0 0 1 0 0 1 0 0 
 347  3  4  1 : 0 0 0 0 0 0 0 1 0 0 0 0 1 0 1 0 0 0 0 0 0 
 347  3  4  2 : 0 0 0 0 0 0 1 0 0 0 0 0 0 0 0 1 0 1 0 0 0 
 347  3  4  3 : 0 0 1 0 0 0 0 0 0 0 0 0 1 0 1 0 0 0 0 0 0 
 347  3  4  4 : 0 1 0 0 0 0 0 0 0 0 0 0 0 0 0 1 0 1 0 0 0 
 348  3  4  1 : 0 0 0 0 0 0 0 1 0 0 0 0 1 1 0 0 0 0 0 0 0 
 348  3  4  2 : 0 0 0 0 0 0 1 0 0 0 0 0 0 0 0 1 1 0 0 0 0 
 348  3  4  3 : 0 0 1 0 0 0 0 0 0 0 0 0 1 1 0 0 0 0 0 0 0 
 348  3  4  4 : 0 1 0 0 0 0 0 0 0 0 0 0 0 0 0 1 1 0 0 0 0 
 349  3  4  1 : 0 0 0 0 0 0 0 1 0 0 0 0 0 0 0 0 0 1 0 0 1 
 349  3  4  2 : 0 0 0 0 0 0 1 0 0 0 0 0 0 0 1 0 0 0 0 0 1 
 349  3  4  3 : 0 0 1 0 0 0 0 0 0 0 0 0 0 0 0 0 0 1 0 0 1 
 349  3  4  4 : 0 1 0 0 0 0 0 0 0 0 0 0 0 0 1 0 0 0 0 0 1 
 350  3  4  1 : 0 0 0 0 0 0 0 1 0 0 0 0 0 0 0 0 0 1 0 1 0 
 350  3  4  2 : 0 0 0 0 0 0 1 0 0 0 0 0 0 0 1 0 0 0 0 1 0 
 350  3  4  3 : 0 0 1 0 0 0 0 0 0 0 0 0 0 0 0 0 0 1 0 1 0 
 350  3  4  4 : 0 1 0 0 0 0 0 0 0 0 0 0 0 0 1 0 0 0 0 1 0 
 351  3  4  1 : 0 0 0 0 0 0 0 1 0 0 0 0 0 0 0 0 0 1 1 0 0 
 351  3  4  2 : 0 0 0 0 0 0 1 0 0 0 0 0 0 0 1 0 0 0 1 0 0 
 351  3  4  3 : 0 0 1 0 0 0 0 0 0 0 0 0 0 0 0 0 0 1 1 0 0 
 351  3  4  4 : 0 1 0 0 0 0 0 0 0 0 0 0 0 0 1 0 0 0 1 0 0 
 352  3  4  1 : 0 0 0 0 0 0 0 1 0 0 0 0 0 0 1 0 0 1 0 0 0 
 352  3  4  2 : 0 0 0 0 0 0 1 0 0 0 0 0 0 0 1 0 0 1 0 0 0 
 352  3  4  3 : 0 0 1 0 0 0 0 0 0 0 0 0 0 0 1 0 0 1 0 0 0 
 352  3  4  4 : 0 1 0 0 0 0 0 0 0 0 0 0 0 0 1 0 0 1 0 0 0 
 353  3  4  1 : 0 0 0 0 0 0 0 1 0 0 0 0 0 1 0 0 0 1 0 0 0 
 353  3  4  2 : 0 0 0 0 0 0 1 0 0 0 0 0 0 0 1 0 1 0 0 0 0 
 353  3  4  3 : 0 0 1 0 0 0 0 0 0 0 0 0 0 1 0 0 0 1 0 0 0 
 353  3  4  4 : 0 1 0 0 0 0 0 0 0 0 0 0 0 0 1 0 1 0 0 0 0 
 354  3  4  1 : 0 0 0 0 0 0 0 1 0 0 0 0 1 0 0 0 0 1 0 0 0 
 354  3  4  2 : 0 0 0 0 0 0 1 0 0 0 0 0 0 0 1 1 0 0 0 0 0 
 354  3  4  3 : 0 0 1 0 0 0 0 0 0 0 0 0 1 0 0 0 0 1 0 0 0 
 354  3  4  4 : 0 1 0 0 0 0 0 0 0 0 0 0 0 0 1 1 0 0 0 0 0 
 355  3  4  1 : 0 0 0 0 0 0 0 1 0 0 0 0 0 0 0 0 1 0 0 0 1 
 355  3  4  2 : 0 0 0 0 0 0 1 0 0 0 0 0 0 1 0 0 0 0 0 0 1 
 355  3  4  3 : 0 0 1 0 0 0 0 0 0 0 0 0 0 0 0 0 1 0 0 0 1 
 355  3  4  4 : 0 1 0 0 0 0 0 0 0 0 0 0 0 1 0 0 0 0 0 0 1 
 356  3  4  1 : 0 0 0 0 0 0 0 1 0 0 0 0 0 0 0 0 1 0 0 1 0 
 356  3  4  2 : 0 0 0 0 0 0 1 0 0 0 0 0 0 1 0 0 0 0 0 1 0 
 356  3  4  3 : 0 0 1 0 0 0 0 0 0 0 0 0 0 0 0 0 1 0 0 1 0 
 356  3  4  4 : 0 1 0 0 0 0 0 0 0 0 0 0 0 1 0 0 0 0 0 1 0 
 357  3  4  1 : 0 0 0 0 0 0 0 1 0 0 0 0 0 0 0 0 1 0 1 0 0 
 357  3  4  2 : 0 0 0 0 0 0 1 0 0 0 0 0 0 1 0 0 0 0 1 0 0 
 357  3  4  3 : 0 0 1 0 0 0 0 0 0 0 0 0 0 0 0 0 1 0 1 0 0 
 357  3  4  4 : 0 1 0 0 0 0 0 0 0 0 0 0 0 1 0 0 0 0 1 0 0 
 358  3  4  1 : 0 0 0 0 0 0 0 1 0 0 0 0 0 0 1 0 1 0 0 0 0 
 358  3  4  2 : 0 0 0 0 0 0 1 0 0 0 0 0 0 1 0 0 0 1 0 0 0 
 358  3  4  3 : 0 0 1 0 0 0 0 0 0 0 0 0 0 0 1 0 1 0 0 0 0 
 358  3  4  4 : 0 1 0 0 0 0 0 0 0 0 0 0 0 1 0 0 0 1 0 0 0 
 359  3  4  1 : 0 0 0 0 0 0 0 1 0 0 0 0 0 1 0 0 1 0 0 0 0 
 359  3  4  2 : 0 0 0 0 0 0 1 0 0 0 0 0 0 1 0 0 1 0 0 0 0 
 359  3  4  3 : 0 0 1 0 0 0 0 0 0 0 0 0 0 1 0 0 1 0 0 0 0 
 359  3  4  4 : 0 1 0 0 0 0 0 0 0 0 0 0 0 1 0 0 1 0 0 0 0 
 360  3  4  1 : 0 0 0 0 0 0 0 1 0 0 0 0 1 0 0 0 1 0 0 0 0 
 360  3  4  2 : 0 0 0 0 0 0 1 0 0 0 0 0 0 1 0 1 0 0 0 0 0 
 360  3  4  3 : 0 0 1 0 0 0 0 0 0 0 0 0 1 0 0 0 1 0 0 0 0 
 360  3  4  4 : 0 1 0 0 0 0 0 0 0 0 0 0 0 1 0 1 0 0 0 0 0 
 361  3  4  1 : 0 0 0 0 0 0 0 1 0 0 0 0 0 0 0 0 1 1 0 0 0 
 361  3  4  2 : 0 0 0 0 0 0 1 0 0 0 0 0 0 1 1 0 0 0 0 0 0 
 361  3  4  3 : 0 0 1 0 0 0 0 0 0 0 0 0 0 0 0 0 1 1 0 0 0 
 361  3  4  4 : 0 1 0 0 0 0 0 0 0 0 0 0 0 1 1 0 0 0 0 0 0 
 362  3  4  1 : 0 0 0 0 0 0 0 1 0 0 0 0 0 0 0 1 0 0 0 0 1 
 362  3  4  2 : 0 0 0 0 0 0 1 0 0 0 0 0 1 0 0 0 0 0 0 0 1 
 362  3  4  3 : 0 0 1 0 0 0 0 0 0 0 0 0 0 0 0 1 0 0 0 0 1 
 362  3  4  4 : 0 1 0 0 0 0 0 0 0 0 0 0 1 0 0 0 0 0 0 0 1 
 363  3  4  1 : 0 0 0 0 0 0 0 1 0 0 0 0 0 0 0 1 0 0 0 1 0 
 363  3  4  2 : 0 0 0 0 0 0 1 0 0 0 0 0 1 0 0 0 0 0 0 1 0 
 363  3  4  3 : 0 0 1 0 0 0 0 0 0 0 0 0 0 0 0 1 0 0 0 1 0 
 363  3  4  4 : 0 1 0 0 0 0 0 0 0 0 0 0 1 0 0 0 0 0 0 1 0 
 364  3  4  1 : 0 0 0 0 0 0 0 1 0 0 0 0 0 0 0 1 0 0 1 0 0 
 364  3  4  2 : 0 0 0 0 0 0 1 0 0 0 0 0 1 0 0 0 0 0 1 0 0 
 364  3  4  3 : 0 0 1 0 0 0 0 0 0 0 0 0 0 0 0 1 0 0 1 0 0 
 364  3  4  4 : 0 1 0 0 0 0 0 0 0 0 0 0 1 0 0 0 0 0 1 0 0 
 365  3  4  1 : 0 0 0 0 0 0 0 1 0 0 0 0 0 0 1 1 0 0 0 0 0 
 365  3  4  2 : 0 0 0 0 0 0 1 0 0 0 0 0 1 0 0 0 0 1 0 0 0 
 365  3  4  3 : 0 0 1 0 0 0 0 0 0 0 0 0 0 0 1 1 0 0 0 0 0 
 365  3  4  4 : 0 1 0 0 0 0 0 0 0 0 0 0 1 0 0 0 0 1 0 0 0 
 366  3  4  1 : 0 0 0 0 0 0 0 1 0 0 0 0 0 1 0 1 0 0 0 0 0 
 366  3  4  2 : 0 0 0 0 0 0 1 0 0 0 0 0 1 0 0 0 1 0 0 0 0 
 366  3  4  3 : 0 0 1 0 0 0 0 0 0 0 0 0 0 1 0 1 0 0 0 0 0 
 366  3  4  4 : 0 1 0 0 0 0 0 0 0 0 0 0 1 0 0 0 1 0 0 0 0 
 367  3  4  1 : 0 0 0 0 0 0 0 1 0 0 0 0 1 0 0 1 0 0 0 0 0 
 367  3  4  2 : 0 0 0 0 0 0 1 0 0 0 0 0 1 0 0 1 0 0 0 0 0 
 367  3  4  3 : 0 0 1 0 0 0 0 0 0 0 0 0 1 0 0 1 0 0 0 0 0 
 367  3  4  4 : 0 1 0 0 0 0 0 0 0 0 0 0 1 0 0 1 0 0 0 0 0 
 368  3  4  1 : 0 0 0 0 0 0 0 1 0 0 0 0 0 0 0 1 0 1 0 0 0 
 368  3  4  2 : 0 0 0 0 0 0 1 0 0 0 0 0 1 0 1 0 0 0 0 0 0 
 368  3  4  3 : 0 0 1 0 0 0 0 0 0 0 0 0 0 0 0 1 0 1 0 0 0 
 368  3  4  4 : 0 1 0 0 0 0 0 0 0 0 0 0 1 0 1 0 0 0 0 0 0 
 369  3  4  1 : 0 0 0 0 0 0 0 1 0 0 0 0 0 0 0 1 1 0 0 0 0 
 369  3  4  2 : 0 0 0 0 0 0 1 0 0 0 0 0 1 1 0 0 0 0 0 0 0 
 369  3  4  3 : 0 0 1 0 0 0 0 0 0 0 0 0 0 0 0 1 1 0 0 0 0 
 369  3  4  4 : 0 1 0 0 0 0 0 0 0 0 0 0 1 1 0 0 0 0 0 0 0 
 370  3  4  1 : 0 0 0 0 0 0 0 1 0 0 0 1 0 0 0 0 0 0 0 0 1 
 370  3  4  2 : 0 0 0 0 0 0 1 0 0 0 0 1 0 0 0 0 0 0 0 0 1 
 370  3  4  3 : 0 0 1 0 0 0 0 0 0 0 0 1 0 0 0 0 0 0 0 0 1 
 370  3  4  4 : 0 1 0 0 0 0 0 0 0 0 0 1 0 0 0 0 0 0 0 0 1 
 371  3  4  1 : 0 0 0 0 0 0 0 1 0 0 0 1 0 0 0 0 0 0 0 1 0 
 371  3  4  2 : 0 0 0 0 0 0 1 0 0 0 0 1 0 0 0 0 0 0 0 1 0 
 371  3  4  3 : 0 0 1 0 0 0 0 0 0 0 0 1 0 0 0 0 0 0 0 1 0 
 371  3  4  4 : 0 1 0 0 0 0 0 0 0 0 0 1 0 0 0 0 0 0 0 1 0 
 372  3  4  1 : 0 0 0 0 0 0 0 1 0 0 0 1 0 0 0 0 0 0 1 0 0 
 372  3  4  2 : 0 0 0 0 0 0 1 0 0 0 0 1 0 0 0 0 0 0 1 0 0 
 372  3  4  3 : 0 0 1 0 0 0 0 0 0 0 0 1 0 0 0 0 0 0 1 0 0 
 372  3  4  4 : 0 1 0 0 0 0 0 0 0 0 0 1 0 0 0 0 0 0 1 0 0 
 373  3  4  1 : 0 0 0 0 0 0 0 1 0 0 0 1 0 0 1 0 0 0 0 0 0 
 373  3  4  2 : 0 0 0 0 0 0 1 0 0 0 0 1 0 0 0 0 0 1 0 0 0 
 373  3  4  3 : 0 0 1 0 0 0 0 0 0 0 0 1 0 0 1 0 0 0 0 0 0 
 373  3  4  4 : 0 1 0 0 0 0 0 0 0 0 0 1 0 0 0 0 0 1 0 0 0 
 374  3  4  1 : 0 0 0 0 0 0 0 1 0 0 0 1 0 1 0 0 0 0 0 0 0 
 374  3  4  2 : 0 0 0 0 0 0 1 0 0 0 0 1 0 0 0 0 1 0 0 0 0 
 374  3  4  3 : 0 0 1 0 0 0 0 0 0 0 0 1 0 1 0 0 0 0 0 0 0 
 374  3  4  4 : 0 1 0 0 0 0 0 0 0 0 0 1 0 0 0 0 1 0 0 0 0 
 375  3  4  1 : 0 0 0 0 0 0 0 1 0 0 0 1 1 0 0 0 0 0 0 0 0 
 375  3  4  2 : 0 0 0 0 0 0 1 0 0 0 0 1 0 0 0 1 0 0 0 0 0 
 375  3  4  3 : 0 0 1 0 0 0 0 0 0 0 0 1 1 0 0 0 0 0 0 0 0 
 375  3  4  4 : 0 1 0 0 0 0 0 0 0 0 0 1 0 0 0 1 0 0 0 0 0 
 376  3  4  1 : 0 0 0 0 0 0 0 1 0 0 0 1 0 0 0 0 0 1 0 0 0 
 376  3  4  2 : 0 0 0 0 0 0 1 0 0 0 0 1 0 0 1 0 0 0 0 0 0 
 376  3  4  3 : 0 0 1 0 0 0 0 0 0 0 0 1 0 0 0 0 0 1 0 0 0 
 376  3  4  4 : 0 1 0 0 0 0 0 0 0 0 0 1 0 0 1 0 0 0 0 0 0 
 377  3  4  1 : 0 0 0 0 0 0 0 1 0 0 0 1 0 0 0 0 1 0 0 0 0 
 377  3  4  2 : 0 0 0 0 0 0 1 0 0 0 0 1 0 1 0 0 0 0 0 0 0 
 377  3  4  3 : 0 0 1 0 0 0 0 0 0 0 0 1 0 0 0 0 1 0 0 0 0 
 377  3  4  4 : 0 1 0 0 0 0 0 0 0 0 0 1 0 1 0 0 0 0 0 0 0 
 378  3  4  1 : 0 0 0 0 0 0 0 1 0 0 0 1 0 0 0 1 0 0 0 0 0 
 378  3  4  2 : 0 0 0 0 0 0 1 0 0 0 0 1 1 0 0 0 0 0 0 0 0 
 378  3  4  3 : 0 0 1 0 0 0 0 0 0 0 0 1 0 0 0 1 0 0 0 0 0 
 378  3  4  4 : 0 1 0 0 0 0 0 0 0 0 0 1 1 0 0 0 0 0 0 0 0 
 379  3  4  1 : 0 0 0 0 0 1 0 1 0 0 0 0 0 0 0 0 0 0 0 0 1 
 379  3  4  2 : 0 0 0 0 0 1 1 0 0 0 0 0 0 0 0 0 0 0 0 0 1 
 379  3  4  3 : 0 0 1 0 0 0 0 0 0 0 1 0 0 0 0 0 0 0 0 0 1 
 379  3  4  4 : 0 1 0 0 0 0 0 0 0 0 1 0 0 0 0 0 0 0 0 0 1 
 380  3  4  1 : 0 0 0 0 0 1 0 1 0 0 0 0 0 0 0 0 0 0 0 1 0 
 380  3  4  2 : 0 0 0 0 0 1 1 0 0 0 0 0 0 0 0 0 0 0 0 1 0 
 380  3  4  3 : 0 0 1 0 0 0 0 0 0 0 1 0 0 0 0 0 0 0 0 1 0 
 380  3  4  4 : 0 1 0 0 0 0 0 0 0 0 1 0 0 0 0 0 0 0 0 1 0 
 381  3  4  1 : 0 0 0 0 0 1 0 1 0 0 0 0 0 0 0 0 0 0 1 0 0 
 381  3  4  2 : 0 0 0 0 0 1 1 0 0 0 0 0 0 0 0 0 0 0 1 0 0 
 381  3  4  3 : 0 0 1 0 0 0 0 0 0 0 1 0 0 0 0 0 0 0 1 0 0 
 381  3  4  4 : 0 1 0 0 0 0 0 0 0 0 1 0 0 0 0 0 0 0 1 0 0 
 382  3  4  1 : 0 0 0 0 0 1 0 1 0 0 0 0 0 0 1 0 0 0 0 0 0 
 382  3  4  2 : 0 0 0 0 0 1 1 0 0 0 0 0 0 0 0 0 0 1 0 0 0 
 382  3  4  3 : 0 0 1 0 0 0 0 0 0 0 1 0 0 0 1 0 0 0 0 0 0 
 382  3  4  4 : 0 1 0 0 0 0 0 0 0 0 1 0 0 0 0 0 0 1 0 0 0 
 383  3  4  1 : 0 0 0 0 0 1 0 1 0 0 0 0 0 1 0 0 0 0 0 0 0 
 383  3  4  2 : 0 0 0 0 0 1 1 0 0 0 0 0 0 0 0 0 1 0 0 0 0 
 383  3  4  3 : 0 0 1 0 0 0 0 0 0 0 1 0 0 1 0 0 0 0 0 0 0 
 383  3  4  4 : 0 1 0 0 0 0 0 0 0 0 1 0 0 0 0 0 1 0 0 0 0 
 384  3  4  1 : 0 0 0 0 0 1 0 1 0 0 0 0 1 0 0 0 0 0 0 0 0 
 384  3  4  2 : 0 0 0 0 0 1 1 0 0 0 0 0 0 0 0 1 0 0 0 0 0 
 384  3  4  3 : 0 0 1 0 0 0 0 0 0 0 1 0 1 0 0 0 0 0 0 0 0 
 384  3  4  4 : 0 1 0 0 0 0 0 0 0 0 1 0 0 0 0 1 0 0 0 0 0 
 385  3  4  1 : 0 0 0 0 0 1 0 1 0 0 0 0 0 0 0 0 0 1 0 0 0 
 385  3  4  2 : 0 0 0 0 0 1 1 0 0 0 0 0 0 0 1 0 0 0 0 0 0 
 385  3  4  3 : 0 0 1 0 0 0 0 0 0 0 1 0 0 0 0 0 0 1 0 0 0 
 385  3  4  4 : 0 1 0 0 0 0 0 0 0 0 1 0 0 0 1 0 0 0 0 0 0 
 386  3  4  1 : 0 0 0 0 0 1 0 1 0 0 0 0 0 0 0 0 1 0 0 0 0 
 386  3  4  2 : 0 0 0 0 0 1 1 0 0 0 0 0 0 1 0 0 0 0 0 0 0 
 386  3  4  3 : 0 0 1 0 0 0 0 0 0 0 1 0 0 0 0 0 1 0 0 0 0 
 386  3  4  4 : 0 1 0 0 0 0 0 0 0 0 1 0 0 1 0 0 0 0 0 0 0 
 387  3  4  1 : 0 0 0 0 0 1 0 1 0 0 0 0 0 0 0 1 0 0 0 0 0 
 387  3  4  2 : 0 0 0 0 0 1 1 0 0 0 0 0 1 0 0 0 0 0 0 0 0 
 387  3  4  3 : 0 0 1 0 0 0 0 0 0 0 1 0 0 0 0 1 0 0 0 0 0 
 387  3  4  4 : 0 1 0 0 0 0 0 0 0 0 1 0 1 0 0 0 0 0 0 0 0 
 388  3  4  1 : 0 0 0 0 0 1 0 1 0 0 0 1 0 0 0 0 0 0 0 0 0 
 388  3  4  2 : 0 0 0 0 0 1 1 0 0 0 0 1 0 0 0 0 0 0 0 0 0 
 388  3  4  3 : 0 0 1 0 0 0 0 0 0 0 1 1 0 0 0 0 0 0 0 0 0 
 388  3  4  4 : 0 1 0 0 0 0 0 0 0 0 1 1 0 0 0 0 0 0 0 0 0 
 389  3  4  1 : 0 0 0 0 1 0 0 1 0 0 0 0 0 0 0 0 0 0 0 0 1 
 389  3  4  2 : 0 0 0 0 1 0 1 0 0 0 0 0 0 0 0 0 0 0 0 0 1 
 389  3  4  3 : 0 0 1 0 0 0 0 0 0 1 0 0 0 0 0 0 0 0 0 0 1 
 389  3  4  4 : 0 1 0 0 0 0 0 0 0 1 0 0 0 0 0 0 0 0 0 0 1 
 390  3  4  1 : 0 0 0 0 1 0 0 1 0 0 0 0 0 0 0 0 0 0 0 1 0 
 390  3  4  2 : 0 0 0 0 1 0 1 0 0 0 0 0 0 0 0 0 0 0 0 1 0 
 390  3  4  3 : 0 0 1 0 0 0 0 0 0 1 0 0 0 0 0 0 0 0 0 1 0 
 390  3  4  4 : 0 1 0 0 0 0 0 0 0 1 0 0 0 0 0 0 0 0 0 1 0 
 391  3  4  1 : 0 0 0 0 1 0 0 1 0 0 0 0 0 0 0 0 0 0 1 0 0 
 391  3  4  2 : 0 0 0 0 1 0 1 0 0 0 0 0 0 0 0 0 0 0 1 0 0 
 391  3  4  3 : 0 0 1 0 0 0 0 0 0 1 0 0 0 0 0 0 0 0 1 0 0 
 391  3  4  4 : 0 1 0 0 0 0 0 0 0 1 0 0 0 0 0 0 0 0 1 0 0 
 392  3  4  1 : 0 0 0 0 1 0 0 1 0 0 0 0 0 0 1 0 0 0 0 0 0 
 392  3  4  2 : 0 0 0 0 1 0 1 0 0 0 0 0 0 0 0 0 0 1 0 0 0 
 392  3  4  3 : 0 0 1 0 0 0 0 0 0 1 0 0 0 0 1 0 0 0 0 0 0 
 392  3  4  4 : 0 1 0 0 0 0 0 0 0 1 0 0 0 0 0 0 0 1 0 0 0 
 393  3  4  1 : 0 0 0 0 1 0 0 1 0 0 0 0 0 1 0 0 0 0 0 0 0 
 393  3  4  2 : 0 0 0 0 1 0 1 0 0 0 0 0 0 0 0 0 1 0 0 0 0 
 393  3  4  3 : 0 0 1 0 0 0 0 0 0 1 0 0 0 1 0 0 0 0 0 0 0 
 393  3  4  4 : 0 1 0 0 0 0 0 0 0 1 0 0 0 0 0 0 1 0 0 0 0 
 394  3  4  1 : 0 0 0 0 1 0 0 1 0 0 0 0 1 0 0 0 0 0 0 0 0 
 394  3  4  2 : 0 0 0 0 1 0 1 0 0 0 0 0 0 0 0 1 0 0 0 0 0 
 394  3  4  3 : 0 0 1 0 0 0 0 0 0 1 0 0 1 0 0 0 0 0 0 0 0 
 394  3  4  4 : 0 1 0 0 0 0 0 0 0 1 0 0 0 0 0 1 0 0 0 0 0 
 395  3  4  1 : 0 0 0 0 1 0 0 1 0 0 0 0 0 0 0 0 0 1 0 0 0 
 395  3  4  2 : 0 0 0 0 1 0 1 0 0 0 0 0 0 0 1 0 0 0 0 0 0 
 395  3  4  3 : 0 0 1 0 0 0 0 0 0 1 0 0 0 0 0 0 0 1 0 0 0 
 395  3  4  4 : 0 1 0 0 0 0 0 0 0 1 0 0 0 0 1 0 0 0 0 0 0 
 396  3  4  1 : 0 0 0 0 1 0 0 1 0 0 0 0 0 0 0 0 1 0 0 0 0 
 396  3  4  2 : 0 0 0 0 1 0 1 0 0 0 0 0 0 1 0 0 0 0 0 0 0 
 396  3  4  3 : 0 0 1 0 0 0 0 0 0 1 0 0 0 0 0 0 1 0 0 0 0 
 396  3  4  4 : 0 1 0 0 0 0 0 0 0 1 0 0 0 1 0 0 0 0 0 0 0 
 397  3  4  1 : 0 0 0 0 1 0 0 1 0 0 0 0 0 0 0 1 0 0 0 0 0 
 397  3  4  2 : 0 0 0 0 1 0 1 0 0 0 0 0 1 0 0 0 0 0 0 0 0 
 397  3  4  3 : 0 0 1 0 0 0 0 0 0 1 0 0 0 0 0 1 0 0 0 0 0 
 397  3  4  4 : 0 1 0 0 0 0 0 0 0 1 0 0 1 0 0 0 0 0 0 0 0 
 398  3  4  1 : 0 0 0 0 1 0 0 1 0 0 0 1 0 0 0 0 0 0 0 0 0 
 398  3  4  2 : 0 0 0 0 1 0 1 0 0 0 0 1 0 0 0 0 0 0 0 0 0 
 398  3  4  3 : 0 0 1 0 0 0 0 0 0 1 0 1 0 0 0 0 0 0 0 0 0 
 398  3  4  4 : 0 1 0 0 0 0 0 0 0 1 0 1 0 0 0 0 0 0 0 0 0 
 399  3  4  1 : 0 0 0 0 1 1 0 1 0 0 0 0 0 0 0 0 0 0 0 0 0 
 399  3  4  2 : 0 0 0 0 1 1 1 0 0 0 0 0 0 0 0 0 0 0 0 0 0 
 399  3  4  3 : 0 0 1 0 0 0 0 0 0 1 1 0 0 0 0 0 0 0 0 0 0 
 399  3  4  4 : 0 1 0 0 0 0 0 0 0 1 1 0 0 0 0 0 0 0 0 0 0 
 400  3  4  1 : 0 0 0 1 0 0 0 1 0 0 0 0 0 0 0 0 0 0 0 0 1 
 400  3  4  2 : 0 0 0 1 0 0 1 0 0 0 0 0 0 0 0 0 0 0 0 0 1 
 400  3  4  3 : 0 0 1 0 0 0 0 0 1 0 0 0 0 0 0 0 0 0 0 0 1 
 400  3  4  4 : 0 1 0 0 0 0 0 0 1 0 0 0 0 0 0 0 0 0 0 0 1 
 401  3  4  1 : 0 0 0 1 0 0 0 1 0 0 0 0 0 0 0 0 0 0 0 1 0 
 401  3  4  2 : 0 0 0 1 0 0 1 0 0 0 0 0 0 0 0 0 0 0 0 1 0 
 401  3  4  3 : 0 0 1 0 0 0 0 0 1 0 0 0 0 0 0 0 0 0 0 1 0 
 401  3  4  4 : 0 1 0 0 0 0 0 0 1 0 0 0 0 0 0 0 0 0 0 1 0 
 402  3  4  1 : 0 0 0 1 0 0 0 1 0 0 0 0 0 0 0 0 0 0 1 0 0 
 402  3  4  2 : 0 0 0 1 0 0 1 0 0 0 0 0 0 0 0 0 0 0 1 0 0 
 402  3  4  3 : 0 0 1 0 0 0 0 0 1 0 0 0 0 0 0 0 0 0 1 0 0 
 402  3  4  4 : 0 1 0 0 0 0 0 0 1 0 0 0 0 0 0 0 0 0 1 0 0 
 403  3  4  1 : 0 0 0 1 0 0 0 1 0 0 0 0 0 0 1 0 0 0 0 0 0 
 403  3  4  2 : 0 0 0 1 0 0 1 0 0 0 0 0 0 0 0 0 0 1 0 0 0 
 403  3  4  3 : 0 0 1 0 0 0 0 0 1 0 0 0 0 0 1 0 0 0 0 0 0 
 403  3  4  4 : 0 1 0 0 0 0 0 0 1 0 0 0 0 0 0 0 0 1 0 0 0 
 404  3  4  1 : 0 0 0 1 0 0 0 1 0 0 0 0 0 1 0 0 0 0 0 0 0 
 404  3  4  2 : 0 0 0 1 0 0 1 0 0 0 0 0 0 0 0 0 1 0 0 0 0 
 404  3  4  3 : 0 0 1 0 0 0 0 0 1 0 0 0 0 1 0 0 0 0 0 0 0 
 404  3  4  4 : 0 1 0 0 0 0 0 0 1 0 0 0 0 0 0 0 1 0 0 0 0 
 405  3  4  1 : 0 0 0 1 0 0 0 1 0 0 0 0 1 0 0 0 0 0 0 0 0 
 405  3  4  2 : 0 0 0 1 0 0 1 0 0 0 0 0 0 0 0 1 0 0 0 0 0 
 405  3  4  3 : 0 0 1 0 0 0 0 0 1 0 0 0 1 0 0 0 0 0 0 0 0 
 405  3  4  4 : 0 1 0 0 0 0 0 0 1 0 0 0 0 0 0 1 0 0 0 0 0 
 406  3  4  1 : 0 0 0 1 0 0 0 1 0 0 0 0 0 0 0 0 0 1 0 0 0 
 406  3  4  2 : 0 0 0 1 0 0 1 0 0 0 0 0 0 0 1 0 0 0 0 0 0 
 406  3  4  3 : 0 0 1 0 0 0 0 0 1 0 0 0 0 0 0 0 0 1 0 0 0 
 406  3  4  4 : 0 1 0 0 0 0 0 0 1 0 0 0 0 0 1 0 0 0 0 0 0 
 407  3  4  1 : 0 0 0 1 0 0 0 1 0 0 0 0 0 0 0 0 1 0 0 0 0 
 407  3  4  2 : 0 0 0 1 0 0 1 0 0 0 0 0 0 1 0 0 0 0 0 0 0 
 407  3  4  3 : 0 0 1 0 0 0 0 0 1 0 0 0 0 0 0 0 1 0 0 0 0 
 407  3  4  4 : 0 1 0 0 0 0 0 0 1 0 0 0 0 1 0 0 0 0 0 0 0 
 408  3  4  1 : 0 0 0 1 0 0 0 1 0 0 0 0 0 0 0 1 0 0 0 0 0 
 408  3  4  2 : 0 0 0 1 0 0 1 0 0 0 0 0 1 0 0 0 0 0 0 0 0 
 408  3  4  3 : 0 0 1 0 0 0 0 0 1 0 0 0 0 0 0 1 0 0 0 0 0 
 408  3  4  4 : 0 1 0 0 0 0 0 0 1 0 0 0 1 0 0 0 0 0 0 0 0 
 409  3  4  1 : 0 0 0 1 0 0 0 1 0 0 0 1 0 0 0 0 0 0 0 0 0 
 409  3  4  2 : 0 0 0 1 0 0 1 0 0 0 0 1 0 0 0 0 0 0 0 0 0 
 409  3  4  3 : 0 0 1 0 0 0 0 0 1 0 0 1 0 0 0 0 0 0 0 0 0 
 409  3  4  4 : 0 1 0 0 0 0 0 0 1 0 0 1 0 0 0 0 0 0 0 0 0 
 410  3  4  1 : 0 0 0 1 0 1 0 1 0 0 0 0 0 0 0 0 0 0 0 0 0 
 410  3  4  2 : 0 0 0 1 0 1 1 0 0 0 0 0 0 0 0 0 0 0 0 0 0 
 410  3  4  3 : 0 0 1 0 0 0 0 0 1 0 1 0 0 0 0 0 0 0 0 0 0 
 410  3  4  4 : 0 1 0 0 0 0 0 0 1 0 1 0 0 0 0 0 0 0 0 0 0 
 411  3  4  1 : 0 0 0 1 1 0 0 1 0 0 0 0 0 0 0 0 0 0 0 0 0 
 411  3  4  2 : 0 0 0 1 1 0 1 0 0 0 0 0 0 0 0 0 0 0 0 0 0 
 411  3  4  3 : 0 0 1 0 0 0 0 0 1 1 0 0 0 0 0 0 0 0 0 0 0 
 411  3  4  4 : 0 1 0 0 0 0 0 0 1 1 0 0 0 0 0 0 0 0 0 0 0 
 412  3  2  1 : 0 0 1 0 0 0 1 0 0 0 0 0 0 0 0 0 0 0 0 0 1 
 412  3  2  2 : 0 1 0 0 0 0 0 1 0 0 0 0 0 0 0 0 0 0 0 0 1 
 413  3  2  1 : 0 0 1 0 0 0 1 0 0 0 0 0 0 0 0 0 0 0 0 1 0 
 413  3  2  2 : 0 1 0 0 0 0 0 1 0 0 0 0 0 0 0 0 0 0 0 1 0 
 414  3  2  1 : 0 0 1 0 0 0 1 0 0 0 0 0 0 0 0 0 0 0 1 0 0 
 414  3  2  2 : 0 1 0 0 0 0 0 1 0 0 0 0 0 0 0 0 0 0 1 0 0 
 415  3  4  1 : 0 0 1 0 0 0 1 0 0 0 0 0 0 0 0 0 0 1 0 0 0 
 415  3  4  2 : 0 0 1 0 0 0 1 0 0 0 0 0 0 0 1 0 0 0 0 0 0 
 415  3  4  3 : 0 1 0 0 0 0 0 1 0 0 0 0 0 0 0 0 0 1 0 0 0 
 415  3  4  4 : 0 1 0 0 0 0 0 1 0 0 0 0 0 0 1 0 0 0 0 0 0 
 416  3  4  1 : 0 0 1 0 0 0 1 0 0 0 0 0 0 0 0 0 1 0 0 0 0 
 416  3  4  2 : 0 0 1 0 0 0 1 0 0 0 0 0 0 1 0 0 0 0 0 0 0 
 416  3  4  3 : 0 1 0 0 0 0 0 1 0 0 0 0 0 0 0 0 1 0 0 0 0 
 416  3  4  4 : 0 1 0 0 0 0 0 1 0 0 0 0 0 1 0 0 0 0 0 0 0 
 417  3  4  1 : 0 0 1 0 0 0 1 0 0 0 0 0 0 0 0 1 0 0 0 0 0 
 417  3  4  2 : 0 0 1 0 0 0 1 0 0 0 0 0 1 0 0 0 0 0 0 0 0 
 417  3  4  3 : 0 1 0 0 0 0 0 1 0 0 0 0 0 0 0 1 0 0 0 0 0 
 417  3  4  4 : 0 1 0 0 0 0 0 1 0 0 0 0 1 0 0 0 0 0 0 0 0 
 418  3  2  1 : 0 0 1 0 0 0 1 0 0 0 0 1 0 0 0 0 0 0 0 0 0 
 418  3  2  2 : 0 1 0 0 0 0 0 1 0 0 0 1 0 0 0 0 0 0 0 0 0 
 419  3  2  1 : 0 0 1 0 0 0 0 1 0 0 0 0 0 0 0 0 0 0 0 0 1 
 419  3  2  2 : 0 1 0 0 0 0 1 0 0 0 0 0 0 0 0 0 0 0 0 0 1 
 420  3  2  1 : 0 0 1 0 0 0 0 1 0 0 0 0 0 0 0 0 0 0 0 1 0 
 420  3  2  2 : 0 1 0 0 0 0 1 0 0 0 0 0 0 0 0 0 0 0 0 1 0 
 421  3  2  1 : 0 0 1 0 0 0 0 1 0 0 0 0 0 0 0 0 0 0 1 0 0 
 421  3  2  2 : 0 1 0 0 0 0 1 0 0 0 0 0 0 0 0 0 0 0 1 0 0 
 422  3  2  1 : 0 0 1 0 0 0 0 1 0 0 0 0 0 0 1 0 0 0 0 0 0 
 422  3  2  2 : 0 1 0 0 0 0 1 0 0 0 0 0 0 0 0 0 0 1 0 0 0 
 423  3  2  1 : 0 0 1 0 0 0 0 1 0 0 0 0 0 1 0 0 0 0 0 0 0 
 423  3  2  2 : 0 1 0 0 0 0 1 0 0 0 0 0 0 0 0 0 1 0 0 0 0 
 424  3  2  1 : 0 0 1 0 0 0 0 1 0 0 0 0 1 0 0 0 0 0 0 0 0 
 424  3  2  2 : 0 1 0 0 0 0 1 0 0 0 0 0 0 0 0 1 0 0 0 0 0 
 425  3  2  1 : 0 0 1 0 0 0 0 1 0 0 0 0 0 0 0 0 0 1 0 0 0 
 425  3  2  2 : 0 1 0 0 0 0 1 0 0 0 0 0 0 0 1 0 0 0 0 0 0 
 426  3  2  1 : 0 0 1 0 0 0 0 1 0 0 0 0 0 0 0 0 1 0 0 0 0 
 426  3  2  2 : 0 1 0 0 0 0 1 0 0 0 0 0 0 1 0 0 0 0 0 0 0 
 427  3  2  1 : 0 0 1 0 0 0 0 1 0 0 0 0 0 0 0 1 0 0 0 0 0 
 427  3  2  2 : 0 1 0 0 0 0 1 0 0 0 0 0 1 0 0 0 0 0 0 0 0 
 428  3  2  1 : 0 0 1 0 0 0 0 1 0 0 0 1 0 0 0 0 0 0 0 0 0 
 428  3  2  2 : 0 1 0 0 0 0 1 0 0 0 0 1 0 0 0 0 0 0 0 0 0 
 429  3  4  1 : 0 0 0 0 0 0 0 1 0 0 1 0 0 0 0 0 0 0 0 0 1 
 429  3  4  2 : 0 0 0 0 0 0 1 0 0 0 1 0 0 0 0 0 0 0 0 0 1 
 429  3  4  3 : 0 0 1 0 0 1 0 0 0 0 0 0 0 0 0 0 0 0 0 0 1 
 429  3  4  4 : 0 1 0 0 0 1 0 0 0 0 0 0 0 0 0 0 0 0 0 0 1 
 430  3  4  1 : 0 0 0 0 0 0 0 1 0 0 1 0 0 0 0 0 0 0 0 1 0 
 430  3  4  2 : 0 0 0 0 0 0 1 0 0 0 1 0 0 0 0 0 0 0 0 1 0 
 430  3  4  3 : 0 0 1 0 0 1 0 0 0 0 0 0 0 0 0 0 0 0 0 1 0 
 430  3  4  4 : 0 1 0 0 0 1 0 0 0 0 0 0 0 0 0 0 0 0 0 1 0 
 431  3  4  1 : 0 0 0 0 0 0 0 1 0 0 1 0 0 0 0 0 0 0 1 0 0 
 431  3  4  2 : 0 0 0 0 0 0 1 0 0 0 1 0 0 0 0 0 0 0 1 0 0 
 431  3  4  3 : 0 0 1 0 0 1 0 0 0 0 0 0 0 0 0 0 0 0 1 0 0 
 431  3  4  4 : 0 1 0 0 0 1 0 0 0 0 0 0 0 0 0 0 0 0 1 0 0 
 432  3  4  1 : 0 0 0 0 0 0 0 1 0 0 1 0 0 0 1 0 0 0 0 0 0 
 432  3  4  2 : 0 0 0 0 0 0 1 0 0 0 1 0 0 0 0 0 0 1 0 0 0 
 432  3  4  3 : 0 0 1 0 0 1 0 0 0 0 0 0 0 0 1 0 0 0 0 0 0 
 432  3  4  4 : 0 1 0 0 0 1 0 0 0 0 0 0 0 0 0 0 0 1 0 0 0 
 433  3  4  1 : 0 0 0 0 0 0 0 1 0 0 1 0 0 1 0 0 0 0 0 0 0 
 433  3  4  2 : 0 0 0 0 0 0 1 0 0 0 1 0 0 0 0 0 1 0 0 0 0 
 433  3  4  3 : 0 0 1 0 0 1 0 0 0 0 0 0 0 1 0 0 0 0 0 0 0 
 433  3  4  4 : 0 1 0 0 0 1 0 0 0 0 0 0 0 0 0 0 1 0 0 0 0 
 434  3  4  1 : 0 0 0 0 0 0 0 1 0 0 1 0 1 0 0 0 0 0 0 0 0 
 434  3  4  2 : 0 0 0 0 0 0 1 0 0 0 1 0 0 0 0 1 0 0 0 0 0 
 434  3  4  3 : 0 0 1 0 0 1 0 0 0 0 0 0 1 0 0 0 0 0 0 0 0 
 434  3  4  4 : 0 1 0 0 0 1 0 0 0 0 0 0 0 0 0 1 0 0 0 0 0 
 435  3  4  1 : 0 0 0 0 0 0 0 1 0 0 1 0 0 0 0 0 0 1 0 0 0 
 435  3  4  2 : 0 0 0 0 0 0 1 0 0 0 1 0 0 0 1 0 0 0 0 0 0 
 435  3  4  3 : 0 0 1 0 0 1 0 0 0 0 0 0 0 0 0 0 0 1 0 0 0 
 435  3  4  4 : 0 1 0 0 0 1 0 0 0 0 0 0 0 0 1 0 0 0 0 0 0 
 436  3  4  1 : 0 0 0 0 0 0 0 1 0 0 1 0 0 0 0 0 1 0 0 0 0 
 436  3  4  2 : 0 0 0 0 0 0 1 0 0 0 1 0 0 1 0 0 0 0 0 0 0 
 436  3  4  3 : 0 0 1 0 0 1 0 0 0 0 0 0 0 0 0 0 1 0 0 0 0 
 436  3  4  4 : 0 1 0 0 0 1 0 0 0 0 0 0 0 1 0 0 0 0 0 0 0 
 437  3  4  1 : 0 0 0 0 0 0 0 1 0 0 1 0 0 0 0 1 0 0 0 0 0 
 437  3  4  2 : 0 0 0 0 0 0 1 0 0 0 1 0 1 0 0 0 0 0 0 0 0 
 437  3  4  3 : 0 0 1 0 0 1 0 0 0 0 0 0 0 0 0 1 0 0 0 0 0 
 437  3  4  4 : 0 1 0 0 0 1 0 0 0 0 0 0 1 0 0 0 0 0 0 0 0 
 438  3  4  1 : 0 0 0 0 0 0 0 1 0 0 1 1 0 0 0 0 0 0 0 0 0 
 438  3  4  2 : 0 0 0 0 0 0 1 0 0 0 1 1 0 0 0 0 0 0 0 0 0 
 438  3  4  3 : 0 0 1 0 0 1 0 0 0 0 0 1 0 0 0 0 0 0 0 0 0 
 438  3  4  4 : 0 1 0 0 0 1 0 0 0 0 0 1 0 0 0 0 0 0 0 0 0 
 439  3  4  1 : 0 0 0 0 0 1 0 1 0 0 1 0 0 0 0 0 0 0 0 0 0 
 439  3  4  2 : 0 0 0 0 0 1 1 0 0 0 1 0 0 0 0 0 0 0 0 0 0 
 439  3  4  3 : 0 0 1 0 0 1 0 0 0 0 1 0 0 0 0 0 0 0 0 0 0 
 439  3  4  4 : 0 1 0 0 0 1 0 0 0 0 1 0 0 0 0 0 0 0 0 0 0 
 440  3  4  1 : 0 0 0 0 1 0 0 1 0 0 1 0 0 0 0 0 0 0 0 0 0 
 440  3  4  2 : 0 0 0 0 1 0 1 0 0 0 1 0 0 0 0 0 0 0 0 0 0 
 440  3  4  3 : 0 0 1 0 0 1 0 0 0 1 0 0 0 0 0 0 0 0 0 0 0 
 440  3  4  4 : 0 1 0 0 0 1 0 0 0 1 0 0 0 0 0 0 0 0 0 0 0 
 441  3  4  1 : 0 0 0 1 0 0 0 1 0 0 1 0 0 0 0 0 0 0 0 0 0 
 441  3  4  2 : 0 0 0 1 0 0 1 0 0 0 1 0 0 0 0 0 0 0 0 0 0 
 441  3  4  3 : 0 0 1 0 0 1 0 0 1 0 0 0 0 0 0 0 0 0 0 0 0 
 441  3  4  4 : 0 1 0 0 0 1 0 0 1 0 0 0 0 0 0 0 0 0 0 0 0 
 442  3  4  1 : 0 0 1 0 0 0 1 0 0 0 1 0 0 0 0 0 0 0 0 0 0 
 442  3  4  2 : 0 0 1 0 0 1 1 0 0 0 0 0 0 0 0 0 0 0 0 0 0 
 442  3  4  3 : 0 1 0 0 0 0 0 1 0 0 1 0 0 0 0 0 0 0 0 0 0 
 442  3  4  4 : 0 1 0 0 0 1 0 1 0 0 0 0 0 0 0 0 0 0 0 0 0 
 443  3  4  1 : 0 0 1 0 0 0 0 1 0 0 1 0 0 0 0 0 0 0 0 0 0 
 443  3  4  2 : 0 0 1 0 0 1 0 1 0 0 0 0 0 0 0 0 0 0 0 0 0 
 443  3  4  3 : 0 1 0 0 0 0 1 0 0 0 1 0 0 0 0 0 0 0 0 0 0 
 443  3  4  4 : 0 1 0 0 0 1 1 0 0 0 0 0 0 0 0 0 0 0 0 0 0 
 444  3  4  1 : 0 0 0 0 0 0 0 1 0 1 0 0 0 0 0 0 0 0 0 0 1 
 444  3  4  2 : 0 0 0 0 0 0 1 0 0 1 0 0 0 0 0 0 0 0 0 0 1 
 444  3  4  3 : 0 0 1 0 1 0 0 0 0 0 0 0 0 0 0 0 0 0 0 0 1 
 444  3  4  4 : 0 1 0 0 1 0 0 0 0 0 0 0 0 0 0 0 0 0 0 0 1 
 445  3  4  1 : 0 0 0 0 0 0 0 1 0 1 0 0 0 0 0 0 0 0 0 1 0 
 445  3  4  2 : 0 0 0 0 0 0 1 0 0 1 0 0 0 0 0 0 0 0 0 1 0 
 445  3  4  3 : 0 0 1 0 1 0 0 0 0 0 0 0 0 0 0 0 0 0 0 1 0 
 445  3  4  4 : 0 1 0 0 1 0 0 0 0 0 0 0 0 0 0 0 0 0 0 1 0 
 446  3  4  1 : 0 0 0 0 0 0 0 1 0 1 0 0 0 0 0 0 0 0 1 0 0 
 446  3  4  2 : 0 0 0 0 0 0 1 0 0 1 0 0 0 0 0 0 0 0 1 0 0 
 446  3  4  3 : 0 0 1 0 1 0 0 0 0 0 0 0 0 0 0 0 0 0 1 0 0 
 446  3  4  4 : 0 1 0 0 1 0 0 0 0 0 0 0 0 0 0 0 0 0 1 0 0 
 447  3  4  1 : 0 0 0 0 0 0 0 1 0 1 0 0 0 0 1 0 0 0 0 0 0 
 447  3  4  2 : 0 0 0 0 0 0 1 0 0 1 0 0 0 0 0 0 0 1 0 0 0 
 447  3  4  3 : 0 0 1 0 1 0 0 0 0 0 0 0 0 0 1 0 0 0 0 0 0 
 447  3  4  4 : 0 1 0 0 1 0 0 0 0 0 0 0 0 0 0 0 0 1 0 0 0 
 448  3  4  1 : 0 0 0 0 0 0 0 1 0 1 0 0 0 1 0 0 0 0 0 0 0 
 448  3  4  2 : 0 0 0 0 0 0 1 0 0 1 0 0 0 0 0 0 1 0 0 0 0 
 448  3  4  3 : 0 0 1 0 1 0 0 0 0 0 0 0 0 1 0 0 0 0 0 0 0 
 448  3  4  4 : 0 1 0 0 1 0 0 0 0 0 0 0 0 0 0 0 1 0 0 0 0 
 449  3  4  1 : 0 0 0 0 0 0 0 1 0 1 0 0 1 0 0 0 0 0 0 0 0 
 449  3  4  2 : 0 0 0 0 0 0 1 0 0 1 0 0 0 0 0 1 0 0 0 0 0 
 449  3  4  3 : 0 0 1 0 1 0 0 0 0 0 0 0 1 0 0 0 0 0 0 0 0 
 449  3  4  4 : 0 1 0 0 1 0 0 0 0 0 0 0 0 0 0 1 0 0 0 0 0 
 450  3  4  1 : 0 0 0 0 0 0 0 1 0 1 0 0 0 0 0 0 0 1 0 0 0 
 450  3  4  2 : 0 0 0 0 0 0 1 0 0 1 0 0 0 0 1 0 0 0 0 0 0 
 450  3  4  3 : 0 0 1 0 1 0 0 0 0 0 0 0 0 0 0 0 0 1 0 0 0 
 450  3  4  4 : 0 1 0 0 1 0 0 0 0 0 0 0 0 0 1 0 0 0 0 0 0 
 451  3  4  1 : 0 0 0 0 0 0 0 1 0 1 0 0 0 0 0 0 1 0 0 0 0 
 451  3  4  2 : 0 0 0 0 0 0 1 0 0 1 0 0 0 1 0 0 0 0 0 0 0 
 451  3  4  3 : 0 0 1 0 1 0 0 0 0 0 0 0 0 0 0 0 1 0 0 0 0 
 451  3  4  4 : 0 1 0 0 1 0 0 0 0 0 0 0 0 1 0 0 0 0 0 0 0 
 452  3  4  1 : 0 0 0 0 0 0 0 1 0 1 0 0 0 0 0 1 0 0 0 0 0 
 452  3  4  2 : 0 0 0 0 0 0 1 0 0 1 0 0 1 0 0 0 0 0 0 0 0 
 452  3  4  3 : 0 0 1 0 1 0 0 0 0 0 0 0 0 0 0 1 0 0 0 0 0 
 452  3  4  4 : 0 1 0 0 1 0 0 0 0 0 0 0 1 0 0 0 0 0 0 0 0 
 453  3  4  1 : 0 0 0 0 0 0 0 1 0 1 0 1 0 0 0 0 0 0 0 0 0 
 453  3  4  2 : 0 0 0 0 0 0 1 0 0 1 0 1 0 0 0 0 0 0 0 0 0 
 453  3  4  3 : 0 0 1 0 1 0 0 0 0 0 0 1 0 0 0 0 0 0 0 0 0 
 453  3  4  4 : 0 1 0 0 1 0 0 0 0 0 0 1 0 0 0 0 0 0 0 0 0 
 454  3  4  1 : 0 0 0 0 0 1 0 1 0 1 0 0 0 0 0 0 0 0 0 0 0 
 454  3  4  2 : 0 0 0 0 0 1 1 0 0 1 0 0 0 0 0 0 0 0 0 0 0 
 454  3  4  3 : 0 0 1 0 1 0 0 0 0 0 1 0 0 0 0 0 0 0 0 0 0 
 454  3  4  4 : 0 1 0 0 1 0 0 0 0 0 1 0 0 0 0 0 0 0 0 0 0 
 455  3  4  1 : 0 0 0 0 1 0 0 1 0 1 0 0 0 0 0 0 0 0 0 0 0 
 455  3  4  2 : 0 0 0 0 1 0 1 0 0 1 0 0 0 0 0 0 0 0 0 0 0 
 455  3  4  3 : 0 0 1 0 1 0 0 0 0 1 0 0 0 0 0 0 0 0 0 0 0 
 455  3  4  4 : 0 1 0 0 1 0 0 0 0 1 0 0 0 0 0 0 0 0 0 0 0 
 456  3  4  1 : 0 0 0 1 0 0 0 1 0 1 0 0 0 0 0 0 0 0 0 0 0 
 456  3  4  2 : 0 0 0 1 0 0 1 0 0 1 0 0 0 0 0 0 0 0 0 0 0 
 456  3  4  3 : 0 0 1 0 1 0 0 0 1 0 0 0 0 0 0 0 0 0 0 0 0 
 456  3  4  4 : 0 1 0 0 1 0 0 0 1 0 0 0 0 0 0 0 0 0 0 0 0 
 457  3  4  1 : 0 0 1 0 0 0 1 0 0 1 0 0 0 0 0 0 0 0 0 0 0 
 457  3  4  2 : 0 0 1 0 1 0 1 0 0 0 0 0 0 0 0 0 0 0 0 0 0 
 457  3  4  3 : 0 1 0 0 0 0 0 1 0 1 0 0 0 0 0 0 0 0 0 0 0 
 457  3  4  4 : 0 1 0 0 1 0 0 1 0 0 0 0 0 0 0 0 0 0 0 0 0 
 458  3  4  1 : 0 0 1 0 0 0 0 1 0 1 0 0 0 0 0 0 0 0 0 0 0 
 458  3  4  2 : 0 0 1 0 1 0 0 1 0 0 0 0 0 0 0 0 0 0 0 0 0 
 458  3  4  3 : 0 1 0 0 0 0 1 0 0 1 0 0 0 0 0 0 0 0 0 0 0 
 458  3  4  4 : 0 1 0 0 1 0 1 0 0 0 0 0 0 0 0 0 0 0 0 0 0 
 459  3  4  1 : 0 0 0 0 0 0 0 1 0 1 1 0 0 0 0 0 0 0 0 0 0 
 459  3  4  2 : 0 0 0 0 0 0 1 0 0 1 1 0 0 0 0 0 0 0 0 0 0 
 459  3  4  3 : 0 0 1 0 1 1 0 0 0 0 0 0 0 0 0 0 0 0 0 0 0 
 459  3  4  4 : 0 1 0 0 1 1 0 0 0 0 0 0 0 0 0 0 0 0 0 0 0 
 460  3  4  1 : 0 0 0 0 0 0 0 1 1 0 0 0 0 0 0 0 0 0 0 0 1 
 460  3  4  2 : 0 0 0 0 0 0 1 0 1 0 0 0 0 0 0 0 0 0 0 0 1 
 460  3  4  3 : 0 0 1 1 0 0 0 0 0 0 0 0 0 0 0 0 0 0 0 0 1 
 460  3  4  4 : 0 1 0 1 0 0 0 0 0 0 0 0 0 0 0 0 0 0 0 0 1 
 461  3  4  1 : 0 0 0 0 0 0 0 1 1 0 0 0 0 0 0 0 0 0 0 1 0 
 461  3  4  2 : 0 0 0 0 0 0 1 0 1 0 0 0 0 0 0 0 0 0 0 1 0 
 461  3  4  3 : 0 0 1 1 0 0 0 0 0 0 0 0 0 0 0 0 0 0 0 1 0 
 461  3  4  4 : 0 1 0 1 0 0 0 0 0 0 0 0 0 0 0 0 0 0 0 1 0 
 462  3  4  1 : 0 0 0 0 0 0 0 1 1 0 0 0 0 0 0 0 0 0 1 0 0 
 462  3  4  2 : 0 0 0 0 0 0 1 0 1 0 0 0 0 0 0 0 0 0 1 0 0 
 462  3  4  3 : 0 0 1 1 0 0 0 0 0 0 0 0 0 0 0 0 0 0 1 0 0 
 462  3  4  4 : 0 1 0 1 0 0 0 0 0 0 0 0 0 0 0 0 0 0 1 0 0 
 463  3  4  1 : 0 0 0 0 0 0 0 1 1 0 0 0 0 0 1 0 0 0 0 0 0 
 463  3  4  2 : 0 0 0 0 0 0 1 0 1 0 0 0 0 0 0 0 0 1 0 0 0 
 463  3  4  3 : 0 0 1 1 0 0 0 0 0 0 0 0 0 0 1 0 0 0 0 0 0 
 463  3  4  4 : 0 1 0 1 0 0 0 0 0 0 0 0 0 0 0 0 0 1 0 0 0 
 464  3  4  1 : 0 0 0 0 0 0 0 1 1 0 0 0 0 1 0 0 0 0 0 0 0 
 464  3  4  2 : 0 0 0 0 0 0 1 0 1 0 0 0 0 0 0 0 1 0 0 0 0 
 464  3  4  3 : 0 0 1 1 0 0 0 0 0 0 0 0 0 1 0 0 0 0 0 0 0 
 464  3  4  4 : 0 1 0 1 0 0 0 0 0 0 0 0 0 0 0 0 1 0 0 0 0 
 465  3  4  1 : 0 0 0 0 0 0 0 1 1 0 0 0 1 0 0 0 0 0 0 0 0 
 465  3  4  2 : 0 0 0 0 0 0 1 0 1 0 0 0 0 0 0 1 0 0 0 0 0 
 465  3  4  3 : 0 0 1 1 0 0 0 0 0 0 0 0 1 0 0 0 0 0 0 0 0 
 465  3  4  4 : 0 1 0 1 0 0 0 0 0 0 0 0 0 0 0 1 0 0 0 0 0 
 466  3  4  1 : 0 0 0 0 0 0 0 1 1 0 0 0 0 0 0 0 0 1 0 0 0 
 466  3  4  2 : 0 0 0 0 0 0 1 0 1 0 0 0 0 0 1 0 0 0 0 0 0 
 466  3  4  3 : 0 0 1 1 0 0 0 0 0 0 0 0 0 0 0 0 0 1 0 0 0 
 466  3  4  4 : 0 1 0 1 0 0 0 0 0 0 0 0 0 0 1 0 0 0 0 0 0 
 467  3  4  1 : 0 0 0 0 0 0 0 1 1 0 0 0 0 0 0 0 1 0 0 0 0 
 467  3  4  2 : 0 0 0 0 0 0 1 0 1 0 0 0 0 1 0 0 0 0 0 0 0 
 467  3  4  3 : 0 0 1 1 0 0 0 0 0 0 0 0 0 0 0 0 1 0 0 0 0 
 467  3  4  4 : 0 1 0 1 0 0 0 0 0 0 0 0 0 1 0 0 0 0 0 0 0 
 468  3  4  1 : 0 0 0 0 0 0 0 1 1 0 0 0 0 0 0 1 0 0 0 0 0 
 468  3  4  2 : 0 0 0 0 0 0 1 0 1 0 0 0 1 0 0 0 0 0 0 0 0 
 468  3  4  3 : 0 0 1 1 0 0 0 0 0 0 0 0 0 0 0 1 0 0 0 0 0 
 468  3  4  4 : 0 1 0 1 0 0 0 0 0 0 0 0 1 0 0 0 0 0 0 0 0 
 469  3  4  1 : 0 0 0 0 0 0 0 1 1 0 0 1 0 0 0 0 0 0 0 0 0 
 469  3  4  2 : 0 0 0 0 0 0 1 0 1 0 0 1 0 0 0 0 0 0 0 0 0 
 469  3  4  3 : 0 0 1 1 0 0 0 0 0 0 0 1 0 0 0 0 0 0 0 0 0 
 469  3  4  4 : 0 1 0 1 0 0 0 0 0 0 0 1 0 0 0 0 0 0 0 0 0 
 470  3  4  1 : 0 0 0 0 0 1 0 1 1 0 0 0 0 0 0 0 0 0 0 0 0 
 470  3  4  2 : 0 0 0 0 0 1 1 0 1 0 0 0 0 0 0 0 0 0 0 0 0 
 470  3  4  3 : 0 0 1 1 0 0 0 0 0 0 1 0 0 0 0 0 0 0 0 0 0 
 470  3  4  4 : 0 1 0 1 0 0 0 0 0 0 1 0 0 0 0 0 0 0 0 0 0 
 471  3  4  1 : 0 0 0 0 1 0 0 1 1 0 0 0 0 0 0 0 0 0 0 0 0 
 471  3  4  2 : 0 0 0 0 1 0 1 0 1 0 0 0 0 0 0 0 0 0 0 0 0 
 471  3  4  3 : 0 0 1 1 0 0 0 0 0 1 0 0 0 0 0 0 0 0 0 0 0 
 471  3  4  4 : 0 1 0 1 0 0 0 0 0 1 0 0 0 0 0 0 0 0 0 0 0 
 472  3  4  1 : 0 0 0 1 0 0 0 1 1 0 0 0 0 0 0 0 0 0 0 0 0 
 472  3  4  2 : 0 0 0 1 0 0 1 0 1 0 0 0 0 0 0 0 0 0 0 0 0 
 472  3  4  3 : 0 0 1 1 0 0 0 0 1 0 0 0 0 0 0 0 0 0 0 0 0 
 472  3  4  4 : 0 1 0 1 0 0 0 0 1 0 0 0 0 0 0 0 0 0 0 0 0 
 473  3  4  1 : 0 0 1 0 0 0 1 0 1 0 0 0 0 0 0 0 0 0 0 0 0 
 473  3  4  2 : 0 0 1 1 0 0 1 0 0 0 0 0 0 0 0 0 0 0 0 0 0 
 473  3  4  3 : 0 1 0 0 0 0 0 1 1 0 0 0 0 0 0 0 0 0 0 0 0 
 473  3  4  4 : 0 1 0 1 0 0 0 1 0 0 0 0 0 0 0 0 0 0 0 0 0 
 474  3  4  1 : 0 0 1 0 0 0 0 1 1 0 0 0 0 0 0 0 0 0 0 0 0 
 474  3  4  2 : 0 0 1 1 0 0 0 1 0 0 0 0 0 0 0 0 0 0 0 0 0 
 474  3  4  3 : 0 1 0 0 0 0 1 0 1 0 0 0 0 0 0 0 0 0 0 0 0 
 474  3  4  4 : 0 1 0 1 0 0 1 0 0 0 0 0 0 0 0 0 0 0 0 0 0 
 475  3  4  1 : 0 0 0 0 0 0 0 1 1 0 1 0 0 0 0 0 0 0 0 0 0 
 475  3  4  2 : 0 0 0 0 0 0 1 0 1 0 1 0 0 0 0 0 0 0 0 0 0 
 475  3  4  3 : 0 0 1 1 0 1 0 0 0 0 0 0 0 0 0 0 0 0 0 0 0 
 475  3  4  4 : 0 1 0 1 0 1 0 0 0 0 0 0 0 0 0 0 0 0 0 0 0 
 476  3  4  1 : 0 0 0 0 0 0 0 1 1 1 0 0 0 0 0 0 0 0 0 0 0 
 476  3  4  2 : 0 0 0 0 0 0 1 0 1 1 0 0 0 0 0 0 0 0 0 0 0 
 476  3  4  3 : 0 0 1 1 1 0 0 0 0 0 0 0 0 0 0 0 0 0 0 0 0 
 476  3  4  4 : 0 1 0 1 1 0 0 0 0 0 0 0 0 0 0 0 0 0 0 0 0 
 477  3  2  1 : 0 0 0 0 0 0 1 1 0 0 0 0 0 0 0 0 0 0 0 0 1 
 477  3  2  2 : 0 1 1 0 0 0 0 0 0 0 0 0 0 0 0 0 0 0 0 0 1 
 478  3  2  1 : 0 0 0 0 0 0 1 1 0 0 0 0 0 0 0 0 0 0 0 1 0 
 478  3  2  2 : 0 1 1 0 0 0 0 0 0 0 0 0 0 0 0 0 0 0 0 1 0 
 479  3  2  1 : 0 0 0 0 0 0 1 1 0 0 0 0 0 0 0 0 0 0 1 0 0 
 479  3  2  2 : 0 1 1 0 0 0 0 0 0 0 0 0 0 0 0 0 0 0 1 0 0 
 480  3  4  1 : 0 0 0 0 0 0 1 1 0 0 0 0 0 0 0 0 0 1 0 0 0 
 480  3  4  2 : 0 0 0 0 0 0 1 1 0 0 0 0 0 0 1 0 0 0 0 0 0 
 480  3  4  3 : 0 1 1 0 0 0 0 0 0 0 0 0 0 0 0 0 0 1 0 0 0 
 480  3  4  4 : 0 1 1 0 0 0 0 0 0 0 0 0 0 0 1 0 0 0 0 0 0 
 481  3  4  1 : 0 0 0 0 0 0 1 1 0 0 0 0 0 0 0 0 1 0 0 0 0 
 481  3  4  2 : 0 0 0 0 0 0 1 1 0 0 0 0 0 1 0 0 0 0 0 0 0 
 481  3  4  3 : 0 1 1 0 0 0 0 0 0 0 0 0 0 0 0 0 1 0 0 0 0 
 481  3  4  4 : 0 1 1 0 0 0 0 0 0 0 0 0 0 1 0 0 0 0 0 0 0 
 482  3  4  1 : 0 0 0 0 0 0 1 1 0 0 0 0 0 0 0 1 0 0 0 0 0 
 482  3  4  2 : 0 0 0 0 0 0 1 1 0 0 0 0 1 0 0 0 0 0 0 0 0 
 482  3  4  3 : 0 1 1 0 0 0 0 0 0 0 0 0 0 0 0 1 0 0 0 0 0 
 482  3  4  4 : 0 1 1 0 0 0 0 0 0 0 0 0 1 0 0 0 0 0 0 0 0 
 483  3  2  1 : 0 0 0 0 0 0 1 1 0 0 0 1 0 0 0 0 0 0 0 0 0 
 483  3  2  2 : 0 1 1 0 0 0 0 0 0 0 0 1 0 0 0 0 0 0 0 0 0 
 484  3  2  1 : 0 0 0 0 0 1 1 1 0 0 0 0 0 0 0 0 0 0 0 0 0 
 484  3  2  2 : 0 1 1 0 0 0 0 0 0 0 1 0 0 0 0 0 0 0 0 0 0 
 485  3  2  1 : 0 0 0 0 1 0 1 1 0 0 0 0 0 0 0 0 0 0 0 0 0 
 485  3  2  2 : 0 1 1 0 0 0 0 0 0 1 0 0 0 0 0 0 0 0 0 0 0 
 486  3  2  1 : 0 0 0 1 0 0 1 1 0 0 0 0 0 0 0 0 0 0 0 0 0 
 486  3  2  2 : 0 1 1 0 0 0 0 0 1 0 0 0 0 0 0 0 0 0 0 0 0 
 487  3  4  1 : 0 0 1 0 0 0 1 1 0 0 0 0 0 0 0 0 0 0 0 0 0 
 487  3  4  2 : 0 1 0 0 0 0 1 1 0 0 0 0 0 0 0 0 0 0 0 0 0 
 487  3  4  3 : 0 1 1 0 0 0 0 1 0 0 0 0 0 0 0 0 0 0 0 0 0 
 487  3  4  4 : 0 1 1 0 0 0 1 0 0 0 0 0 0 0 0 0 0 0 0 0 0 
 488  3  2  1 : 0 0 0 0 0 0 1 1 0 0 1 0 0 0 0 0 0 0 0 0 0 
 488  3  2  2 : 0 1 1 0 0 1 0 0 0 0 0 0 0 0 0 0 0 0 0 0 0 
 489  3  2  1 : 0 0 0 0 0 0 1 1 0 1 0 0 0 0 0 0 0 0 0 0 0 
 489  3  2  2 : 0 1 1 0 1 0 0 0 0 0 0 0 0 0 0 0 0 0 0 0 0 
 490  3  2  1 : 0 0 0 0 0 0 1 1 1 0 0 0 0 0 0 0 0 0 0 0 0 
 490  3  2  2 : 0 1 1 1 0 0 0 0 0 0 0 0 0 0 0 0 0 0 0 0 0 
 491  3  1  1 : 1 0 0 0 0 0 0 0 0 0 0 0 0 0 0 0 0 0 0 1 1 
 492  3  1  1 : 1 0 0 0 0 0 0 0 0 0 0 0 0 0 0 0 0 0 1 0 1 
 493  3  1  1 : 1 0 0 0 0 0 0 0 0 0 0 0 0 0 0 0 0 0 1 1 0 
 494  3  2  1 : 1 0 0 0 0 0 0 0 0 0 0 0 0 0 0 0 0 1 0 0 1 
 494  3  2  2 : 1 0 0 0 0 0 0 0 0 0 0 0 0 0 1 0 0 0 0 0 1 
 495  3  2  1 : 1 0 0 0 0 0 0 0 0 0 0 0 0 0 0 0 0 1 0 1 0 
 495  3  2  2 : 1 0 0 0 0 0 0 0 0 0 0 0 0 0 1 0 0 0 0 1 0 
 496  3  2  1 : 1 0 0 0 0 0 0 0 0 0 0 0 0 0 0 0 0 1 1 0 0 
 496  3  2  2 : 1 0 0 0 0 0 0 0 0 0 0 0 0 0 1 0 0 0 1 0 0 
 497  3  1  1 : 1 0 0 0 0 0 0 0 0 0 0 0 0 0 1 0 0 1 0 0 0 
 498  3  2  1 : 1 0 0 0 0 0 0 0 0 0 0 0 0 0 0 0 1 0 0 0 1 
 498  3  2  2 : 1 0 0 0 0 0 0 0 0 0 0 0 0 1 0 0 0 0 0 0 1 
 499  3  2  1 : 1 0 0 0 0 0 0 0 0 0 0 0 0 0 0 0 1 0 0 1 0 
 499  3  2  2 : 1 0 0 0 0 0 0 0 0 0 0 0 0 1 0 0 0 0 0 1 0 
 500  3  2  1 : 1 0 0 0 0 0 0 0 0 0 0 0 0 0 0 0 1 0 1 0 0 
 500  3  2  2 : 1 0 0 0 0 0 0 0 0 0 0 0 0 1 0 0 0 0 1 0 0 
 501  3  2  1 : 1 0 0 0 0 0 0 0 0 0 0 0 0 0 1 0 1 0 0 0 0 
 501  3  2  2 : 1 0 0 0 0 0 0 0 0 0 0 0 0 1 0 0 0 1 0 0 0 
 502  3  1  1 : 1 0 0 0 0 0 0 0 0 0 0 0 0 1 0 0 1 0 0 0 0 
 503  3  2  1 : 1 0 0 0 0 0 0 0 0 0 0 0 0 0 0 0 1 1 0 0 0 
 503  3  2  2 : 1 0 0 0 0 0 0 0 0 0 0 0 0 1 1 0 0 0 0 0 0 
 504  3  2  1 : 1 0 0 0 0 0 0 0 0 0 0 0 0 0 0 1 0 0 0 0 1 
 504  3  2  2 : 1 0 0 0 0 0 0 0 0 0 0 0 1 0 0 0 0 0 0 0 1 
 505  3  2  1 : 1 0 0 0 0 0 0 0 0 0 0 0 0 0 0 1 0 0 0 1 0 
 505  3  2  2 : 1 0 0 0 0 0 0 0 0 0 0 0 1 0 0 0 0 0 0 1 0 
 506  3  2  1 : 1 0 0 0 0 0 0 0 0 0 0 0 0 0 0 1 0 0 1 0 0 
 506  3  2  2 : 1 0 0 0 0 0 0 0 0 0 0 0 1 0 0 0 0 0 1 0 0 
 507  3  2  1 : 1 0 0 0 0 0 0 0 0 0 0 0 0 0 1 1 0 0 0 0 0 
 507  3  2  2 : 1 0 0 0 0 0 0 0 0 0 0 0 1 0 0 0 0 1 0 0 0 
 508  3  2  1 : 1 0 0 0 0 0 0 0 0 0 0 0 0 1 0 1 0 0 0 0 0 
 508  3  2  2 : 1 0 0 0 0 0 0 0 0 0 0 0 1 0 0 0 1 0 0 0 0 
 509  3  1  1 : 1 0 0 0 0 0 0 0 0 0 0 0 1 0 0 1 0 0 0 0 0 
 510  3  2  1 : 1 0 0 0 0 0 0 0 0 0 0 0 0 0 0 1 0 1 0 0 0 
 510  3  2  2 : 1 0 0 0 0 0 0 0 0 0 0 0 1 0 1 0 0 0 0 0 0 
 511  3  2  1 : 1 0 0 0 0 0 0 0 0 0 0 0 0 0 0 1 1 0 0 0 0 
 511  3  2  2 : 1 0 0 0 0 0 0 0 0 0 0 0 1 1 0 0 0 0 0 0 0 
 512  3  1  1 : 1 0 0 0 0 0 0 0 0 0 0 1 0 0 0 0 0 0 0 0 1 
 513  3  1  1 : 1 0 0 0 0 0 0 0 0 0 0 1 0 0 0 0 0 0 0 1 0 
 514  3  1  1 : 1 0 0 0 0 0 0 0 0 0 0 1 0 0 0 0 0 0 1 0 0 
 515  3  2  1 : 1 0 0 0 0 0 0 0 0 0 0 1 0 0 0 0 0 1 0 0 0 
 515  3  2  2 : 1 0 0 0 0 0 0 0 0 0 0 1 0 0 1 0 0 0 0 0 0 
 516  3  2  1 : 1 0 0 0 0 0 0 0 0 0 0 1 0 0 0 0 1 0 0 0 0 
 516  3  2  2 : 1 0 0 0 0 0 0 0 0 0 0 1 0 1 0 0 0 0 0 0 0 
 517  3  2  1 : 1 0 0 0 0 0 0 0 0 0 0 1 0 0 0 1 0 0 0 0 0 
 517  3  2  2 : 1 0 0 0 0 0 0 0 0 0 0 1 1 0 0 0 0 0 0 0 0 
 518  3  2  1 : 1 0 0 0 0 0 0 0 0 0 1 0 0 0 0 0 0 0 0 0 1 
 518  3  2  2 : 1 0 0 0 0 1 0 0 0 0 0 0 0 0 0 0 0 0 0 0 1 
 519  3  2  1 : 1 0 0 0 0 0 0 0 0 0 1 0 0 0 0 0 0 0 0 1 0 
 519  3  2  2 : 1 0 0 0 0 1 0 0 0 0 0 0 0 0 0 0 0 0 0 1 0 
 520  3  2  1 : 1 0 0 0 0 0 0 0 0 0 1 0 0 0 0 0 0 0 1 0 0 
 520  3  2  2 : 1 0 0 0 0 1 0 0 0 0 0 0 0 0 0 0 0 0 1 0 0 
 521  3  4  1 : 1 0 0 0 0 0 0 0 0 0 1 0 0 0 0 0 0 1 0 0 0 
 521  3  4  2 : 1 0 0 0 0 0 0 0 0 0 1 0 0 0 1 0 0 0 0 0 0 
 521  3  4  3 : 1 0 0 0 0 1 0 0 0 0 0 0 0 0 0 0 0 1 0 0 0 
 521  3  4  4 : 1 0 0 0 0 1 0 0 0 0 0 0 0 0 1 0 0 0 0 0 0 
 522  3  4  1 : 1 0 0 0 0 0 0 0 0 0 1 0 0 0 0 0 1 0 0 0 0 
 522  3  4  2 : 1 0 0 0 0 0 0 0 0 0 1 0 0 1 0 0 0 0 0 0 0 
 522  3  4  3 : 1 0 0 0 0 1 0 0 0 0 0 0 0 0 0 0 1 0 0 0 0 
 522  3  4  4 : 1 0 0 0 0 1 0 0 0 0 0 0 0 1 0 0 0 0 0 0 0 
 523  3  4  1 : 1 0 0 0 0 0 0 0 0 0 1 0 0 0 0 1 0 0 0 0 0 
 523  3  4  2 : 1 0 0 0 0 0 0 0 0 0 1 0 1 0 0 0 0 0 0 0 0 
 523  3  4  3 : 1 0 0 0 0 1 0 0 0 0 0 0 0 0 0 1 0 0 0 0 0 
 523  3  4  4 : 1 0 0 0 0 1 0 0 0 0 0 0 1 0 0 0 0 0 0 0 0 
 524  3  2  1 : 1 0 0 0 0 0 0 0 0 0 1 1 0 0 0 0 0 0 0 0 0 
 524  3  2  2 : 1 0 0 0 0 1 0 0 0 0 0 1 0 0 0 0 0 0 0 0 0 
 525  3  1  1 : 1 0 0 0 0 1 0 0 0 0 1 0 0 0 0 0 0 0 0 0 0 
 526  3  2  1 : 1 0 0 0 0 0 0 0 0 1 0 0 0 0 0 0 0 0 0 0 1 
 526  3  2  2 : 1 0 0 0 1 0 0 0 0 0 0 0 0 0 0 0 0 0 0 0 1 
 527  3  2  1 : 1 0 0 0 0 0 0 0 0 1 0 0 0 0 0 0 0 0 0 1 0 
 527  3  2  2 : 1 0 0 0 1 0 0 0 0 0 0 0 0 0 0 0 0 0 0 1 0 
 528  3  2  1 : 1 0 0 0 0 0 0 0 0 1 0 0 0 0 0 0 0 0 1 0 0 
 528  3  2  2 : 1 0 0 0 1 0 0 0 0 0 0 0 0 0 0 0 0 0 1 0 0 
 529  3  4  1 : 1 0 0 0 0 0 0 0 0 1 0 0 0 0 0 0 0 1 0 0 0 
 529  3  4  2 : 1 0 0 0 0 0 0 0 0 1 0 0 0 0 1 0 0 0 0 0 0 
 529  3  4  3 : 1 0 0 0 1 0 0 0 0 0 0 0 0 0 0 0 0 1 0 0 0 
 529  3  4  4 : 1 0 0 0 1 0 0 0 0 0 0 0 0 0 1 0 0 0 0 0 0 
 530  3  4  1 : 1 0 0 0 0 0 0 0 0 1 0 0 0 0 0 0 1 0 0 0 0 
 530  3  4  2 : 1 0 0 0 0 0 0 0 0 1 0 0 0 1 0 0 0 0 0 0 0 
 530  3  4  3 : 1 0 0 0 1 0 0 0 0 0 0 0 0 0 0 0 1 0 0 0 0 
 530  3  4  4 : 1 0 0 0 1 0 0 0 0 0 0 0 0 1 0 0 0 0 0 0 0 
 531  3  4  1 : 1 0 0 0 0 0 0 0 0 1 0 0 0 0 0 1 0 0 0 0 0 
 531  3  4  2 : 1 0 0 0 0 0 0 0 0 1 0 0 1 0 0 0 0 0 0 0 0 
 531  3  4  3 : 1 0 0 0 1 0 0 0 0 0 0 0 0 0 0 1 0 0 0 0 0 
 531  3  4  4 : 1 0 0 0 1 0 0 0 0 0 0 0 1 0 0 0 0 0 0 0 0 
 532  3  2  1 : 1 0 0 0 0 0 0 0 0 1 0 1 0 0 0 0 0 0 0 0 0 
 532  3  2  2 : 1 0 0 0 1 0 0 0 0 0 0 1 0 0 0 0 0 0 0 0 0 
 533  3  2  1 : 1 0 0 0 0 1 0 0 0 1 0 0 0 0 0 0 0 0 0 0 0 
 533  3  2  2 : 1 0 0 0 1 0 0 0 0 0 1 0 0 0 0 0 0 0 0 0 0 
 534  3  1  1 : 1 0 0 0 1 0 0 0 0 1 0 0 0 0 0 0 0 0 0 0 0 
 535  3  2  1 : 1 0 0 0 0 0 0 0 0 1 1 0 0 0 0 0 0 0 0 0 0 
 535  3  2  2 : 1 0 0 0 1 1 0 0 0 0 0 0 0 0 0 0 0 0 0 0 0 
 536  3  2  1 : 1 0 0 0 0 0 0 0 1 0 0 0 0 0 0 0 0 0 0 0 1 
 536  3  2  2 : 1 0 0 1 0 0 0 0 0 0 0 0 0 0 0 0 0 0 0 0 1 
 537  3  2  1 : 1 0 0 0 0 0 0 0 1 0 0 0 0 0 0 0 0 0 0 1 0 
 537  3  2  2 : 1 0 0 1 0 0 0 0 0 0 0 0 0 0 0 0 0 0 0 1 0 
 538  3  2  1 : 1 0 0 0 0 0 0 0 1 0 0 0 0 0 0 0 0 0 1 0 0 
 538  3  2  2 : 1 0 0 1 0 0 0 0 0 0 0 0 0 0 0 0 0 0 1 0 0 
 539  3  4  1 : 1 0 0 0 0 0 0 0 1 0 0 0 0 0 0 0 0 1 0 0 0 
 539  3  4  2 : 1 0 0 0 0 0 0 0 1 0 0 0 0 0 1 0 0 0 0 0 0 
 539  3  4  3 : 1 0 0 1 0 0 0 0 0 0 0 0 0 0 0 0 0 1 0 0 0 
 539  3  4  4 : 1 0 0 1 0 0 0 0 0 0 0 0 0 0 1 0 0 0 0 0 0 
 540  3  4  1 : 1 0 0 0 0 0 0 0 1 0 0 0 0 0 0 0 1 0 0 0 0 
 540  3  4  2 : 1 0 0 0 0 0 0 0 1 0 0 0 0 1 0 0 0 0 0 0 0 
 540  3  4  3 : 1 0 0 1 0 0 0 0 0 0 0 0 0 0 0 0 1 0 0 0 0 
 540  3  4  4 : 1 0 0 1 0 0 0 0 0 0 0 0 0 1 0 0 0 0 0 0 0 
 541  3  4  1 : 1 0 0 0 0 0 0 0 1 0 0 0 0 0 0 1 0 0 0 0 0 
 541  3  4  2 : 1 0 0 0 0 0 0 0 1 0 0 0 1 0 0 0 0 0 0 0 0 
 541  3  4  3 : 1 0 0 1 0 0 0 0 0 0 0 0 0 0 0 1 0 0 0 0 0 
 541  3  4  4 : 1 0 0 1 0 0 0 0 0 0 0 0 1 0 0 0 0 0 0 0 0 
 542  3  2  1 : 1 0 0 0 0 0 0 0 1 0 0 1 0 0 0 0 0 0 0 0 0 
 542  3  2  2 : 1 0 0 1 0 0 0 0 0 0 0 1 0 0 0 0 0 0 0 0 0 
 543  3  2  1 : 1 0 0 0 0 1 0 0 1 0 0 0 0 0 0 0 0 0 0 0 0 
 543  3  2  2 : 1 0 0 1 0 0 0 0 0 0 1 0 0 0 0 0 0 0 0 0 0 
 544  3  2  1 : 1 0 0 0 1 0 0 0 1 0 0 0 0 0 0 0 0 0 0 0 0 
 544  3  2  2 : 1 0 0 1 0 0 0 0 0 1 0 0 0 0 0 0 0 0 0 0 0 
 545  3  1  1 : 1 0 0 1 0 0 0 0 1 0 0 0 0 0 0 0 0 0 0 0 0 
 546  3  2  1 : 1 0 0 0 0 0 0 0 1 0 1 0 0 0 0 0 0 0 0 0 0 
 546  3  2  2 : 1 0 0 1 0 1 0 0 0 0 0 0 0 0 0 0 0 0 0 0 0 
 547  3  2  1 : 1 0 0 0 0 0 0 0 1 1 0 0 0 0 0 0 0 0 0 0 0 
 547  3  2  2 : 1 0 0 1 1 0 0 0 0 0 0 0 0 0 0 0 0 0 0 0 0 
 548  3  4  1 : 1 0 0 0 0 0 0 1 0 0 0 0 0 0 0 0 0 0 0 0 1 
 548  3  4  2 : 1 0 0 0 0 0 1 0 0 0 0 0 0 0 0 0 0 0 0 0 1 
 548  3  4  3 : 1 0 1 0 0 0 0 0 0 0 0 0 0 0 0 0 0 0 0 0 1 
 548  3  4  4 : 1 1 0 0 0 0 0 0 0 0 0 0 0 0 0 0 0 0 0 0 1 
 549  3  4  1 : 1 0 0 0 0 0 0 1 0 0 0 0 0 0 0 0 0 0 0 1 0 
 549  3  4  2 : 1 0 0 0 0 0 1 0 0 0 0 0 0 0 0 0 0 0 0 1 0 
 549  3  4  3 : 1 0 1 0 0 0 0 0 0 0 0 0 0 0 0 0 0 0 0 1 0 
 549  3  4  4 : 1 1 0 0 0 0 0 0 0 0 0 0 0 0 0 0 0 0 0 1 0 
 550  3  4  1 : 1 0 0 0 0 0 0 1 0 0 0 0 0 0 0 0 0 0 1 0 0 
 550  3  4  2 : 1 0 0 0 0 0 1 0 0 0 0 0 0 0 0 0 0 0 1 0 0 
 550  3  4  3 : 1 0 1 0 0 0 0 0 0 0 0 0 0 0 0 0 0 0 1 0 0 
 550  3  4  4 : 1 1 0 0 0 0 0 0 0 0 0 0 0 0 0 0 0 0 1 0 0 
 551  3  4  1 : 1 0 0 0 0 0 0 1 0 0 0 0 0 0 1 0 0 0 0 0 0 
 551  3  4  2 : 1 0 0 0 0 0 1 0 0 0 0 0 0 0 0 0 0 1 0 0 0 
 551  3  4  3 : 1 0 1 0 0 0 0 0 0 0 0 0 0 0 1 0 0 0 0 0 0 
 551  3  4  4 : 1 1 0 0 0 0 0 0 0 0 0 0 0 0 0 0 0 1 0 0 0 
 552  3  4  1 : 1 0 0 0 0 0 0 1 0 0 0 0 0 1 0 0 0 0 0 0 0 
 552  3  4  2 : 1 0 0 0 0 0 1 0 0 0 0 0 0 0 0 0 1 0 0 0 0 
 552  3  4  3 : 1 0 1 0 0 0 0 0 0 0 0 0 0 1 0 0 0 0 0 0 0 
 552  3  4  4 : 1 1 0 0 0 0 0 0 0 0 0 0 0 0 0 0 1 0 0 0 0 
 553  3  4  1 : 1 0 0 0 0 0 0 1 0 0 0 0 1 0 0 0 0 0 0 0 0 
 553  3  4  2 : 1 0 0 0 0 0 1 0 0 0 0 0 0 0 0 1 0 0 0 0 0 
 553  3  4  3 : 1 0 1 0 0 0 0 0 0 0 0 0 1 0 0 0 0 0 0 0 0 
 553  3  4  4 : 1 1 0 0 0 0 0 0 0 0 0 0 0 0 0 1 0 0 0 0 0 
 554  3  4  1 : 1 0 0 0 0 0 0 1 0 0 0 0 0 0 0 0 0 1 0 0 0 
 554  3  4  2 : 1 0 0 0 0 0 1 0 0 0 0 0 0 0 1 0 0 0 0 0 0 
 554  3  4  3 : 1 0 1 0 0 0 0 0 0 0 0 0 0 0 0 0 0 1 0 0 0 
 554  3  4  4 : 1 1 0 0 0 0 0 0 0 0 0 0 0 0 1 0 0 0 0 0 0 
 555  3  4  1 : 1 0 0 0 0 0 0 1 0 0 0 0 0 0 0 0 1 0 0 0 0 
 555  3  4  2 : 1 0 0 0 0 0 1 0 0 0 0 0 0 1 0 0 0 0 0 0 0 
 555  3  4  3 : 1 0 1 0 0 0 0 0 0 0 0 0 0 0 0 0 1 0 0 0 0 
 555  3  4  4 : 1 1 0 0 0 0 0 0 0 0 0 0 0 1 0 0 0 0 0 0 0 
 556  3  4  1 : 1 0 0 0 0 0 0 1 0 0 0 0 0 0 0 1 0 0 0 0 0 
 556  3  4  2 : 1 0 0 0 0 0 1 0 0 0 0 0 1 0 0 0 0 0 0 0 0 
 556  3  4  3 : 1 0 1 0 0 0 0 0 0 0 0 0 0 0 0 1 0 0 0 0 0 
 556  3  4  4 : 1 1 0 0 0 0 0 0 0 0 0 0 1 0 0 0 0 0 0 0 0 
 557  3  4  1 : 1 0 0 0 0 0 0 1 0 0 0 1 0 0 0 0 0 0 0 0 0 
 557  3  4  2 : 1 0 0 0 0 0 1 0 0 0 0 1 0 0 0 0 0 0 0 0 0 
 557  3  4  3 : 1 0 1 0 0 0 0 0 0 0 0 1 0 0 0 0 0 0 0 0 0 
 557  3  4  4 : 1 1 0 0 0 0 0 0 0 0 0 1 0 0 0 0 0 0 0 0 0 
 558  3  4  1 : 1 0 0 0 0 1 0 1 0 0 0 0 0 0 0 0 0 0 0 0 0 
 558  3  4  2 : 1 0 0 0 0 1 1 0 0 0 0 0 0 0 0 0 0 0 0 0 0 
 558  3  4  3 : 1 0 1 0 0 0 0 0 0 0 1 0 0 0 0 0 0 0 0 0 0 
 558  3  4  4 : 1 1 0 0 0 0 0 0 0 0 1 0 0 0 0 0 0 0 0 0 0 
 559  3  4  1 : 1 0 0 0 1 0 0 1 0 0 0 0 0 0 0 0 0 0 0 0 0 
 559  3  4  2 : 1 0 0 0 1 0 1 0 0 0 0 0 0 0 0 0 0 0 0 0 0 
 559  3  4  3 : 1 0 1 0 0 0 0 0 0 1 0 0 0 0 0 0 0 0 0 0 0 
 559  3  4  4 : 1 1 0 0 0 0 0 0 0 1 0 0 0 0 0 0 0 0 0 0 0 
 560  3  4  1 : 1 0 0 1 0 0 0 1 0 0 0 0 0 0 0 0 0 0 0 0 0 
 560  3  4  2 : 1 0 0 1 0 0 1 0 0 0 0 0 0 0 0 0 0 0 0 0 0 
 560  3  4  3 : 1 0 1 0 0 0 0 0 1 0 0 0 0 0 0 0 0 0 0 0 0 
 560  3  4  4 : 1 1 0 0 0 0 0 0 1 0 0 0 0 0 0 0 0 0 0 0 0 
 561  3  2  1 : 1 0 1 0 0 0 1 0 0 0 0 0 0 0 0 0 0 0 0 0 0 
 561  3  2  2 : 1 1 0 0 0 0 0 1 0 0 0 0 0 0 0 0 0 0 0 0 0 
 562  3  2  1 : 1 0 1 0 0 0 0 1 0 0 0 0 0 0 0 0 0 0 0 0 0 
 562  3  2  2 : 1 1 0 0 0 0 1 0 0 0 0 0 0 0 0 0 0 0 0 0 0 
 563  3  4  1 : 1 0 0 0 0 0 0 1 0 0 1 0 0 0 0 0 0 0 0 0 0 
 563  3  4  2 : 1 0 0 0 0 0 1 0 0 0 1 0 0 0 0 0 0 0 0 0 0 
 563  3  4  3 : 1 0 1 0 0 1 0 0 0 0 0 0 0 0 0 0 0 0 0 0 0 
 563  3  4  4 : 1 1 0 0 0 1 0 0 0 0 0 0 0 0 0 0 0 0 0 0 0 
 564  3  4  1 : 1 0 0 0 0 0 0 1 0 1 0 0 0 0 0 0 0 0 0 0 0 
 564  3  4  2 : 1 0 0 0 0 0 1 0 0 1 0 0 0 0 0 0 0 0 0 0 0 
 564  3  4  3 : 1 0 1 0 1 0 0 0 0 0 0 0 0 0 0 0 0 0 0 0 0 
 564  3  4  4 : 1 1 0 0 1 0 0 0 0 0 0 0 0 0 0 0 0 0 0 0 0 
 565  3  4  1 : 1 0 0 0 0 0 0 1 1 0 0 0 0 0 0 0 0 0 0 0 0 
 565  3  4  2 : 1 0 0 0 0 0 1 0 1 0 0 0 0 0 0 0 0 0 0 0 0 
 565  3  4  3 : 1 0 1 1 0 0 0 0 0 0 0 0 0 0 0 0 0 0 0 0 0 
 565  3  4  4 : 1 1 0 1 0 0 0 0 0 0 0 0 0 0 0 0 0 0 0 0 0 
 566  3  2  1 : 1 0 0 0 0 0 1 1 0 0 0 0 0 0 0 0 0 0 0 0 0 
 566  3  2  2 : 1 1 1 0 0 0 0 0 0 0 0 0 0 0 0 0 0 0 0 0 0 
 567  3  1  1 : 0 0 0 0 0 0 0 0 0 0 0 0 0 0 0 0 0 0 0 1 2 
 568  3  1  1 : 0 0 0 0 0 0 0 0 0 0 0 0 0 0 0 0 0 0 0 2 1 
 569  3  1  1 : 0 0 0 0 0 0 0 0 0 0 0 0 0 0 0 0 0 0 1 0 2 
 570  3  1  1 : 0 0 0 0 0 0 0 0 0 0 0 0 0 0 0 0 0 0 1 2 0 
 571  3  1  1 : 0 0 0 0 0 0 0 0 0 0 0 0 0 0 0 0 0 0 2 0 1 
 572  3  1  1 : 0 0 0 0 0 0 0 0 0 0 0 0 0 0 0 0 0 0 2 1 0 
 573  3  2  1 : 0 0 0 0 0 0 0 0 0 0 0 0 0 0 0 0 0 1 0 0 2 
 573  3  2  2 : 0 0 0 0 0 0 0 0 0 0 0 0 0 0 1 0 0 0 0 0 2 
 574  3  2  1 : 0 0 0 0 0 0 0 0 0 0 0 0 0 0 0 0 0 1 0 2 0 
 574  3  2  2 : 0 0 0 0 0 0 0 0 0 0 0 0 0 0 1 0 0 0 0 2 0 
 575  3  2  1 : 0 0 0 0 0 0 0 0 0 0 0 0 0 0 0 0 0 1 2 0 0 
 575  3  2  2 : 0 0 0 0 0 0 0 0 0 0 0 0 0 0 1 0 0 0 2 0 0 
 576  3  2  1 : 0 0 0 0 0 0 0 0 0 0 0 0 0 0 0 0 0 2 0 0 1 
 576  3  2  2 : 0 0 0 0 0 0 0 0 0 0 0 0 0 0 2 0 0 0 0 0 1 
 577  3  2  1 : 0 0 0 0 0 0 0 0 0 0 0 0 0 0 0 0 0 2 0 1 0 
 577  3  2  2 : 0 0 0 0 0 0 0 0 0 0 0 0 0 0 2 0 0 0 0 1 0 
 578  3  2  1 : 0 0 0 0 0 0 0 0 0 0 0 0 0 0 0 0 0 2 1 0 0 
 578  3  2  2 : 0 0 0 0 0 0 0 0 0 0 0 0 0 0 2 0 0 0 1 0 0 
 579  3  2  1 : 0 0 0 0 0 0 0 0 0 0 0 0 0 0 1 0 0 2 0 0 0 
 579  3  2  2 : 0 0 0 0 0 0 0 0 0 0 0 0 0 0 2 0 0 1 0 0 0 
 580  3  2  1 : 0 0 0 0 0 0 0 0 0 0 0 0 0 0 0 0 1 0 0 0 2 
 580  3  2  2 : 0 0 0 0 0 0 0 0 0 0 0 0 0 1 0 0 0 0 0 0 2 
 581  3  2  1 : 0 0 0 0 0 0 0 0 0 0 0 0 0 0 0 0 1 0 0 2 0 
 581  3  2  2 : 0 0 0 0 0 0 0 0 0 0 0 0 0 1 0 0 0 0 0 2 0 
 582  3  2  1 : 0 0 0 0 0 0 0 0 0 0 0 0 0 0 0 0 1 0 2 0 0 
 582  3  2  2 : 0 0 0 0 0 0 0 0 0 0 0 0 0 1 0 0 0 0 2 0 0 
 583  3  2  1 : 0 0 0 0 0 0 0 0 0 0 0 0 0 0 2 0 1 0 0 0 0 
 583  3  2  2 : 0 0 0 0 0 0 0 0 0 0 0 0 0 1 0 0 0 2 0 0 0 
 584  3  2  1 : 0 0 0 0 0 0 0 0 0 0 0 0 0 0 0 0 1 2 0 0 0 
 584  3  2  2 : 0 0 0 0 0 0 0 0 0 0 0 0 0 1 2 0 0 0 0 0 0 
 585  3  2  1 : 0 0 0 0 0 0 0 0 0 0 0 0 0 0 0 0 2 0 0 0 1 
 585  3  2  2 : 0 0 0 0 0 0 0 0 0 0 0 0 0 2 0 0 0 0 0 0 1 
 586  3  2  1 : 0 0 0 0 0 0 0 0 0 0 0 0 0 0 0 0 2 0 0 1 0 
 586  3  2  2 : 0 0 0 0 0 0 0 0 0 0 0 0 0 2 0 0 0 0 0 1 0 
 587  3  2  1 : 0 0 0 0 0 0 0 0 0 0 0 0 0 0 0 0 2 0 1 0 0 
 587  3  2  2 : 0 0 0 0 0 0 0 0 0 0 0 0 0 2 0 0 0 0 1 0 0 
 588  3  2  1 : 0 0 0 0 0 0 0 0 0 0 0 0 0 0 1 0 2 0 0 0 0 
 588  3  2  2 : 0 0 0 0 0 0 0 0 0 0 0 0 0 2 0 0 0 1 0 0 0 
 589  3  2  1 : 0 0 0 0 0 0 0 0 0 0 0 0 0 1 0 0 2 0 0 0 0 
 589  3  2  2 : 0 0 0 0 0 0 0 0 0 0 0 0 0 2 0 0 1 0 0 0 0 
 590  3  2  1 : 0 0 0 0 0 0 0 0 0 0 0 0 0 0 0 0 2 1 0 0 0 
 590  3  2  2 : 0 0 0 0 0 0 0 0 0 0 0 0 0 2 1 0 0 0 0 0 0 
 591  3  2  1 : 0 0 0 0 0 0 0 0 0 0 0 0 0 0 0 1 0 0 0 0 2 
 591  3  2  2 : 0 0 0 0 0 0 0 0 0 0 0 0 1 0 0 0 0 0 0 0 2 
 592  3  2  1 : 0 0 0 0 0 0 0 0 0 0 0 0 0 0 0 1 0 0 0 2 0 
 592  3  2  2 : 0 0 0 0 0 0 0 0 0 0 0 0 1 0 0 0 0 0 0 2 0 
 593  3  2  1 : 0 0 0 0 0 0 0 0 0 0 0 0 0 0 0 1 0 0 2 0 0 
 593  3  2  2 : 0 0 0 0 0 0 0 0 0 0 0 0 1 0 0 0 0 0 2 0 0 
 594  3  2  1 : 0 0 0 0 0 0 0 0 0 0 0 0 0 0 2 1 0 0 0 0 0 
 594  3  2  2 : 0 0 0 0 0 0 0 0 0 0 0 0 1 0 0 0 0 2 0 0 0 
 595  3  2  1 : 0 0 0 0 0 0 0 0 0 0 0 0 0 2 0 1 0 0 0 0 0 
 595  3  2  2 : 0 0 0 0 0 0 0 0 0 0 0 0 1 0 0 0 2 0 0 0 0 
 596  3  2  1 : 0 0 0 0 0 0 0 0 0 0 0 0 0 0 0 1 0 2 0 0 0 
 596  3  2  2 : 0 0 0 0 0 0 0 0 0 0 0 0 1 0 2 0 0 0 0 0 0 
 597  3  2  1 : 0 0 0 0 0 0 0 0 0 0 0 0 0 0 0 1 2 0 0 0 0 
 597  3  2  2 : 0 0 0 0 0 0 0 0 0 0 0 0 1 2 0 0 0 0 0 0 0 
 598  3  2  1 : 0 0 0 0 0 0 0 0 0 0 0 0 0 0 0 2 0 0 0 0 1 
 598  3  2  2 : 0 0 0 0 0 0 0 0 0 0 0 0 2 0 0 0 0 0 0 0 1 
 599  3  2  1 : 0 0 0 0 0 0 0 0 0 0 0 0 0 0 0 2 0 0 0 1 0 
 599  3  2  2 : 0 0 0 0 0 0 0 0 0 0 0 0 2 0 0 0 0 0 0 1 0 
 600  3  2  1 : 0 0 0 0 0 0 0 0 0 0 0 0 0 0 0 2 0 0 1 0 0 
 600  3  2  2 : 0 0 0 0 0 0 0 0 0 0 0 0 2 0 0 0 0 0 1 0 0 
 601  3  2  1 : 0 0 0 0 0 0 0 0 0 0 0 0 0 0 1 2 0 0 0 0 0 
 601  3  2  2 : 0 0 0 0 0 0 0 0 0 0 0 0 2 0 0 0 0 1 0 0 0 
 602  3  2  1 : 0 0 0 0 0 0 0 0 0 0 0 0 0 1 0 2 0 0 0 0 0 
 602  3  2  2 : 0 0 0 0 0 0 0 0 0 0 0 0 2 0 0 0 1 0 0 0 0 
 603  3  2  1 : 0 0 0 0 0 0 0 0 0 0 0 0 1 0 0 2 0 0 0 0 0 
 603  3  2  2 : 0 0 0 0 0 0 0 0 0 0 0 0 2 0 0 1 0 0 0 0 0 
 604  3  2  1 : 0 0 0 0 0 0 0 0 0 0 0 0 0 0 0 2 0 1 0 0 0 
 604  3  2  2 : 0 0 0 0 0 0 0 0 0 0 0 0 2 0 1 0 0 0 0 0 0 
 605  3  2  1 : 0 0 0 0 0 0 0 0 0 0 0 0 0 0 0 2 1 0 0 0 0 
 605  3  2  2 : 0 0 0 0 0 0 0 0 0 0 0 0 2 1 0 0 0 0 0 0 0 
 606  3  1  1 : 0 0 0 0 0 0 0 0 0 0 0 1 0 0 0 0 0 0 0 0 2 
 607  3  1  1 : 0 0 0 0 0 0 0 0 0 0 0 1 0 0 0 0 0 0 0 2 0 
 608  3  1  1 : 0 0 0 0 0 0 0 0 0 0 0 1 0 0 0 0 0 0 2 0 0 
 609  3  2  1 : 0 0 0 0 0 0 0 0 0 0 0 1 0 0 0 0 0 2 0 0 0 
 609  3  2  2 : 0 0 0 0 0 0 0 0 0 0 0 1 0 0 2 0 0 0 0 0 0 
 610  3  2  1 : 0 0 0 0 0 0 0 0 0 0 0 1 0 0 0 0 2 0 0 0 0 
 610  3  2  2 : 0 0 0 0 0 0 0 0 0 0 0 1 0 2 0 0 0 0 0 0 0 
 611  3  2  1 : 0 0 0 0 0 0 0 0 0 0 0 1 0 0 0 2 0 0 0 0 0 
 611  3  2  2 : 0 0 0 0 0 0 0 0 0 0 0 1 2 0 0 0 0 0 0 0 0 
 612  3  1  1 : 0 0 0 0 0 0 0 0 0 0 0 2 0 0 0 0 0 0 0 0 1 
 613  3  1  1 : 0 0 0 0 0 0 0 0 0 0 0 2 0 0 0 0 0 0 0 1 0 
 614  3  1  1 : 0 0 0 0 0 0 0 0 0 0 0 2 0 0 0 0 0 0 1 0 0 
 615  3  2  1 : 0 0 0 0 0 0 0 0 0 0 0 2 0 0 0 0 0 1 0 0 0 
 615  3  2  2 : 0 0 0 0 0 0 0 0 0 0 0 2 0 0 1 0 0 0 0 0 0 
 616  3  2  1 : 0 0 0 0 0 0 0 0 0 0 0 2 0 0 0 0 1 0 0 0 0 
 616  3  2  2 : 0 0 0 0 0 0 0 0 0 0 0 2 0 1 0 0 0 0 0 0 0 
 617  3  2  1 : 0 0 0 0 0 0 0 0 0 0 0 2 0 0 0 1 0 0 0 0 0 
 617  3  2  2 : 0 0 0 0 0 0 0 0 0 0 0 2 1 0 0 0 0 0 0 0 0 
 618  3  2  1 : 0 0 0 0 0 0 0 0 0 0 1 0 0 0 0 0 0 0 0 0 2 
 618  3  2  2 : 0 0 0 0 0 1 0 0 0 0 0 0 0 0 0 0 0 0 0 0 2 
 619  3  2  1 : 0 0 0 0 0 0 0 0 0 0 1 0 0 0 0 0 0 0 0 2 0 
 619  3  2  2 : 0 0 0 0 0 1 0 0 0 0 0 0 0 0 0 0 0 0 0 2 0 
 620  3  2  1 : 0 0 0 0 0 0 0 0 0 0 1 0 0 0 0 0 0 0 2 0 0 
 620  3  2  2 : 0 0 0 0 0 1 0 0 0 0 0 0 0 0 0 0 0 0 2 0 0 
 621  3  4  1 : 0 0 0 0 0 0 0 0 0 0 1 0 0 0 0 0 0 2 0 0 0 
 621  3  4  2 : 0 0 0 0 0 0 0 0 0 0 1 0 0 0 2 0 0 0 0 0 0 
 621  3  4  3 : 0 0 0 0 0 1 0 0 0 0 0 0 0 0 0 0 0 2 0 0 0 
 621  3  4  4 : 0 0 0 0 0 1 0 0 0 0 0 0 0 0 2 0 0 0 0 0 0 
 622  3  4  1 : 0 0 0 0 0 0 0 0 0 0 1 0 0 0 0 0 2 0 0 0 0 
 622  3  4  2 : 0 0 0 0 0 0 0 0 0 0 1 0 0 2 0 0 0 0 0 0 0 
 622  3  4  3 : 0 0 0 0 0 1 0 0 0 0 0 0 0 0 0 0 2 0 0 0 0 
 622  3  4  4 : 0 0 0 0 0 1 0 0 0 0 0 0 0 2 0 0 0 0 0 0 0 
 623  3  4  1 : 0 0 0 0 0 0 0 0 0 0 1 0 0 0 0 2 0 0 0 0 0 
 623  3  4  2 : 0 0 0 0 0 0 0 0 0 0 1 0 2 0 0 0 0 0 0 0 0 
 623  3  4  3 : 0 0 0 0 0 1 0 0 0 0 0 0 0 0 0 2 0 0 0 0 0 
 623  3  4  4 : 0 0 0 0 0 1 0 0 0 0 0 0 2 0 0 0 0 0 0 0 0 
 624  3  2  1 : 0 0 0 0 0 0 0 0 0 0 1 2 0 0 0 0 0 0 0 0 0 
 624  3  2  2 : 0 0 0 0 0 1 0 0 0 0 0 2 0 0 0 0 0 0 0 0 0 
 625  3  2  1 : 0 0 0 0 0 0 0 0 0 0 2 0 0 0 0 0 0 0 0 0 1 
 625  3  2  2 : 0 0 0 0 0 2 0 0 0 0 0 0 0 0 0 0 0 0 0 0 1 
 626  3  2  1 : 0 0 0 0 0 0 0 0 0 0 2 0 0 0 0 0 0 0 0 1 0 
 626  3  2  2 : 0 0 0 0 0 2 0 0 0 0 0 0 0 0 0 0 0 0 0 1 0 
 627  3  2  1 : 0 0 0 0 0 0 0 0 0 0 2 0 0 0 0 0 0 0 1 0 0 
 627  3  2  2 : 0 0 0 0 0 2 0 0 0 0 0 0 0 0 0 0 0 0 1 0 0 
 628  3  4  1 : 0 0 0 0 0 0 0 0 0 0 2 0 0 0 0 0 0 1 0 0 0 
 628  3  4  2 : 0 0 0 0 0 0 0 0 0 0 2 0 0 0 1 0 0 0 0 0 0 
 628  3  4  3 : 0 0 0 0 0 2 0 0 0 0 0 0 0 0 0 0 0 1 0 0 0 
 628  3  4  4 : 0 0 0 0 0 2 0 0 0 0 0 0 0 0 1 0 0 0 0 0 0 
 629  3  4  1 : 0 0 0 0 0 0 0 0 0 0 2 0 0 0 0 0 1 0 0 0 0 
 629  3  4  2 : 0 0 0 0 0 0 0 0 0 0 2 0 0 1 0 0 0 0 0 0 0 
 629  3  4  3 : 0 0 0 0 0 2 0 0 0 0 0 0 0 0 0 0 1 0 0 0 0 
 629  3  4  4 : 0 0 0 0 0 2 0 0 0 0 0 0 0 1 0 0 0 0 0 0 0 
 630  3  4  1 : 0 0 0 0 0 0 0 0 0 0 2 0 0 0 0 1 0 0 0 0 0 
 630  3  4  2 : 0 0 0 0 0 0 0 0 0 0 2 0 1 0 0 0 0 0 0 0 0 
 630  3  4  3 : 0 0 0 0 0 2 0 0 0 0 0 0 0 0 0 1 0 0 0 0 0 
 630  3  4  4 : 0 0 0 0 0 2 0 0 0 0 0 0 1 0 0 0 0 0 0 0 0 
 631  3  2  1 : 0 0 0 0 0 0 0 0 0 0 2 1 0 0 0 0 0 0 0 0 0 
 631  3  2  2 : 0 0 0 0 0 2 0 0 0 0 0 1 0 0 0 0 0 0 0 0 0 
 632  3  2  1 : 0 0 0 0 0 1 0 0 0 0 2 0 0 0 0 0 0 0 0 0 0 
 632  3  2  2 : 0 0 0 0 0 2 0 0 0 0 1 0 0 0 0 0 0 0 0 0 0 
 633  3  2  1 : 0 0 0 0 0 0 0 0 0 1 0 0 0 0 0 0 0 0 0 0 2 
 633  3  2  2 : 0 0 0 0 1 0 0 0 0 0 0 0 0 0 0 0 0 0 0 0 2 
 634  3  2  1 : 0 0 0 0 0 0 0 0 0 1 0 0 0 0 0 0 0 0 0 2 0 
 634  3  2  2 : 0 0 0 0 1 0 0 0 0 0 0 0 0 0 0 0 0 0 0 2 0 
 635  3  2  1 : 0 0 0 0 0 0 0 0 0 1 0 0 0 0 0 0 0 0 2 0 0 
 635  3  2  2 : 0 0 0 0 1 0 0 0 0 0 0 0 0 0 0 0 0 0 2 0 0 
 636  3  4  1 : 0 0 0 0 0 0 0 0 0 1 0 0 0 0 0 0 0 2 0 0 0 
 636  3  4  2 : 0 0 0 0 0 0 0 0 0 1 0 0 0 0 2 0 0 0 0 0 0 
 636  3  4  3 : 0 0 0 0 1 0 0 0 0 0 0 0 0 0 0 0 0 2 0 0 0 
 636  3  4  4 : 0 0 0 0 1 0 0 0 0 0 0 0 0 0 2 0 0 0 0 0 0 
 637  3  4  1 : 0 0 0 0 0 0 0 0 0 1 0 0 0 0 0 0 2 0 0 0 0 
 637  3  4  2 : 0 0 0 0 0 0 0 0 0 1 0 0 0 2 0 0 0 0 0 0 0 
 637  3  4  3 : 0 0 0 0 1 0 0 0 0 0 0 0 0 0 0 0 2 0 0 0 0 
 637  3  4  4 : 0 0 0 0 1 0 0 0 0 0 0 0 0 2 0 0 0 0 0 0 0 
 638  3  4  1 : 0 0 0 0 0 0 0 0 0 1 0 0 0 0 0 2 0 0 0 0 0 
 638  3  4  2 : 0 0 0 0 0 0 0 0 0 1 0 0 2 0 0 0 0 0 0 0 0 
 638  3  4  3 : 0 0 0 0 1 0 0 0 0 0 0 0 0 0 0 2 0 0 0 0 0 
 638  3  4  4 : 0 0 0 0 1 0 0 0 0 0 0 0 2 0 0 0 0 0 0 0 0 
 639  3  2  1 : 0 0 0 0 0 0 0 0 0 1 0 2 0 0 0 0 0 0 0 0 0 
 639  3  2  2 : 0 0 0 0 1 0 0 0 0 0 0 2 0 0 0 0 0 0 0 0 0 
 640  3  2  1 : 0 0 0 0 0 2 0 0 0 1 0 0 0 0 0 0 0 0 0 0 0 
 640  3  2  2 : 0 0 0 0 1 0 0 0 0 0 2 0 0 0 0 0 0 0 0 0 0 
 641  3  2  1 : 0 0 0 0 0 0 0 0 0 1 2 0 0 0 0 0 0 0 0 0 0 
 641  3  2  2 : 0 0 0 0 1 2 0 0 0 0 0 0 0 0 0 0 0 0 0 0 0 
 642  3  2  1 : 0 0 0 0 0 0 0 0 0 2 0 0 0 0 0 0 0 0 0 0 1 
 642  3  2  2 : 0 0 0 0 2 0 0 0 0 0 0 0 0 0 0 0 0 0 0 0 1 
 643  3  2  1 : 0 0 0 0 0 0 0 0 0 2 0 0 0 0 0 0 0 0 0 1 0 
 643  3  2  2 : 0 0 0 0 2 0 0 0 0 0 0 0 0 0 0 0 0 0 0 1 0 
 644  3  2  1 : 0 0 0 0 0 0 0 0 0 2 0 0 0 0 0 0 0 0 1 0 0 
 644  3  2  2 : 0 0 0 0 2 0 0 0 0 0 0 0 0 0 0 0 0 0 1 0 0 
 645  3  4  1 : 0 0 0 0 0 0 0 0 0 2 0 0 0 0 0 0 0 1 0 0 0 
 645  3  4  2 : 0 0 0 0 0 0 0 0 0 2 0 0 0 0 1 0 0 0 0 0 0 
 645  3  4  3 : 0 0 0 0 2 0 0 0 0 0 0 0 0 0 0 0 0 1 0 0 0 
 645  3  4  4 : 0 0 0 0 2 0 0 0 0 0 0 0 0 0 1 0 0 0 0 0 0 
 646  3  4  1 : 0 0 0 0 0 0 0 0 0 2 0 0 0 0 0 0 1 0 0 0 0 
 646  3  4  2 : 0 0 0 0 0 0 0 0 0 2 0 0 0 1 0 0 0 0 0 0 0 
 646  3  4  3 : 0 0 0 0 2 0 0 0 0 0 0 0 0 0 0 0 1 0 0 0 0 
 646  3  4  4 : 0 0 0 0 2 0 0 0 0 0 0 0 0 1 0 0 0 0 0 0 0 
 647  3  4  1 : 0 0 0 0 0 0 0 0 0 2 0 0 0 0 0 1 0 0 0 0 0 
 647  3  4  2 : 0 0 0 0 0 0 0 0 0 2 0 0 1 0 0 0 0 0 0 0 0 
 647  3  4  3 : 0 0 0 0 2 0 0 0 0 0 0 0 0 0 0 1 0 0 0 0 0 
 647  3  4  4 : 0 0 0 0 2 0 0 0 0 0 0 0 1 0 0 0 0 0 0 0 0 
 648  3  2  1 : 0 0 0 0 0 0 0 0 0 2 0 1 0 0 0 0 0 0 0 0 0 
 648  3  2  2 : 0 0 0 0 2 0 0 0 0 0 0 1 0 0 0 0 0 0 0 0 0 
 649  3  2  1 : 0 0 0 0 0 1 0 0 0 2 0 0 0 0 0 0 0 0 0 0 0 
 649  3  2  2 : 0 0 0 0 2 0 0 0 0 0 1 0 0 0 0 0 0 0 0 0 0 
 650  3  2  1 : 0 0 0 0 1 0 0 0 0 2 0 0 0 0 0 0 0 0 0 0 0 
 650  3  2  2 : 0 0 0 0 2 0 0 0 0 1 0 0 0 0 0 0 0 0 0 0 0 
 651  3  2  1 : 0 0 0 0 0 0 0 0 0 2 1 0 0 0 0 0 0 0 0 0 0 
 651  3  2  2 : 0 0 0 0 2 1 0 0 0 0 0 0 0 0 0 0 0 0 0 0 0 
 652  3  2  1 : 0 0 0 0 0 0 0 0 1 0 0 0 0 0 0 0 0 0 0 0 2 
 652  3  2  2 : 0 0 0 1 0 0 0 0 0 0 0 0 0 0 0 0 0 0 0 0 2 
 653  3  2  1 : 0 0 0 0 0 0 0 0 1 0 0 0 0 0 0 0 0 0 0 2 0 
 653  3  2  2 : 0 0 0 1 0 0 0 0 0 0 0 0 0 0 0 0 0 0 0 2 0 
 654  3  2  1 : 0 0 0 0 0 0 0 0 1 0 0 0 0 0 0 0 0 0 2 0 0 
 654  3  2  2 : 0 0 0 1 0 0 0 0 0 0 0 0 0 0 0 0 0 0 2 0 0 
 655  3  4  1 : 0 0 0 0 0 0 0 0 1 0 0 0 0 0 0 0 0 2 0 0 0 
 655  3  4  2 : 0 0 0 0 0 0 0 0 1 0 0 0 0 0 2 0 0 0 0 0 0 
 655  3  4  3 : 0 0 0 1 0 0 0 0 0 0 0 0 0 0 0 0 0 2 0 0 0 
 655  3  4  4 : 0 0 0 1 0 0 0 0 0 0 0 0 0 0 2 0 0 0 0 0 0 
 656  3  4  1 : 0 0 0 0 0 0 0 0 1 0 0 0 0 0 0 0 2 0 0 0 0 
 656  3  4  2 : 0 0 0 0 0 0 0 0 1 0 0 0 0 2 0 0 0 0 0 0 0 
 656  3  4  3 : 0 0 0 1 0 0 0 0 0 0 0 0 0 0 0 0 2 0 0 0 0 
 656  3  4  4 : 0 0 0 1 0 0 0 0 0 0 0 0 0 2 0 0 0 0 0 0 0 
 657  3  4  1 : 0 0 0 0 0 0 0 0 1 0 0 0 0 0 0 2 0 0 0 0 0 
 657  3  4  2 : 0 0 0 0 0 0 0 0 1 0 0 0 2 0 0 0 0 0 0 0 0 
 657  3  4  3 : 0 0 0 1 0 0 0 0 0 0 0 0 0 0 0 2 0 0 0 0 0 
 657  3  4  4 : 0 0 0 1 0 0 0 0 0 0 0 0 2 0 0 0 0 0 0 0 0 
 658  3  2  1 : 0 0 0 0 0 0 0 0 1 0 0 2 0 0 0 0 0 0 0 0 0 
 658  3  2  2 : 0 0 0 1 0 0 0 0 0 0 0 2 0 0 0 0 0 0 0 0 0 
 659  3  2  1 : 0 0 0 0 0 2 0 0 1 0 0 0 0 0 0 0 0 0 0 0 0 
 659  3  2  2 : 0 0 0 1 0 0 0 0 0 0 2 0 0 0 0 0 0 0 0 0 0 
 660  3  2  1 : 0 0 0 0 2 0 0 0 1 0 0 0 0 0 0 0 0 0 0 0 0 
 660  3  2  2 : 0 0 0 1 0 0 0 0 0 2 0 0 0 0 0 0 0 0 0 0 0 
 661  3  2  1 : 0 0 0 0 0 0 0 0 1 0 2 0 0 0 0 0 0 0 0 0 0 
 661  3  2  2 : 0 0 0 1 0 2 0 0 0 0 0 0 0 0 0 0 0 0 0 0 0 
 662  3  2  1 : 0 0 0 0 0 0 0 0 1 2 0 0 0 0 0 0 0 0 0 0 0 
 662  3  2  2 : 0 0 0 1 2 0 0 0 0 0 0 0 0 0 0 0 0 0 0 0 0 
 663  3  2  1 : 0 0 0 0 0 0 0 0 2 0 0 0 0 0 0 0 0 0 0 0 1 
 663  3  2  2 : 0 0 0 2 0 0 0 0 0 0 0 0 0 0 0 0 0 0 0 0 1 
 664  3  2  1 : 0 0 0 0 0 0 0 0 2 0 0 0 0 0 0 0 0 0 0 1 0 
 664  3  2  2 : 0 0 0 2 0 0 0 0 0 0 0 0 0 0 0 0 0 0 0 1 0 
 665  3  2  1 : 0 0 0 0 0 0 0 0 2 0 0 0 0 0 0 0 0 0 1 0 0 
 665  3  2  2 : 0 0 0 2 0 0 0 0 0 0 0 0 0 0 0 0 0 0 1 0 0 
 666  3  4  1 : 0 0 0 0 0 0 0 0 2 0 0 0 0 0 0 0 0 1 0 0 0 
 666  3  4  2 : 0 0 0 0 0 0 0 0 2 0 0 0 0 0 1 0 0 0 0 0 0 
 666  3  4  3 : 0 0 0 2 0 0 0 0 0 0 0 0 0 0 0 0 0 1 0 0 0 
 666  3  4  4 : 0 0 0 2 0 0 0 0 0 0 0 0 0 0 1 0 0 0 0 0 0 
 667  3  4  1 : 0 0 0 0 0 0 0 0 2 0 0 0 0 0 0 0 1 0 0 0 0 
 667  3  4  2 : 0 0 0 0 0 0 0 0 2 0 0 0 0 1 0 0 0 0 0 0 0 
 667  3  4  3 : 0 0 0 2 0 0 0 0 0 0 0 0 0 0 0 0 1 0 0 0 0 
 667  3  4  4 : 0 0 0 2 0 0 0 0 0 0 0 0 0 1 0 0 0 0 0 0 0 
 668  3  4  1 : 0 0 0 0 0 0 0 0 2 0 0 0 0 0 0 1 0 0 0 0 0 
 668  3  4  2 : 0 0 0 0 0 0 0 0 2 0 0 0 1 0 0 0 0 0 0 0 0 
 668  3  4  3 : 0 0 0 2 0 0 0 0 0 0 0 0 0 0 0 1 0 0 0 0 0 
 668  3  4  4 : 0 0 0 2 0 0 0 0 0 0 0 0 1 0 0 0 0 0 0 0 0 
 669  3  2  1 : 0 0 0 0 0 0 0 0 2 0 0 1 0 0 0 0 0 0 0 0 0 
 669  3  2  2 : 0 0 0 2 0 0 0 0 0 0 0 1 0 0 0 0 0 0 0 0 0 
 670  3  2  1 : 0 0 0 0 0 1 0 0 2 0 0 0 0 0 0 0 0 0 0 0 0 
 670  3  2  2 : 0 0 0 2 0 0 0 0 0 0 1 0 0 0 0 0 0 0 0 0 0 
 671  3  2  1 : 0 0 0 0 1 0 0 0 2 0 0 0 0 0 0 0 0 0 0 0 0 
 671  3  2  2 : 0 0 0 2 0 0 0 0 0 1 0 0 0 0 0 0 0 0 0 0 0 
 672  3  2  1 : 0 0 0 1 0 0 0 0 2 0 0 0 0 0 0 0 0 0 0 0 0 
 672  3  2  2 : 0 0 0 2 0 0 0 0 1 0 0 0 0 0 0 0 0 0 0 0 0 
 673  3  2  1 : 0 0 0 0 0 0 0 0 2 0 1 0 0 0 0 0 0 0 0 0 0 
 673  3  2  2 : 0 0 0 2 0 1 0 0 0 0 0 0 0 0 0 0 0 0 0 0 0 
 674  3  2  1 : 0 0 0 0 0 0 0 0 2 1 0 0 0 0 0 0 0 0 0 0 0 
 674  3  2  2 : 0 0 0 2 1 0 0 0 0 0 0 0 0 0 0 0 0 0 0 0 0 
 675  3  4  1 : 0 0 0 0 0 0 0 1 0 0 0 0 0 0 0 0 0 0 0 0 2 
 675  3  4  2 : 0 0 0 0 0 0 1 0 0 0 0 0 0 0 0 0 0 0 0 0 2 
 675  3  4  3 : 0 0 1 0 0 0 0 0 0 0 0 0 0 0 0 0 0 0 0 0 2 
 675  3  4  4 : 0 1 0 0 0 0 0 0 0 0 0 0 0 0 0 0 0 0 0 0 2 
 676  3  4  1 : 0 0 0 0 0 0 0 1 0 0 0 0 0 0 0 0 0 0 0 2 0 
 676  3  4  2 : 0 0 0 0 0 0 1 0 0 0 0 0 0 0 0 0 0 0 0 2 0 
 676  3  4  3 : 0 0 1 0 0 0 0 0 0 0 0 0 0 0 0 0 0 0 0 2 0 
 676  3  4  4 : 0 1 0 0 0 0 0 0 0 0 0 0 0 0 0 0 0 0 0 2 0 
 677  3  4  1 : 0 0 0 0 0 0 0 1 0 0 0 0 0 0 0 0 0 0 2 0 0 
 677  3  4  2 : 0 0 0 0 0 0 1 0 0 0 0 0 0 0 0 0 0 0 2 0 0 
 677  3  4  3 : 0 0 1 0 0 0 0 0 0 0 0 0 0 0 0 0 0 0 2 0 0 
 677  3  4  4 : 0 1 0 0 0 0 0 0 0 0 0 0 0 0 0 0 0 0 2 0 0 
 678  3  4  1 : 0 0 0 0 0 0 0 1 0 0 0 0 0 0 2 0 0 0 0 0 0 
 678  3  4  2 : 0 0 0 0 0 0 1 0 0 0 0 0 0 0 0 0 0 2 0 0 0 
 678  3  4  3 : 0 0 1 0 0 0 0 0 0 0 0 0 0 0 2 0 0 0 0 0 0 
 678  3  4  4 : 0 1 0 0 0 0 0 0 0 0 0 0 0 0 0 0 0 2 0 0 0 
 679  3  4  1 : 0 0 0 0 0 0 0 1 0 0 0 0 0 2 0 0 0 0 0 0 0 
 679  3  4  2 : 0 0 0 0 0 0 1 0 0 0 0 0 0 0 0 0 2 0 0 0 0 
 679  3  4  3 : 0 0 1 0 0 0 0 0 0 0 0 0 0 2 0 0 0 0 0 0 0 
 679  3  4  4 : 0 1 0 0 0 0 0 0 0 0 0 0 0 0 0 0 2 0 0 0 0 
 680  3  4  1 : 0 0 0 0 0 0 0 1 0 0 0 0 2 0 0 0 0 0 0 0 0 
 680  3  4  2 : 0 0 0 0 0 0 1 0 0 0 0 0 0 0 0 2 0 0 0 0 0 
 680  3  4  3 : 0 0 1 0 0 0 0 0 0 0 0 0 2 0 0 0 0 0 0 0 0 
 680  3  4  4 : 0 1 0 0 0 0 0 0 0 0 0 0 0 0 0 2 0 0 0 0 0 
 681  3  4  1 : 0 0 0 0 0 0 0 1 0 0 0 0 0 0 0 0 0 2 0 0 0 
 681  3  4  2 : 0 0 0 0 0 0 1 0 0 0 0 0 0 0 2 0 0 0 0 0 0 
 681  3  4  3 : 0 0 1 0 0 0 0 0 0 0 0 0 0 0 0 0 0 2 0 0 0 
 681  3  4  4 : 0 1 0 0 0 0 0 0 0 0 0 0 0 0 2 0 0 0 0 0 0 
 682  3  4  1 : 0 0 0 0 0 0 0 1 0 0 0 0 0 0 0 0 2 0 0 0 0 
 682  3  4  2 : 0 0 0 0 0 0 1 0 0 0 0 0 0 2 0 0 0 0 0 0 0 
 682  3  4  3 : 0 0 1 0 0 0 0 0 0 0 0 0 0 0 0 0 2 0 0 0 0 
 682  3  4  4 : 0 1 0 0 0 0 0 0 0 0 0 0 0 2 0 0 0 0 0 0 0 
 683  3  4  1 : 0 0 0 0 0 0 0 1 0 0 0 0 0 0 0 2 0 0 0 0 0 
 683  3  4  2 : 0 0 0 0 0 0 1 0 0 0 0 0 2 0 0 0 0 0 0 0 0 
 683  3  4  3 : 0 0 1 0 0 0 0 0 0 0 0 0 0 0 0 2 0 0 0 0 0 
 683  3  4  4 : 0 1 0 0 0 0 0 0 0 0 0 0 2 0 0 0 0 0 0 0 0 
 684  3  4  1 : 0 0 0 0 0 0 0 1 0 0 0 2 0 0 0 0 0 0 0 0 0 
 684  3  4  2 : 0 0 0 0 0 0 1 0 0 0 0 2 0 0 0 0 0 0 0 0 0 
 684  3  4  3 : 0 0 1 0 0 0 0 0 0 0 0 2 0 0 0 0 0 0 0 0 0 
 684  3  4  4 : 0 1 0 0 0 0 0 0 0 0 0 2 0 0 0 0 0 0 0 0 0 
 685  3  4  1 : 0 0 0 0 0 2 0 1 0 0 0 0 0 0 0 0 0 0 0 0 0 
 685  3  4  2 : 0 0 0 0 0 2 1 0 0 0 0 0 0 0 0 0 0 0 0 0 0 
 685  3  4  3 : 0 0 1 0 0 0 0 0 0 0 2 0 0 0 0 0 0 0 0 0 0 
 685  3  4  4 : 0 1 0 0 0 0 0 0 0 0 2 0 0 0 0 0 0 0 0 0 0 
 686  3  4  1 : 0 0 0 0 2 0 0 1 0 0 0 0 0 0 0 0 0 0 0 0 0 
 686  3  4  2 : 0 0 0 0 2 0 1 0 0 0 0 0 0 0 0 0 0 0 0 0 0 
 686  3  4  3 : 0 0 1 0 0 0 0 0 0 2 0 0 0 0 0 0 0 0 0 0 0 
 686  3  4  4 : 0 1 0 0 0 0 0 0 0 2 0 0 0 0 0 0 0 0 0 0 0 
 687  3  4  1 : 0 0 0 2 0 0 0 1 0 0 0 0 0 0 0 0 0 0 0 0 0 
 687  3  4  2 : 0 0 0 2 0 0 1 0 0 0 0 0 0 0 0 0 0 0 0 0 0 
 687  3  4  3 : 0 0 1 0 0 0 0 0 2 0 0 0 0 0 0 0 0 0 0 0 0 
 687  3  4  4 : 0 1 0 0 0 0 0 0 2 0 0 0 0 0 0 0 0 0 0 0 0 
 688  3  4  1 : 0 0 0 0 0 0 0 1 0 0 2 0 0 0 0 0 0 0 0 0 0 
 688  3  4  2 : 0 0 0 0 0 0 1 0 0 0 2 0 0 0 0 0 0 0 0 0 0 
 688  3  4  3 : 0 0 1 0 0 2 0 0 0 0 0 0 0 0 0 0 0 0 0 0 0 
 688  3  4  4 : 0 1 0 0 0 2 0 0 0 0 0 0 0 0 0 0 0 0 0 0 0 
 689  3  4  1 : 0 0 0 0 0 0 0 1 0 2 0 0 0 0 0 0 0 0 0 0 0 
 689  3  4  2 : 0 0 0 0 0 0 1 0 0 2 0 0 0 0 0 0 0 0 0 0 0 
 689  3  4  3 : 0 0 1 0 2 0 0 0 0 0 0 0 0 0 0 0 0 0 0 0 0 
 689  3  4  4 : 0 1 0 0 2 0 0 0 0 0 0 0 0 0 0 0 0 0 0 0 0 
 690  3  4  1 : 0 0 0 0 0 0 0 1 2 0 0 0 0 0 0 0 0 0 0 0 0 
 690  3  4  2 : 0 0 0 0 0 0 1 0 2 0 0 0 0 0 0 0 0 0 0 0 0 
 690  3  4  3 : 0 0 1 2 0 0 0 0 0 0 0 0 0 0 0 0 0 0 0 0 0 
 690  3  4  4 : 0 1 0 2 0 0 0 0 0 0 0 0 0 0 0 0 0 0 0 0 0 
 691  3  4  1 : 0 0 0 0 0 0 0 2 0 0 0 0 0 0 0 0 0 0 0 0 1 
 691  3  4  2 : 0 0 0 0 0 0 2 0 0 0 0 0 0 0 0 0 0 0 0 0 1 
 691  3  4  3 : 0 0 2 0 0 0 0 0 0 0 0 0 0 0 0 0 0 0 0 0 1 
 691  3  4  4 : 0 2 0 0 0 0 0 0 0 0 0 0 0 0 0 0 0 0 0 0 1 
 692  3  4  1 : 0 0 0 0 0 0 0 2 0 0 0 0 0 0 0 0 0 0 0 1 0 
 692  3  4  2 : 0 0 0 0 0 0 2 0 0 0 0 0 0 0 0 0 0 0 0 1 0 
 692  3  4  3 : 0 0 2 0 0 0 0 0 0 0 0 0 0 0 0 0 0 0 0 1 0 
 692  3  4  4 : 0 2 0 0 0 0 0 0 0 0 0 0 0 0 0 0 0 0 0 1 0 
 693  3  4  1 : 0 0 0 0 0 0 0 2 0 0 0 0 0 0 0 0 0 0 1 0 0 
 693  3  4  2 : 0 0 0 0 0 0 2 0 0 0 0 0 0 0 0 0 0 0 1 0 0 
 693  3  4  3 : 0 0 2 0 0 0 0 0 0 0 0 0 0 0 0 0 0 0 1 0 0 
 693  3  4  4 : 0 2 0 0 0 0 0 0 0 0 0 0 0 0 0 0 0 0 1 0 0 
 694  3  4  1 : 0 0 0 0 0 0 0 2 0 0 0 0 0 0 1 0 0 0 0 0 0 
 694  3  4  2 : 0 0 0 0 0 0 2 0 0 0 0 0 0 0 0 0 0 1 0 0 0 
 694  3  4  3 : 0 0 2 0 0 0 0 0 0 0 0 0 0 0 1 0 0 0 0 0 0 
 694  3  4  4 : 0 2 0 0 0 0 0 0 0 0 0 0 0 0 0 0 0 1 0 0 0 
 695  3  4  1 : 0 0 0 0 0 0 0 2 0 0 0 0 0 1 0 0 0 0 0 0 0 
 695  3  4  2 : 0 0 0 0 0 0 2 0 0 0 0 0 0 0 0 0 1 0 0 0 0 
 695  3  4  3 : 0 0 2 0 0 0 0 0 0 0 0 0 0 1 0 0 0 0 0 0 0 
 695  3  4  4 : 0 2 0 0 0 0 0 0 0 0 0 0 0 0 0 0 1 0 0 0 0 
 696  3  4  1 : 0 0 0 0 0 0 0 2 0 0 0 0 1 0 0 0 0 0 0 0 0 
 696  3  4  2 : 0 0 0 0 0 0 2 0 0 0 0 0 0 0 0 1 0 0 0 0 0 
 696  3  4  3 : 0 0 2 0 0 0 0 0 0 0 0 0 1 0 0 0 0 0 0 0 0 
 696  3  4  4 : 0 2 0 0 0 0 0 0 0 0 0 0 0 0 0 1 0 0 0 0 0 
 697  3  4  1 : 0 0 0 0 0 0 0 2 0 0 0 0 0 0 0 0 0 1 0 0 0 
 697  3  4  2 : 0 0 0 0 0 0 2 0 0 0 0 0 0 0 1 0 0 0 0 0 0 
 697  3  4  3 : 0 0 2 0 0 0 0 0 0 0 0 0 0 0 0 0 0 1 0 0 0 
 697  3  4  4 : 0 2 0 0 0 0 0 0 0 0 0 0 0 0 1 0 0 0 0 0 0 
 698  3  4  1 : 0 0 0 0 0 0 0 2 0 0 0 0 0 0 0 0 1 0 0 0 0 
 698  3  4  2 : 0 0 0 0 0 0 2 0 0 0 0 0 0 1 0 0 0 0 0 0 0 
 698  3  4  3 : 0 0 2 0 0 0 0 0 0 0 0 0 0 0 0 0 1 0 0 0 0 
 698  3  4  4 : 0 2 0 0 0 0 0 0 0 0 0 0 0 1 0 0 0 0 0 0 0 
 699  3  4  1 : 0 0 0 0 0 0 0 2 0 0 0 0 0 0 0 1 0 0 0 0 0 
 699  3  4  2 : 0 0 0 0 0 0 2 0 0 0 0 0 1 0 0 0 0 0 0 0 0 
 699  3  4  3 : 0 0 2 0 0 0 0 0 0 0 0 0 0 0 0 1 0 0 0 0 0 
 699  3  4  4 : 0 2 0 0 0 0 0 0 0 0 0 0 1 0 0 0 0 0 0 0 0 
 700  3  4  1 : 0 0 0 0 0 0 0 2 0 0 0 1 0 0 0 0 0 0 0 0 0 
 700  3  4  2 : 0 0 0 0 0 0 2 0 0 0 0 1 0 0 0 0 0 0 0 0 0 
 700  3  4  3 : 0 0 2 0 0 0 0 0 0 0 0 1 0 0 0 0 0 0 0 0 0 
 700  3  4  4 : 0 2 0 0 0 0 0 0 0 0 0 1 0 0 0 0 0 0 0 0 0 
 701  3  4  1 : 0 0 0 0 0 1 0 2 0 0 0 0 0 0 0 0 0 0 0 0 0 
 701  3  4  2 : 0 0 0 0 0 1 2 0 0 0 0 0 0 0 0 0 0 0 0 0 0 
 701  3  4  3 : 0 0 2 0 0 0 0 0 0 0 1 0 0 0 0 0 0 0 0 0 0 
 701  3  4  4 : 0 2 0 0 0 0 0 0 0 0 1 0 0 0 0 0 0 0 0 0 0 
 702  3  4  1 : 0 0 0 0 1 0 0 2 0 0 0 0 0 0 0 0 0 0 0 0 0 
 702  3  4  2 : 0 0 0 0 1 0 2 0 0 0 0 0 0 0 0 0 0 0 0 0 0 
 702  3  4  3 : 0 0 2 0 0 0 0 0 0 1 0 0 0 0 0 0 0 0 0 0 0 
 702  3  4  4 : 0 2 0 0 0 0 0 0 0 1 0 0 0 0 0 0 0 0 0 0 0 
 703  3  4  1 : 0 0 0 1 0 0 0 2 0 0 0 0 0 0 0 0 0 0 0 0 0 
 703  3  4  2 : 0 0 0 1 0 0 2 0 0 0 0 0 0 0 0 0 0 0 0 0 0 
 703  3  4  3 : 0 0 2 0 0 0 0 0 1 0 0 0 0 0 0 0 0 0 0 0 0 
 703  3  4  4 : 0 2 0 0 0 0 0 0 1 0 0 0 0 0 0 0 0 0 0 0 0 
 704  3  4  1 : 0 0 1 0 0 0 2 0 0 0 0 0 0 0 0 0 0 0 0 0 0 
 704  3  4  2 : 0 0 2 0 0 0 1 0 0 0 0 0 0 0 0 0 0 0 0 0 0 
 704  3  4  3 : 0 1 0 0 0 0 0 2 0 0 0 0 0 0 0 0 0 0 0 0 0 
 704  3  4  4 : 0 2 0 0 0 0 0 1 0 0 0 0 0 0 0 0 0 0 0 0 0 
 705  3  4  1 : 0 0 1 0 0 0 0 2 0 0 0 0 0 0 0 0 0 0 0 0 0 
 705  3  4  2 : 0 0 2 0 0 0 0 1 0 0 0 0 0 0 0 0 0 0 0 0 0 
 705  3  4  3 : 0 1 0 0 0 0 2 0 0 0 0 0 0 0 0 0 0 0 0 0 0 
 705  3  4  4 : 0 2 0 0 0 0 1 0 0 0 0 0 0 0 0 0 0 0 0 0 0 
 706  3  4  1 : 0 0 0 0 0 0 0 2 0 0 1 0 0 0 0 0 0 0 0 0 0 
 706  3  4  2 : 0 0 0 0 0 0 2 0 0 0 1 0 0 0 0 0 0 0 0 0 0 
 706  3  4  3 : 0 0 2 0 0 1 0 0 0 0 0 0 0 0 0 0 0 0 0 0 0 
 706  3  4  4 : 0 2 0 0 0 1 0 0 0 0 0 0 0 0 0 0 0 0 0 0 0 
 707  3  4  1 : 0 0 0 0 0 0 0 2 0 1 0 0 0 0 0 0 0 0 0 0 0 
 707  3  4  2 : 0 0 0 0 0 0 2 0 0 1 0 0 0 0 0 0 0 0 0 0 0 
 707  3  4  3 : 0 0 2 0 1 0 0 0 0 0 0 0 0 0 0 0 0 0 0 0 0 
 707  3  4  4 : 0 2 0 0 1 0 0 0 0 0 0 0 0 0 0 0 0 0 0 0 0 
 708  3  4  1 : 0 0 0 0 0 0 0 2 1 0 0 0 0 0 0 0 0 0 0 0 0 
 708  3  4  2 : 0 0 0 0 0 0 2 0 1 0 0 0 0 0 0 0 0 0 0 0 0 
 708  3  4  3 : 0 0 2 1 0 0 0 0 0 0 0 0 0 0 0 0 0 0 0 0 0 
 708  3  4  4 : 0 2 0 1 0 0 0 0 0 0 0 0 0 0 0 0 0 0 0 0 0 
 709  3  4  1 : 0 0 0 0 0 0 1 2 0 0 0 0 0 0 0 0 0 0 0 0 0 
 709  3  4  2 : 0 0 0 0 0 0 2 1 0 0 0 0 0 0 0 0 0 0 0 0 0 
 709  3  4  3 : 0 1 2 0 0 0 0 0 0 0 0 0 0 0 0 0 0 0 0 0 0 
 709  3  4  4 : 0 2 1 0 0 0 0 0 0 0 0 0 0 0 0 0 0 0 0 0 0 
 710  3  1  1 : 1 0 0 0 0 0 0 0 0 0 0 0 0 0 0 0 0 0 0 0 2 
 711  3  1  1 : 1 0 0 0 0 0 0 0 0 0 0 0 0 0 0 0 0 0 0 2 0 
 712  3  1  1 : 1 0 0 0 0 0 0 0 0 0 0 0 0 0 0 0 0 0 2 0 0 
 713  3  2  1 : 1 0 0 0 0 0 0 0 0 0 0 0 0 0 0 0 0 2 0 0 0 
 713  3  2  2 : 1 0 0 0 0 0 0 0 0 0 0 0 0 0 2 0 0 0 0 0 0 
 714  3  2  1 : 1 0 0 0 0 0 0 0 0 0 0 0 0 0 0 0 2 0 0 0 0 
 714  3  2  2 : 1 0 0 0 0 0 0 0 0 0 0 0 0 2 0 0 0 0 0 0 0 
 715  3  2  1 : 1 0 0 0 0 0 0 0 0 0 0 0 0 0 0 2 0 0 0 0 0 
 715  3  2  2 : 1 0 0 0 0 0 0 0 0 0 0 0 2 0 0 0 0 0 0 0 0 
 716  3  1  1 : 1 0 0 0 0 0 0 0 0 0 0 2 0 0 0 0 0 0 0 0 0 
 717  3  2  1 : 1 0 0 0 0 0 0 0 0 0 2 0 0 0 0 0 0 0 0 0 0 
 717  3  2  2 : 1 0 0 0 0 2 0 0 0 0 0 0 0 0 0 0 0 0 0 0 0 
 718  3  2  1 : 1 0 0 0 0 0 0 0 0 2 0 0 0 0 0 0 0 0 0 0 0 
 718  3  2  2 : 1 0 0 0 2 0 0 0 0 0 0 0 0 0 0 0 0 0 0 0 0 
 719  3  2  1 : 1 0 0 0 0 0 0 0 2 0 0 0 0 0 0 0 0 0 0 0 0 
 719  3  2  2 : 1 0 0 2 0 0 0 0 0 0 0 0 0 0 0 0 0 0 0 0 0 
 720  3  4  1 : 1 0 0 0 0 0 0 2 0 0 0 0 0 0 0 0 0 0 0 0 0 
 720  3  4  2 : 1 0 0 0 0 0 2 0 0 0 0 0 0 0 0 0 0 0 0 0 0 
 720  3  4  3 : 1 0 2 0 0 0 0 0 0 0 0 0 0 0 0 0 0 0 0 0 0 
 720  3  4  4 : 1 2 0 0 0 0 0 0 0 0 0 0 0 0 0 0 0 0 0 0 0 
 721  3  1  1 : 2 0 0 0 0 0 0 0 0 0 0 0 0 0 0 0 0 0 0 0 1 
 722  3  1  1 : 2 0 0 0 0 0 0 0 0 0 0 0 0 0 0 0 0 0 0 1 0 
 723  3  1  1 : 2 0 0 0 0 0 0 0 0 0 0 0 0 0 0 0 0 0 1 0 0 
 724  3  2  1 : 2 0 0 0 0 0 0 0 0 0 0 0 0 0 0 0 0 1 0 0 0 
 724  3  2  2 : 2 0 0 0 0 0 0 0 0 0 0 0 0 0 1 0 0 0 0 0 0 
 725  3  2  1 : 2 0 0 0 0 0 0 0 0 0 0 0 0 0 0 0 1 0 0 0 0 
 725  3  2  2 : 2 0 0 0 0 0 0 0 0 0 0 0 0 1 0 0 0 0 0 0 0 
 726  3  2  1 : 2 0 0 0 0 0 0 0 0 0 0 0 0 0 0 1 0 0 0 0 0 
 726  3  2  2 : 2 0 0 0 0 0 0 0 0 0 0 0 1 0 0 0 0 0 0 0 0 
 727  3  1  1 : 2 0 0 0 0 0 0 0 0 0 0 1 0 0 0 0 0 0 0 0 0 
 728  3  2  1 : 2 0 0 0 0 0 0 0 0 0 1 0 0 0 0 0 0 0 0 0 0 
 728  3  2  2 : 2 0 0 0 0 1 0 0 0 0 0 0 0 0 0 0 0 0 0 0 0 
 729  3  2  1 : 2 0 0 0 0 0 0 0 0 1 0 0 0 0 0 0 0 0 0 0 0 
 729  3  2  2 : 2 0 0 0 1 0 0 0 0 0 0 0 0 0 0 0 0 0 0 0 0 
 730  3  2  1 : 2 0 0 0 0 0 0 0 1 0 0 0 0 0 0 0 0 0 0 0 0 
 730  3  2  2 : 2 0 0 1 0 0 0 0 0 0 0 0 0 0 0 0 0 0 0 0 0 
 731  3  4  1 : 2 0 0 0 0 0 0 1 0 0 0 0 0 0 0 0 0 0 0 0 0 
 731  3  4  2 : 2 0 0 0 0 0 1 0 0 0 0 0 0 0 0 0 0 0 0 0 0 
 731  3  4  3 : 2 0 1 0 0 0 0 0 0 0 0 0 0 0 0 0 0 0 0 0 0 
 731  3  4  4 : 2 1 0 0 0 0 0 0 0 0 0 0 0 0 0 0 0 0 0 0 0 
 732  3  1  1 : 0 0 0 0 0 0 0 0 0 0 0 0 0 0 0 0 0 0 0 0 3 
 733  3  1  1 : 0 0 0 0 0 0 0 0 0 0 0 0 0 0 0 0 0 0 0 3 0 
 734  3  1  1 : 0 0 0 0 0 0 0 0 0 0 0 0 0 0 0 0 0 0 3 0 0 
 735  3  2  1 : 0 0 0 0 0 0 0 0 0 0 0 0 0 0 0 0 0 3 0 0 0 
 735  3  2  2 : 0 0 0 0 0 0 0 0 0 0 0 0 0 0 3 0 0 0 0 0 0 
 736  3  2  1 : 0 0 0 0 0 0 0 0 0 0 0 0 0 0 0 0 3 0 0 0 0 
 736  3  2  2 : 0 0 0 0 0 0 0 0 0 0 0 0 0 3 0 0 0 0 0 0 0 
 737  3  2  1 : 0 0 0 0 0 0 0 0 0 0 0 0 0 0 0 3 0 0 0 0 0 
 737  3  2  2 : 0 0 0 0 0 0 0 0 0 0 0 0 3 0 0 0 0 0 0 0 0 
 738  3  1  1 : 0 0 0 0 0 0 0 0 0 0 0 3 0 0 0 0 0 0 0 0 0 
 739  3  2  1 : 0 0 0 0 0 0 0 0 0 0 3 0 0 0 0 0 0 0 0 0 0 
 739  3  2  2 : 0 0 0 0 0 3 0 0 0 0 0 0 0 0 0 0 0 0 0 0 0 
 740  3  2  1 : 0 0 0 0 0 0 0 0 0 3 0 0 0 0 0 0 0 0 0 0 0 
 740  3  2  2 : 0 0 0 0 3 0 0 0 0 0 0 0 0 0 0 0 0 0 0 0 0 
 741  3  2  1 : 0 0 0 0 0 0 0 0 3 0 0 0 0 0 0 0 0 0 0 0 0 
 741  3  2  2 : 0 0 0 3 0 0 0 0 0 0 0 0 0 0 0 0 0 0 0 0 0 
 742  3  4  1 : 0 0 0 0 0 0 0 3 0 0 0 0 0 0 0 0 0 0 0 0 0 
 742  3  4  2 : 0 0 0 0 0 0 3 0 0 0 0 0 0 0 0 0 0 0 0 0 0 
 742  3  4  3 : 0 0 3 0 0 0 0 0 0 0 0 0 0 0 0 0 0 0 0 0 0 
 742  3  4  4 : 0 3 0 0 0 0 0 0 0 0 0 0 0 0 0 0 0 0 0 0 0 
 743  3  1  1 : 3 0 0 0 0 0 0 0 0 0 0 0 0 0 0 0 0 0 0 0 0 
 744  4  2  1 : 0 0 0 0 0 0 0 0 0 0 0 0 0 0 0 0 0 1 1 1 1 
 744  4  2  2 : 0 0 0 0 0 0 0 0 0 0 0 0 0 0 1 0 0 0 1 1 1 
 745  4  1  1 : 0 0 0 0 0 0 0 0 0 0 0 0 0 0 1 0 0 1 0 1 1 
 746  4  1  1 : 0 0 0 0 0 0 0 0 0 0 0 0 0 0 1 0 0 1 1 0 1 
 747  4  1  1 : 0 0 0 0 0 0 0 0 0 0 0 0 0 0 1 0 0 1 1 1 0 
 748  4  2  1 : 0 0 0 0 0 0 0 0 0 0 0 0 0 0 0 0 1 0 1 1 1 
 748  4  2  2 : 0 0 0 0 0 0 0 0 0 0 0 0 0 1 0 0 0 0 1 1 1 
 749  4  2  1 : 0 0 0 0 0 0 0 0 0 0 0 0 0 0 1 0 1 0 0 1 1 
 749  4  2  2 : 0 0 0 0 0 0 0 0 0 0 0 0 0 1 0 0 0 1 0 1 1 
 750  4  2  1 : 0 0 0 0 0 0 0 0 0 0 0 0 0 0 1 0 1 0 1 0 1 
 750  4  2  2 : 0 0 0 0 0 0 0 0 0 0 0 0 0 1 0 0 0 1 1 0 1 
 751  4  2  1 : 0 0 0 0 0 0 0 0 0 0 0 0 0 0 1 0 1 0 1 1 0 
 751  4  2  2 : 0 0 0 0 0 0 0 0 0 0 0 0 0 1 0 0 0 1 1 1 0 
 752  4  1  1 : 0 0 0 0 0 0 0 0 0 0 0 0 0 1 0 0 1 0 0 1 1 
 753  4  1  1 : 0 0 0 0 0 0 0 0 0 0 0 0 0 1 0 0 1 0 1 0 1 
 754  4  1  1 : 0 0 0 0 0 0 0 0 0 0 0 0 0 1 0 0 1 0 1 1 0 
 755  4  2  1 : 0 0 0 0 0 0 0 0 0 0 0 0 0 0 0 0 1 1 0 1 1 
 755  4  2  2 : 0 0 0 0 0 0 0 0 0 0 0 0 0 1 1 0 0 0 0 1 1 
 756  4  2  1 : 0 0 0 0 0 0 0 0 0 0 0 0 0 0 0 0 1 1 1 0 1 
 756  4  2  2 : 0 0 0 0 0 0 0 0 0 0 0 0 0 1 1 0 0 0 1 0 1 
 757  4  2  1 : 0 0 0 0 0 0 0 0 0 0 0 0 0 0 0 0 1 1 1 1 0 
 757  4  2  2 : 0 0 0 0 0 0 0 0 0 0 0 0 0 1 1 0 0 0 1 1 0 
 758  4  2  1 : 0 0 0 0 0 0 0 0 0 0 0 0 0 0 1 0 1 1 0 0 1 
 758  4  2  2 : 0 0 0 0 0 0 0 0 0 0 0 0 0 1 1 0 0 1 0 0 1 
 759  4  2  1 : 0 0 0 0 0 0 0 0 0 0 0 0 0 0 1 0 1 1 0 1 0 
 759  4  2  2 : 0 0 0 0 0 0 0 0 0 0 0 0 0 1 1 0 0 1 0 1 0 
 760  4  2  1 : 0 0 0 0 0 0 0 0 0 0 0 0 0 0 1 0 1 1 1 0 0 
 760  4  2  2 : 0 0 0 0 0 0 0 0 0 0 0 0 0 1 1 0 0 1 1 0 0 
 761  4  2  1 : 0 0 0 0 0 0 0 0 0 0 0 0 0 1 0 0 1 1 0 0 1 
 761  4  2  2 : 0 0 0 0 0 0 0 0 0 0 0 0 0 1 1 0 1 0 0 0 1 
 762  4  2  1 : 0 0 0 0 0 0 0 0 0 0 0 0 0 1 0 0 1 1 0 1 0 
 762  4  2  2 : 0 0 0 0 0 0 0 0 0 0 0 0 0 1 1 0 1 0 0 1 0 
 763  4  2  1 : 0 0 0 0 0 0 0 0 0 0 0 0 0 1 0 0 1 1 1 0 0 
 763  4  2  2 : 0 0 0 0 0 0 0 0 0 0 0 0 0 1 1 0 1 0 1 0 0 
 764  4  1  1 : 0 0 0 0 0 0 0 0 0 0 0 0 0 1 1 0 1 1 0 0 0 
 765  4  2  1 : 0 0 0 0 0 0 0 0 0 0 0 0 0 0 0 1 0 0 1 1 1 
 765  4  2  2 : 0 0 0 0 0 0 0 0 0 0 0 0 1 0 0 0 0 0 1 1 1 
 766  4  2  1 : 0 0 0 0 0 0 0 0 0 0 0 0 0 0 1 1 0 0 0 1 1 
 766  4  2  2 : 0 0 0 0 0 0 0 0 0 0 0 0 1 0 0 0 0 1 0 1 1 
 767  4  2  1 : 0 0 0 0 0 0 0 0 0 0 0 0 0 0 1 1 0 0 1 0 1 
 767  4  2  2 : 0 0 0 0 0 0 0 0 0 0 0 0 1 0 0 0 0 1 1 0 1 
 768  4  2  1 : 0 0 0 0 0 0 0 0 0 0 0 0 0 0 1 1 0 0 1 1 0 
 768  4  2  2 : 0 0 0 0 0 0 0 0 0 0 0 0 1 0 0 0 0 1 1 1 0 
 769  4  2  1 : 0 0 0 0 0 0 0 0 0 0 0 0 0 1 0 1 0 0 0 1 1 
 769  4  2  2 : 0 0 0 0 0 0 0 0 0 0 0 0 1 0 0 0 1 0 0 1 1 
 770  4  2  1 : 0 0 0 0 0 0 0 0 0 0 0 0 0 1 0 1 0 0 1 0 1 
 770  4  2  2 : 0 0 0 0 0 0 0 0 0 0 0 0 1 0 0 0 1 0 1 0 1 
 771  4  2  1 : 0 0 0 0 0 0 0 0 0 0 0 0 0 1 0 1 0 0 1 1 0 
 771  4  2  2 : 0 0 0 0 0 0 0 0 0 0 0 0 1 0 0 0 1 0 1 1 0 
 772  4  2  1 : 0 0 0 0 0 0 0 0 0 0 0 0 0 1 1 1 0 0 0 0 1 
 772  4  2  2 : 0 0 0 0 0 0 0 0 0 0 0 0 1 0 0 0 1 1 0 0 1 
 773  4  2  1 : 0 0 0 0 0 0 0 0 0 0 0 0 0 1 1 1 0 0 0 1 0 
 773  4  2  2 : 0 0 0 0 0 0 0 0 0 0 0 0 1 0 0 0 1 1 0 1 0 
 774  4  2  1 : 0 0 0 0 0 0 0 0 0 0 0 0 0 1 1 1 0 0 1 0 0 
 774  4  2  2 : 0 0 0 0 0 0 0 0 0 0 0 0 1 0 0 0 1 1 1 0 0 
 775  4  1  1 : 0 0 0 0 0 0 0 0 0 0 0 0 1 0 0 1 0 0 0 1 1 
 776  4  1  1 : 0 0 0 0 0 0 0 0 0 0 0 0 1 0 0 1 0 0 1 0 1 
 777  4  1  1 : 0 0 0 0 0 0 0 0 0 0 0 0 1 0 0 1 0 0 1 1 0 
 778  4  2  1 : 0 0 0 0 0 0 0 0 0 0 0 0 0 0 0 1 0 1 0 1 1 
 778  4  2  2 : 0 0 0 0 0 0 0 0 0 0 0 0 1 0 1 0 0 0 0 1 1 
 779  4  2  1 : 0 0 0 0 0 0 0 0 0 0 0 0 0 0 0 1 0 1 1 0 1 
 779  4  2  2 : 0 0 0 0 0 0 0 0 0 0 0 0 1 0 1 0 0 0 1 0 1 
 780  4  2  1 : 0 0 0 0 0 0 0 0 0 0 0 0 0 0 0 1 0 1 1 1 0 
 780  4  2  2 : 0 0 0 0 0 0 0 0 0 0 0 0 1 0 1 0 0 0 1 1 0 
 781  4  2  1 : 0 0 0 0 0 0 0 0 0 0 0 0 0 0 1 1 0 1 0 0 1 
 781  4  2  2 : 0 0 0 0 0 0 0 0 0 0 0 0 1 0 1 0 0 1 0 0 1 
 782  4  2  1 : 0 0 0 0 0 0 0 0 0 0 0 0 0 0 1 1 0 1 0 1 0 
 782  4  2  2 : 0 0 0 0 0 0 0 0 0 0 0 0 1 0 1 0 0 1 0 1 0 
 783  4  2  1 : 0 0 0 0 0 0 0 0 0 0 0 0 0 0 1 1 0 1 1 0 0 
 783  4  2  2 : 0 0 0 0 0 0 0 0 0 0 0 0 1 0 1 0 0 1 1 0 0 
 784  4  2  1 : 0 0 0 0 0 0 0 0 0 0 0 0 0 1 0 1 0 1 0 0 1 
 784  4  2  2 : 0 0 0 0 0 0 0 0 0 0 0 0 1 0 1 0 1 0 0 0 1 
 785  4  2  1 : 0 0 0 0 0 0 0 0 0 0 0 0 0 1 0 1 0 1 0 1 0 
 785  4  2  2 : 0 0 0 0 0 0 0 0 0 0 0 0 1 0 1 0 1 0 0 1 0 
 786  4  2  1 : 0 0 0 0 0 0 0 0 0 0 0 0 0 1 0 1 0 1 1 0 0 
 786  4  2  2 : 0 0 0 0 0 0 0 0 0 0 0 0 1 0 1 0 1 0 1 0 0 
 787  4  2  1 : 0 0 0 0 0 0 0 0 0 0 0 0 0 1 1 1 0 1 0 0 0 
 787  4  2  2 : 0 0 0 0 0 0 0 0 0 0 0 0 1 0 1 0 1 1 0 0 0 
 788  4  2  1 : 0 0 0 0 0 0 0 0 0 0 0 0 1 0 0 1 0 1 0 0 1 
 788  4  2  2 : 0 0 0 0 0 0 0 0 0 0 0 0 1 0 1 1 0 0 0 0 1 
 789  4  2  1 : 0 0 0 0 0 0 0 0 0 0 0 0 1 0 0 1 0 1 0 1 0 
 789  4  2  2 : 0 0 0 0 0 0 0 0 0 0 0 0 1 0 1 1 0 0 0 1 0 
 790  4  2  1 : 0 0 0 0 0 0 0 0 0 0 0 0 1 0 0 1 0 1 1 0 0 
 790  4  2  2 : 0 0 0 0 0 0 0 0 0 0 0 0 1 0 1 1 0 0 1 0 0 
 791  4  1  1 : 0 0 0 0 0 0 0 0 0 0 0 0 1 0 1 1 0 1 0 0 0 
 792  4  2  1 : 0 0 0 0 0 0 0 0 0 0 0 0 0 0 0 1 1 0 0 1 1 
 792  4  2  2 : 0 0 0 0 0 0 0 0 0 0 0 0 1 1 0 0 0 0 0 1 1 
 793  4  2  1 : 0 0 0 0 0 0 0 0 0 0 0 0 0 0 0 1 1 0 1 0 1 
 793  4  2  2 : 0 0 0 0 0 0 0 0 0 0 0 0 1 1 0 0 0 0 1 0 1 
 794  4  2  1 : 0 0 0 0 0 0 0 0 0 0 0 0 0 0 0 1 1 0 1 1 0 
 794  4  2  2 : 0 0 0 0 0 0 0 0 0 0 0 0 1 1 0 0 0 0 1 1 0 
 795  4  2  1 : 0 0 0 0 0 0 0 0 0 0 0 0 0 0 1 1 1 0 0 0 1 
 795  4  2  2 : 0 0 0 0 0 0 0 0 0 0 0 0 1 1 0 0 0 1 0 0 1 
 796  4  2  1 : 0 0 0 0 0 0 0 0 0 0 0 0 0 0 1 1 1 0 0 1 0 
 796  4  2  2 : 0 0 0 0 0 0 0 0 0 0 0 0 1 1 0 0 0 1 0 1 0 
 797  4  2  1 : 0 0 0 0 0 0 0 0 0 0 0 0 0 0 1 1 1 0 1 0 0 
 797  4  2  2 : 0 0 0 0 0 0 0 0 0 0 0 0 1 1 0 0 0 1 1 0 0 
 798  4  2  1 : 0 0 0 0 0 0 0 0 0 0 0 0 0 1 0 1 1 0 0 0 1 
 798  4  2  2 : 0 0 0 0 0 0 0 0 0 0 0 0 1 1 0 0 1 0 0 0 1 
 799  4  2  1 : 0 0 0 0 0 0 0 0 0 0 0 0 0 1 0 1 1 0 0 1 0 
 799  4  2  2 : 0 0 0 0 0 0 0 0 0 0 0 0 1 1 0 0 1 0 0 1 0 
 800  4  2  1 : 0 0 0 0 0 0 0 0 0 0 0 0 0 1 0 1 1 0 1 0 0 
 800  4  2  2 : 0 0 0 0 0 0 0 0 0 0 0 0 1 1 0 0 1 0 1 0 0 
 801  4  2  1 : 0 0 0 0 0 0 0 0 0 0 0 0 0 1 1 1 1 0 0 0 0 
 801  4  2  2 : 0 0 0 0 0 0 0 0 0 0 0 0 1 1 0 0 1 1 0 0 0 
 802  4  2  1 : 0 0 0 0 0 0 0 0 0 0 0 0 1 0 0 1 1 0 0 0 1 
 802  4  2  2 : 0 0 0 0 0 0 0 0 0 0 0 0 1 1 0 1 0 0 0 0 1 
 803  4  2  1 : 0 0 0 0 0 0 0 0 0 0 0 0 1 0 0 1 1 0 0 1 0 
 803  4  2  2 : 0 0 0 0 0 0 0 0 0 0 0 0 1 1 0 1 0 0 0 1 0 
 804  4  2  1 : 0 0 0 0 0 0 0 0 0 0 0 0 1 0 0 1 1 0 1 0 0 
 804  4  2  2 : 0 0 0 0 0 0 0 0 0 0 0 0 1 1 0 1 0 0 1 0 0 
 805  4  2  1 : 0 0 0 0 0 0 0 0 0 0 0 0 1 0 1 1 1 0 0 0 0 
 805  4  2  2 : 0 0 0 0 0 0 0 0 0 0 0 0 1 1 0 1 0 1 0 0 0 
 806  4  1  1 : 0 0 0 0 0 0 0 0 0 0 0 0 1 1 0 1 1 0 0 0 0 
 807  4  2  1 : 0 0 0 0 0 0 0 0 0 0 0 0 0 0 0 1 1 1 0 0 1 
 807  4  2  2 : 0 0 0 0 0 0 0 0 0 0 0 0 1 1 1 0 0 0 0 0 1 
 808  4  2  1 : 0 0 0 0 0 0 0 0 0 0 0 0 0 0 0 1 1 1 0 1 0 
 808  4  2  2 : 0 0 0 0 0 0 0 0 0 0 0 0 1 1 1 0 0 0 0 1 0 
 809  4  2  1 : 0 0 0 0 0 0 0 0 0 0 0 0 0 0 0 1 1 1 1 0 0 
 809  4  2  2 : 0 0 0 0 0 0 0 0 0 0 0 0 1 1 1 0 0 0 1 0 0 
 810  4  2  1 : 0 0 0 0 0 0 0 0 0 0 0 0 0 0 1 1 1 1 0 0 0 
 810  4  2  2 : 0 0 0 0 0 0 0 0 0 0 0 0 1 1 1 0 0 1 0 0 0 
 811  4  2  1 : 0 0 0 0 0 0 0 0 0 0 0 0 0 1 0 1 1 1 0 0 0 
 811  4  2  2 : 0 0 0 0 0 0 0 0 0 0 0 0 1 1 1 0 1 0 0 0 0 
 812  4  2  1 : 0 0 0 0 0 0 0 0 0 0 0 0 1 0 0 1 1 1 0 0 0 
 812  4  2  2 : 0 0 0 0 0 0 0 0 0 0 0 0 1 1 1 1 0 0 0 0 0 
 813  4  1  1 : 0 0 0 0 0 0 0 0 0 0 0 1 0 0 0 0 0 0 1 1 1 
 814  4  2  1 : 0 0 0 0 0 0 0 0 0 0 0 1 0 0 0 0 0 1 0 1 1 
 814  4  2  2 : 0 0 0 0 0 0 0 0 0 0 0 1 0 0 1 0 0 0 0 1 1 
 815  4  2  1 : 0 0 0 0 0 0 0 0 0 0 0 1 0 0 0 0 0 1 1 0 1 
 815  4  2  2 : 0 0 0 0 0 0 0 0 0 0 0 1 0 0 1 0 0 0 1 0 1 
 816  4  2  1 : 0 0 0 0 0 0 0 0 0 0 0 1 0 0 0 0 0 1 1 1 0 
 816  4  2  2 : 0 0 0 0 0 0 0 0 0 0 0 1 0 0 1 0 0 0 1 1 0 
 817  4  1  1 : 0 0 0 0 0 0 0 0 0 0 0 1 0 0 1 0 0 1 0 0 1 
 818  4  1  1 : 0 0 0 0 0 0 0 0 0 0 0 1 0 0 1 0 0 1 0 1 0 
 819  4  1  1 : 0 0 0 0 0 0 0 0 0 0 0 1 0 0 1 0 0 1 1 0 0 
 820  4  2  1 : 0 0 0 0 0 0 0 0 0 0 0 1 0 0 0 0 1 0 0 1 1 
 820  4  2  2 : 0 0 0 0 0 0 0 0 0 0 0 1 0 1 0 0 0 0 0 1 1 
 821  4  2  1 : 0 0 0 0 0 0 0 0 0 0 0 1 0 0 0 0 1 0 1 0 1 
 821  4  2  2 : 0 0 0 0 0 0 0 0 0 0 0 1 0 1 0 0 0 0 1 0 1 
 822  4  2  1 : 0 0 0 0 0 0 0 0 0 0 0 1 0 0 0 0 1 0 1 1 0 
 822  4  2  2 : 0 0 0 0 0 0 0 0 0 0 0 1 0 1 0 0 0 0 1 1 0 
 823  4  2  1 : 0 0 0 0 0 0 0 0 0 0 0 1 0 0 1 0 1 0 0 0 1 
 823  4  2  2 : 0 0 0 0 0 0 0 0 0 0 0 1 0 1 0 0 0 1 0 0 1 
 824  4  2  1 : 0 0 0 0 0 0 0 0 0 0 0 1 0 0 1 0 1 0 0 1 0 
 824  4  2  2 : 0 0 0 0 0 0 0 0 0 0 0 1 0 1 0 0 0 1 0 1 0 
 825  4  2  1 : 0 0 0 0 0 0 0 0 0 0 0 1 0 0 1 0 1 0 1 0 0 
 825  4  2  2 : 0 0 0 0 0 0 0 0 0 0 0 1 0 1 0 0 0 1 1 0 0 
 826  4  1  1 : 0 0 0 0 0 0 0 0 0 0 0 1 0 1 0 0 1 0 0 0 1 
 827  4  1  1 : 0 0 0 0 0 0 0 0 0 0 0 1 0 1 0 0 1 0 0 1 0 
 828  4  1  1 : 0 0 0 0 0 0 0 0 0 0 0 1 0 1 0 0 1 0 1 0 0 
 829  4  2  1 : 0 0 0 0 0 0 0 0 0 0 0 1 0 0 0 0 1 1 0 0 1 
 829  4  2  2 : 0 0 0 0 0 0 0 0 0 0 0 1 0 1 1 0 0 0 0 0 1 
 830  4  2  1 : 0 0 0 0 0 0 0 0 0 0 0 1 0 0 0 0 1 1 0 1 0 
 830  4  2  2 : 0 0 0 0 0 0 0 0 0 0 0 1 0 1 1 0 0 0 0 1 0 
 831  4  2  1 : 0 0 0 0 0 0 0 0 0 0 0 1 0 0 0 0 1 1 1 0 0 
 831  4  2  2 : 0 0 0 0 0 0 0 0 0 0 0 1 0 1 1 0 0 0 1 0 0 
 832  4  2  1 : 0 0 0 0 0 0 0 0 0 0 0 1 0 0 1 0 1 1 0 0 0 
 832  4  2  2 : 0 0 0 0 0 0 0 0 0 0 0 1 0 1 1 0 0 1 0 0 0 
 833  4  2  1 : 0 0 0 0 0 0 0 0 0 0 0 1 0 1 0 0 1 1 0 0 0 
 833  4  2  2 : 0 0 0 0 0 0 0 0 0 0 0 1 0 1 1 0 1 0 0 0 0 
 834  4  2  1 : 0 0 0 0 0 0 0 0 0 0 0 1 0 0 0 1 0 0 0 1 1 
 834  4  2  2 : 0 0 0 0 0 0 0 0 0 0 0 1 1 0 0 0 0 0 0 1 1 
 835  4  2  1 : 0 0 0 0 0 0 0 0 0 0 0 1 0 0 0 1 0 0 1 0 1 
 835  4  2  2 : 0 0 0 0 0 0 0 0 0 0 0 1 1 0 0 0 0 0 1 0 1 
 836  4  2  1 : 0 0 0 0 0 0 0 0 0 0 0 1 0 0 0 1 0 0 1 1 0 
 836  4  2  2 : 0 0 0 0 0 0 0 0 0 0 0 1 1 0 0 0 0 0 1 1 0 
 837  4  2  1 : 0 0 0 0 0 0 0 0 0 0 0 1 0 0 1 1 0 0 0 0 1 
 837  4  2  2 : 0 0 0 0 0 0 0 0 0 0 0 1 1 0 0 0 0 1 0 0 1 
 838  4  2  1 : 0 0 0 0 0 0 0 0 0 0 0 1 0 0 1 1 0 0 0 1 0 
 838  4  2  2 : 0 0 0 0 0 0 0 0 0 0 0 1 1 0 0 0 0 1 0 1 0 
 839  4  2  1 : 0 0 0 0 0 0 0 0 0 0 0 1 0 0 1 1 0 0 1 0 0 
 839  4  2  2 : 0 0 0 0 0 0 0 0 0 0 0 1 1 0 0 0 0 1 1 0 0 
 840  4  2  1 : 0 0 0 0 0 0 0 0 0 0 0 1 0 1 0 1 0 0 0 0 1 
 840  4  2  2 : 0 0 0 0 0 0 0 0 0 0 0 1 1 0 0 0 1 0 0 0 1 
 841  4  2  1 : 0 0 0 0 0 0 0 0 0 0 0 1 0 1 0 1 0 0 0 1 0 
 841  4  2  2 : 0 0 0 0 0 0 0 0 0 0 0 1 1 0 0 0 1 0 0 1 0 
 842  4  2  1 : 0 0 0 0 0 0 0 0 0 0 0 1 0 1 0 1 0 0 1 0 0 
 842  4  2  2 : 0 0 0 0 0 0 0 0 0 0 0 1 1 0 0 0 1 0 1 0 0 
 843  4  2  1 : 0 0 0 0 0 0 0 0 0 0 0 1 0 1 1 1 0 0 0 0 0 
 843  4  2  2 : 0 0 0 0 0 0 0 0 0 0 0 1 1 0 0 0 1 1 0 0 0 
 844  4  1  1 : 0 0 0 0 0 0 0 0 0 0 0 1 1 0 0 1 0 0 0 0 1 
 845  4  1  1 : 0 0 0 0 0 0 0 0 0 0 0 1 1 0 0 1 0 0 0 1 0 
 846  4  1  1 : 0 0 0 0 0 0 0 0 0 0 0 1 1 0 0 1 0 0 1 0 0 
 847  4  2  1 : 0 0 0 0 0 0 0 0 0 0 0 1 0 0 0 1 0 1 0 0 1 
 847  4  2  2 : 0 0 0 0 0 0 0 0 0 0 0 1 1 0 1 0 0 0 0 0 1 
 848  4  2  1 : 0 0 0 0 0 0 0 0 0 0 0 1 0 0 0 1 0 1 0 1 0 
 848  4  2  2 : 0 0 0 0 0 0 0 0 0 0 0 1 1 0 1 0 0 0 0 1 0 
 849  4  2  1 : 0 0 0 0 0 0 0 0 0 0 0 1 0 0 0 1 0 1 1 0 0 
 849  4  2  2 : 0 0 0 0 0 0 0 0 0 0 0 1 1 0 1 0 0 0 1 0 0 
 850  4  2  1 : 0 0 0 0 0 0 0 0 0 0 0 1 0 0 1 1 0 1 0 0 0 
 850  4  2  2 : 0 0 0 0 0 0 0 0 0 0 0 1 1 0 1 0 0 1 0 0 0 
 851  4  2  1 : 0 0 0 0 0 0 0 0 0 0 0 1 0 1 0 1 0 1 0 0 0 
 851  4  2  2 : 0 0 0 0 0 0 0 0 0 0 0 1 1 0 1 0 1 0 0 0 0 
 852  4  2  1 : 0 0 0 0 0 0 0 0 0 0 0 1 1 0 0 1 0 1 0 0 0 
 852  4  2  2 : 0 0 0 0 0 0 0 0 0 0 0 1 1 0 1 1 0 0 0 0 0 
 853  4  2  1 : 0 0 0 0 0 0 0 0 0 0 0 1 0 0 0 1 1 0 0 0 1 
 853  4  2  2 : 0 0 0 0 0 0 0 0 0 0 0 1 1 1 0 0 0 0 0 0 1 
 854  4  2  1 : 0 0 0 0 0 0 0 0 0 0 0 1 0 0 0 1 1 0 0 1 0 
 854  4  2  2 : 0 0 0 0 0 0 0 0 0 0 0 1 1 1 0 0 0 0 0 1 0 
 855  4  2  1 : 0 0 0 0 0 0 0 0 0 0 0 1 0 0 0 1 1 0 1 0 0 
 855  4  2  2 : 0 0 0 0 0 0 0 0 0 0 0 1 1 1 0 0 0 0 1 0 0 
 856  4  2  1 : 0 0 0 0 0 0 0 0 0 0 0 1 0 0 1 1 1 0 0 0 0 
 856  4  2  2 : 0 0 0 0 0 0 0 0 0 0 0 1 1 1 0 0 0 1 0 0 0 
 857  4  2  1 : 0 0 0 0 0 0 0 0 0 0 0 1 0 1 0 1 1 0 0 0 0 
 857  4  2  2 : 0 0 0 0 0 0 0 0 0 0 0 1 1 1 0 0 1 0 0 0 0 
 858  4  2  1 : 0 0 0 0 0 0 0 0 0 0 0 1 1 0 0 1 1 0 0 0 0 
 858  4  2  2 : 0 0 0 0 0 0 0 0 0 0 0 1 1 1 0 1 0 0 0 0 0 
 859  4  2  1 : 0 0 0 0 0 0 0 0 0 0 0 1 0 0 0 1 1 1 0 0 0 
 859  4  2  2 : 0 0 0 0 0 0 0 0 0 0 0 1 1 1 1 0 0 0 0 0 0 
 860  4  2  1 : 0 0 0 0 0 0 0 0 0 0 1 0 0 0 0 0 0 0 1 1 1 
 860  4  2  2 : 0 0 0 0 0 1 0 0 0 0 0 0 0 0 0 0 0 0 1 1 1 
 861  4  4  1 : 0 0 0 0 0 0 0 0 0 0 1 0 0 0 0 0 0 1 0 1 1 
 861  4  4  2 : 0 0 0 0 0 0 0 0 0 0 1 0 0 0 1 0 0 0 0 1 1 
 861  4  4  3 : 0 0 0 0 0 1 0 0 0 0 0 0 0 0 0 0 0 1 0 1 1 
 861  4  4  4 : 0 0 0 0 0 1 0 0 0 0 0 0 0 0 1 0 0 0 0 1 1 
 862  4  4  1 : 0 0 0 0 0 0 0 0 0 0 1 0 0 0 0 0 0 1 1 0 1 
 862  4  4  2 : 0 0 0 0 0 0 0 0 0 0 1 0 0 0 1 0 0 0 1 0 1 
 862  4  4  3 : 0 0 0 0 0 1 0 0 0 0 0 0 0 0 0 0 0 1 1 0 1 
 862  4  4  4 : 0 0 0 0 0 1 0 0 0 0 0 0 0 0 1 0 0 0 1 0 1 
 863  4  4  1 : 0 0 0 0 0 0 0 0 0 0 1 0 0 0 0 0 0 1 1 1 0 
 863  4  4  2 : 0 0 0 0 0 0 0 0 0 0 1 0 0 0 1 0 0 0 1 1 0 
 863  4  4  3 : 0 0 0 0 0 1 0 0 0 0 0 0 0 0 0 0 0 1 1 1 0 
 863  4  4  4 : 0 0 0 0 0 1 0 0 0 0 0 0 0 0 1 0 0 0 1 1 0 
 864  4  2  1 : 0 0 0 0 0 0 0 0 0 0 1 0 0 0 1 0 0 1 0 0 1 
 864  4  2  2 : 0 0 0 0 0 1 0 0 0 0 0 0 0 0 1 0 0 1 0 0 1 
 865  4  2  1 : 0 0 0 0 0 0 0 0 0 0 1 0 0 0 1 0 0 1 0 1 0 
 865  4  2  2 : 0 0 0 0 0 1 0 0 0 0 0 0 0 0 1 0 0 1 0 1 0 
 866  4  2  1 : 0 0 0 0 0 0 0 0 0 0 1 0 0 0 1 0 0 1 1 0 0 
 866  4  2  2 : 0 0 0 0 0 1 0 0 0 0 0 0 0 0 1 0 0 1 1 0 0 
 867  4  4  1 : 0 0 0 0 0 0 0 0 0 0 1 0 0 0 0 0 1 0 0 1 1 
 867  4  4  2 : 0 0 0 0 0 0 0 0 0 0 1 0 0 1 0 0 0 0 0 1 1 
 867  4  4  3 : 0 0 0 0 0 1 0 0 0 0 0 0 0 0 0 0 1 0 0 1 1 
 867  4  4  4 : 0 0 0 0 0 1 0 0 0 0 0 0 0 1 0 0 0 0 0 1 1 
 868  4  4  1 : 0 0 0 0 0 0 0 0 0 0 1 0 0 0 0 0 1 0 1 0 1 
 868  4  4  2 : 0 0 0 0 0 0 0 0 0 0 1 0 0 1 0 0 0 0 1 0 1 
 868  4  4  3 : 0 0 0 0 0 1 0 0 0 0 0 0 0 0 0 0 1 0 1 0 1 
 868  4  4  4 : 0 0 0 0 0 1 0 0 0 0 0 0 0 1 0 0 0 0 1 0 1 
 869  4  4  1 : 0 0 0 0 0 0 0 0 0 0 1 0 0 0 0 0 1 0 1 1 0 
 869  4  4  2 : 0 0 0 0 0 0 0 0 0 0 1 0 0 1 0 0 0 0 1 1 0 
 869  4  4  3 : 0 0 0 0 0 1 0 0 0 0 0 0 0 0 0 0 1 0 1 1 0 
 869  4  4  4 : 0 0 0 0 0 1 0 0 0 0 0 0 0 1 0 0 0 0 1 1 0 
 870  4  4  1 : 0 0 0 0 0 0 0 0 0 0 1 0 0 0 1 0 1 0 0 0 1 
 870  4  4  2 : 0 0 0 0 0 0 0 0 0 0 1 0 0 1 0 0 0 1 0 0 1 
 870  4  4  3 : 0 0 0 0 0 1 0 0 0 0 0 0 0 0 1 0 1 0 0 0 1 
 870  4  4  4 : 0 0 0 0 0 1 0 0 0 0 0 0 0 1 0 0 0 1 0 0 1 
 871  4  4  1 : 0 0 0 0 0 0 0 0 0 0 1 0 0 0 1 0 1 0 0 1 0 
 871  4  4  2 : 0 0 0 0 0 0 0 0 0 0 1 0 0 1 0 0 0 1 0 1 0 
 871  4  4  3 : 0 0 0 0 0 1 0 0 0 0 0 0 0 0 1 0 1 0 0 1 0 
 871  4  4  4 : 0 0 0 0 0 1 0 0 0 0 0 0 0 1 0 0 0 1 0 1 0 
 872  4  4  1 : 0 0 0 0 0 0 0 0 0 0 1 0 0 0 1 0 1 0 1 0 0 
 872  4  4  2 : 0 0 0 0 0 0 0 0 0 0 1 0 0 1 0 0 0 1 1 0 0 
 872  4  4  3 : 0 0 0 0 0 1 0 0 0 0 0 0 0 0 1 0 1 0 1 0 0 
 872  4  4  4 : 0 0 0 0 0 1 0 0 0 0 0 0 0 1 0 0 0 1 1 0 0 
 873  4  2  1 : 0 0 0 0 0 0 0 0 0 0 1 0 0 1 0 0 1 0 0 0 1 
 873  4  2  2 : 0 0 0 0 0 1 0 0 0 0 0 0 0 1 0 0 1 0 0 0 1 
 874  4  2  1 : 0 0 0 0 0 0 0 0 0 0 1 0 0 1 0 0 1 0 0 1 0 
 874  4  2  2 : 0 0 0 0 0 1 0 0 0 0 0 0 0 1 0 0 1 0 0 1 0 
 875  4  2  1 : 0 0 0 0 0 0 0 0 0 0 1 0 0 1 0 0 1 0 1 0 0 
 875  4  2  2 : 0 0 0 0 0 1 0 0 0 0 0 0 0 1 0 0 1 0 1 0 0 
 876  4  4  1 : 0 0 0 0 0 0 0 0 0 0 1 0 0 0 0 0 1 1 0 0 1 
 876  4  4  2 : 0 0 0 0 0 0 0 0 0 0 1 0 0 1 1 0 0 0 0 0 1 
 876  4  4  3 : 0 0 0 0 0 1 0 0 0 0 0 0 0 0 0 0 1 1 0 0 1 
 876  4  4  4 : 0 0 0 0 0 1 0 0 0 0 0 0 0 1 1 0 0 0 0 0 1 
 877  4  4  1 : 0 0 0 0 0 0 0 0 0 0 1 0 0 0 0 0 1 1 0 1 0 
 877  4  4  2 : 0 0 0 0 0 0 0 0 0 0 1 0 0 1 1 0 0 0 0 1 0 
 877  4  4  3 : 0 0 0 0 0 1 0 0 0 0 0 0 0 0 0 0 1 1 0 1 0 
 877  4  4  4 : 0 0 0 0 0 1 0 0 0 0 0 0 0 1 1 0 0 0 0 1 0 
 878  4  4  1 : 0 0 0 0 0 0 0 0 0 0 1 0 0 0 0 0 1 1 1 0 0 
 878  4  4  2 : 0 0 0 0 0 0 0 0 0 0 1 0 0 1 1 0 0 0 1 0 0 
 878  4  4  3 : 0 0 0 0 0 1 0 0 0 0 0 0 0 0 0 0 1 1 1 0 0 
 878  4  4  4 : 0 0 0 0 0 1 0 0 0 0 0 0 0 1 1 0 0 0 1 0 0 
 879  4  4  1 : 0 0 0 0 0 0 0 0 0 0 1 0 0 0 1 0 1 1 0 0 0 
 879  4  4  2 : 0 0 0 0 0 0 0 0 0 0 1 0 0 1 1 0 0 1 0 0 0 
 879  4  4  3 : 0 0 0 0 0 1 0 0 0 0 0 0 0 0 1 0 1 1 0 0 0 
 879  4  4  4 : 0 0 0 0 0 1 0 0 0 0 0 0 0 1 1 0 0 1 0 0 0 
 880  4  4  1 : 0 0 0 0 0 0 0 0 0 0 1 0 0 1 0 0 1 1 0 0 0 
 880  4  4  2 : 0 0 0 0 0 0 0 0 0 0 1 0 0 1 1 0 1 0 0 0 0 
 880  4  4  3 : 0 0 0 0 0 1 0 0 0 0 0 0 0 1 0 0 1 1 0 0 0 
 880  4  4  4 : 0 0 0 0 0 1 0 0 0 0 0 0 0 1 1 0 1 0 0 0 0 
 881  4  4  1 : 0 0 0 0 0 0 0 0 0 0 1 0 0 0 0 1 0 0 0 1 1 
 881  4  4  2 : 0 0 0 0 0 0 0 0 0 0 1 0 1 0 0 0 0 0 0 1 1 
 881  4  4  3 : 0 0 0 0 0 1 0 0 0 0 0 0 0 0 0 1 0 0 0 1 1 
 881  4  4  4 : 0 0 0 0 0 1 0 0 0 0 0 0 1 0 0 0 0 0 0 1 1 
 882  4  4  1 : 0 0 0 0 0 0 0 0 0 0 1 0 0 0 0 1 0 0 1 0 1 
 882  4  4  2 : 0 0 0 0 0 0 0 0 0 0 1 0 1 0 0 0 0 0 1 0 1 
 882  4  4  3 : 0 0 0 0 0 1 0 0 0 0 0 0 0 0 0 1 0 0 1 0 1 
 882  4  4  4 : 0 0 0 0 0 1 0 0 0 0 0 0 1 0 0 0 0 0 1 0 1 
 883  4  4  1 : 0 0 0 0 0 0 0 0 0 0 1 0 0 0 0 1 0 0 1 1 0 
 883  4  4  2 : 0 0 0 0 0 0 0 0 0 0 1 0 1 0 0 0 0 0 1 1 0 
 883  4  4  3 : 0 0 0 0 0 1 0 0 0 0 0 0 0 0 0 1 0 0 1 1 0 
 883  4  4  4 : 0 0 0 0 0 1 0 0 0 0 0 0 1 0 0 0 0 0 1 1 0 
 884  4  4  1 : 0 0 0 0 0 0 0 0 0 0 1 0 0 0 1 1 0 0 0 0 1 
 884  4  4  2 : 0 0 0 0 0 0 0 0 0 0 1 0 1 0 0 0 0 1 0 0 1 
 884  4  4  3 : 0 0 0 0 0 1 0 0 0 0 0 0 0 0 1 1 0 0 0 0 1 
 884  4  4  4 : 0 0 0 0 0 1 0 0 0 0 0 0 1 0 0 0 0 1 0 0 1 
 885  4  4  1 : 0 0 0 0 0 0 0 0 0 0 1 0 0 0 1 1 0 0 0 1 0 
 885  4  4  2 : 0 0 0 0 0 0 0 0 0 0 1 0 1 0 0 0 0 1 0 1 0 
 885  4  4  3 : 0 0 0 0 0 1 0 0 0 0 0 0 0 0 1 1 0 0 0 1 0 
 885  4  4  4 : 0 0 0 0 0 1 0 0 0 0 0 0 1 0 0 0 0 1 0 1 0 
 886  4  4  1 : 0 0 0 0 0 0 0 0 0 0 1 0 0 0 1 1 0 0 1 0 0 
 886  4  4  2 : 0 0 0 0 0 0 0 0 0 0 1 0 1 0 0 0 0 1 1 0 0 
 886  4  4  3 : 0 0 0 0 0 1 0 0 0 0 0 0 0 0 1 1 0 0 1 0 0 
 886  4  4  4 : 0 0 0 0 0 1 0 0 0 0 0 0 1 0 0 0 0 1 1 0 0 
 887  4  4  1 : 0 0 0 0 0 0 0 0 0 0 1 0 0 1 0 1 0 0 0 0 1 
 887  4  4  2 : 0 0 0 0 0 0 0 0 0 0 1 0 1 0 0 0 1 0 0 0 1 
 887  4  4  3 : 0 0 0 0 0 1 0 0 0 0 0 0 0 1 0 1 0 0 0 0 1 
 887  4  4  4 : 0 0 0 0 0 1 0 0 0 0 0 0 1 0 0 0 1 0 0 0 1 
 888  4  4  1 : 0 0 0 0 0 0 0 0 0 0 1 0 0 1 0 1 0 0 0 1 0 
 888  4  4  2 : 0 0 0 0 0 0 0 0 0 0 1 0 1 0 0 0 1 0 0 1 0 
 888  4  4  3 : 0 0 0 0 0 1 0 0 0 0 0 0 0 1 0 1 0 0 0 1 0 
 888  4  4  4 : 0 0 0 0 0 1 0 0 0 0 0 0 1 0 0 0 1 0 0 1 0 
 889  4  4  1 : 0 0 0 0 0 0 0 0 0 0 1 0 0 1 0 1 0 0 1 0 0 
 889  4  4  2 : 0 0 0 0 0 0 0 0 0 0 1 0 1 0 0 0 1 0 1 0 0 
 889  4  4  3 : 0 0 0 0 0 1 0 0 0 0 0 0 0 1 0 1 0 0 1 0 0 
 889  4  4  4 : 0 0 0 0 0 1 0 0 0 0 0 0 1 0 0 0 1 0 1 0 0 
 890  4  4  1 : 0 0 0 0 0 0 0 0 0 0 1 0 0 1 1 1 0 0 0 0 0 
 890  4  4  2 : 0 0 0 0 0 0 0 0 0 0 1 0 1 0 0 0 1 1 0 0 0 
 890  4  4  3 : 0 0 0 0 0 1 0 0 0 0 0 0 0 1 1 1 0 0 0 0 0 
 890  4  4  4 : 0 0 0 0 0 1 0 0 0 0 0 0 1 0 0 0 1 1 0 0 0 
 891  4  2  1 : 0 0 0 0 0 0 0 0 0 0 1 0 1 0 0 1 0 0 0 0 1 
 891  4  2  2 : 0 0 0 0 0 1 0 0 0 0 0 0 1 0 0 1 0 0 0 0 1 
 892  4  2  1 : 0 0 0 0 0 0 0 0 0 0 1 0 1 0 0 1 0 0 0 1 0 
 892  4  2  2 : 0 0 0 0 0 1 0 0 0 0 0 0 1 0 0 1 0 0 0 1 0 
 893  4  2  1 : 0 0 0 0 0 0 0 0 0 0 1 0 1 0 0 1 0 0 1 0 0 
 893  4  2  2 : 0 0 0 0 0 1 0 0 0 0 0 0 1 0 0 1 0 0 1 0 0 
 894  4  4  1 : 0 0 0 0 0 0 0 0 0 0 1 0 0 0 0 1 0 1 0 0 1 
 894  4  4  2 : 0 0 0 0 0 0 0 0 0 0 1 0 1 0 1 0 0 0 0 0 1 
 894  4  4  3 : 0 0 0 0 0 1 0 0 0 0 0 0 0 0 0 1 0 1 0 0 1 
 894  4  4  4 : 0 0 0 0 0 1 0 0 0 0 0 0 1 0 1 0 0 0 0 0 1 
 895  4  4  1 : 0 0 0 0 0 0 0 0 0 0 1 0 0 0 0 1 0 1 0 1 0 
 895  4  4  2 : 0 0 0 0 0 0 0 0 0 0 1 0 1 0 1 0 0 0 0 1 0 
 895  4  4  3 : 0 0 0 0 0 1 0 0 0 0 0 0 0 0 0 1 0 1 0 1 0 
 895  4  4  4 : 0 0 0 0 0 1 0 0 0 0 0 0 1 0 1 0 0 0 0 1 0 
 896  4  4  1 : 0 0 0 0 0 0 0 0 0 0 1 0 0 0 0 1 0 1 1 0 0 
 896  4  4  2 : 0 0 0 0 0 0 0 0 0 0 1 0 1 0 1 0 0 0 1 0 0 
 896  4  4  3 : 0 0 0 0 0 1 0 0 0 0 0 0 0 0 0 1 0 1 1 0 0 
 896  4  4  4 : 0 0 0 0 0 1 0 0 0 0 0 0 1 0 1 0 0 0 1 0 0 
 897  4  4  1 : 0 0 0 0 0 0 0 0 0 0 1 0 0 0 1 1 0 1 0 0 0 
 897  4  4  2 : 0 0 0 0 0 0 0 0 0 0 1 0 1 0 1 0 0 1 0 0 0 
 897  4  4  3 : 0 0 0 0 0 1 0 0 0 0 0 0 0 0 1 1 0 1 0 0 0 
 897  4  4  4 : 0 0 0 0 0 1 0 0 0 0 0 0 1 0 1 0 0 1 0 0 0 
 898  4  4  1 : 0 0 0 0 0 0 0 0 0 0 1 0 0 1 0 1 0 1 0 0 0 
 898  4  4  2 : 0 0 0 0 0 0 0 0 0 0 1 0 1 0 1 0 1 0 0 0 0 
 898  4  4  3 : 0 0 0 0 0 1 0 0 0 0 0 0 0 1 0 1 0 1 0 0 0 
 898  4  4  4 : 0 0 0 0 0 1 0 0 0 0 0 0 1 0 1 0 1 0 0 0 0 
 899  4  4  1 : 0 0 0 0 0 0 0 0 0 0 1 0 1 0 0 1 0 1 0 0 0 
 899  4  4  2 : 0 0 0 0 0 0 0 0 0 0 1 0 1 0 1 1 0 0 0 0 0 
 899  4  4  3 : 0 0 0 0 0 1 0 0 0 0 0 0 1 0 0 1 0 1 0 0 0 
 899  4  4  4 : 0 0 0 0 0 1 0 0 0 0 0 0 1 0 1 1 0 0 0 0 0 
 900  4  4  1 : 0 0 0 0 0 0 0 0 0 0 1 0 0 0 0 1 1 0 0 0 1 
 900  4  4  2 : 0 0 0 0 0 0 0 0 0 0 1 0 1 1 0 0 0 0 0 0 1 
 900  4  4  3 : 0 0 0 0 0 1 0 0 0 0 0 0 0 0 0 1 1 0 0 0 1 
 900  4  4  4 : 0 0 0 0 0 1 0 0 0 0 0 0 1 1 0 0 0 0 0 0 1 
 901  4  4  1 : 0 0 0 0 0 0 0 0 0 0 1 0 0 0 0 1 1 0 0 1 0 
 901  4  4  2 : 0 0 0 0 0 0 0 0 0 0 1 0 1 1 0 0 0 0 0 1 0 
 901  4  4  3 : 0 0 0 0 0 1 0 0 0 0 0 0 0 0 0 1 1 0 0 1 0 
 901  4  4  4 : 0 0 0 0 0 1 0 0 0 0 0 0 1 1 0 0 0 0 0 1 0 
 902  4  4  1 : 0 0 0 0 0 0 0 0 0 0 1 0 0 0 0 1 1 0 1 0 0 
 902  4  4  2 : 0 0 0 0 0 0 0 0 0 0 1 0 1 1 0 0 0 0 1 0 0 
 902  4  4  3 : 0 0 0 0 0 1 0 0 0 0 0 0 0 0 0 1 1 0 1 0 0 
 902  4  4  4 : 0 0 0 0 0 1 0 0 0 0 0 0 1 1 0 0 0 0 1 0 0 
 903  4  4  1 : 0 0 0 0 0 0 0 0 0 0 1 0 0 0 1 1 1 0 0 0 0 
 903  4  4  2 : 0 0 0 0 0 0 0 0 0 0 1 0 1 1 0 0 0 1 0 0 0 
 903  4  4  3 : 0 0 0 0 0 1 0 0 0 0 0 0 0 0 1 1 1 0 0 0 0 
 903  4  4  4 : 0 0 0 0 0 1 0 0 0 0 0 0 1 1 0 0 0 1 0 0 0 
 904  4  4  1 : 0 0 0 0 0 0 0 0 0 0 1 0 0 1 0 1 1 0 0 0 0 
 904  4  4  2 : 0 0 0 0 0 0 0 0 0 0 1 0 1 1 0 0 1 0 0 0 0 
 904  4  4  3 : 0 0 0 0 0 1 0 0 0 0 0 0 0 1 0 1 1 0 0 0 0 
 904  4  4  4 : 0 0 0 0 0 1 0 0 0 0 0 0 1 1 0 0 1 0 0 0 0 
 905  4  4  1 : 0 0 0 0 0 0 0 0 0 0 1 0 1 0 0 1 1 0 0 0 0 
 905  4  4  2 : 0 0 0 0 0 0 0 0 0 0 1 0 1 1 0 1 0 0 0 0 0 
 905  4  4  3 : 0 0 0 0 0 1 0 0 0 0 0 0 1 0 0 1 1 0 0 0 0 
 905  4  4  4 : 0 0 0 0 0 1 0 0 0 0 0 0 1 1 0 1 0 0 0 0 0 
 906  4  4  1 : 0 0 0 0 0 0 0 0 0 0 1 0 0 0 0 1 1 1 0 0 0 
 906  4  4  2 : 0 0 0 0 0 0 0 0 0 0 1 0 1 1 1 0 0 0 0 0 0 
 906  4  4  3 : 0 0 0 0 0 1 0 0 0 0 0 0 0 0 0 1 1 1 0 0 0 
 906  4  4  4 : 0 0 0 0 0 1 0 0 0 0 0 0 1 1 1 0 0 0 0 0 0 
 907  4  2  1 : 0 0 0 0 0 0 0 0 0 0 1 1 0 0 0 0 0 0 0 1 1 
 907  4  2  2 : 0 0 0 0 0 1 0 0 0 0 0 1 0 0 0 0 0 0 0 1 1 
 908  4  2  1 : 0 0 0 0 0 0 0 0 0 0 1 1 0 0 0 0 0 0 1 0 1 
 908  4  2  2 : 0 0 0 0 0 1 0 0 0 0 0 1 0 0 0 0 0 0 1 0 1 
 909  4  2  1 : 0 0 0 0 0 0 0 0 0 0 1 1 0 0 0 0 0 0 1 1 0 
 909  4  2  2 : 0 0 0 0 0 1 0 0 0 0 0 1 0 0 0 0 0 0 1 1 0 
 910  4  4  1 : 0 0 0 0 0 0 0 0 0 0 1 1 0 0 0 0 0 1 0 0 1 
 910  4  4  2 : 0 0 0 0 0 0 0 0 0 0 1 1 0 0 1 0 0 0 0 0 1 
 910  4  4  3 : 0 0 0 0 0 1 0 0 0 0 0 1 0 0 0 0 0 1 0 0 1 
 910  4  4  4 : 0 0 0 0 0 1 0 0 0 0 0 1 0 0 1 0 0 0 0 0 1 
 911  4  4  1 : 0 0 0 0 0 0 0 0 0 0 1 1 0 0 0 0 0 1 0 1 0 
 911  4  4  2 : 0 0 0 0 0 0 0 0 0 0 1 1 0 0 1 0 0 0 0 1 0 
 911  4  4  3 : 0 0 0 0 0 1 0 0 0 0 0 1 0 0 0 0 0 1 0 1 0 
 911  4  4  4 : 0 0 0 0 0 1 0 0 0 0 0 1 0 0 1 0 0 0 0 1 0 
 912  4  4  1 : 0 0 0 0 0 0 0 0 0 0 1 1 0 0 0 0 0 1 1 0 0 
 912  4  4  2 : 0 0 0 0 0 0 0 0 0 0 1 1 0 0 1 0 0 0 1 0 0 
 912  4  4  3 : 0 0 0 0 0 1 0 0 0 0 0 1 0 0 0 0 0 1 1 0 0 
 912  4  4  4 : 0 0 0 0 0 1 0 0 0 0 0 1 0 0 1 0 0 0 1 0 0 
 913  4  2  1 : 0 0 0 0 0 0 0 0 0 0 1 1 0 0 1 0 0 1 0 0 0 
 913  4  2  2 : 0 0 0 0 0 1 0 0 0 0 0 1 0 0 1 0 0 1 0 0 0 
 914  4  4  1 : 0 0 0 0 0 0 0 0 0 0 1 1 0 0 0 0 1 0 0 0 1 
 914  4  4  2 : 0 0 0 0 0 0 0 0 0 0 1 1 0 1 0 0 0 0 0 0 1 
 914  4  4  3 : 0 0 0 0 0 1 0 0 0 0 0 1 0 0 0 0 1 0 0 0 1 
 914  4  4  4 : 0 0 0 0 0 1 0 0 0 0 0 1 0 1 0 0 0 0 0 0 1 
 915  4  4  1 : 0 0 0 0 0 0 0 0 0 0 1 1 0 0 0 0 1 0 0 1 0 
 915  4  4  2 : 0 0 0 0 0 0 0 0 0 0 1 1 0 1 0 0 0 0 0 1 0 
 915  4  4  3 : 0 0 0 0 0 1 0 0 0 0 0 1 0 0 0 0 1 0 0 1 0 
 915  4  4  4 : 0 0 0 0 0 1 0 0 0 0 0 1 0 1 0 0 0 0 0 1 0 
 916  4  4  1 : 0 0 0 0 0 0 0 0 0 0 1 1 0 0 0 0 1 0 1 0 0 
 916  4  4  2 : 0 0 0 0 0 0 0 0 0 0 1 1 0 1 0 0 0 0 1 0 0 
 916  4  4  3 : 0 0 0 0 0 1 0 0 0 0 0 1 0 0 0 0 1 0 1 0 0 
 916  4  4  4 : 0 0 0 0 0 1 0 0 0 0 0 1 0 1 0 0 0 0 1 0 0 
 917  4  4  1 : 0 0 0 0 0 0 0 0 0 0 1 1 0 0 1 0 1 0 0 0 0 
 917  4  4  2 : 0 0 0 0 0 0 0 0 0 0 1 1 0 1 0 0 0 1 0 0 0 
 917  4  4  3 : 0 0 0 0 0 1 0 0 0 0 0 1 0 0 1 0 1 0 0 0 0 
 917  4  4  4 : 0 0 0 0 0 1 0 0 0 0 0 1 0 1 0 0 0 1 0 0 0 
 918  4  2  1 : 0 0 0 0 0 0 0 0 0 0 1 1 0 1 0 0 1 0 0 0 0 
 918  4  2  2 : 0 0 0 0 0 1 0 0 0 0 0 1 0 1 0 0 1 0 0 0 0 
 919  4  4  1 : 0 0 0 0 0 0 0 0 0 0 1 1 0 0 0 0 1 1 0 0 0 
 919  4  4  2 : 0 0 0 0 0 0 0 0 0 0 1 1 0 1 1 0 0 0 0 0 0 
 919  4  4  3 : 0 0 0 0 0 1 0 0 0 0 0 1 0 0 0 0 1 1 0 0 0 
 919  4  4  4 : 0 0 0 0 0 1 0 0 0 0 0 1 0 1 1 0 0 0 0 0 0 
 920  4  4  1 : 0 0 0 0 0 0 0 0 0 0 1 1 0 0 0 1 0 0 0 0 1 
 920  4  4  2 : 0 0 0 0 0 0 0 0 0 0 1 1 1 0 0 0 0 0 0 0 1 
 920  4  4  3 : 0 0 0 0 0 1 0 0 0 0 0 1 0 0 0 1 0 0 0 0 1 
 920  4  4  4 : 0 0 0 0 0 1 0 0 0 0 0 1 1 0 0 0 0 0 0 0 1 
 921  4  4  1 : 0 0 0 0 0 0 0 0 0 0 1 1 0 0 0 1 0 0 0 1 0 
 921  4  4  2 : 0 0 0 0 0 0 0 0 0 0 1 1 1 0 0 0 0 0 0 1 0 
 921  4  4  3 : 0 0 0 0 0 1 0 0 0 0 0 1 0 0 0 1 0 0 0 1 0 
 921  4  4  4 : 0 0 0 0 0 1 0 0 0 0 0 1 1 0 0 0 0 0 0 1 0 
 922  4  4  1 : 0 0 0 0 0 0 0 0 0 0 1 1 0 0 0 1 0 0 1 0 0 
 922  4  4  2 : 0 0 0 0 0 0 0 0 0 0 1 1 1 0 0 0 0 0 1 0 0 
 922  4  4  3 : 0 0 0 0 0 1 0 0 0 0 0 1 0 0 0 1 0 0 1 0 0 
 922  4  4  4 : 0 0 0 0 0 1 0 0 0 0 0 1 1 0 0 0 0 0 1 0 0 
 923  4  4  1 : 0 0 0 0 0 0 0 0 0 0 1 1 0 0 1 1 0 0 0 0 0 
 923  4  4  2 : 0 0 0 0 0 0 0 0 0 0 1 1 1 0 0 0 0 1 0 0 0 
 923  4  4  3 : 0 0 0 0 0 1 0 0 0 0 0 1 0 0 1 1 0 0 0 0 0 
 923  4  4  4 : 0 0 0 0 0 1 0 0 0 0 0 1 1 0 0 0 0 1 0 0 0 
 924  4  4  1 : 0 0 0 0 0 0 0 0 0 0 1 1 0 1 0 1 0 0 0 0 0 
 924  4  4  2 : 0 0 0 0 0 0 0 0 0 0 1 1 1 0 0 0 1 0 0 0 0 
 924  4  4  3 : 0 0 0 0 0 1 0 0 0 0 0 1 0 1 0 1 0 0 0 0 0 
 924  4  4  4 : 0 0 0 0 0 1 0 0 0 0 0 1 1 0 0 0 1 0 0 0 0 
 925  4  2  1 : 0 0 0 0 0 0 0 0 0 0 1 1 1 0 0 1 0 0 0 0 0 
 925  4  2  2 : 0 0 0 0 0 1 0 0 0 0 0 1 1 0 0 1 0 0 0 0 0 
 926  4  4  1 : 0 0 0 0 0 0 0 0 0 0 1 1 0 0 0 1 0 1 0 0 0 
 926  4  4  2 : 0 0 0 0 0 0 0 0 0 0 1 1 1 0 1 0 0 0 0 0 0 
 926  4  4  3 : 0 0 0 0 0 1 0 0 0 0 0 1 0 0 0 1 0 1 0 0 0 
 926  4  4  4 : 0 0 0 0 0 1 0 0 0 0 0 1 1 0 1 0 0 0 0 0 0 
 927  4  4  1 : 0 0 0 0 0 0 0 0 0 0 1 1 0 0 0 1 1 0 0 0 0 
 927  4  4  2 : 0 0 0 0 0 0 0 0 0 0 1 1 1 1 0 0 0 0 0 0 0 
 927  4  4  3 : 0 0 0 0 0 1 0 0 0 0 0 1 0 0 0 1 1 0 0 0 0 
 927  4  4  4 : 0 0 0 0 0 1 0 0 0 0 0 1 1 1 0 0 0 0 0 0 0 
 928  4  1  1 : 0 0 0 0 0 1 0 0 0 0 1 0 0 0 0 0 0 0 0 1 1 
 929  4  1  1 : 0 0 0 0 0 1 0 0 0 0 1 0 0 0 0 0 0 0 1 0 1 
 930  4  1  1 : 0 0 0 0 0 1 0 0 0 0 1 0 0 0 0 0 0 0 1 1 0 
 931  4  2  1 : 0 0 0 0 0 1 0 0 0 0 1 0 0 0 0 0 0 1 0 0 1 
 931  4  2  2 : 0 0 0 0 0 1 0 0 0 0 1 0 0 0 1 0 0 0 0 0 1 
 932  4  2  1 : 0 0 0 0 0 1 0 0 0 0 1 0 0 0 0 0 0 1 0 1 0 
 932  4  2  2 : 0 0 0 0 0 1 0 0 0 0 1 0 0 0 1 0 0 0 0 1 0 
 933  4  2  1 : 0 0 0 0 0 1 0 0 0 0 1 0 0 0 0 0 0 1 1 0 0 
 933  4  2  2 : 0 0 0 0 0 1 0 0 0 0 1 0 0 0 1 0 0 0 1 0 0 
 934  4  1  1 : 0 0 0 0 0 1 0 0 0 0 1 0 0 0 1 0 0 1 0 0 0 
 935  4  2  1 : 0 0 0 0 0 1 0 0 0 0 1 0 0 0 0 0 1 0 0 0 1 
 935  4  2  2 : 0 0 0 0 0 1 0 0 0 0 1 0 0 1 0 0 0 0 0 0 1 
 936  4  2  1 : 0 0 0 0 0 1 0 0 0 0 1 0 0 0 0 0 1 0 0 1 0 
 936  4  2  2 : 0 0 0 0 0 1 0 0 0 0 1 0 0 1 0 0 0 0 0 1 0 
 937  4  2  1 : 0 0 0 0 0 1 0 0 0 0 1 0 0 0 0 0 1 0 1 0 0 
 937  4  2  2 : 0 0 0 0 0 1 0 0 0 0 1 0 0 1 0 0 0 0 1 0 0 
 938  4  2  1 : 0 0 0 0 0 1 0 0 0 0 1 0 0 0 1 0 1 0 0 0 0 
 938  4  2  2 : 0 0 0 0 0 1 0 0 0 0 1 0 0 1 0 0 0 1 0 0 0 
 939  4  1  1 : 0 0 0 0 0 1 0 0 0 0 1 0 0 1 0 0 1 0 0 0 0 
 940  4  2  1 : 0 0 0 0 0 1 0 0 0 0 1 0 0 0 0 0 1 1 0 0 0 
 940  4  2  2 : 0 0 0 0 0 1 0 0 0 0 1 0 0 1 1 0 0 0 0 0 0 
 941  4  2  1 : 0 0 0 0 0 1 0 0 0 0 1 0 0 0 0 1 0 0 0 0 1 
 941  4  2  2 : 0 0 0 0 0 1 0 0 0 0 1 0 1 0 0 0 0 0 0 0 1 
 942  4  2  1 : 0 0 0 0 0 1 0 0 0 0 1 0 0 0 0 1 0 0 0 1 0 
 942  4  2  2 : 0 0 0 0 0 1 0 0 0 0 1 0 1 0 0 0 0 0 0 1 0 
 943  4  2  1 : 0 0 0 0 0 1 0 0 0 0 1 0 0 0 0 1 0 0 1 0 0 
 943  4  2  2 : 0 0 0 0 0 1 0 0 0 0 1 0 1 0 0 0 0 0 1 0 0 
 944  4  2  1 : 0 0 0 0 0 1 0 0 0 0 1 0 0 0 1 1 0 0 0 0 0 
 944  4  2  2 : 0 0 0 0 0 1 0 0 0 0 1 0 1 0 0 0 0 1 0 0 0 
 945  4  2  1 : 0 0 0 0 0 1 0 0 0 0 1 0 0 1 0 1 0 0 0 0 0 
 945  4  2  2 : 0 0 0 0 0 1 0 0 0 0 1 0 1 0 0 0 1 0 0 0 0 
 946  4  1  1 : 0 0 0 0 0 1 0 0 0 0 1 0 1 0 0 1 0 0 0 0 0 
 947  4  2  1 : 0 0 0 0 0 1 0 0 0 0 1 0 0 0 0 1 0 1 0 0 0 
 947  4  2  2 : 0 0 0 0 0 1 0 0 0 0 1 0 1 0 1 0 0 0 0 0 0 
 948  4  2  1 : 0 0 0 0 0 1 0 0 0 0 1 0 0 0 0 1 1 0 0 0 0 
 948  4  2  2 : 0 0 0 0 0 1 0 0 0 0 1 0 1 1 0 0 0 0 0 0 0 
 949  4  1  1 : 0 0 0 0 0 1 0 0 0 0 1 1 0 0 0 0 0 0 0 0 1 
 950  4  1  1 : 0 0 0 0 0 1 0 0 0 0 1 1 0 0 0 0 0 0 0 1 0 
 951  4  1  1 : 0 0 0 0 0 1 0 0 0 0 1 1 0 0 0 0 0 0 1 0 0 
 952  4  2  1 : 0 0 0 0 0 1 0 0 0 0 1 1 0 0 0 0 0 1 0 0 0 
 952  4  2  2 : 0 0 0 0 0 1 0 0 0 0 1 1 0 0 1 0 0 0 0 0 0 
 953  4  2  1 : 0 0 0 0 0 1 0 0 0 0 1 1 0 0 0 0 1 0 0 0 0 
 953  4  2  2 : 0 0 0 0 0 1 0 0 0 0 1 1 0 1 0 0 0 0 0 0 0 
 954  4  2  1 : 0 0 0 0 0 1 0 0 0 0 1 1 0 0 0 1 0 0 0 0 0 
 954  4  2  2 : 0 0 0 0 0 1 0 0 0 0 1 1 1 0 0 0 0 0 0 0 0 
 955  4  2  1 : 0 0 0 0 0 0 0 0 0 1 0 0 0 0 0 0 0 0 1 1 1 
 955  4  2  2 : 0 0 0 0 1 0 0 0 0 0 0 0 0 0 0 0 0 0 1 1 1 
 956  4  4  1 : 0 0 0 0 0 0 0 0 0 1 0 0 0 0 0 0 0 1 0 1 1 
 956  4  4  2 : 0 0 0 0 0 0 0 0 0 1 0 0 0 0 1 0 0 0 0 1 1 
 956  4  4  3 : 0 0 0 0 1 0 0 0 0 0 0 0 0 0 0 0 0 1 0 1 1 
 956  4  4  4 : 0 0 0 0 1 0 0 0 0 0 0 0 0 0 1 0 0 0 0 1 1 
 957  4  4  1 : 0 0 0 0 0 0 0 0 0 1 0 0 0 0 0 0 0 1 1 0 1 
 957  4  4  2 : 0 0 0 0 0 0 0 0 0 1 0 0 0 0 1 0 0 0 1 0 1 
 957  4  4  3 : 0 0 0 0 1 0 0 0 0 0 0 0 0 0 0 0 0 1 1 0 1 
 957  4  4  4 : 0 0 0 0 1 0 0 0 0 0 0 0 0 0 1 0 0 0 1 0 1 
 958  4  4  1 : 0 0 0 0 0 0 0 0 0 1 0 0 0 0 0 0 0 1 1 1 0 
 958  4  4  2 : 0 0 0 0 0 0 0 0 0 1 0 0 0 0 1 0 0 0 1 1 0 
 958  4  4  3 : 0 0 0 0 1 0 0 0 0 0 0 0 0 0 0 0 0 1 1 1 0 
 958  4  4  4 : 0 0 0 0 1 0 0 0 0 0 0 0 0 0 1 0 0 0 1 1 0 
 959  4  2  1 : 0 0 0 0 0 0 0 0 0 1 0 0 0 0 1 0 0 1 0 0 1 
 959  4  2  2 : 0 0 0 0 1 0 0 0 0 0 0 0 0 0 1 0 0 1 0 0 1 
 960  4  2  1 : 0 0 0 0 0 0 0 0 0 1 0 0 0 0 1 0 0 1 0 1 0 
 960  4  2  2 : 0 0 0 0 1 0 0 0 0 0 0 0 0 0 1 0 0 1 0 1 0 
 961  4  2  1 : 0 0 0 0 0 0 0 0 0 1 0 0 0 0 1 0 0 1 1 0 0 
 961  4  2  2 : 0 0 0 0 1 0 0 0 0 0 0 0 0 0 1 0 0 1 1 0 0 
 962  4  4  1 : 0 0 0 0 0 0 0 0 0 1 0 0 0 0 0 0 1 0 0 1 1 
 962  4  4  2 : 0 0 0 0 0 0 0 0 0 1 0 0 0 1 0 0 0 0 0 1 1 
 962  4  4  3 : 0 0 0 0 1 0 0 0 0 0 0 0 0 0 0 0 1 0 0 1 1 
 962  4  4  4 : 0 0 0 0 1 0 0 0 0 0 0 0 0 1 0 0 0 0 0 1 1 
 963  4  4  1 : 0 0 0 0 0 0 0 0 0 1 0 0 0 0 0 0 1 0 1 0 1 
 963  4  4  2 : 0 0 0 0 0 0 0 0 0 1 0 0 0 1 0 0 0 0 1 0 1 
 963  4  4  3 : 0 0 0 0 1 0 0 0 0 0 0 0 0 0 0 0 1 0 1 0 1 
 963  4  4  4 : 0 0 0 0 1 0 0 0 0 0 0 0 0 1 0 0 0 0 1 0 1 
 964  4  4  1 : 0 0 0 0 0 0 0 0 0 1 0 0 0 0 0 0 1 0 1 1 0 
 964  4  4  2 : 0 0 0 0 0 0 0 0 0 1 0 0 0 1 0 0 0 0 1 1 0 
 964  4  4  3 : 0 0 0 0 1 0 0 0 0 0 0 0 0 0 0 0 1 0 1 1 0 
 964  4  4  4 : 0 0 0 0 1 0 0 0 0 0 0 0 0 1 0 0 0 0 1 1 0 
 965  4  4  1 : 0 0 0 0 0 0 0 0 0 1 0 0 0 0 1 0 1 0 0 0 1 
 965  4  4  2 : 0 0 0 0 0 0 0 0 0 1 0 0 0 1 0 0 0 1 0 0 1 
 965  4  4  3 : 0 0 0 0 1 0 0 0 0 0 0 0 0 0 1 0 1 0 0 0 1 
 965  4  4  4 : 0 0 0 0 1 0 0 0 0 0 0 0 0 1 0 0 0 1 0 0 1 
 966  4  4  1 : 0 0 0 0 0 0 0 0 0 1 0 0 0 0 1 0 1 0 0 1 0 
 966  4  4  2 : 0 0 0 0 0 0 0 0 0 1 0 0 0 1 0 0 0 1 0 1 0 
 966  4  4  3 : 0 0 0 0 1 0 0 0 0 0 0 0 0 0 1 0 1 0 0 1 0 
 966  4  4  4 : 0 0 0 0 1 0 0 0 0 0 0 0 0 1 0 0 0 1 0 1 0 
 967  4  4  1 : 0 0 0 0 0 0 0 0 0 1 0 0 0 0 1 0 1 0 1 0 0 
 967  4  4  2 : 0 0 0 0 0 0 0 0 0 1 0 0 0 1 0 0 0 1 1 0 0 
 967  4  4  3 : 0 0 0 0 1 0 0 0 0 0 0 0 0 0 1 0 1 0 1 0 0 
 967  4  4  4 : 0 0 0 0 1 0 0 0 0 0 0 0 0 1 0 0 0 1 1 0 0 
 968  4  2  1 : 0 0 0 0 0 0 0 0 0 1 0 0 0 1 0 0 1 0 0 0 1 
 968  4  2  2 : 0 0 0 0 1 0 0 0 0 0 0 0 0 1 0 0 1 0 0 0 1 
 969  4  2  1 : 0 0 0 0 0 0 0 0 0 1 0 0 0 1 0 0 1 0 0 1 0 
 969  4  2  2 : 0 0 0 0 1 0 0 0 0 0 0 0 0 1 0 0 1 0 0 1 0 
 970  4  2  1 : 0 0 0 0 0 0 0 0 0 1 0 0 0 1 0 0 1 0 1 0 0 
 970  4  2  2 : 0 0 0 0 1 0 0 0 0 0 0 0 0 1 0 0 1 0 1 0 0 
 971  4  4  1 : 0 0 0 0 0 0 0 0 0 1 0 0 0 0 0 0 1 1 0 0 1 
 971  4  4  2 : 0 0 0 0 0 0 0 0 0 1 0 0 0 1 1 0 0 0 0 0 1 
 971  4  4  3 : 0 0 0 0 1 0 0 0 0 0 0 0 0 0 0 0 1 1 0 0 1 
 971  4  4  4 : 0 0 0 0 1 0 0 0 0 0 0 0 0 1 1 0 0 0 0 0 1 
 972  4  4  1 : 0 0 0 0 0 0 0 0 0 1 0 0 0 0 0 0 1 1 0 1 0 
 972  4  4  2 : 0 0 0 0 0 0 0 0 0 1 0 0 0 1 1 0 0 0 0 1 0 
 972  4  4  3 : 0 0 0 0 1 0 0 0 0 0 0 0 0 0 0 0 1 1 0 1 0 
 972  4  4  4 : 0 0 0 0 1 0 0 0 0 0 0 0 0 1 1 0 0 0 0 1 0 
 973  4  4  1 : 0 0 0 0 0 0 0 0 0 1 0 0 0 0 0 0 1 1 1 0 0 
 973  4  4  2 : 0 0 0 0 0 0 0 0 0 1 0 0 0 1 1 0 0 0 1 0 0 
 973  4  4  3 : 0 0 0 0 1 0 0 0 0 0 0 0 0 0 0 0 1 1 1 0 0 
 973  4  4  4 : 0 0 0 0 1 0 0 0 0 0 0 0 0 1 1 0 0 0 1 0 0 
 974  4  4  1 : 0 0 0 0 0 0 0 0 0 1 0 0 0 0 1 0 1 1 0 0 0 
 974  4  4  2 : 0 0 0 0 0 0 0 0 0 1 0 0 0 1 1 0 0 1 0 0 0 
 974  4  4  3 : 0 0 0 0 1 0 0 0 0 0 0 0 0 0 1 0 1 1 0 0 0 
 974  4  4  4 : 0 0 0 0 1 0 0 0 0 0 0 0 0 1 1 0 0 1 0 0 0 
 975  4  4  1 : 0 0 0 0 0 0 0 0 0 1 0 0 0 1 0 0 1 1 0 0 0 
 975  4  4  2 : 0 0 0 0 0 0 0 0 0 1 0 0 0 1 1 0 1 0 0 0 0 
 975  4  4  3 : 0 0 0 0 1 0 0 0 0 0 0 0 0 1 0 0 1 1 0 0 0 
 975  4  4  4 : 0 0 0 0 1 0 0 0 0 0 0 0 0 1 1 0 1 0 0 0 0 
 976  4  4  1 : 0 0 0 0 0 0 0 0 0 1 0 0 0 0 0 1 0 0 0 1 1 
 976  4  4  2 : 0 0 0 0 0 0 0 0 0 1 0 0 1 0 0 0 0 0 0 1 1 
 976  4  4  3 : 0 0 0 0 1 0 0 0 0 0 0 0 0 0 0 1 0 0 0 1 1 
 976  4  4  4 : 0 0 0 0 1 0 0 0 0 0 0 0 1 0 0 0 0 0 0 1 1 
 977  4  4  1 : 0 0 0 0 0 0 0 0 0 1 0 0 0 0 0 1 0 0 1 0 1 
 977  4  4  2 : 0 0 0 0 0 0 0 0 0 1 0 0 1 0 0 0 0 0 1 0 1 
 977  4  4  3 : 0 0 0 0 1 0 0 0 0 0 0 0 0 0 0 1 0 0 1 0 1 
 977  4  4  4 : 0 0 0 0 1 0 0 0 0 0 0 0 1 0 0 0 0 0 1 0 1 
 978  4  4  1 : 0 0 0 0 0 0 0 0 0 1 0 0 0 0 0 1 0 0 1 1 0 
 978  4  4  2 : 0 0 0 0 0 0 0 0 0 1 0 0 1 0 0 0 0 0 1 1 0 
 978  4  4  3 : 0 0 0 0 1 0 0 0 0 0 0 0 0 0 0 1 0 0 1 1 0 
 978  4  4  4 : 0 0 0 0 1 0 0 0 0 0 0 0 1 0 0 0 0 0 1 1 0 
 979  4  4  1 : 0 0 0 0 0 0 0 0 0 1 0 0 0 0 1 1 0 0 0 0 1 
 979  4  4  2 : 0 0 0 0 0 0 0 0 0 1 0 0 1 0 0 0 0 1 0 0 1 
 979  4  4  3 : 0 0 0 0 1 0 0 0 0 0 0 0 0 0 1 1 0 0 0 0 1 
 979  4  4  4 : 0 0 0 0 1 0 0 0 0 0 0 0 1 0 0 0 0 1 0 0 1 
 980  4  4  1 : 0 0 0 0 0 0 0 0 0 1 0 0 0 0 1 1 0 0 0 1 0 
 980  4  4  2 : 0 0 0 0 0 0 0 0 0 1 0 0 1 0 0 0 0 1 0 1 0 
 980  4  4  3 : 0 0 0 0 1 0 0 0 0 0 0 0 0 0 1 1 0 0 0 1 0 
 980  4  4  4 : 0 0 0 0 1 0 0 0 0 0 0 0 1 0 0 0 0 1 0 1 0 
 981  4  4  1 : 0 0 0 0 0 0 0 0 0 1 0 0 0 0 1 1 0 0 1 0 0 
 981  4  4  2 : 0 0 0 0 0 0 0 0 0 1 0 0 1 0 0 0 0 1 1 0 0 
 981  4  4  3 : 0 0 0 0 1 0 0 0 0 0 0 0 0 0 1 1 0 0 1 0 0 
 981  4  4  4 : 0 0 0 0 1 0 0 0 0 0 0 0 1 0 0 0 0 1 1 0 0 
 982  4  4  1 : 0 0 0 0 0 0 0 0 0 1 0 0 0 1 0 1 0 0 0 0 1 
 982  4  4  2 : 0 0 0 0 0 0 0 0 0 1 0 0 1 0 0 0 1 0 0 0 1 
 982  4  4  3 : 0 0 0 0 1 0 0 0 0 0 0 0 0 1 0 1 0 0 0 0 1 
 982  4  4  4 : 0 0 0 0 1 0 0 0 0 0 0 0 1 0 0 0 1 0 0 0 1 
 983  4  4  1 : 0 0 0 0 0 0 0 0 0 1 0 0 0 1 0 1 0 0 0 1 0 
 983  4  4  2 : 0 0 0 0 0 0 0 0 0 1 0 0 1 0 0 0 1 0 0 1 0 
 983  4  4  3 : 0 0 0 0 1 0 0 0 0 0 0 0 0 1 0 1 0 0 0 1 0 
 983  4  4  4 : 0 0 0 0 1 0 0 0 0 0 0 0 1 0 0 0 1 0 0 1 0 
 984  4  4  1 : 0 0 0 0 0 0 0 0 0 1 0 0 0 1 0 1 0 0 1 0 0 
 984  4  4  2 : 0 0 0 0 0 0 0 0 0 1 0 0 1 0 0 0 1 0 1 0 0 
 984  4  4  3 : 0 0 0 0 1 0 0 0 0 0 0 0 0 1 0 1 0 0 1 0 0 
 984  4  4  4 : 0 0 0 0 1 0 0 0 0 0 0 0 1 0 0 0 1 0 1 0 0 
 985  4  4  1 : 0 0 0 0 0 0 0 0 0 1 0 0 0 1 1 1 0 0 0 0 0 
 985  4  4  2 : 0 0 0 0 0 0 0 0 0 1 0 0 1 0 0 0 1 1 0 0 0 
 985  4  4  3 : 0 0 0 0 1 0 0 0 0 0 0 0 0 1 1 1 0 0 0 0 0 
 985  4  4  4 : 0 0 0 0 1 0 0 0 0 0 0 0 1 0 0 0 1 1 0 0 0 
 986  4  2  1 : 0 0 0 0 0 0 0 0 0 1 0 0 1 0 0 1 0 0 0 0 1 
 986  4  2  2 : 0 0 0 0 1 0 0 0 0 0 0 0 1 0 0 1 0 0 0 0 1 
 987  4  2  1 : 0 0 0 0 0 0 0 0 0 1 0 0 1 0 0 1 0 0 0 1 0 
 987  4  2  2 : 0 0 0 0 1 0 0 0 0 0 0 0 1 0 0 1 0 0 0 1 0 
 988  4  2  1 : 0 0 0 0 0 0 0 0 0 1 0 0 1 0 0 1 0 0 1 0 0 
 988  4  2  2 : 0 0 0 0 1 0 0 0 0 0 0 0 1 0 0 1 0 0 1 0 0 
 989  4  4  1 : 0 0 0 0 0 0 0 0 0 1 0 0 0 0 0 1 0 1 0 0 1 
 989  4  4  2 : 0 0 0 0 0 0 0 0 0 1 0 0 1 0 1 0 0 0 0 0 1 
 989  4  4  3 : 0 0 0 0 1 0 0 0 0 0 0 0 0 0 0 1 0 1 0 0 1 
 989  4  4  4 : 0 0 0 0 1 0 0 0 0 0 0 0 1 0 1 0 0 0 0 0 1 
 990  4  4  1 : 0 0 0 0 0 0 0 0 0 1 0 0 0 0 0 1 0 1 0 1 0 
 990  4  4  2 : 0 0 0 0 0 0 0 0 0 1 0 0 1 0 1 0 0 0 0 1 0 
 990  4  4  3 : 0 0 0 0 1 0 0 0 0 0 0 0 0 0 0 1 0 1 0 1 0 
 990  4  4  4 : 0 0 0 0 1 0 0 0 0 0 0 0 1 0 1 0 0 0 0 1 0 
 991  4  4  1 : 0 0 0 0 0 0 0 0 0 1 0 0 0 0 0 1 0 1 1 0 0 
 991  4  4  2 : 0 0 0 0 0 0 0 0 0 1 0 0 1 0 1 0 0 0 1 0 0 
 991  4  4  3 : 0 0 0 0 1 0 0 0 0 0 0 0 0 0 0 1 0 1 1 0 0 
 991  4  4  4 : 0 0 0 0 1 0 0 0 0 0 0 0 1 0 1 0 0 0 1 0 0 
 992  4  4  1 : 0 0 0 0 0 0 0 0 0 1 0 0 0 0 1 1 0 1 0 0 0 
 992  4  4  2 : 0 0 0 0 0 0 0 0 0 1 0 0 1 0 1 0 0 1 0 0 0 
 992  4  4  3 : 0 0 0 0 1 0 0 0 0 0 0 0 0 0 1 1 0 1 0 0 0 
 992  4  4  4 : 0 0 0 0 1 0 0 0 0 0 0 0 1 0 1 0 0 1 0 0 0 
 993  4  4  1 : 0 0 0 0 0 0 0 0 0 1 0 0 0 1 0 1 0 1 0 0 0 
 993  4  4  2 : 0 0 0 0 0 0 0 0 0 1 0 0 1 0 1 0 1 0 0 0 0 
 993  4  4  3 : 0 0 0 0 1 0 0 0 0 0 0 0 0 1 0 1 0 1 0 0 0 
 993  4  4  4 : 0 0 0 0 1 0 0 0 0 0 0 0 1 0 1 0 1 0 0 0 0 
 994  4  4  1 : 0 0 0 0 0 0 0 0 0 1 0 0 1 0 0 1 0 1 0 0 0 
 994  4  4  2 : 0 0 0 0 0 0 0 0 0 1 0 0 1 0 1 1 0 0 0 0 0 
 994  4  4  3 : 0 0 0 0 1 0 0 0 0 0 0 0 1 0 0 1 0 1 0 0 0 
 994  4  4  4 : 0 0 0 0 1 0 0 0 0 0 0 0 1 0 1 1 0 0 0 0 0 
 995  4  4  1 : 0 0 0 0 0 0 0 0 0 1 0 0 0 0 0 1 1 0 0 0 1 
 995  4  4  2 : 0 0 0 0 0 0 0 0 0 1 0 0 1 1 0 0 0 0 0 0 1 
 995  4  4  3 : 0 0 0 0 1 0 0 0 0 0 0 0 0 0 0 1 1 0 0 0 1 
 995  4  4  4 : 0 0 0 0 1 0 0 0 0 0 0 0 1 1 0 0 0 0 0 0 1 
 996  4  4  1 : 0 0 0 0 0 0 0 0 0 1 0 0 0 0 0 1 1 0 0 1 0 
 996  4  4  2 : 0 0 0 0 0 0 0 0 0 1 0 0 1 1 0 0 0 0 0 1 0 
 996  4  4  3 : 0 0 0 0 1 0 0 0 0 0 0 0 0 0 0 1 1 0 0 1 0 
 996  4  4  4 : 0 0 0 0 1 0 0 0 0 0 0 0 1 1 0 0 0 0 0 1 0 
 997  4  4  1 : 0 0 0 0 0 0 0 0 0 1 0 0 0 0 0 1 1 0 1 0 0 
 997  4  4  2 : 0 0 0 0 0 0 0 0 0 1 0 0 1 1 0 0 0 0 1 0 0 
 997  4  4  3 : 0 0 0 0 1 0 0 0 0 0 0 0 0 0 0 1 1 0 1 0 0 
 997  4  4  4 : 0 0 0 0 1 0 0 0 0 0 0 0 1 1 0 0 0 0 1 0 0 
 998  4  4  1 : 0 0 0 0 0 0 0 0 0 1 0 0 0 0 1 1 1 0 0 0 0 
 998  4  4  2 : 0 0 0 0 0 0 0 0 0 1 0 0 1 1 0 0 0 1 0 0 0 
 998  4  4  3 : 0 0 0 0 1 0 0 0 0 0 0 0 0 0 1 1 1 0 0 0 0 
 998  4  4  4 : 0 0 0 0 1 0 0 0 0 0 0 0 1 1 0 0 0 1 0 0 0 
 999  4  4  1 : 0 0 0 0 0 0 0 0 0 1 0 0 0 1 0 1 1 0 0 0 0 
 999  4  4  2 : 0 0 0 0 0 0 0 0 0 1 0 0 1 1 0 0 1 0 0 0 0 
 999  4  4  3 : 0 0 0 0 1 0 0 0 0 0 0 0 0 1 0 1 1 0 0 0 0 
 999  4  4  4 : 0 0 0 0 1 0 0 0 0 0 0 0 1 1 0 0 1 0 0 0 0 
1000  4  4  1 : 0 0 0 0 0 0 0 0 0 1 0 0 1 0 0 1 1 0 0 0 0 
1000  4  4  2 : 0 0 0 0 0 0 0 0 0 1 0 0 1 1 0 1 0 0 0 0 0 
1000  4  4  3 : 0 0 0 0 1 0 0 0 0 0 0 0 1 0 0 1 1 0 0 0 0 
1000  4  4  4 : 0 0 0 0 1 0 0 0 0 0 0 0 1 1 0 1 0 0 0 0 0 
1001  4  4  1 : 0 0 0 0 0 0 0 0 0 1 0 0 0 0 0 1 1 1 0 0 0 
1001  4  4  2 : 0 0 0 0 0 0 0 0 0 1 0 0 1 1 1 0 0 0 0 0 0 
1001  4  4  3 : 0 0 0 0 1 0 0 0 0 0 0 0 0 0 0 1 1 1 0 0 0 
1001  4  4  4 : 0 0 0 0 1 0 0 0 0 0 0 0 1 1 1 0 0 0 0 0 0 
1002  4  2  1 : 0 0 0 0 0 0 0 0 0 1 0 1 0 0 0 0 0 0 0 1 1 
1002  4  2  2 : 0 0 0 0 1 0 0 0 0 0 0 1 0 0 0 0 0 0 0 1 1 
1003  4  2  1 : 0 0 0 0 0 0 0 0 0 1 0 1 0 0 0 0 0 0 1 0 1 
1003  4  2  2 : 0 0 0 0 1 0 0 0 0 0 0 1 0 0 0 0 0 0 1 0 1 
1004  4  2  1 : 0 0 0 0 0 0 0 0 0 1 0 1 0 0 0 0 0 0 1 1 0 
1004  4  2  2 : 0 0 0 0 1 0 0 0 0 0 0 1 0 0 0 0 0 0 1 1 0 
1005  4  4  1 : 0 0 0 0 0 0 0 0 0 1 0 1 0 0 0 0 0 1 0 0 1 
1005  4  4  2 : 0 0 0 0 0 0 0 0 0 1 0 1 0 0 1 0 0 0 0 0 1 
1005  4  4  3 : 0 0 0 0 1 0 0 0 0 0 0 1 0 0 0 0 0 1 0 0 1 
1005  4  4  4 : 0 0 0 0 1 0 0 0 0 0 0 1 0 0 1 0 0 0 0 0 1 
1006  4  4  1 : 0 0 0 0 0 0 0 0 0 1 0 1 0 0 0 0 0 1 0 1 0 
1006  4  4  2 : 0 0 0 0 0 0 0 0 0 1 0 1 0 0 1 0 0 0 0 1 0 
1006  4  4  3 : 0 0 0 0 1 0 0 0 0 0 0 1 0 0 0 0 0 1 0 1 0 
1006  4  4  4 : 0 0 0 0 1 0 0 0 0 0 0 1 0 0 1 0 0 0 0 1 0 
1007  4  4  1 : 0 0 0 0 0 0 0 0 0 1 0 1 0 0 0 0 0 1 1 0 0 
1007  4  4  2 : 0 0 0 0 0 0 0 0 0 1 0 1 0 0 1 0 0 0 1 0 0 
1007  4  4  3 : 0 0 0 0 1 0 0 0 0 0 0 1 0 0 0 0 0 1 1 0 0 
1007  4  4  4 : 0 0 0 0 1 0 0 0 0 0 0 1 0 0 1 0 0 0 1 0 0 
1008  4  2  1 : 0 0 0 0 0 0 0 0 0 1 0 1 0 0 1 0 0 1 0 0 0 
1008  4  2  2 : 0 0 0 0 1 0 0 0 0 0 0 1 0 0 1 0 0 1 0 0 0 
1009  4  4  1 : 0 0 0 0 0 0 0 0 0 1 0 1 0 0 0 0 1 0 0 0 1 
1009  4  4  2 : 0 0 0 0 0 0 0 0 0 1 0 1 0 1 0 0 0 0 0 0 1 
1009  4  4  3 : 0 0 0 0 1 0 0 0 0 0 0 1 0 0 0 0 1 0 0 0 1 
1009  4  4  4 : 0 0 0 0 1 0 0 0 0 0 0 1 0 1 0 0 0 0 0 0 1 
1010  4  4  1 : 0 0 0 0 0 0 0 0 0 1 0 1 0 0 0 0 1 0 0 1 0 
1010  4  4  2 : 0 0 0 0 0 0 0 0 0 1 0 1 0 1 0 0 0 0 0 1 0 
1010  4  4  3 : 0 0 0 0 1 0 0 0 0 0 0 1 0 0 0 0 1 0 0 1 0 
1010  4  4  4 : 0 0 0 0 1 0 0 0 0 0 0 1 0 1 0 0 0 0 0 1 0 
1011  4  4  1 : 0 0 0 0 0 0 0 0 0 1 0 1 0 0 0 0 1 0 1 0 0 
1011  4  4  2 : 0 0 0 0 0 0 0 0 0 1 0 1 0 1 0 0 0 0 1 0 0 
1011  4  4  3 : 0 0 0 0 1 0 0 0 0 0 0 1 0 0 0 0 1 0 1 0 0 
1011  4  4  4 : 0 0 0 0 1 0 0 0 0 0 0 1 0 1 0 0 0 0 1 0 0 
1012  4  4  1 : 0 0 0 0 0 0 0 0 0 1 0 1 0 0 1 0 1 0 0 0 0 
1012  4  4  2 : 0 0 0 0 0 0 0 0 0 1 0 1 0 1 0 0 0 1 0 0 0 
1012  4  4  3 : 0 0 0 0 1 0 0 0 0 0 0 1 0 0 1 0 1 0 0 0 0 
1012  4  4  4 : 0 0 0 0 1 0 0 0 0 0 0 1 0 1 0 0 0 1 0 0 0 
1013  4  2  1 : 0 0 0 0 0 0 0 0 0 1 0 1 0 1 0 0 1 0 0 0 0 
1013  4  2  2 : 0 0 0 0 1 0 0 0 0 0 0 1 0 1 0 0 1 0 0 0 0 
1014  4  4  1 : 0 0 0 0 0 0 0 0 0 1 0 1 0 0 0 0 1 1 0 0 0 
1014  4  4  2 : 0 0 0 0 0 0 0 0 0 1 0 1 0 1 1 0 0 0 0 0 0 
1014  4  4  3 : 0 0 0 0 1 0 0 0 0 0 0 1 0 0 0 0 1 1 0 0 0 
1014  4  4  4 : 0 0 0 0 1 0 0 0 0 0 0 1 0 1 1 0 0 0 0 0 0 
1015  4  4  1 : 0 0 0 0 0 0 0 0 0 1 0 1 0 0 0 1 0 0 0 0 1 
1015  4  4  2 : 0 0 0 0 0 0 0 0 0 1 0 1 1 0 0 0 0 0 0 0 1 
1015  4  4  3 : 0 0 0 0 1 0 0 0 0 0 0 1 0 0 0 1 0 0 0 0 1 
1015  4  4  4 : 0 0 0 0 1 0 0 0 0 0 0 1 1 0 0 0 0 0 0 0 1 
1016  4  4  1 : 0 0 0 0 0 0 0 0 0 1 0 1 0 0 0 1 0 0 0 1 0 
1016  4  4  2 : 0 0 0 0 0 0 0 0 0 1 0 1 1 0 0 0 0 0 0 1 0 
1016  4  4  3 : 0 0 0 0 1 0 0 0 0 0 0 1 0 0 0 1 0 0 0 1 0 
1016  4  4  4 : 0 0 0 0 1 0 0 0 0 0 0 1 1 0 0 0 0 0 0 1 0 
1017  4  4  1 : 0 0 0 0 0 0 0 0 0 1 0 1 0 0 0 1 0 0 1 0 0 
1017  4  4  2 : 0 0 0 0 0 0 0 0 0 1 0 1 1 0 0 0 0 0 1 0 0 
1017  4  4  3 : 0 0 0 0 1 0 0 0 0 0 0 1 0 0 0 1 0 0 1 0 0 
1017  4  4  4 : 0 0 0 0 1 0 0 0 0 0 0 1 1 0 0 0 0 0 1 0 0 
1018  4  4  1 : 0 0 0 0 0 0 0 0 0 1 0 1 0 0 1 1 0 0 0 0 0 
1018  4  4  2 : 0 0 0 0 0 0 0 0 0 1 0 1 1 0 0 0 0 1 0 0 0 
1018  4  4  3 : 0 0 0 0 1 0 0 0 0 0 0 1 0 0 1 1 0 0 0 0 0 
1018  4  4  4 : 0 0 0 0 1 0 0 0 0 0 0 1 1 0 0 0 0 1 0 0 0 
1019  4  4  1 : 0 0 0 0 0 0 0 0 0 1 0 1 0 1 0 1 0 0 0 0 0 
1019  4  4  2 : 0 0 0 0 0 0 0 0 0 1 0 1 1 0 0 0 1 0 0 0 0 
1019  4  4  3 : 0 0 0 0 1 0 0 0 0 0 0 1 0 1 0 1 0 0 0 0 0 
1019  4  4  4 : 0 0 0 0 1 0 0 0 0 0 0 1 1 0 0 0 1 0 0 0 0 
1020  4  2  1 : 0 0 0 0 0 0 0 0 0 1 0 1 1 0 0 1 0 0 0 0 0 
1020  4  2  2 : 0 0 0 0 1 0 0 0 0 0 0 1 1 0 0 1 0 0 0 0 0 
1021  4  4  1 : 0 0 0 0 0 0 0 0 0 1 0 1 0 0 0 1 0 1 0 0 0 
1021  4  4  2 : 0 0 0 0 0 0 0 0 0 1 0 1 1 0 1 0 0 0 0 0 0 
1021  4  4  3 : 0 0 0 0 1 0 0 0 0 0 0 1 0 0 0 1 0 1 0 0 0 
1021  4  4  4 : 0 0 0 0 1 0 0 0 0 0 0 1 1 0 1 0 0 0 0 0 0 
1022  4  4  1 : 0 0 0 0 0 0 0 0 0 1 0 1 0 0 0 1 1 0 0 0 0 
1022  4  4  2 : 0 0 0 0 0 0 0 0 0 1 0 1 1 1 0 0 0 0 0 0 0 
1022  4  4  3 : 0 0 0 0 1 0 0 0 0 0 0 1 0 0 0 1 1 0 0 0 0 
1022  4  4  4 : 0 0 0 0 1 0 0 0 0 0 0 1 1 1 0 0 0 0 0 0 0 
1023  4  2  1 : 0 0 0 0 0 1 0 0 0 1 0 0 0 0 0 0 0 0 0 1 1 
1023  4  2  2 : 0 0 0 0 1 0 0 0 0 0 1 0 0 0 0 0 0 0 0 1 1 
1024  4  2  1 : 0 0 0 0 0 1 0 0 0 1 0 0 0 0 0 0 0 0 1 0 1 
1024  4  2  2 : 0 0 0 0 1 0 0 0 0 0 1 0 0 0 0 0 0 0 1 0 1 
1025  4  2  1 : 0 0 0 0 0 1 0 0 0 1 0 0 0 0 0 0 0 0 1 1 0 
1025  4  2  2 : 0 0 0 0 1 0 0 0 0 0 1 0 0 0 0 0 0 0 1 1 0 
1026  4  4  1 : 0 0 0 0 0 1 0 0 0 1 0 0 0 0 0 0 0 1 0 0 1 
1026  4  4  2 : 0 0 0 0 0 1 0 0 0 1 0 0 0 0 1 0 0 0 0 0 1 
1026  4  4  3 : 0 0 0 0 1 0 0 0 0 0 1 0 0 0 0 0 0 1 0 0 1 
1026  4  4  4 : 0 0 0 0 1 0 0 0 0 0 1 0 0 0 1 0 0 0 0 0 1 
1027  4  4  1 : 0 0 0 0 0 1 0 0 0 1 0 0 0 0 0 0 0 1 0 1 0 
1027  4  4  2 : 0 0 0 0 0 1 0 0 0 1 0 0 0 0 1 0 0 0 0 1 0 
1027  4  4  3 : 0 0 0 0 1 0 0 0 0 0 1 0 0 0 0 0 0 1 0 1 0 
1027  4  4  4 : 0 0 0 0 1 0 0 0 0 0 1 0 0 0 1 0 0 0 0 1 0 
1028  4  4  1 : 0 0 0 0 0 1 0 0 0 1 0 0 0 0 0 0 0 1 1 0 0 
1028  4  4  2 : 0 0 0 0 0 1 0 0 0 1 0 0 0 0 1 0 0 0 1 0 0 
1028  4  4  3 : 0 0 0 0 1 0 0 0 0 0 1 0 0 0 0 0 0 1 1 0 0 
1028  4  4  4 : 0 0 0 0 1 0 0 0 0 0 1 0 0 0 1 0 0 0 1 0 0 
1029  4  2  1 : 0 0 0 0 0 1 0 0 0 1 0 0 0 0 1 0 0 1 0 0 0 
1029  4  2  2 : 0 0 0 0 1 0 0 0 0 0 1 0 0 0 1 0 0 1 0 0 0 
1030  4  4  1 : 0 0 0 0 0 1 0 0 0 1 0 0 0 0 0 0 1 0 0 0 1 
1030  4  4  2 : 0 0 0 0 0 1 0 0 0 1 0 0 0 1 0 0 0 0 0 0 1 
1030  4  4  3 : 0 0 0 0 1 0 0 0 0 0 1 0 0 0 0 0 1 0 0 0 1 
1030  4  4  4 : 0 0 0 0 1 0 0 0 0 0 1 0 0 1 0 0 0 0 0 0 1 
1031  4  4  1 : 0 0 0 0 0 1 0 0 0 1 0 0 0 0 0 0 1 0 0 1 0 
1031  4  4  2 : 0 0 0 0 0 1 0 0 0 1 0 0 0 1 0 0 0 0 0 1 0 
1031  4  4  3 : 0 0 0 0 1 0 0 0 0 0 1 0 0 0 0 0 1 0 0 1 0 
1031  4  4  4 : 0 0 0 0 1 0 0 0 0 0 1 0 0 1 0 0 0 0 0 1 0 
1032  4  4  1 : 0 0 0 0 0 1 0 0 0 1 0 0 0 0 0 0 1 0 1 0 0 
1032  4  4  2 : 0 0 0 0 0 1 0 0 0 1 0 0 0 1 0 0 0 0 1 0 0 
1032  4  4  3 : 0 0 0 0 1 0 0 0 0 0 1 0 0 0 0 0 1 0 1 0 0 
1032  4  4  4 : 0 0 0 0 1 0 0 0 0 0 1 0 0 1 0 0 0 0 1 0 0 
1033  4  4  1 : 0 0 0 0 0 1 0 0 0 1 0 0 0 0 1 0 1 0 0 0 0 
1033  4  4  2 : 0 0 0 0 0 1 0 0 0 1 0 0 0 1 0 0 0 1 0 0 0 
1033  4  4  3 : 0 0 0 0 1 0 0 0 0 0 1 0 0 0 1 0 1 0 0 0 0 
1033  4  4  4 : 0 0 0 0 1 0 0 0 0 0 1 0 0 1 0 0 0 1 0 0 0 
1034  4  2  1 : 0 0 0 0 0 1 0 0 0 1 0 0 0 1 0 0 1 0 0 0 0 
1034  4  2  2 : 0 0 0 0 1 0 0 0 0 0 1 0 0 1 0 0 1 0 0 0 0 
1035  4  4  1 : 0 0 0 0 0 1 0 0 0 1 0 0 0 0 0 0 1 1 0 0 0 
1035  4  4  2 : 0 0 0 0 0 1 0 0 0 1 0 0 0 1 1 0 0 0 0 0 0 
1035  4  4  3 : 0 0 0 0 1 0 0 0 0 0 1 0 0 0 0 0 1 1 0 0 0 
1035  4  4  4 : 0 0 0 0 1 0 0 0 0 0 1 0 0 1 1 0 0 0 0 0 0 
1036  4  4  1 : 0 0 0 0 0 1 0 0 0 1 0 0 0 0 0 1 0 0 0 0 1 
1036  4  4  2 : 0 0 0 0 0 1 0 0 0 1 0 0 1 0 0 0 0 0 0 0 1 
1036  4  4  3 : 0 0 0 0 1 0 0 0 0 0 1 0 0 0 0 1 0 0 0 0 1 
1036  4  4  4 : 0 0 0 0 1 0 0 0 0 0 1 0 1 0 0 0 0 0 0 0 1 
1037  4  4  1 : 0 0 0 0 0 1 0 0 0 1 0 0 0 0 0 1 0 0 0 1 0 
1037  4  4  2 : 0 0 0 0 0 1 0 0 0 1 0 0 1 0 0 0 0 0 0 1 0 
1037  4  4  3 : 0 0 0 0 1 0 0 0 0 0 1 0 0 0 0 1 0 0 0 1 0 
1037  4  4  4 : 0 0 0 0 1 0 0 0 0 0 1 0 1 0 0 0 0 0 0 1 0 
1038  4  4  1 : 0 0 0 0 0 1 0 0 0 1 0 0 0 0 0 1 0 0 1 0 0 
1038  4  4  2 : 0 0 0 0 0 1 0 0 0 1 0 0 1 0 0 0 0 0 1 0 0 
1038  4  4  3 : 0 0 0 0 1 0 0 0 0 0 1 0 0 0 0 1 0 0 1 0 0 
1038  4  4  4 : 0 0 0 0 1 0 0 0 0 0 1 0 1 0 0 0 0 0 1 0 0 
1039  4  4  1 : 0 0 0 0 0 1 0 0 0 1 0 0 0 0 1 1 0 0 0 0 0 
1039  4  4  2 : 0 0 0 0 0 1 0 0 0 1 0 0 1 0 0 0 0 1 0 0 0 
1039  4  4  3 : 0 0 0 0 1 0 0 0 0 0 1 0 0 0 1 1 0 0 0 0 0 
1039  4  4  4 : 0 0 0 0 1 0 0 0 0 0 1 0 1 0 0 0 0 1 0 0 0 
1040  4  4  1 : 0 0 0 0 0 1 0 0 0 1 0 0 0 1 0 1 0 0 0 0 0 
1040  4  4  2 : 0 0 0 0 0 1 0 0 0 1 0 0 1 0 0 0 1 0 0 0 0 
1040  4  4  3 : 0 0 0 0 1 0 0 0 0 0 1 0 0 1 0 1 0 0 0 0 0 
1040  4  4  4 : 0 0 0 0 1 0 0 0 0 0 1 0 1 0 0 0 1 0 0 0 0 
1041  4  2  1 : 0 0 0 0 0 1 0 0 0 1 0 0 1 0 0 1 0 0 0 0 0 
1041  4  2  2 : 0 0 0 0 1 0 0 0 0 0 1 0 1 0 0 1 0 0 0 0 0 
1042  4  4  1 : 0 0 0 0 0 1 0 0 0 1 0 0 0 0 0 1 0 1 0 0 0 
1042  4  4  2 : 0 0 0 0 0 1 0 0 0 1 0 0 1 0 1 0 0 0 0 0 0 
1042  4  4  3 : 0 0 0 0 1 0 0 0 0 0 1 0 0 0 0 1 0 1 0 0 0 
1042  4  4  4 : 0 0 0 0 1 0 0 0 0 0 1 0 1 0 1 0 0 0 0 0 0 
1043  4  4  1 : 0 0 0 0 0 1 0 0 0 1 0 0 0 0 0 1 1 0 0 0 0 
1043  4  4  2 : 0 0 0 0 0 1 0 0 0 1 0 0 1 1 0 0 0 0 0 0 0 
1043  4  4  3 : 0 0 0 0 1 0 0 0 0 0 1 0 0 0 0 1 1 0 0 0 0 
1043  4  4  4 : 0 0 0 0 1 0 0 0 0 0 1 0 1 1 0 0 0 0 0 0 0 
1044  4  2  1 : 0 0 0 0 0 1 0 0 0 1 0 1 0 0 0 0 0 0 0 0 1 
1044  4  2  2 : 0 0 0 0 1 0 0 0 0 0 1 1 0 0 0 0 0 0 0 0 1 
1045  4  2  1 : 0 0 0 0 0 1 0 0 0 1 0 1 0 0 0 0 0 0 0 1 0 
1045  4  2  2 : 0 0 0 0 1 0 0 0 0 0 1 1 0 0 0 0 0 0 0 1 0 
1046  4  2  1 : 0 0 0 0 0 1 0 0 0 1 0 1 0 0 0 0 0 0 1 0 0 
1046  4  2  2 : 0 0 0 0 1 0 0 0 0 0 1 1 0 0 0 0 0 0 1 0 0 
1047  4  4  1 : 0 0 0 0 0 1 0 0 0 1 0 1 0 0 0 0 0 1 0 0 0 
1047  4  4  2 : 0 0 0 0 0 1 0 0 0 1 0 1 0 0 1 0 0 0 0 0 0 
1047  4  4  3 : 0 0 0 0 1 0 0 0 0 0 1 1 0 0 0 0 0 1 0 0 0 
1047  4  4  4 : 0 0 0 0 1 0 0 0 0 0 1 1 0 0 1 0 0 0 0 0 0 
1048  4  4  1 : 0 0 0 0 0 1 0 0 0 1 0 1 0 0 0 0 1 0 0 0 0 
1048  4  4  2 : 0 0 0 0 0 1 0 0 0 1 0 1 0 1 0 0 0 0 0 0 0 
1048  4  4  3 : 0 0 0 0 1 0 0 0 0 0 1 1 0 0 0 0 1 0 0 0 0 
1048  4  4  4 : 0 0 0 0 1 0 0 0 0 0 1 1 0 1 0 0 0 0 0 0 0 
1049  4  4  1 : 0 0 0 0 0 1 0 0 0 1 0 1 0 0 0 1 0 0 0 0 0 
1049  4  4  2 : 0 0 0 0 0 1 0 0 0 1 0 1 1 0 0 0 0 0 0 0 0 
1049  4  4  3 : 0 0 0 0 1 0 0 0 0 0 1 1 0 0 0 1 0 0 0 0 0 
1049  4  4  4 : 0 0 0 0 1 0 0 0 0 0 1 1 1 0 0 0 0 0 0 0 0 
1050  4  1  1 : 0 0 0 0 1 0 0 0 0 1 0 0 0 0 0 0 0 0 0 1 1 
1051  4  1  1 : 0 0 0 0 1 0 0 0 0 1 0 0 0 0 0 0 0 0 1 0 1 
1052  4  1  1 : 0 0 0 0 1 0 0 0 0 1 0 0 0 0 0 0 0 0 1 1 0 
1053  4  2  1 : 0 0 0 0 1 0 0 0 0 1 0 0 0 0 0 0 0 1 0 0 1 
1053  4  2  2 : 0 0 0 0 1 0 0 0 0 1 0 0 0 0 1 0 0 0 0 0 1 
1054  4  2  1 : 0 0 0 0 1 0 0 0 0 1 0 0 0 0 0 0 0 1 0 1 0 
1054  4  2  2 : 0 0 0 0 1 0 0 0 0 1 0 0 0 0 1 0 0 0 0 1 0 
1055  4  2  1 : 0 0 0 0 1 0 0 0 0 1 0 0 0 0 0 0 0 1 1 0 0 
1055  4  2  2 : 0 0 0 0 1 0 0 0 0 1 0 0 0 0 1 0 0 0 1 0 0 
1056  4  1  1 : 0 0 0 0 1 0 0 0 0 1 0 0 0 0 1 0 0 1 0 0 0 
1057  4  2  1 : 0 0 0 0 1 0 0 0 0 1 0 0 0 0 0 0 1 0 0 0 1 
1057  4  2  2 : 0 0 0 0 1 0 0 0 0 1 0 0 0 1 0 0 0 0 0 0 1 
1058  4  2  1 : 0 0 0 0 1 0 0 0 0 1 0 0 0 0 0 0 1 0 0 1 0 
1058  4  2  2 : 0 0 0 0 1 0 0 0 0 1 0 0 0 1 0 0 0 0 0 1 0 
1059  4  2  1 : 0 0 0 0 1 0 0 0 0 1 0 0 0 0 0 0 1 0 1 0 0 
1059  4  2  2 : 0 0 0 0 1 0 0 0 0 1 0 0 0 1 0 0 0 0 1 0 0 
1060  4  2  1 : 0 0 0 0 1 0 0 0 0 1 0 0 0 0 1 0 1 0 0 0 0 
1060  4  2  2 : 0 0 0 0 1 0 0 0 0 1 0 0 0 1 0 0 0 1 0 0 0 
1061  4  1  1 : 0 0 0 0 1 0 0 0 0 1 0 0 0 1 0 0 1 0 0 0 0 
1062  4  2  1 : 0 0 0 0 1 0 0 0 0 1 0 0 0 0 0 0 1 1 0 0 0 
1062  4  2  2 : 0 0 0 0 1 0 0 0 0 1 0 0 0 1 1 0 0 0 0 0 0 
1063  4  2  1 : 0 0 0 0 1 0 0 0 0 1 0 0 0 0 0 1 0 0 0 0 1 
1063  4  2  2 : 0 0 0 0 1 0 0 0 0 1 0 0 1 0 0 0 0 0 0 0 1 
1064  4  2  1 : 0 0 0 0 1 0 0 0 0 1 0 0 0 0 0 1 0 0 0 1 0 
1064  4  2  2 : 0 0 0 0 1 0 0 0 0 1 0 0 1 0 0 0 0 0 0 1 0 
1065  4  2  1 : 0 0 0 0 1 0 0 0 0 1 0 0 0 0 0 1 0 0 1 0 0 
1065  4  2  2 : 0 0 0 0 1 0 0 0 0 1 0 0 1 0 0 0 0 0 1 0 0 
1066  4  2  1 : 0 0 0 0 1 0 0 0 0 1 0 0 0 0 1 1 0 0 0 0 0 
1066  4  2  2 : 0 0 0 0 1 0 0 0 0 1 0 0 1 0 0 0 0 1 0 0 0 
1067  4  2  1 : 0 0 0 0 1 0 0 0 0 1 0 0 0 1 0 1 0 0 0 0 0 
1067  4  2  2 : 0 0 0 0 1 0 0 0 0 1 0 0 1 0 0 0 1 0 0 0 0 
1068  4  1  1 : 0 0 0 0 1 0 0 0 0 1 0 0 1 0 0 1 0 0 0 0 0 
1069  4  2  1 : 0 0 0 0 1 0 0 0 0 1 0 0 0 0 0 1 0 1 0 0 0 
1069  4  2  2 : 0 0 0 0 1 0 0 0 0 1 0 0 1 0 1 0 0 0 0 0 0 
1070  4  2  1 : 0 0 0 0 1 0 0 0 0 1 0 0 0 0 0 1 1 0 0 0 0 
1070  4  2  2 : 0 0 0 0 1 0 0 0 0 1 0 0 1 1 0 0 0 0 0 0 0 
1071  4  1  1 : 0 0 0 0 1 0 0 0 0 1 0 1 0 0 0 0 0 0 0 0 1 
1072  4  1  1 : 0 0 0 0 1 0 0 0 0 1 0 1 0 0 0 0 0 0 0 1 0 
1073  4  1  1 : 0 0 0 0 1 0 0 0 0 1 0 1 0 0 0 0 0 0 1 0 0 
1074  4  2  1 : 0 0 0 0 1 0 0 0 0 1 0 1 0 0 0 0 0 1 0 0 0 
1074  4  2  2 : 0 0 0 0 1 0 0 0 0 1 0 1 0 0 1 0 0 0 0 0 0 
1075  4  2  1 : 0 0 0 0 1 0 0 0 0 1 0 1 0 0 0 0 1 0 0 0 0 
1075  4  2  2 : 0 0 0 0 1 0 0 0 0 1 0 1 0 1 0 0 0 0 0 0 0 
1076  4  2  1 : 0 0 0 0 1 0 0 0 0 1 0 1 0 0 0 1 0 0 0 0 0 
1076  4  2  2 : 0 0 0 0 1 0 0 0 0 1 0 1 1 0 0 0 0 0 0 0 0 
1077  4  2  1 : 0 0 0 0 0 0 0 0 0 1 1 0 0 0 0 0 0 0 0 1 1 
1077  4  2  2 : 0 0 0 0 1 1 0 0 0 0 0 0 0 0 0 0 0 0 0 1 1 
1078  4  2  1 : 0 0 0 0 0 0 0 0 0 1 1 0 0 0 0 0 0 0 1 0 1 
1078  4  2  2 : 0 0 0 0 1 1 0 0 0 0 0 0 0 0 0 0 0 0 1 0 1 
1079  4  2  1 : 0 0 0 0 0 0 0 0 0 1 1 0 0 0 0 0 0 0 1 1 0 
1079  4  2  2 : 0 0 0 0 1 1 0 0 0 0 0 0 0 0 0 0 0 0 1 1 0 
1080  4  4  1 : 0 0 0 0 0 0 0 0 0 1 1 0 0 0 0 0 0 1 0 0 1 
1080  4  4  2 : 0 0 0 0 0 0 0 0 0 1 1 0 0 0 1 0 0 0 0 0 1 
1080  4  4  3 : 0 0 0 0 1 1 0 0 0 0 0 0 0 0 0 0 0 1 0 0 1 
1080  4  4  4 : 0 0 0 0 1 1 0 0 0 0 0 0 0 0 1 0 0 0 0 0 1 
1081  4  4  1 : 0 0 0 0 0 0 0 0 0 1 1 0 0 0 0 0 0 1 0 1 0 
1081  4  4  2 : 0 0 0 0 0 0 0 0 0 1 1 0 0 0 1 0 0 0 0 1 0 
1081  4  4  3 : 0 0 0 0 1 1 0 0 0 0 0 0 0 0 0 0 0 1 0 1 0 
1081  4  4  4 : 0 0 0 0 1 1 0 0 0 0 0 0 0 0 1 0 0 0 0 1 0 
1082  4  4  1 : 0 0 0 0 0 0 0 0 0 1 1 0 0 0 0 0 0 1 1 0 0 
1082  4  4  2 : 0 0 0 0 0 0 0 0 0 1 1 0 0 0 1 0 0 0 1 0 0 
1082  4  4  3 : 0 0 0 0 1 1 0 0 0 0 0 0 0 0 0 0 0 1 1 0 0 
1082  4  4  4 : 0 0 0 0 1 1 0 0 0 0 0 0 0 0 1 0 0 0 1 0 0 
1083  4  2  1 : 0 0 0 0 0 0 0 0 0 1 1 0 0 0 1 0 0 1 0 0 0 
1083  4  2  2 : 0 0 0 0 1 1 0 0 0 0 0 0 0 0 1 0 0 1 0 0 0 
1084  4  4  1 : 0 0 0 0 0 0 0 0 0 1 1 0 0 0 0 0 1 0 0 0 1 
1084  4  4  2 : 0 0 0 0 0 0 0 0 0 1 1 0 0 1 0 0 0 0 0 0 1 
1084  4  4  3 : 0 0 0 0 1 1 0 0 0 0 0 0 0 0 0 0 1 0 0 0 1 
1084  4  4  4 : 0 0 0 0 1 1 0 0 0 0 0 0 0 1 0 0 0 0 0 0 1 
1085  4  4  1 : 0 0 0 0 0 0 0 0 0 1 1 0 0 0 0 0 1 0 0 1 0 
1085  4  4  2 : 0 0 0 0 0 0 0 0 0 1 1 0 0 1 0 0 0 0 0 1 0 
1085  4  4  3 : 0 0 0 0 1 1 0 0 0 0 0 0 0 0 0 0 1 0 0 1 0 
1085  4  4  4 : 0 0 0 0 1 1 0 0 0 0 0 0 0 1 0 0 0 0 0 1 0 
1086  4  4  1 : 0 0 0 0 0 0 0 0 0 1 1 0 0 0 0 0 1 0 1 0 0 
1086  4  4  2 : 0 0 0 0 0 0 0 0 0 1 1 0 0 1 0 0 0 0 1 0 0 
1086  4  4  3 : 0 0 0 0 1 1 0 0 0 0 0 0 0 0 0 0 1 0 1 0 0 
1086  4  4  4 : 0 0 0 0 1 1 0 0 0 0 0 0 0 1 0 0 0 0 1 0 0 
1087  4  4  1 : 0 0 0 0 0 0 0 0 0 1 1 0 0 0 1 0 1 0 0 0 0 
1087  4  4  2 : 0 0 0 0 0 0 0 0 0 1 1 0 0 1 0 0 0 1 0 0 0 
1087  4  4  3 : 0 0 0 0 1 1 0 0 0 0 0 0 0 0 1 0 1 0 0 0 0 
1087  4  4  4 : 0 0 0 0 1 1 0 0 0 0 0 0 0 1 0 0 0 1 0 0 0 
1088  4  2  1 : 0 0 0 0 0 0 0 0 0 1 1 0 0 1 0 0 1 0 0 0 0 
1088  4  2  2 : 0 0 0 0 1 1 0 0 0 0 0 0 0 1 0 0 1 0 0 0 0 
1089  4  4  1 : 0 0 0 0 0 0 0 0 0 1 1 0 0 0 0 0 1 1 0 0 0 
1089  4  4  2 : 0 0 0 0 0 0 0 0 0 1 1 0 0 1 1 0 0 0 0 0 0 
1089  4  4  3 : 0 0 0 0 1 1 0 0 0 0 0 0 0 0 0 0 1 1 0 0 0 
1089  4  4  4 : 0 0 0 0 1 1 0 0 0 0 0 0 0 1 1 0 0 0 0 0 0 
1090  4  4  1 : 0 0 0 0 0 0 0 0 0 1 1 0 0 0 0 1 0 0 0 0 1 
1090  4  4  2 : 0 0 0 0 0 0 0 0 0 1 1 0 1 0 0 0 0 0 0 0 1 
1090  4  4  3 : 0 0 0 0 1 1 0 0 0 0 0 0 0 0 0 1 0 0 0 0 1 
1090  4  4  4 : 0 0 0 0 1 1 0 0 0 0 0 0 1 0 0 0 0 0 0 0 1 
1091  4  4  1 : 0 0 0 0 0 0 0 0 0 1 1 0 0 0 0 1 0 0 0 1 0 
1091  4  4  2 : 0 0 0 0 0 0 0 0 0 1 1 0 1 0 0 0 0 0 0 1 0 
1091  4  4  3 : 0 0 0 0 1 1 0 0 0 0 0 0 0 0 0 1 0 0 0 1 0 
1091  4  4  4 : 0 0 0 0 1 1 0 0 0 0 0 0 1 0 0 0 0 0 0 1 0 
1092  4  4  1 : 0 0 0 0 0 0 0 0 0 1 1 0 0 0 0 1 0 0 1 0 0 
1092  4  4  2 : 0 0 0 0 0 0 0 0 0 1 1 0 1 0 0 0 0 0 1 0 0 
1092  4  4  3 : 0 0 0 0 1 1 0 0 0 0 0 0 0 0 0 1 0 0 1 0 0 
1092  4  4  4 : 0 0 0 0 1 1 0 0 0 0 0 0 1 0 0 0 0 0 1 0 0 
1093  4  4  1 : 0 0 0 0 0 0 0 0 0 1 1 0 0 0 1 1 0 0 0 0 0 
1093  4  4  2 : 0 0 0 0 0 0 0 0 0 1 1 0 1 0 0 0 0 1 0 0 0 
1093  4  4  3 : 0 0 0 0 1 1 0 0 0 0 0 0 0 0 1 1 0 0 0 0 0 
1093  4  4  4 : 0 0 0 0 1 1 0 0 0 0 0 0 1 0 0 0 0 1 0 0 0 
1094  4  4  1 : 0 0 0 0 0 0 0 0 0 1 1 0 0 1 0 1 0 0 0 0 0 
1094  4  4  2 : 0 0 0 0 0 0 0 0 0 1 1 0 1 0 0 0 1 0 0 0 0 
1094  4  4  3 : 0 0 0 0 1 1 0 0 0 0 0 0 0 1 0 1 0 0 0 0 0 
1094  4  4  4 : 0 0 0 0 1 1 0 0 0 0 0 0 1 0 0 0 1 0 0 0 0 
1095  4  2  1 : 0 0 0 0 0 0 0 0 0 1 1 0 1 0 0 1 0 0 0 0 0 
1095  4  2  2 : 0 0 0 0 1 1 0 0 0 0 0 0 1 0 0 1 0 0 0 0 0 
1096  4  4  1 : 0 0 0 0 0 0 0 0 0 1 1 0 0 0 0 1 0 1 0 0 0 
1096  4  4  2 : 0 0 0 0 0 0 0 0 0 1 1 0 1 0 1 0 0 0 0 0 0 
1096  4  4  3 : 0 0 0 0 1 1 0 0 0 0 0 0 0 0 0 1 0 1 0 0 0 
1096  4  4  4 : 0 0 0 0 1 1 0 0 0 0 0 0 1 0 1 0 0 0 0 0 0 
1097  4  4  1 : 0 0 0 0 0 0 0 0 0 1 1 0 0 0 0 1 1 0 0 0 0 
1097  4  4  2 : 0 0 0 0 0 0 0 0 0 1 1 0 1 1 0 0 0 0 0 0 0 
1097  4  4  3 : 0 0 0 0 1 1 0 0 0 0 0 0 0 0 0 1 1 0 0 0 0 
1097  4  4  4 : 0 0 0 0 1 1 0 0 0 0 0 0 1 1 0 0 0 0 0 0 0 
1098  4  2  1 : 0 0 0 0 0 0 0 0 0 1 1 1 0 0 0 0 0 0 0 0 1 
1098  4  2  2 : 0 0 0 0 1 1 0 0 0 0 0 1 0 0 0 0 0 0 0 0 1 
1099  4  2  1 : 0 0 0 0 0 0 0 0 0 1 1 1 0 0 0 0 0 0 0 1 0 
1099  4  2  2 : 0 0 0 0 1 1 0 0 0 0 0 1 0 0 0 0 0 0 0 1 0 
1100  4  2  1 : 0 0 0 0 0 0 0 0 0 1 1 1 0 0 0 0 0 0 1 0 0 
1100  4  2  2 : 0 0 0 0 1 1 0 0 0 0 0 1 0 0 0 0 0 0 1 0 0 
1101  4  4  1 : 0 0 0 0 0 0 0 0 0 1 1 1 0 0 0 0 0 1 0 0 0 
1101  4  4  2 : 0 0 0 0 0 0 0 0 0 1 1 1 0 0 1 0 0 0 0 0 0 
1101  4  4  3 : 0 0 0 0 1 1 0 0 0 0 0 1 0 0 0 0 0 1 0 0 0 
1101  4  4  4 : 0 0 0 0 1 1 0 0 0 0 0 1 0 0 1 0 0 0 0 0 0 
1102  4  4  1 : 0 0 0 0 0 0 0 0 0 1 1 1 0 0 0 0 1 0 0 0 0 
1102  4  4  2 : 0 0 0 0 0 0 0 0 0 1 1 1 0 1 0 0 0 0 0 0 0 
1102  4  4  3 : 0 0 0 0 1 1 0 0 0 0 0 1 0 0 0 0 1 0 0 0 0 
1102  4  4  4 : 0 0 0 0 1 1 0 0 0 0 0 1 0 1 0 0 0 0 0 0 0 
1103  4  4  1 : 0 0 0 0 0 0 0 0 0 1 1 1 0 0 0 1 0 0 0 0 0 
1103  4  4  2 : 0 0 0 0 0 0 0 0 0 1 1 1 1 0 0 0 0 0 0 0 0 
1103  4  4  3 : 0 0 0 0 1 1 0 0 0 0 0 1 0 0 0 1 0 0 0 0 0 
1103  4  4  4 : 0 0 0 0 1 1 0 0 0 0 0 1 1 0 0 0 0 0 0 0 0 
1104  4  2  1 : 0 0 0 0 0 1 0 0 0 1 1 0 0 0 0 0 0 0 0 0 1 
1104  4  2  2 : 0 0 0 0 1 1 0 0 0 0 1 0 0 0 0 0 0 0 0 0 1 
1105  4  2  1 : 0 0 0 0 0 1 0 0 0 1 1 0 0 0 0 0 0 0 0 1 0 
1105  4  2  2 : 0 0 0 0 1 1 0 0 0 0 1 0 0 0 0 0 0 0 0 1 0 
1106  4  2  1 : 0 0 0 0 0 1 0 0 0 1 1 0 0 0 0 0 0 0 1 0 0 
1106  4  2  2 : 0 0 0 0 1 1 0 0 0 0 1 0 0 0 0 0 0 0 1 0 0 
1107  4  4  1 : 0 0 0 0 0 1 0 0 0 1 1 0 0 0 0 0 0 1 0 0 0 
1107  4  4  2 : 0 0 0 0 0 1 0 0 0 1 1 0 0 0 1 0 0 0 0 0 0 
1107  4  4  3 : 0 0 0 0 1 1 0 0 0 0 1 0 0 0 0 0 0 1 0 0 0 
1107  4  4  4 : 0 0 0 0 1 1 0 0 0 0 1 0 0 0 1 0 0 0 0 0 0 
1108  4  4  1 : 0 0 0 0 0 1 0 0 0 1 1 0 0 0 0 0 1 0 0 0 0 
1108  4  4  2 : 0 0 0 0 0 1 0 0 0 1 1 0 0 1 0 0 0 0 0 0 0 
1108  4  4  3 : 0 0 0 0 1 1 0 0 0 0 1 0 0 0 0 0 1 0 0 0 0 
1108  4  4  4 : 0 0 0 0 1 1 0 0 0 0 1 0 0 1 0 0 0 0 0 0 0 
1109  4  4  1 : 0 0 0 0 0 1 0 0 0 1 1 0 0 0 0 1 0 0 0 0 0 
1109  4  4  2 : 0 0 0 0 0 1 0 0 0 1 1 0 1 0 0 0 0 0 0 0 0 
1109  4  4  3 : 0 0 0 0 1 1 0 0 0 0 1 0 0 0 0 1 0 0 0 0 0 
1109  4  4  4 : 0 0 0 0 1 1 0 0 0 0 1 0 1 0 0 0 0 0 0 0 0 
1110  4  2  1 : 0 0 0 0 0 1 0 0 0 1 1 1 0 0 0 0 0 0 0 0 0 
1110  4  2  2 : 0 0 0 0 1 1 0 0 0 0 1 1 0 0 0 0 0 0 0 0 0 
1111  4  2  1 : 0 0 0 0 1 0 0 0 0 1 1 0 0 0 0 0 0 0 0 0 1 
1111  4  2  2 : 0 0 0 0 1 1 0 0 0 1 0 0 0 0 0 0 0 0 0 0 1 
1112  4  2  1 : 0 0 0 0 1 0 0 0 0 1 1 0 0 0 0 0 0 0 0 1 0 
1112  4  2  2 : 0 0 0 0 1 1 0 0 0 1 0 0 0 0 0 0 0 0 0 1 0 
1113  4  2  1 : 0 0 0 0 1 0 0 0 0 1 1 0 0 0 0 0 0 0 1 0 0 
1113  4  2  2 : 0 0 0 0 1 1 0 0 0 1 0 0 0 0 0 0 0 0 1 0 0 
1114  4  4  1 : 0 0 0 0 1 0 0 0 0 1 1 0 0 0 0 0 0 1 0 0 0 
1114  4  4  2 : 0 0 0 0 1 0 0 0 0 1 1 0 0 0 1 0 0 0 0 0 0 
1114  4  4  3 : 0 0 0 0 1 1 0 0 0 1 0 0 0 0 0 0 0 1 0 0 0 
1114  4  4  4 : 0 0 0 0 1 1 0 0 0 1 0 0 0 0 1 0 0 0 0 0 0 
1115  4  4  1 : 0 0 0 0 1 0 0 0 0 1 1 0 0 0 0 0 1 0 0 0 0 
1115  4  4  2 : 0 0 0 0 1 0 0 0 0 1 1 0 0 1 0 0 0 0 0 0 0 
1115  4  4  3 : 0 0 0 0 1 1 0 0 0 1 0 0 0 0 0 0 1 0 0 0 0 
1115  4  4  4 : 0 0 0 0 1 1 0 0 0 1 0 0 0 1 0 0 0 0 0 0 0 
1116  4  4  1 : 0 0 0 0 1 0 0 0 0 1 1 0 0 0 0 1 0 0 0 0 0 
1116  4  4  2 : 0 0 0 0 1 0 0 0 0 1 1 0 1 0 0 0 0 0 0 0 0 
1116  4  4  3 : 0 0 0 0 1 1 0 0 0 1 0 0 0 0 0 1 0 0 0 0 0 
1116  4  4  4 : 0 0 0 0 1 1 0 0 0 1 0 0 1 0 0 0 0 0 0 0 0 
1117  4  2  1 : 0 0 0 0 1 0 0 0 0 1 1 1 0 0 0 0 0 0 0 0 0 
1117  4  2  2 : 0 0 0 0 1 1 0 0 0 1 0 1 0 0 0 0 0 0 0 0 0 
1118  4  1  1 : 0 0 0 0 1 1 0 0 0 1 1 0 0 0 0 0 0 0 0 0 0 
1119  4  2  1 : 0 0 0 0 0 0 0 0 1 0 0 0 0 0 0 0 0 0 1 1 1 
1119  4  2  2 : 0 0 0 1 0 0 0 0 0 0 0 0 0 0 0 0 0 0 1 1 1 
1120  4  4  1 : 0 0 0 0 0 0 0 0 1 0 0 0 0 0 0 0 0 1 0 1 1 
1120  4  4  2 : 0 0 0 0 0 0 0 0 1 0 0 0 0 0 1 0 0 0 0 1 1 
1120  4  4  3 : 0 0 0 1 0 0 0 0 0 0 0 0 0 0 0 0 0 1 0 1 1 
1120  4  4  4 : 0 0 0 1 0 0 0 0 0 0 0 0 0 0 1 0 0 0 0 1 1 
1121  4  4  1 : 0 0 0 0 0 0 0 0 1 0 0 0 0 0 0 0 0 1 1 0 1 
1121  4  4  2 : 0 0 0 0 0 0 0 0 1 0 0 0 0 0 1 0 0 0 1 0 1 
1121  4  4  3 : 0 0 0 1 0 0 0 0 0 0 0 0 0 0 0 0 0 1 1 0 1 
1121  4  4  4 : 0 0 0 1 0 0 0 0 0 0 0 0 0 0 1 0 0 0 1 0 1 
1122  4  4  1 : 0 0 0 0 0 0 0 0 1 0 0 0 0 0 0 0 0 1 1 1 0 
1122  4  4  2 : 0 0 0 0 0 0 0 0 1 0 0 0 0 0 1 0 0 0 1 1 0 
1122  4  4  3 : 0 0 0 1 0 0 0 0 0 0 0 0 0 0 0 0 0 1 1 1 0 
1122  4  4  4 : 0 0 0 1 0 0 0 0 0 0 0 0 0 0 1 0 0 0 1 1 0 
1123  4  2  1 : 0 0 0 0 0 0 0 0 1 0 0 0 0 0 1 0 0 1 0 0 1 
1123  4  2  2 : 0 0 0 1 0 0 0 0 0 0 0 0 0 0 1 0 0 1 0 0 1 
1124  4  2  1 : 0 0 0 0 0 0 0 0 1 0 0 0 0 0 1 0 0 1 0 1 0 
1124  4  2  2 : 0 0 0 1 0 0 0 0 0 0 0 0 0 0 1 0 0 1 0 1 0 
1125  4  2  1 : 0 0 0 0 0 0 0 0 1 0 0 0 0 0 1 0 0 1 1 0 0 
1125  4  2  2 : 0 0 0 1 0 0 0 0 0 0 0 0 0 0 1 0 0 1 1 0 0 
1126  4  4  1 : 0 0 0 0 0 0 0 0 1 0 0 0 0 0 0 0 1 0 0 1 1 
1126  4  4  2 : 0 0 0 0 0 0 0 0 1 0 0 0 0 1 0 0 0 0 0 1 1 
1126  4  4  3 : 0 0 0 1 0 0 0 0 0 0 0 0 0 0 0 0 1 0 0 1 1 
1126  4  4  4 : 0 0 0 1 0 0 0 0 0 0 0 0 0 1 0 0 0 0 0 1 1 
1127  4  4  1 : 0 0 0 0 0 0 0 0 1 0 0 0 0 0 0 0 1 0 1 0 1 
1127  4  4  2 : 0 0 0 0 0 0 0 0 1 0 0 0 0 1 0 0 0 0 1 0 1 
1127  4  4  3 : 0 0 0 1 0 0 0 0 0 0 0 0 0 0 0 0 1 0 1 0 1 
1127  4  4  4 : 0 0 0 1 0 0 0 0 0 0 0 0 0 1 0 0 0 0 1 0 1 
1128  4  4  1 : 0 0 0 0 0 0 0 0 1 0 0 0 0 0 0 0 1 0 1 1 0 
1128  4  4  2 : 0 0 0 0 0 0 0 0 1 0 0 0 0 1 0 0 0 0 1 1 0 
1128  4  4  3 : 0 0 0 1 0 0 0 0 0 0 0 0 0 0 0 0 1 0 1 1 0 
1128  4  4  4 : 0 0 0 1 0 0 0 0 0 0 0 0 0 1 0 0 0 0 1 1 0 
1129  4  4  1 : 0 0 0 0 0 0 0 0 1 0 0 0 0 0 1 0 1 0 0 0 1 
1129  4  4  2 : 0 0 0 0 0 0 0 0 1 0 0 0 0 1 0 0 0 1 0 0 1 
1129  4  4  3 : 0 0 0 1 0 0 0 0 0 0 0 0 0 0 1 0 1 0 0 0 1 
1129  4  4  4 : 0 0 0 1 0 0 0 0 0 0 0 0 0 1 0 0 0 1 0 0 1 
1130  4  4  1 : 0 0 0 0 0 0 0 0 1 0 0 0 0 0 1 0 1 0 0 1 0 
1130  4  4  2 : 0 0 0 0 0 0 0 0 1 0 0 0 0 1 0 0 0 1 0 1 0 
1130  4  4  3 : 0 0 0 1 0 0 0 0 0 0 0 0 0 0 1 0 1 0 0 1 0 
1130  4  4  4 : 0 0 0 1 0 0 0 0 0 0 0 0 0 1 0 0 0 1 0 1 0 
1131  4  4  1 : 0 0 0 0 0 0 0 0 1 0 0 0 0 0 1 0 1 0 1 0 0 
1131  4  4  2 : 0 0 0 0 0 0 0 0 1 0 0 0 0 1 0 0 0 1 1 0 0 
1131  4  4  3 : 0 0 0 1 0 0 0 0 0 0 0 0 0 0 1 0 1 0 1 0 0 
1131  4  4  4 : 0 0 0 1 0 0 0 0 0 0 0 0 0 1 0 0 0 1 1 0 0 
1132  4  2  1 : 0 0 0 0 0 0 0 0 1 0 0 0 0 1 0 0 1 0 0 0 1 
1132  4  2  2 : 0 0 0 1 0 0 0 0 0 0 0 0 0 1 0 0 1 0 0 0 1 
1133  4  2  1 : 0 0 0 0 0 0 0 0 1 0 0 0 0 1 0 0 1 0 0 1 0 
1133  4  2  2 : 0 0 0 1 0 0 0 0 0 0 0 0 0 1 0 0 1 0 0 1 0 
1134  4  2  1 : 0 0 0 0 0 0 0 0 1 0 0 0 0 1 0 0 1 0 1 0 0 
1134  4  2  2 : 0 0 0 1 0 0 0 0 0 0 0 0 0 1 0 0 1 0 1 0 0 
1135  4  4  1 : 0 0 0 0 0 0 0 0 1 0 0 0 0 0 0 0 1 1 0 0 1 
1135  4  4  2 : 0 0 0 0 0 0 0 0 1 0 0 0 0 1 1 0 0 0 0 0 1 
1135  4  4  3 : 0 0 0 1 0 0 0 0 0 0 0 0 0 0 0 0 1 1 0 0 1 
1135  4  4  4 : 0 0 0 1 0 0 0 0 0 0 0 0 0 1 1 0 0 0 0 0 1 
1136  4  4  1 : 0 0 0 0 0 0 0 0 1 0 0 0 0 0 0 0 1 1 0 1 0 
1136  4  4  2 : 0 0 0 0 0 0 0 0 1 0 0 0 0 1 1 0 0 0 0 1 0 
1136  4  4  3 : 0 0 0 1 0 0 0 0 0 0 0 0 0 0 0 0 1 1 0 1 0 
1136  4  4  4 : 0 0 0 1 0 0 0 0 0 0 0 0 0 1 1 0 0 0 0 1 0 
1137  4  4  1 : 0 0 0 0 0 0 0 0 1 0 0 0 0 0 0 0 1 1 1 0 0 
1137  4  4  2 : 0 0 0 0 0 0 0 0 1 0 0 0 0 1 1 0 0 0 1 0 0 
1137  4  4  3 : 0 0 0 1 0 0 0 0 0 0 0 0 0 0 0 0 1 1 1 0 0 
1137  4  4  4 : 0 0 0 1 0 0 0 0 0 0 0 0 0 1 1 0 0 0 1 0 0 
1138  4  4  1 : 0 0 0 0 0 0 0 0 1 0 0 0 0 0 1 0 1 1 0 0 0 
1138  4  4  2 : 0 0 0 0 0 0 0 0 1 0 0 0 0 1 1 0 0 1 0 0 0 
1138  4  4  3 : 0 0 0 1 0 0 0 0 0 0 0 0 0 0 1 0 1 1 0 0 0 
1138  4  4  4 : 0 0 0 1 0 0 0 0 0 0 0 0 0 1 1 0 0 1 0 0 0 
1139  4  4  1 : 0 0 0 0 0 0 0 0 1 0 0 0 0 1 0 0 1 1 0 0 0 
1139  4  4  2 : 0 0 0 0 0 0 0 0 1 0 0 0 0 1 1 0 1 0 0 0 0 
1139  4  4  3 : 0 0 0 1 0 0 0 0 0 0 0 0 0 1 0 0 1 1 0 0 0 
1139  4  4  4 : 0 0 0 1 0 0 0 0 0 0 0 0 0 1 1 0 1 0 0 0 0 
1140  4  4  1 : 0 0 0 0 0 0 0 0 1 0 0 0 0 0 0 1 0 0 0 1 1 
1140  4  4  2 : 0 0 0 0 0 0 0 0 1 0 0 0 1 0 0 0 0 0 0 1 1 
1140  4  4  3 : 0 0 0 1 0 0 0 0 0 0 0 0 0 0 0 1 0 0 0 1 1 
1140  4  4  4 : 0 0 0 1 0 0 0 0 0 0 0 0 1 0 0 0 0 0 0 1 1 
1141  4  4  1 : 0 0 0 0 0 0 0 0 1 0 0 0 0 0 0 1 0 0 1 0 1 
1141  4  4  2 : 0 0 0 0 0 0 0 0 1 0 0 0 1 0 0 0 0 0 1 0 1 
1141  4  4  3 : 0 0 0 1 0 0 0 0 0 0 0 0 0 0 0 1 0 0 1 0 1 
1141  4  4  4 : 0 0 0 1 0 0 0 0 0 0 0 0 1 0 0 0 0 0 1 0 1 
1142  4  4  1 : 0 0 0 0 0 0 0 0 1 0 0 0 0 0 0 1 0 0 1 1 0 
1142  4  4  2 : 0 0 0 0 0 0 0 0 1 0 0 0 1 0 0 0 0 0 1 1 0 
1142  4  4  3 : 0 0 0 1 0 0 0 0 0 0 0 0 0 0 0 1 0 0 1 1 0 
1142  4  4  4 : 0 0 0 1 0 0 0 0 0 0 0 0 1 0 0 0 0 0 1 1 0 
1143  4  4  1 : 0 0 0 0 0 0 0 0 1 0 0 0 0 0 1 1 0 0 0 0 1 
1143  4  4  2 : 0 0 0 0 0 0 0 0 1 0 0 0 1 0 0 0 0 1 0 0 1 
1143  4  4  3 : 0 0 0 1 0 0 0 0 0 0 0 0 0 0 1 1 0 0 0 0 1 
1143  4  4  4 : 0 0 0 1 0 0 0 0 0 0 0 0 1 0 0 0 0 1 0 0 1 
1144  4  4  1 : 0 0 0 0 0 0 0 0 1 0 0 0 0 0 1 1 0 0 0 1 0 
1144  4  4  2 : 0 0 0 0 0 0 0 0 1 0 0 0 1 0 0 0 0 1 0 1 0 
1144  4  4  3 : 0 0 0 1 0 0 0 0 0 0 0 0 0 0 1 1 0 0 0 1 0 
1144  4  4  4 : 0 0 0 1 0 0 0 0 0 0 0 0 1 0 0 0 0 1 0 1 0 
1145  4  4  1 : 0 0 0 0 0 0 0 0 1 0 0 0 0 0 1 1 0 0 1 0 0 
1145  4  4  2 : 0 0 0 0 0 0 0 0 1 0 0 0 1 0 0 0 0 1 1 0 0 
1145  4  4  3 : 0 0 0 1 0 0 0 0 0 0 0 0 0 0 1 1 0 0 1 0 0 
1145  4  4  4 : 0 0 0 1 0 0 0 0 0 0 0 0 1 0 0 0 0 1 1 0 0 
1146  4  4  1 : 0 0 0 0 0 0 0 0 1 0 0 0 0 1 0 1 0 0 0 0 1 
1146  4  4  2 : 0 0 0 0 0 0 0 0 1 0 0 0 1 0 0 0 1 0 0 0 1 
1146  4  4  3 : 0 0 0 1 0 0 0 0 0 0 0 0 0 1 0 1 0 0 0 0 1 
1146  4  4  4 : 0 0 0 1 0 0 0 0 0 0 0 0 1 0 0 0 1 0 0 0 1 
1147  4  4  1 : 0 0 0 0 0 0 0 0 1 0 0 0 0 1 0 1 0 0 0 1 0 
1147  4  4  2 : 0 0 0 0 0 0 0 0 1 0 0 0 1 0 0 0 1 0 0 1 0 
1147  4  4  3 : 0 0 0 1 0 0 0 0 0 0 0 0 0 1 0 1 0 0 0 1 0 
1147  4  4  4 : 0 0 0 1 0 0 0 0 0 0 0 0 1 0 0 0 1 0 0 1 0 
1148  4  4  1 : 0 0 0 0 0 0 0 0 1 0 0 0 0 1 0 1 0 0 1 0 0 
1148  4  4  2 : 0 0 0 0 0 0 0 0 1 0 0 0 1 0 0 0 1 0 1 0 0 
1148  4  4  3 : 0 0 0 1 0 0 0 0 0 0 0 0 0 1 0 1 0 0 1 0 0 
1148  4  4  4 : 0 0 0 1 0 0 0 0 0 0 0 0 1 0 0 0 1 0 1 0 0 
1149  4  4  1 : 0 0 0 0 0 0 0 0 1 0 0 0 0 1 1 1 0 0 0 0 0 
1149  4  4  2 : 0 0 0 0 0 0 0 0 1 0 0 0 1 0 0 0 1 1 0 0 0 
1149  4  4  3 : 0 0 0 1 0 0 0 0 0 0 0 0 0 1 1 1 0 0 0 0 0 
1149  4  4  4 : 0 0 0 1 0 0 0 0 0 0 0 0 1 0 0 0 1 1 0 0 0 
1150  4  2  1 : 0 0 0 0 0 0 0 0 1 0 0 0 1 0 0 1 0 0 0 0 1 
1150  4  2  2 : 0 0 0 1 0 0 0 0 0 0 0 0 1 0 0 1 0 0 0 0 1 
1151  4  2  1 : 0 0 0 0 0 0 0 0 1 0 0 0 1 0 0 1 0 0 0 1 0 
1151  4  2  2 : 0 0 0 1 0 0 0 0 0 0 0 0 1 0 0 1 0 0 0 1 0 
1152  4  2  1 : 0 0 0 0 0 0 0 0 1 0 0 0 1 0 0 1 0 0 1 0 0 
1152  4  2  2 : 0 0 0 1 0 0 0 0 0 0 0 0 1 0 0 1 0 0 1 0 0 
1153  4  4  1 : 0 0 0 0 0 0 0 0 1 0 0 0 0 0 0 1 0 1 0 0 1 
1153  4  4  2 : 0 0 0 0 0 0 0 0 1 0 0 0 1 0 1 0 0 0 0 0 1 
1153  4  4  3 : 0 0 0 1 0 0 0 0 0 0 0 0 0 0 0 1 0 1 0 0 1 
1153  4  4  4 : 0 0 0 1 0 0 0 0 0 0 0 0 1 0 1 0 0 0 0 0 1 
1154  4  4  1 : 0 0 0 0 0 0 0 0 1 0 0 0 0 0 0 1 0 1 0 1 0 
1154  4  4  2 : 0 0 0 0 0 0 0 0 1 0 0 0 1 0 1 0 0 0 0 1 0 
1154  4  4  3 : 0 0 0 1 0 0 0 0 0 0 0 0 0 0 0 1 0 1 0 1 0 
1154  4  4  4 : 0 0 0 1 0 0 0 0 0 0 0 0 1 0 1 0 0 0 0 1 0 
1155  4  4  1 : 0 0 0 0 0 0 0 0 1 0 0 0 0 0 0 1 0 1 1 0 0 
1155  4  4  2 : 0 0 0 0 0 0 0 0 1 0 0 0 1 0 1 0 0 0 1 0 0 
1155  4  4  3 : 0 0 0 1 0 0 0 0 0 0 0 0 0 0 0 1 0 1 1 0 0 
1155  4  4  4 : 0 0 0 1 0 0 0 0 0 0 0 0 1 0 1 0 0 0 1 0 0 
1156  4  4  1 : 0 0 0 0 0 0 0 0 1 0 0 0 0 0 1 1 0 1 0 0 0 
1156  4  4  2 : 0 0 0 0 0 0 0 0 1 0 0 0 1 0 1 0 0 1 0 0 0 
1156  4  4  3 : 0 0 0 1 0 0 0 0 0 0 0 0 0 0 1 1 0 1 0 0 0 
1156  4  4  4 : 0 0 0 1 0 0 0 0 0 0 0 0 1 0 1 0 0 1 0 0 0 
1157  4  4  1 : 0 0 0 0 0 0 0 0 1 0 0 0 0 1 0 1 0 1 0 0 0 
1157  4  4  2 : 0 0 0 0 0 0 0 0 1 0 0 0 1 0 1 0 1 0 0 0 0 
1157  4  4  3 : 0 0 0 1 0 0 0 0 0 0 0 0 0 1 0 1 0 1 0 0 0 
1157  4  4  4 : 0 0 0 1 0 0 0 0 0 0 0 0 1 0 1 0 1 0 0 0 0 
1158  4  4  1 : 0 0 0 0 0 0 0 0 1 0 0 0 1 0 0 1 0 1 0 0 0 
1158  4  4  2 : 0 0 0 0 0 0 0 0 1 0 0 0 1 0 1 1 0 0 0 0 0 
1158  4  4  3 : 0 0 0 1 0 0 0 0 0 0 0 0 1 0 0 1 0 1 0 0 0 
1158  4  4  4 : 0 0 0 1 0 0 0 0 0 0 0 0 1 0 1 1 0 0 0 0 0 
1159  4  4  1 : 0 0 0 0 0 0 0 0 1 0 0 0 0 0 0 1 1 0 0 0 1 
1159  4  4  2 : 0 0 0 0 0 0 0 0 1 0 0 0 1 1 0 0 0 0 0 0 1 
1159  4  4  3 : 0 0 0 1 0 0 0 0 0 0 0 0 0 0 0 1 1 0 0 0 1 
1159  4  4  4 : 0 0 0 1 0 0 0 0 0 0 0 0 1 1 0 0 0 0 0 0 1 
1160  4  4  1 : 0 0 0 0 0 0 0 0 1 0 0 0 0 0 0 1 1 0 0 1 0 
1160  4  4  2 : 0 0 0 0 0 0 0 0 1 0 0 0 1 1 0 0 0 0 0 1 0 
1160  4  4  3 : 0 0 0 1 0 0 0 0 0 0 0 0 0 0 0 1 1 0 0 1 0 
1160  4  4  4 : 0 0 0 1 0 0 0 0 0 0 0 0 1 1 0 0 0 0 0 1 0 
1161  4  4  1 : 0 0 0 0 0 0 0 0 1 0 0 0 0 0 0 1 1 0 1 0 0 
1161  4  4  2 : 0 0 0 0 0 0 0 0 1 0 0 0 1 1 0 0 0 0 1 0 0 
1161  4  4  3 : 0 0 0 1 0 0 0 0 0 0 0 0 0 0 0 1 1 0 1 0 0 
1161  4  4  4 : 0 0 0 1 0 0 0 0 0 0 0 0 1 1 0 0 0 0 1 0 0 
1162  4  4  1 : 0 0 0 0 0 0 0 0 1 0 0 0 0 0 1 1 1 0 0 0 0 
1162  4  4  2 : 0 0 0 0 0 0 0 0 1 0 0 0 1 1 0 0 0 1 0 0 0 
1162  4  4  3 : 0 0 0 1 0 0 0 0 0 0 0 0 0 0 1 1 1 0 0 0 0 
1162  4  4  4 : 0 0 0 1 0 0 0 0 0 0 0 0 1 1 0 0 0 1 0 0 0 
1163  4  4  1 : 0 0 0 0 0 0 0 0 1 0 0 0 0 1 0 1 1 0 0 0 0 
1163  4  4  2 : 0 0 0 0 0 0 0 0 1 0 0 0 1 1 0 0 1 0 0 0 0 
1163  4  4  3 : 0 0 0 1 0 0 0 0 0 0 0 0 0 1 0 1 1 0 0 0 0 
1163  4  4  4 : 0 0 0 1 0 0 0 0 0 0 0 0 1 1 0 0 1 0 0 0 0 
1164  4  4  1 : 0 0 0 0 0 0 0 0 1 0 0 0 1 0 0 1 1 0 0 0 0 
1164  4  4  2 : 0 0 0 0 0 0 0 0 1 0 0 0 1 1 0 1 0 0 0 0 0 
1164  4  4  3 : 0 0 0 1 0 0 0 0 0 0 0 0 1 0 0 1 1 0 0 0 0 
1164  4  4  4 : 0 0 0 1 0 0 0 0 0 0 0 0 1 1 0 1 0 0 0 0 0 
1165  4  4  1 : 0 0 0 0 0 0 0 0 1 0 0 0 0 0 0 1 1 1 0 0 0 
1165  4  4  2 : 0 0 0 0 0 0 0 0 1 0 0 0 1 1 1 0 0 0 0 0 0 
1165  4  4  3 : 0 0 0 1 0 0 0 0 0 0 0 0 0 0 0 1 1 1 0 0 0 
1165  4  4  4 : 0 0 0 1 0 0 0 0 0 0 0 0 1 1 1 0 0 0 0 0 0 
1166  4  2  1 : 0 0 0 0 0 0 0 0 1 0 0 1 0 0 0 0 0 0 0 1 1 
1166  4  2  2 : 0 0 0 1 0 0 0 0 0 0 0 1 0 0 0 0 0 0 0 1 1 
1167  4  2  1 : 0 0 0 0 0 0 0 0 1 0 0 1 0 0 0 0 0 0 1 0 1 
1167  4  2  2 : 0 0 0 1 0 0 0 0 0 0 0 1 0 0 0 0 0 0 1 0 1 
1168  4  2  1 : 0 0 0 0 0 0 0 0 1 0 0 1 0 0 0 0 0 0 1 1 0 
1168  4  2  2 : 0 0 0 1 0 0 0 0 0 0 0 1 0 0 0 0 0 0 1 1 0 
1169  4  4  1 : 0 0 0 0 0 0 0 0 1 0 0 1 0 0 0 0 0 1 0 0 1 
1169  4  4  2 : 0 0 0 0 0 0 0 0 1 0 0 1 0 0 1 0 0 0 0 0 1 
1169  4  4  3 : 0 0 0 1 0 0 0 0 0 0 0 1 0 0 0 0 0 1 0 0 1 
1169  4  4  4 : 0 0 0 1 0 0 0 0 0 0 0 1 0 0 1 0 0 0 0 0 1 
1170  4  4  1 : 0 0 0 0 0 0 0 0 1 0 0 1 0 0 0 0 0 1 0 1 0 
1170  4  4  2 : 0 0 0 0 0 0 0 0 1 0 0 1 0 0 1 0 0 0 0 1 0 
1170  4  4  3 : 0 0 0 1 0 0 0 0 0 0 0 1 0 0 0 0 0 1 0 1 0 
1170  4  4  4 : 0 0 0 1 0 0 0 0 0 0 0 1 0 0 1 0 0 0 0 1 0 
1171  4  4  1 : 0 0 0 0 0 0 0 0 1 0 0 1 0 0 0 0 0 1 1 0 0 
1171  4  4  2 : 0 0 0 0 0 0 0 0 1 0 0 1 0 0 1 0 0 0 1 0 0 
1171  4  4  3 : 0 0 0 1 0 0 0 0 0 0 0 1 0 0 0 0 0 1 1 0 0 
1171  4  4  4 : 0 0 0 1 0 0 0 0 0 0 0 1 0 0 1 0 0 0 1 0 0 
1172  4  2  1 : 0 0 0 0 0 0 0 0 1 0 0 1 0 0 1 0 0 1 0 0 0 
1172  4  2  2 : 0 0 0 1 0 0 0 0 0 0 0 1 0 0 1 0 0 1 0 0 0 
1173  4  4  1 : 0 0 0 0 0 0 0 0 1 0 0 1 0 0 0 0 1 0 0 0 1 
1173  4  4  2 : 0 0 0 0 0 0 0 0 1 0 0 1 0 1 0 0 0 0 0 0 1 
1173  4  4  3 : 0 0 0 1 0 0 0 0 0 0 0 1 0 0 0 0 1 0 0 0 1 
1173  4  4  4 : 0 0 0 1 0 0 0 0 0 0 0 1 0 1 0 0 0 0 0 0 1 
1174  4  4  1 : 0 0 0 0 0 0 0 0 1 0 0 1 0 0 0 0 1 0 0 1 0 
1174  4  4  2 : 0 0 0 0 0 0 0 0 1 0 0 1 0 1 0 0 0 0 0 1 0 
1174  4  4  3 : 0 0 0 1 0 0 0 0 0 0 0 1 0 0 0 0 1 0 0 1 0 
1174  4  4  4 : 0 0 0 1 0 0 0 0 0 0 0 1 0 1 0 0 0 0 0 1 0 
1175  4  4  1 : 0 0 0 0 0 0 0 0 1 0 0 1 0 0 0 0 1 0 1 0 0 
1175  4  4  2 : 0 0 0 0 0 0 0 0 1 0 0 1 0 1 0 0 0 0 1 0 0 
1175  4  4  3 : 0 0 0 1 0 0 0 0 0 0 0 1 0 0 0 0 1 0 1 0 0 
1175  4  4  4 : 0 0 0 1 0 0 0 0 0 0 0 1 0 1 0 0 0 0 1 0 0 
1176  4  4  1 : 0 0 0 0 0 0 0 0 1 0 0 1 0 0 1 0 1 0 0 0 0 
1176  4  4  2 : 0 0 0 0 0 0 0 0 1 0 0 1 0 1 0 0 0 1 0 0 0 
1176  4  4  3 : 0 0 0 1 0 0 0 0 0 0 0 1 0 0 1 0 1 0 0 0 0 
1176  4  4  4 : 0 0 0 1 0 0 0 0 0 0 0 1 0 1 0 0 0 1 0 0 0 
1177  4  2  1 : 0 0 0 0 0 0 0 0 1 0 0 1 0 1 0 0 1 0 0 0 0 
1177  4  2  2 : 0 0 0 1 0 0 0 0 0 0 0 1 0 1 0 0 1 0 0 0 0 
1178  4  4  1 : 0 0 0 0 0 0 0 0 1 0 0 1 0 0 0 0 1 1 0 0 0 
1178  4  4  2 : 0 0 0 0 0 0 0 0 1 0 0 1 0 1 1 0 0 0 0 0 0 
1178  4  4  3 : 0 0 0 1 0 0 0 0 0 0 0 1 0 0 0 0 1 1 0 0 0 
1178  4  4  4 : 0 0 0 1 0 0 0 0 0 0 0 1 0 1 1 0 0 0 0 0 0 
1179  4  4  1 : 0 0 0 0 0 0 0 0 1 0 0 1 0 0 0 1 0 0 0 0 1 
1179  4  4  2 : 0 0 0 0 0 0 0 0 1 0 0 1 1 0 0 0 0 0 0 0 1 
1179  4  4  3 : 0 0 0 1 0 0 0 0 0 0 0 1 0 0 0 1 0 0 0 0 1 
1179  4  4  4 : 0 0 0 1 0 0 0 0 0 0 0 1 1 0 0 0 0 0 0 0 1 
1180  4  4  1 : 0 0 0 0 0 0 0 0 1 0 0 1 0 0 0 1 0 0 0 1 0 
1180  4  4  2 : 0 0 0 0 0 0 0 0 1 0 0 1 1 0 0 0 0 0 0 1 0 
1180  4  4  3 : 0 0 0 1 0 0 0 0 0 0 0 1 0 0 0 1 0 0 0 1 0 
1180  4  4  4 : 0 0 0 1 0 0 0 0 0 0 0 1 1 0 0 0 0 0 0 1 0 
1181  4  4  1 : 0 0 0 0 0 0 0 0 1 0 0 1 0 0 0 1 0 0 1 0 0 
1181  4  4  2 : 0 0 0 0 0 0 0 0 1 0 0 1 1 0 0 0 0 0 1 0 0 
1181  4  4  3 : 0 0 0 1 0 0 0 0 0 0 0 1 0 0 0 1 0 0 1 0 0 
1181  4  4  4 : 0 0 0 1 0 0 0 0 0 0 0 1 1 0 0 0 0 0 1 0 0 
1182  4  4  1 : 0 0 0 0 0 0 0 0 1 0 0 1 0 0 1 1 0 0 0 0 0 
1182  4  4  2 : 0 0 0 0 0 0 0 0 1 0 0 1 1 0 0 0 0 1 0 0 0 
1182  4  4  3 : 0 0 0 1 0 0 0 0 0 0 0 1 0 0 1 1 0 0 0 0 0 
1182  4  4  4 : 0 0 0 1 0 0 0 0 0 0 0 1 1 0 0 0 0 1 0 0 0 
1183  4  4  1 : 0 0 0 0 0 0 0 0 1 0 0 1 0 1 0 1 0 0 0 0 0 
1183  4  4  2 : 0 0 0 0 0 0 0 0 1 0 0 1 1 0 0 0 1 0 0 0 0 
1183  4  4  3 : 0 0 0 1 0 0 0 0 0 0 0 1 0 1 0 1 0 0 0 0 0 
1183  4  4  4 : 0 0 0 1 0 0 0 0 0 0 0 1 1 0 0 0 1 0 0 0 0 
1184  4  2  1 : 0 0 0 0 0 0 0 0 1 0 0 1 1 0 0 1 0 0 0 0 0 
1184  4  2  2 : 0 0 0 1 0 0 0 0 0 0 0 1 1 0 0 1 0 0 0 0 0 
1185  4  4  1 : 0 0 0 0 0 0 0 0 1 0 0 1 0 0 0 1 0 1 0 0 0 
1185  4  4  2 : 0 0 0 0 0 0 0 0 1 0 0 1 1 0 1 0 0 0 0 0 0 
1185  4  4  3 : 0 0 0 1 0 0 0 0 0 0 0 1 0 0 0 1 0 1 0 0 0 
1185  4  4  4 : 0 0 0 1 0 0 0 0 0 0 0 1 1 0 1 0 0 0 0 0 0 
1186  4  4  1 : 0 0 0 0 0 0 0 0 1 0 0 1 0 0 0 1 1 0 0 0 0 
1186  4  4  2 : 0 0 0 0 0 0 0 0 1 0 0 1 1 1 0 0 0 0 0 0 0 
1186  4  4  3 : 0 0 0 1 0 0 0 0 0 0 0 1 0 0 0 1 1 0 0 0 0 
1186  4  4  4 : 0 0 0 1 0 0 0 0 0 0 0 1 1 1 0 0 0 0 0 0 0 
1187  4  2  1 : 0 0 0 0 0 1 0 0 1 0 0 0 0 0 0 0 0 0 0 1 1 
1187  4  2  2 : 0 0 0 1 0 0 0 0 0 0 1 0 0 0 0 0 0 0 0 1 1 
1188  4  2  1 : 0 0 0 0 0 1 0 0 1 0 0 0 0 0 0 0 0 0 1 0 1 
1188  4  2  2 : 0 0 0 1 0 0 0 0 0 0 1 0 0 0 0 0 0 0 1 0 1 
1189  4  2  1 : 0 0 0 0 0 1 0 0 1 0 0 0 0 0 0 0 0 0 1 1 0 
1189  4  2  2 : 0 0 0 1 0 0 0 0 0 0 1 0 0 0 0 0 0 0 1 1 0 
1190  4  4  1 : 0 0 0 0 0 1 0 0 1 0 0 0 0 0 0 0 0 1 0 0 1 
1190  4  4  2 : 0 0 0 0 0 1 0 0 1 0 0 0 0 0 1 0 0 0 0 0 1 
1190  4  4  3 : 0 0 0 1 0 0 0 0 0 0 1 0 0 0 0 0 0 1 0 0 1 
1190  4  4  4 : 0 0 0 1 0 0 0 0 0 0 1 0 0 0 1 0 0 0 0 0 1 
1191  4  4  1 : 0 0 0 0 0 1 0 0 1 0 0 0 0 0 0 0 0 1 0 1 0 
1191  4  4  2 : 0 0 0 0 0 1 0 0 1 0 0 0 0 0 1 0 0 0 0 1 0 
1191  4  4  3 : 0 0 0 1 0 0 0 0 0 0 1 0 0 0 0 0 0 1 0 1 0 
1191  4  4  4 : 0 0 0 1 0 0 0 0 0 0 1 0 0 0 1 0 0 0 0 1 0 
1192  4  4  1 : 0 0 0 0 0 1 0 0 1 0 0 0 0 0 0 0 0 1 1 0 0 
1192  4  4  2 : 0 0 0 0 0 1 0 0 1 0 0 0 0 0 1 0 0 0 1 0 0 
1192  4  4  3 : 0 0 0 1 0 0 0 0 0 0 1 0 0 0 0 0 0 1 1 0 0 
1192  4  4  4 : 0 0 0 1 0 0 0 0 0 0 1 0 0 0 1 0 0 0 1 0 0 
1193  4  2  1 : 0 0 0 0 0 1 0 0 1 0 0 0 0 0 1 0 0 1 0 0 0 
1193  4  2  2 : 0 0 0 1 0 0 0 0 0 0 1 0 0 0 1 0 0 1 0 0 0 
1194  4  4  1 : 0 0 0 0 0 1 0 0 1 0 0 0 0 0 0 0 1 0 0 0 1 
1194  4  4  2 : 0 0 0 0 0 1 0 0 1 0 0 0 0 1 0 0 0 0 0 0 1 
1194  4  4  3 : 0 0 0 1 0 0 0 0 0 0 1 0 0 0 0 0 1 0 0 0 1 
1194  4  4  4 : 0 0 0 1 0 0 0 0 0 0 1 0 0 1 0 0 0 0 0 0 1 
1195  4  4  1 : 0 0 0 0 0 1 0 0 1 0 0 0 0 0 0 0 1 0 0 1 0 
1195  4  4  2 : 0 0 0 0 0 1 0 0 1 0 0 0 0 1 0 0 0 0 0 1 0 
1195  4  4  3 : 0 0 0 1 0 0 0 0 0 0 1 0 0 0 0 0 1 0 0 1 0 
1195  4  4  4 : 0 0 0 1 0 0 0 0 0 0 1 0 0 1 0 0 0 0 0 1 0 
1196  4  4  1 : 0 0 0 0 0 1 0 0 1 0 0 0 0 0 0 0 1 0 1 0 0 
1196  4  4  2 : 0 0 0 0 0 1 0 0 1 0 0 0 0 1 0 0 0 0 1 0 0 
1196  4  4  3 : 0 0 0 1 0 0 0 0 0 0 1 0 0 0 0 0 1 0 1 0 0 
1196  4  4  4 : 0 0 0 1 0 0 0 0 0 0 1 0 0 1 0 0 0 0 1 0 0 
1197  4  4  1 : 0 0 0 0 0 1 0 0 1 0 0 0 0 0 1 0 1 0 0 0 0 
1197  4  4  2 : 0 0 0 0 0 1 0 0 1 0 0 0 0 1 0 0 0 1 0 0 0 
1197  4  4  3 : 0 0 0 1 0 0 0 0 0 0 1 0 0 0 1 0 1 0 0 0 0 
1197  4  4  4 : 0 0 0 1 0 0 0 0 0 0 1 0 0 1 0 0 0 1 0 0 0 
1198  4  2  1 : 0 0 0 0 0 1 0 0 1 0 0 0 0 1 0 0 1 0 0 0 0 
1198  4  2  2 : 0 0 0 1 0 0 0 0 0 0 1 0 0 1 0 0 1 0 0 0 0 
1199  4  4  1 : 0 0 0 0 0 1 0 0 1 0 0 0 0 0 0 0 1 1 0 0 0 
1199  4  4  2 : 0 0 0 0 0 1 0 0 1 0 0 0 0 1 1 0 0 0 0 0 0 
1199  4  4  3 : 0 0 0 1 0 0 0 0 0 0 1 0 0 0 0 0 1 1 0 0 0 
1199  4  4  4 : 0 0 0 1 0 0 0 0 0 0 1 0 0 1 1 0 0 0 0 0 0 
1200  4  4  1 : 0 0 0 0 0 1 0 0 1 0 0 0 0 0 0 1 0 0 0 0 1 
1200  4  4  2 : 0 0 0 0 0 1 0 0 1 0 0 0 1 0 0 0 0 0 0 0 1 
1200  4  4  3 : 0 0 0 1 0 0 0 0 0 0 1 0 0 0 0 1 0 0 0 0 1 
1200  4  4  4 : 0 0 0 1 0 0 0 0 0 0 1 0 1 0 0 0 0 0 0 0 1 
1201  4  4  1 : 0 0 0 0 0 1 0 0 1 0 0 0 0 0 0 1 0 0 0 1 0 
1201  4  4  2 : 0 0 0 0 0 1 0 0 1 0 0 0 1 0 0 0 0 0 0 1 0 
1201  4  4  3 : 0 0 0 1 0 0 0 0 0 0 1 0 0 0 0 1 0 0 0 1 0 
1201  4  4  4 : 0 0 0 1 0 0 0 0 0 0 1 0 1 0 0 0 0 0 0 1 0 
1202  4  4  1 : 0 0 0 0 0 1 0 0 1 0 0 0 0 0 0 1 0 0 1 0 0 
1202  4  4  2 : 0 0 0 0 0 1 0 0 1 0 0 0 1 0 0 0 0 0 1 0 0 
1202  4  4  3 : 0 0 0 1 0 0 0 0 0 0 1 0 0 0 0 1 0 0 1 0 0 
1202  4  4  4 : 0 0 0 1 0 0 0 0 0 0 1 0 1 0 0 0 0 0 1 0 0 
1203  4  4  1 : 0 0 0 0 0 1 0 0 1 0 0 0 0 0 1 1 0 0 0 0 0 
1203  4  4  2 : 0 0 0 0 0 1 0 0 1 0 0 0 1 0 0 0 0 1 0 0 0 
1203  4  4  3 : 0 0 0 1 0 0 0 0 0 0 1 0 0 0 1 1 0 0 0 0 0 
1203  4  4  4 : 0 0 0 1 0 0 0 0 0 0 1 0 1 0 0 0 0 1 0 0 0 
1204  4  4  1 : 0 0 0 0 0 1 0 0 1 0 0 0 0 1 0 1 0 0 0 0 0 
1204  4  4  2 : 0 0 0 0 0 1 0 0 1 0 0 0 1 0 0 0 1 0 0 0 0 
1204  4  4  3 : 0 0 0 1 0 0 0 0 0 0 1 0 0 1 0 1 0 0 0 0 0 
1204  4  4  4 : 0 0 0 1 0 0 0 0 0 0 1 0 1 0 0 0 1 0 0 0 0 
1205  4  2  1 : 0 0 0 0 0 1 0 0 1 0 0 0 1 0 0 1 0 0 0 0 0 
1205  4  2  2 : 0 0 0 1 0 0 0 0 0 0 1 0 1 0 0 1 0 0 0 0 0 
1206  4  4  1 : 0 0 0 0 0 1 0 0 1 0 0 0 0 0 0 1 0 1 0 0 0 
1206  4  4  2 : 0 0 0 0 0 1 0 0 1 0 0 0 1 0 1 0 0 0 0 0 0 
1206  4  4  3 : 0 0 0 1 0 0 0 0 0 0 1 0 0 0 0 1 0 1 0 0 0 
1206  4  4  4 : 0 0 0 1 0 0 0 0 0 0 1 0 1 0 1 0 0 0 0 0 0 
1207  4  4  1 : 0 0 0 0 0 1 0 0 1 0 0 0 0 0 0 1 1 0 0 0 0 
1207  4  4  2 : 0 0 0 0 0 1 0 0 1 0 0 0 1 1 0 0 0 0 0 0 0 
1207  4  4  3 : 0 0 0 1 0 0 0 0 0 0 1 0 0 0 0 1 1 0 0 0 0 
1207  4  4  4 : 0 0 0 1 0 0 0 0 0 0 1 0 1 1 0 0 0 0 0 0 0 
1208  4  2  1 : 0 0 0 0 0 1 0 0 1 0 0 1 0 0 0 0 0 0 0 0 1 
1208  4  2  2 : 0 0 0 1 0 0 0 0 0 0 1 1 0 0 0 0 0 0 0 0 1 
1209  4  2  1 : 0 0 0 0 0 1 0 0 1 0 0 1 0 0 0 0 0 0 0 1 0 
1209  4  2  2 : 0 0 0 1 0 0 0 0 0 0 1 1 0 0 0 0 0 0 0 1 0 
1210  4  2  1 : 0 0 0 0 0 1 0 0 1 0 0 1 0 0 0 0 0 0 1 0 0 
1210  4  2  2 : 0 0 0 1 0 0 0 0 0 0 1 1 0 0 0 0 0 0 1 0 0 
1211  4  4  1 : 0 0 0 0 0 1 0 0 1 0 0 1 0 0 0 0 0 1 0 0 0 
1211  4  4  2 : 0 0 0 0 0 1 0 0 1 0 0 1 0 0 1 0 0 0 0 0 0 
1211  4  4  3 : 0 0 0 1 0 0 0 0 0 0 1 1 0 0 0 0 0 1 0 0 0 
1211  4  4  4 : 0 0 0 1 0 0 0 0 0 0 1 1 0 0 1 0 0 0 0 0 0 
1212  4  4  1 : 0 0 0 0 0 1 0 0 1 0 0 1 0 0 0 0 1 0 0 0 0 
1212  4  4  2 : 0 0 0 0 0 1 0 0 1 0 0 1 0 1 0 0 0 0 0 0 0 
1212  4  4  3 : 0 0 0 1 0 0 0 0 0 0 1 1 0 0 0 0 1 0 0 0 0 
1212  4  4  4 : 0 0 0 1 0 0 0 0 0 0 1 1 0 1 0 0 0 0 0 0 0 
1213  4  4  1 : 0 0 0 0 0 1 0 0 1 0 0 1 0 0 0 1 0 0 0 0 0 
1213  4  4  2 : 0 0 0 0 0 1 0 0 1 0 0 1 1 0 0 0 0 0 0 0 0 
1213  4  4  3 : 0 0 0 1 0 0 0 0 0 0 1 1 0 0 0 1 0 0 0 0 0 
1213  4  4  4 : 0 0 0 1 0 0 0 0 0 0 1 1 1 0 0 0 0 0 0 0 0 
1214  4  2  1 : 0 0 0 0 1 0 0 0 1 0 0 0 0 0 0 0 0 0 0 1 1 
1214  4  2  2 : 0 0 0 1 0 0 0 0 0 1 0 0 0 0 0 0 0 0 0 1 1 
1215  4  2  1 : 0 0 0 0 1 0 0 0 1 0 0 0 0 0 0 0 0 0 1 0 1 
1215  4  2  2 : 0 0 0 1 0 0 0 0 0 1 0 0 0 0 0 0 0 0 1 0 1 
1216  4  2  1 : 0 0 0 0 1 0 0 0 1 0 0 0 0 0 0 0 0 0 1 1 0 
1216  4  2  2 : 0 0 0 1 0 0 0 0 0 1 0 0 0 0 0 0 0 0 1 1 0 
1217  4  4  1 : 0 0 0 0 1 0 0 0 1 0 0 0 0 0 0 0 0 1 0 0 1 
1217  4  4  2 : 0 0 0 0 1 0 0 0 1 0 0 0 0 0 1 0 0 0 0 0 1 
1217  4  4  3 : 0 0 0 1 0 0 0 0 0 1 0 0 0 0 0 0 0 1 0 0 1 
1217  4  4  4 : 0 0 0 1 0 0 0 0 0 1 0 0 0 0 1 0 0 0 0 0 1 
1218  4  4  1 : 0 0 0 0 1 0 0 0 1 0 0 0 0 0 0 0 0 1 0 1 0 
1218  4  4  2 : 0 0 0 0 1 0 0 0 1 0 0 0 0 0 1 0 0 0 0 1 0 
1218  4  4  3 : 0 0 0 1 0 0 0 0 0 1 0 0 0 0 0 0 0 1 0 1 0 
1218  4  4  4 : 0 0 0 1 0 0 0 0 0 1 0 0 0 0 1 0 0 0 0 1 0 
1219  4  4  1 : 0 0 0 0 1 0 0 0 1 0 0 0 0 0 0 0 0 1 1 0 0 
1219  4  4  2 : 0 0 0 0 1 0 0 0 1 0 0 0 0 0 1 0 0 0 1 0 0 
1219  4  4  3 : 0 0 0 1 0 0 0 0 0 1 0 0 0 0 0 0 0 1 1 0 0 
1219  4  4  4 : 0 0 0 1 0 0 0 0 0 1 0 0 0 0 1 0 0 0 1 0 0 
1220  4  2  1 : 0 0 0 0 1 0 0 0 1 0 0 0 0 0 1 0 0 1 0 0 0 
1220  4  2  2 : 0 0 0 1 0 0 0 0 0 1 0 0 0 0 1 0 0 1 0 0 0 
1221  4  4  1 : 0 0 0 0 1 0 0 0 1 0 0 0 0 0 0 0 1 0 0 0 1 
1221  4  4  2 : 0 0 0 0 1 0 0 0 1 0 0 0 0 1 0 0 0 0 0 0 1 
1221  4  4  3 : 0 0 0 1 0 0 0 0 0 1 0 0 0 0 0 0 1 0 0 0 1 
1221  4  4  4 : 0 0 0 1 0 0 0 0 0 1 0 0 0 1 0 0 0 0 0 0 1 
1222  4  4  1 : 0 0 0 0 1 0 0 0 1 0 0 0 0 0 0 0 1 0 0 1 0 
1222  4  4  2 : 0 0 0 0 1 0 0 0 1 0 0 0 0 1 0 0 0 0 0 1 0 
1222  4  4  3 : 0 0 0 1 0 0 0 0 0 1 0 0 0 0 0 0 1 0 0 1 0 
1222  4  4  4 : 0 0 0 1 0 0 0 0 0 1 0 0 0 1 0 0 0 0 0 1 0 
1223  4  4  1 : 0 0 0 0 1 0 0 0 1 0 0 0 0 0 0 0 1 0 1 0 0 
1223  4  4  2 : 0 0 0 0 1 0 0 0 1 0 0 0 0 1 0 0 0 0 1 0 0 
1223  4  4  3 : 0 0 0 1 0 0 0 0 0 1 0 0 0 0 0 0 1 0 1 0 0 
1223  4  4  4 : 0 0 0 1 0 0 0 0 0 1 0 0 0 1 0 0 0 0 1 0 0 
1224  4  4  1 : 0 0 0 0 1 0 0 0 1 0 0 0 0 0 1 0 1 0 0 0 0 
1224  4  4  2 : 0 0 0 0 1 0 0 0 1 0 0 0 0 1 0 0 0 1 0 0 0 
1224  4  4  3 : 0 0 0 1 0 0 0 0 0 1 0 0 0 0 1 0 1 0 0 0 0 
1224  4  4  4 : 0 0 0 1 0 0 0 0 0 1 0 0 0 1 0 0 0 1 0 0 0 
1225  4  2  1 : 0 0 0 0 1 0 0 0 1 0 0 0 0 1 0 0 1 0 0 0 0 
1225  4  2  2 : 0 0 0 1 0 0 0 0 0 1 0 0 0 1 0 0 1 0 0 0 0 
1226  4  4  1 : 0 0 0 0 1 0 0 0 1 0 0 0 0 0 0 0 1 1 0 0 0 
1226  4  4  2 : 0 0 0 0 1 0 0 0 1 0 0 0 0 1 1 0 0 0 0 0 0 
1226  4  4  3 : 0 0 0 1 0 0 0 0 0 1 0 0 0 0 0 0 1 1 0 0 0 
1226  4  4  4 : 0 0 0 1 0 0 0 0 0 1 0 0 0 1 1 0 0 0 0 0 0 
1227  4  4  1 : 0 0 0 0 1 0 0 0 1 0 0 0 0 0 0 1 0 0 0 0 1 
1227  4  4  2 : 0 0 0 0 1 0 0 0 1 0 0 0 1 0 0 0 0 0 0 0 1 
1227  4  4  3 : 0 0 0 1 0 0 0 0 0 1 0 0 0 0 0 1 0 0 0 0 1 
1227  4  4  4 : 0 0 0 1 0 0 0 0 0 1 0 0 1 0 0 0 0 0 0 0 1 
1228  4  4  1 : 0 0 0 0 1 0 0 0 1 0 0 0 0 0 0 1 0 0 0 1 0 
1228  4  4  2 : 0 0 0 0 1 0 0 0 1 0 0 0 1 0 0 0 0 0 0 1 0 
1228  4  4  3 : 0 0 0 1 0 0 0 0 0 1 0 0 0 0 0 1 0 0 0 1 0 
1228  4  4  4 : 0 0 0 1 0 0 0 0 0 1 0 0 1 0 0 0 0 0 0 1 0 
1229  4  4  1 : 0 0 0 0 1 0 0 0 1 0 0 0 0 0 0 1 0 0 1 0 0 
1229  4  4  2 : 0 0 0 0 1 0 0 0 1 0 0 0 1 0 0 0 0 0 1 0 0 
1229  4  4  3 : 0 0 0 1 0 0 0 0 0 1 0 0 0 0 0 1 0 0 1 0 0 
1229  4  4  4 : 0 0 0 1 0 0 0 0 0 1 0 0 1 0 0 0 0 0 1 0 0 
1230  4  4  1 : 0 0 0 0 1 0 0 0 1 0 0 0 0 0 1 1 0 0 0 0 0 
1230  4  4  2 : 0 0 0 0 1 0 0 0 1 0 0 0 1 0 0 0 0 1 0 0 0 
1230  4  4  3 : 0 0 0 1 0 0 0 0 0 1 0 0 0 0 1 1 0 0 0 0 0 
1230  4  4  4 : 0 0 0 1 0 0 0 0 0 1 0 0 1 0 0 0 0 1 0 0 0 
1231  4  4  1 : 0 0 0 0 1 0 0 0 1 0 0 0 0 1 0 1 0 0 0 0 0 
1231  4  4  2 : 0 0 0 0 1 0 0 0 1 0 0 0 1 0 0 0 1 0 0 0 0 
1231  4  4  3 : 0 0 0 1 0 0 0 0 0 1 0 0 0 1 0 1 0 0 0 0 0 
1231  4  4  4 : 0 0 0 1 0 0 0 0 0 1 0 0 1 0 0 0 1 0 0 0 0 
1232  4  2  1 : 0 0 0 0 1 0 0 0 1 0 0 0 1 0 0 1 0 0 0 0 0 
1232  4  2  2 : 0 0 0 1 0 0 0 0 0 1 0 0 1 0 0 1 0 0 0 0 0 
1233  4  4  1 : 0 0 0 0 1 0 0 0 1 0 0 0 0 0 0 1 0 1 0 0 0 
1233  4  4  2 : 0 0 0 0 1 0 0 0 1 0 0 0 1 0 1 0 0 0 0 0 0 
1233  4  4  3 : 0 0 0 1 0 0 0 0 0 1 0 0 0 0 0 1 0 1 0 0 0 
1233  4  4  4 : 0 0 0 1 0 0 0 0 0 1 0 0 1 0 1 0 0 0 0 0 0 
1234  4  4  1 : 0 0 0 0 1 0 0 0 1 0 0 0 0 0 0 1 1 0 0 0 0 
1234  4  4  2 : 0 0 0 0 1 0 0 0 1 0 0 0 1 1 0 0 0 0 0 0 0 
1234  4  4  3 : 0 0 0 1 0 0 0 0 0 1 0 0 0 0 0 1 1 0 0 0 0 
1234  4  4  4 : 0 0 0 1 0 0 0 0 0 1 0 0 1 1 0 0 0 0 0 0 0 
1235  4  2  1 : 0 0 0 0 1 0 0 0 1 0 0 1 0 0 0 0 0 0 0 0 1 
1235  4  2  2 : 0 0 0 1 0 0 0 0 0 1 0 1 0 0 0 0 0 0 0 0 1 
1236  4  2  1 : 0 0 0 0 1 0 0 0 1 0 0 1 0 0 0 0 0 0 0 1 0 
1236  4  2  2 : 0 0 0 1 0 0 0 0 0 1 0 1 0 0 0 0 0 0 0 1 0 
1237  4  2  1 : 0 0 0 0 1 0 0 0 1 0 0 1 0 0 0 0 0 0 1 0 0 
1237  4  2  2 : 0 0 0 1 0 0 0 0 0 1 0 1 0 0 0 0 0 0 1 0 0 
1238  4  4  1 : 0 0 0 0 1 0 0 0 1 0 0 1 0 0 0 0 0 1 0 0 0 
1238  4  4  2 : 0 0 0 0 1 0 0 0 1 0 0 1 0 0 1 0 0 0 0 0 0 
1238  4  4  3 : 0 0 0 1 0 0 0 0 0 1 0 1 0 0 0 0 0 1 0 0 0 
1238  4  4  4 : 0 0 0 1 0 0 0 0 0 1 0 1 0 0 1 0 0 0 0 0 0 
1239  4  4  1 : 0 0 0 0 1 0 0 0 1 0 0 1 0 0 0 0 1 0 0 0 0 
1239  4  4  2 : 0 0 0 0 1 0 0 0 1 0 0 1 0 1 0 0 0 0 0 0 0 
1239  4  4  3 : 0 0 0 1 0 0 0 0 0 1 0 1 0 0 0 0 1 0 0 0 0 
1239  4  4  4 : 0 0 0 1 0 0 0 0 0 1 0 1 0 1 0 0 0 0 0 0 0 
1240  4  4  1 : 0 0 0 0 1 0 0 0 1 0 0 1 0 0 0 1 0 0 0 0 0 
1240  4  4  2 : 0 0 0 0 1 0 0 0 1 0 0 1 1 0 0 0 0 0 0 0 0 
1240  4  4  3 : 0 0 0 1 0 0 0 0 0 1 0 1 0 0 0 1 0 0 0 0 0 
1240  4  4  4 : 0 0 0 1 0 0 0 0 0 1 0 1 1 0 0 0 0 0 0 0 0 
1241  4  2  1 : 0 0 0 0 1 1 0 0 1 0 0 0 0 0 0 0 0 0 0 0 1 
1241  4  2  2 : 0 0 0 1 0 0 0 0 0 1 1 0 0 0 0 0 0 0 0 0 1 
1242  4  2  1 : 0 0 0 0 1 1 0 0 1 0 0 0 0 0 0 0 0 0 0 1 0 
1242  4  2  2 : 0 0 0 1 0 0 0 0 0 1 1 0 0 0 0 0 0 0 0 1 0 
1243  4  2  1 : 0 0 0 0 1 1 0 0 1 0 0 0 0 0 0 0 0 0 1 0 0 
1243  4  2  2 : 0 0 0 1 0 0 0 0 0 1 1 0 0 0 0 0 0 0 1 0 0 
1244  4  4  1 : 0 0 0 0 1 1 0 0 1 0 0 0 0 0 0 0 0 1 0 0 0 
1244  4  4  2 : 0 0 0 0 1 1 0 0 1 0 0 0 0 0 1 0 0 0 0 0 0 
1244  4  4  3 : 0 0 0 1 0 0 0 0 0 1 1 0 0 0 0 0 0 1 0 0 0 
1244  4  4  4 : 0 0 0 1 0 0 0 0 0 1 1 0 0 0 1 0 0 0 0 0 0 
1245  4  4  1 : 0 0 0 0 1 1 0 0 1 0 0 0 0 0 0 0 1 0 0 0 0 
1245  4  4  2 : 0 0 0 0 1 1 0 0 1 0 0 0 0 1 0 0 0 0 0 0 0 
1245  4  4  3 : 0 0 0 1 0 0 0 0 0 1 1 0 0 0 0 0 1 0 0 0 0 
1245  4  4  4 : 0 0 0 1 0 0 0 0 0 1 1 0 0 1 0 0 0 0 0 0 0 
1246  4  4  1 : 0 0 0 0 1 1 0 0 1 0 0 0 0 0 0 1 0 0 0 0 0 
1246  4  4  2 : 0 0 0 0 1 1 0 0 1 0 0 0 1 0 0 0 0 0 0 0 0 
1246  4  4  3 : 0 0 0 1 0 0 0 0 0 1 1 0 0 0 0 1 0 0 0 0 0 
1246  4  4  4 : 0 0 0 1 0 0 0 0 0 1 1 0 1 0 0 0 0 0 0 0 0 
1247  4  2  1 : 0 0 0 0 1 1 0 0 1 0 0 1 0 0 0 0 0 0 0 0 0 
1247  4  2  2 : 0 0 0 1 0 0 0 0 0 1 1 1 0 0 0 0 0 0 0 0 0 
1248  4  1  1 : 0 0 0 1 0 0 0 0 1 0 0 0 0 0 0 0 0 0 0 1 1 
1249  4  1  1 : 0 0 0 1 0 0 0 0 1 0 0 0 0 0 0 0 0 0 1 0 1 
1250  4  1  1 : 0 0 0 1 0 0 0 0 1 0 0 0 0 0 0 0 0 0 1 1 0 
1251  4  2  1 : 0 0 0 1 0 0 0 0 1 0 0 0 0 0 0 0 0 1 0 0 1 
1251  4  2  2 : 0 0 0 1 0 0 0 0 1 0 0 0 0 0 1 0 0 0 0 0 1 
1252  4  2  1 : 0 0 0 1 0 0 0 0 1 0 0 0 0 0 0 0 0 1 0 1 0 
1252  4  2  2 : 0 0 0 1 0 0 0 0 1 0 0 0 0 0 1 0 0 0 0 1 0 
1253  4  2  1 : 0 0 0 1 0 0 0 0 1 0 0 0 0 0 0 0 0 1 1 0 0 
1253  4  2  2 : 0 0 0 1 0 0 0 0 1 0 0 0 0 0 1 0 0 0 1 0 0 
1254  4  1  1 : 0 0 0 1 0 0 0 0 1 0 0 0 0 0 1 0 0 1 0 0 0 
1255  4  2  1 : 0 0 0 1 0 0 0 0 1 0 0 0 0 0 0 0 1 0 0 0 1 
1255  4  2  2 : 0 0 0 1 0 0 0 0 1 0 0 0 0 1 0 0 0 0 0 0 1 
1256  4  2  1 : 0 0 0 1 0 0 0 0 1 0 0 0 0 0 0 0 1 0 0 1 0 
1256  4  2  2 : 0 0 0 1 0 0 0 0 1 0 0 0 0 1 0 0 0 0 0 1 0 
1257  4  2  1 : 0 0 0 1 0 0 0 0 1 0 0 0 0 0 0 0 1 0 1 0 0 
1257  4  2  2 : 0 0 0 1 0 0 0 0 1 0 0 0 0 1 0 0 0 0 1 0 0 
1258  4  2  1 : 0 0 0 1 0 0 0 0 1 0 0 0 0 0 1 0 1 0 0 0 0 
1258  4  2  2 : 0 0 0 1 0 0 0 0 1 0 0 0 0 1 0 0 0 1 0 0 0 
1259  4  1  1 : 0 0 0 1 0 0 0 0 1 0 0 0 0 1 0 0 1 0 0 0 0 
1260  4  2  1 : 0 0 0 1 0 0 0 0 1 0 0 0 0 0 0 0 1 1 0 0 0 
1260  4  2  2 : 0 0 0 1 0 0 0 0 1 0 0 0 0 1 1 0 0 0 0 0 0 
1261  4  2  1 : 0 0 0 1 0 0 0 0 1 0 0 0 0 0 0 1 0 0 0 0 1 
1261  4  2  2 : 0 0 0 1 0 0 0 0 1 0 0 0 1 0 0 0 0 0 0 0 1 
1262  4  2  1 : 0 0 0 1 0 0 0 0 1 0 0 0 0 0 0 1 0 0 0 1 0 
1262  4  2  2 : 0 0 0 1 0 0 0 0 1 0 0 0 1 0 0 0 0 0 0 1 0 
1263  4  2  1 : 0 0 0 1 0 0 0 0 1 0 0 0 0 0 0 1 0 0 1 0 0 
1263  4  2  2 : 0 0 0 1 0 0 0 0 1 0 0 0 1 0 0 0 0 0 1 0 0 
1264  4  2  1 : 0 0 0 1 0 0 0 0 1 0 0 0 0 0 1 1 0 0 0 0 0 
1264  4  2  2 : 0 0 0 1 0 0 0 0 1 0 0 0 1 0 0 0 0 1 0 0 0 
1265  4  2  1 : 0 0 0 1 0 0 0 0 1 0 0 0 0 1 0 1 0 0 0 0 0 
1265  4  2  2 : 0 0 0 1 0 0 0 0 1 0 0 0 1 0 0 0 1 0 0 0 0 
1266  4  1  1 : 0 0 0 1 0 0 0 0 1 0 0 0 1 0 0 1 0 0 0 0 0 
1267  4  2  1 : 0 0 0 1 0 0 0 0 1 0 0 0 0 0 0 1 0 1 0 0 0 
1267  4  2  2 : 0 0 0 1 0 0 0 0 1 0 0 0 1 0 1 0 0 0 0 0 0 
1268  4  2  1 : 0 0 0 1 0 0 0 0 1 0 0 0 0 0 0 1 1 0 0 0 0 
1268  4  2  2 : 0 0 0 1 0 0 0 0 1 0 0 0 1 1 0 0 0 0 0 0 0 
1269  4  1  1 : 0 0 0 1 0 0 0 0 1 0 0 1 0 0 0 0 0 0 0 0 1 
1270  4  1  1 : 0 0 0 1 0 0 0 0 1 0 0 1 0 0 0 0 0 0 0 1 0 
1271  4  1  1 : 0 0 0 1 0 0 0 0 1 0 0 1 0 0 0 0 0 0 1 0 0 
1272  4  2  1 : 0 0 0 1 0 0 0 0 1 0 0 1 0 0 0 0 0 1 0 0 0 
1272  4  2  2 : 0 0 0 1 0 0 0 0 1 0 0 1 0 0 1 0 0 0 0 0 0 
1273  4  2  1 : 0 0 0 1 0 0 0 0 1 0 0 1 0 0 0 0 1 0 0 0 0 
1273  4  2  2 : 0 0 0 1 0 0 0 0 1 0 0 1 0 1 0 0 0 0 0 0 0 
1274  4  2  1 : 0 0 0 1 0 0 0 0 1 0 0 1 0 0 0 1 0 0 0 0 0 
1274  4  2  2 : 0 0 0 1 0 0 0 0 1 0 0 1 1 0 0 0 0 0 0 0 0 
1275  4  2  1 : 0 0 0 0 0 0 0 0 1 0 1 0 0 0 0 0 0 0 0 1 1 
1275  4  2  2 : 0 0 0 1 0 1 0 0 0 0 0 0 0 0 0 0 0 0 0 1 1 
1276  4  2  1 : 0 0 0 0 0 0 0 0 1 0 1 0 0 0 0 0 0 0 1 0 1 
1276  4  2  2 : 0 0 0 1 0 1 0 0 0 0 0 0 0 0 0 0 0 0 1 0 1 
1277  4  2  1 : 0 0 0 0 0 0 0 0 1 0 1 0 0 0 0 0 0 0 1 1 0 
1277  4  2  2 : 0 0 0 1 0 1 0 0 0 0 0 0 0 0 0 0 0 0 1 1 0 
1278  4  4  1 : 0 0 0 0 0 0 0 0 1 0 1 0 0 0 0 0 0 1 0 0 1 
1278  4  4  2 : 0 0 0 0 0 0 0 0 1 0 1 0 0 0 1 0 0 0 0 0 1 
1278  4  4  3 : 0 0 0 1 0 1 0 0 0 0 0 0 0 0 0 0 0 1 0 0 1 
1278  4  4  4 : 0 0 0 1 0 1 0 0 0 0 0 0 0 0 1 0 0 0 0 0 1 
1279  4  4  1 : 0 0 0 0 0 0 0 0 1 0 1 0 0 0 0 0 0 1 0 1 0 
1279  4  4  2 : 0 0 0 0 0 0 0 0 1 0 1 0 0 0 1 0 0 0 0 1 0 
1279  4  4  3 : 0 0 0 1 0 1 0 0 0 0 0 0 0 0 0 0 0 1 0 1 0 
1279  4  4  4 : 0 0 0 1 0 1 0 0 0 0 0 0 0 0 1 0 0 0 0 1 0 
1280  4  4  1 : 0 0 0 0 0 0 0 0 1 0 1 0 0 0 0 0 0 1 1 0 0 
1280  4  4  2 : 0 0 0 0 0 0 0 0 1 0 1 0 0 0 1 0 0 0 1 0 0 
1280  4  4  3 : 0 0 0 1 0 1 0 0 0 0 0 0 0 0 0 0 0 1 1 0 0 
1280  4  4  4 : 0 0 0 1 0 1 0 0 0 0 0 0 0 0 1 0 0 0 1 0 0 
1281  4  2  1 : 0 0 0 0 0 0 0 0 1 0 1 0 0 0 1 0 0 1 0 0 0 
1281  4  2  2 : 0 0 0 1 0 1 0 0 0 0 0 0 0 0 1 0 0 1 0 0 0 
1282  4  4  1 : 0 0 0 0 0 0 0 0 1 0 1 0 0 0 0 0 1 0 0 0 1 
1282  4  4  2 : 0 0 0 0 0 0 0 0 1 0 1 0 0 1 0 0 0 0 0 0 1 
1282  4  4  3 : 0 0 0 1 0 1 0 0 0 0 0 0 0 0 0 0 1 0 0 0 1 
1282  4  4  4 : 0 0 0 1 0 1 0 0 0 0 0 0 0 1 0 0 0 0 0 0 1 
1283  4  4  1 : 0 0 0 0 0 0 0 0 1 0 1 0 0 0 0 0 1 0 0 1 0 
1283  4  4  2 : 0 0 0 0 0 0 0 0 1 0 1 0 0 1 0 0 0 0 0 1 0 
1283  4  4  3 : 0 0 0 1 0 1 0 0 0 0 0 0 0 0 0 0 1 0 0 1 0 
1283  4  4  4 : 0 0 0 1 0 1 0 0 0 0 0 0 0 1 0 0 0 0 0 1 0 
1284  4  4  1 : 0 0 0 0 0 0 0 0 1 0 1 0 0 0 0 0 1 0 1 0 0 
1284  4  4  2 : 0 0 0 0 0 0 0 0 1 0 1 0 0 1 0 0 0 0 1 0 0 
1284  4  4  3 : 0 0 0 1 0 1 0 0 0 0 0 0 0 0 0 0 1 0 1 0 0 
1284  4  4  4 : 0 0 0 1 0 1 0 0 0 0 0 0 0 1 0 0 0 0 1 0 0 
1285  4  4  1 : 0 0 0 0 0 0 0 0 1 0 1 0 0 0 1 0 1 0 0 0 0 
1285  4  4  2 : 0 0 0 0 0 0 0 0 1 0 1 0 0 1 0 0 0 1 0 0 0 
1285  4  4  3 : 0 0 0 1 0 1 0 0 0 0 0 0 0 0 1 0 1 0 0 0 0 
1285  4  4  4 : 0 0 0 1 0 1 0 0 0 0 0 0 0 1 0 0 0 1 0 0 0 
1286  4  2  1 : 0 0 0 0 0 0 0 0 1 0 1 0 0 1 0 0 1 0 0 0 0 
1286  4  2  2 : 0 0 0 1 0 1 0 0 0 0 0 0 0 1 0 0 1 0 0 0 0 
1287  4  4  1 : 0 0 0 0 0 0 0 0 1 0 1 0 0 0 0 0 1 1 0 0 0 
1287  4  4  2 : 0 0 0 0 0 0 0 0 1 0 1 0 0 1 1 0 0 0 0 0 0 
1287  4  4  3 : 0 0 0 1 0 1 0 0 0 0 0 0 0 0 0 0 1 1 0 0 0 
1287  4  4  4 : 0 0 0 1 0 1 0 0 0 0 0 0 0 1 1 0 0 0 0 0 0 
1288  4  4  1 : 0 0 0 0 0 0 0 0 1 0 1 0 0 0 0 1 0 0 0 0 1 
1288  4  4  2 : 0 0 0 0 0 0 0 0 1 0 1 0 1 0 0 0 0 0 0 0 1 
1288  4  4  3 : 0 0 0 1 0 1 0 0 0 0 0 0 0 0 0 1 0 0 0 0 1 
1288  4  4  4 : 0 0 0 1 0 1 0 0 0 0 0 0 1 0 0 0 0 0 0 0 1 
1289  4  4  1 : 0 0 0 0 0 0 0 0 1 0 1 0 0 0 0 1 0 0 0 1 0 
1289  4  4  2 : 0 0 0 0 0 0 0 0 1 0 1 0 1 0 0 0 0 0 0 1 0 
1289  4  4  3 : 0 0 0 1 0 1 0 0 0 0 0 0 0 0 0 1 0 0 0 1 0 
1289  4  4  4 : 0 0 0 1 0 1 0 0 0 0 0 0 1 0 0 0 0 0 0 1 0 
1290  4  4  1 : 0 0 0 0 0 0 0 0 1 0 1 0 0 0 0 1 0 0 1 0 0 
1290  4  4  2 : 0 0 0 0 0 0 0 0 1 0 1 0 1 0 0 0 0 0 1 0 0 
1290  4  4  3 : 0 0 0 1 0 1 0 0 0 0 0 0 0 0 0 1 0 0 1 0 0 
1290  4  4  4 : 0 0 0 1 0 1 0 0 0 0 0 0 1 0 0 0 0 0 1 0 0 
1291  4  4  1 : 0 0 0 0 0 0 0 0 1 0 1 0 0 0 1 1 0 0 0 0 0 
1291  4  4  2 : 0 0 0 0 0 0 0 0 1 0 1 0 1 0 0 0 0 1 0 0 0 
1291  4  4  3 : 0 0 0 1 0 1 0 0 0 0 0 0 0 0 1 1 0 0 0 0 0 
1291  4  4  4 : 0 0 0 1 0 1 0 0 0 0 0 0 1 0 0 0 0 1 0 0 0 
1292  4  4  1 : 0 0 0 0 0 0 0 0 1 0 1 0 0 1 0 1 0 0 0 0 0 
1292  4  4  2 : 0 0 0 0 0 0 0 0 1 0 1 0 1 0 0 0 1 0 0 0 0 
1292  4  4  3 : 0 0 0 1 0 1 0 0 0 0 0 0 0 1 0 1 0 0 0 0 0 
1292  4  4  4 : 0 0 0 1 0 1 0 0 0 0 0 0 1 0 0 0 1 0 0 0 0 
1293  4  2  1 : 0 0 0 0 0 0 0 0 1 0 1 0 1 0 0 1 0 0 0 0 0 
1293  4  2  2 : 0 0 0 1 0 1 0 0 0 0 0 0 1 0 0 1 0 0 0 0 0 
1294  4  4  1 : 0 0 0 0 0 0 0 0 1 0 1 0 0 0 0 1 0 1 0 0 0 
1294  4  4  2 : 0 0 0 0 0 0 0 0 1 0 1 0 1 0 1 0 0 0 0 0 0 
1294  4  4  3 : 0 0 0 1 0 1 0 0 0 0 0 0 0 0 0 1 0 1 0 0 0 
1294  4  4  4 : 0 0 0 1 0 1 0 0 0 0 0 0 1 0 1 0 0 0 0 0 0 
1295  4  4  1 : 0 0 0 0 0 0 0 0 1 0 1 0 0 0 0 1 1 0 0 0 0 
1295  4  4  2 : 0 0 0 0 0 0 0 0 1 0 1 0 1 1 0 0 0 0 0 0 0 
1295  4  4  3 : 0 0 0 1 0 1 0 0 0 0 0 0 0 0 0 1 1 0 0 0 0 
1295  4  4  4 : 0 0 0 1 0 1 0 0 0 0 0 0 1 1 0 0 0 0 0 0 0 
1296  4  2  1 : 0 0 0 0 0 0 0 0 1 0 1 1 0 0 0 0 0 0 0 0 1 
1296  4  2  2 : 0 0 0 1 0 1 0 0 0 0 0 1 0 0 0 0 0 0 0 0 1 
1297  4  2  1 : 0 0 0 0 0 0 0 0 1 0 1 1 0 0 0 0 0 0 0 1 0 
1297  4  2  2 : 0 0 0 1 0 1 0 0 0 0 0 1 0 0 0 0 0 0 0 1 0 
1298  4  2  1 : 0 0 0 0 0 0 0 0 1 0 1 1 0 0 0 0 0 0 1 0 0 
1298  4  2  2 : 0 0 0 1 0 1 0 0 0 0 0 1 0 0 0 0 0 0 1 0 0 
1299  4  4  1 : 0 0 0 0 0 0 0 0 1 0 1 1 0 0 0 0 0 1 0 0 0 
1299  4  4  2 : 0 0 0 0 0 0 0 0 1 0 1 1 0 0 1 0 0 0 0 0 0 
1299  4  4  3 : 0 0 0 1 0 1 0 0 0 0 0 1 0 0 0 0 0 1 0 0 0 
1299  4  4  4 : 0 0 0 1 0 1 0 0 0 0 0 1 0 0 1 0 0 0 0 0 0 
1300  4  4  1 : 0 0 0 0 0 0 0 0 1 0 1 1 0 0 0 0 1 0 0 0 0 
1300  4  4  2 : 0 0 0 0 0 0 0 0 1 0 1 1 0 1 0 0 0 0 0 0 0 
1300  4  4  3 : 0 0 0 1 0 1 0 0 0 0 0 1 0 0 0 0 1 0 0 0 0 
1300  4  4  4 : 0 0 0 1 0 1 0 0 0 0 0 1 0 1 0 0 0 0 0 0 0 
1301  4  4  1 : 0 0 0 0 0 0 0 0 1 0 1 1 0 0 0 1 0 0 0 0 0 
1301  4  4  2 : 0 0 0 0 0 0 0 0 1 0 1 1 1 0 0 0 0 0 0 0 0 
1301  4  4  3 : 0 0 0 1 0 1 0 0 0 0 0 1 0 0 0 1 0 0 0 0 0 
1301  4  4  4 : 0 0 0 1 0 1 0 0 0 0 0 1 1 0 0 0 0 0 0 0 0 
1302  4  2  1 : 0 0 0 0 0 1 0 0 1 0 1 0 0 0 0 0 0 0 0 0 1 
1302  4  2  2 : 0 0 0 1 0 1 0 0 0 0 1 0 0 0 0 0 0 0 0 0 1 
1303  4  2  1 : 0 0 0 0 0 1 0 0 1 0 1 0 0 0 0 0 0 0 0 1 0 
1303  4  2  2 : 0 0 0 1 0 1 0 0 0 0 1 0 0 0 0 0 0 0 0 1 0 
1304  4  2  1 : 0 0 0 0 0 1 0 0 1 0 1 0 0 0 0 0 0 0 1 0 0 
1304  4  2  2 : 0 0 0 1 0 1 0 0 0 0 1 0 0 0 0 0 0 0 1 0 0 
1305  4  4  1 : 0 0 0 0 0 1 0 0 1 0 1 0 0 0 0 0 0 1 0 0 0 
1305  4  4  2 : 0 0 0 0 0 1 0 0 1 0 1 0 0 0 1 0 0 0 0 0 0 
1305  4  4  3 : 0 0 0 1 0 1 0 0 0 0 1 0 0 0 0 0 0 1 0 0 0 
1305  4  4  4 : 0 0 0 1 0 1 0 0 0 0 1 0 0 0 1 0 0 0 0 0 0 
1306  4  4  1 : 0 0 0 0 0 1 0 0 1 0 1 0 0 0 0 0 1 0 0 0 0 
1306  4  4  2 : 0 0 0 0 0 1 0 0 1 0 1 0 0 1 0 0 0 0 0 0 0 
1306  4  4  3 : 0 0 0 1 0 1 0 0 0 0 1 0 0 0 0 0 1 0 0 0 0 
1306  4  4  4 : 0 0 0 1 0 1 0 0 0 0 1 0 0 1 0 0 0 0 0 0 0 
1307  4  4  1 : 0 0 0 0 0 1 0 0 1 0 1 0 0 0 0 1 0 0 0 0 0 
1307  4  4  2 : 0 0 0 0 0 1 0 0 1 0 1 0 1 0 0 0 0 0 0 0 0 
1307  4  4  3 : 0 0 0 1 0 1 0 0 0 0 1 0 0 0 0 1 0 0 0 0 0 
1307  4  4  4 : 0 0 0 1 0 1 0 0 0 0 1 0 1 0 0 0 0 0 0 0 0 
1308  4  2  1 : 0 0 0 0 0 1 0 0 1 0 1 1 0 0 0 0 0 0 0 0 0 
1308  4  2  2 : 0 0 0 1 0 1 0 0 0 0 1 1 0 0 0 0 0 0 0 0 0 
1309  4  2  1 : 0 0 0 0 1 0 0 0 1 0 1 0 0 0 0 0 0 0 0 0 1 
1309  4  2  2 : 0 0 0 1 0 1 0 0 0 1 0 0 0 0 0 0 0 0 0 0 1 
1310  4  2  1 : 0 0 0 0 1 0 0 0 1 0 1 0 0 0 0 0 0 0 0 1 0 
1310  4  2  2 : 0 0 0 1 0 1 0 0 0 1 0 0 0 0 0 0 0 0 0 1 0 
1311  4  2  1 : 0 0 0 0 1 0 0 0 1 0 1 0 0 0 0 0 0 0 1 0 0 
1311  4  2  2 : 0 0 0 1 0 1 0 0 0 1 0 0 0 0 0 0 0 0 1 0 0 
1312  4  4  1 : 0 0 0 0 1 0 0 0 1 0 1 0 0 0 0 0 0 1 0 0 0 
1312  4  4  2 : 0 0 0 0 1 0 0 0 1 0 1 0 0 0 1 0 0 0 0 0 0 
1312  4  4  3 : 0 0 0 1 0 1 0 0 0 1 0 0 0 0 0 0 0 1 0 0 0 
1312  4  4  4 : 0 0 0 1 0 1 0 0 0 1 0 0 0 0 1 0 0 0 0 0 0 
1313  4  4  1 : 0 0 0 0 1 0 0 0 1 0 1 0 0 0 0 0 1 0 0 0 0 
1313  4  4  2 : 0 0 0 0 1 0 0 0 1 0 1 0 0 1 0 0 0 0 0 0 0 
1313  4  4  3 : 0 0 0 1 0 1 0 0 0 1 0 0 0 0 0 0 1 0 0 0 0 
1313  4  4  4 : 0 0 0 1 0 1 0 0 0 1 0 0 0 1 0 0 0 0 0 0 0 
1314  4  4  1 : 0 0 0 0 1 0 0 0 1 0 1 0 0 0 0 1 0 0 0 0 0 
1314  4  4  2 : 0 0 0 0 1 0 0 0 1 0 1 0 1 0 0 0 0 0 0 0 0 
1314  4  4  3 : 0 0 0 1 0 1 0 0 0 1 0 0 0 0 0 1 0 0 0 0 0 
1314  4  4  4 : 0 0 0 1 0 1 0 0 0 1 0 0 1 0 0 0 0 0 0 0 0 
1315  4  2  1 : 0 0 0 0 1 0 0 0 1 0 1 1 0 0 0 0 0 0 0 0 0 
1315  4  2  2 : 0 0 0 1 0 1 0 0 0 1 0 1 0 0 0 0 0 0 0 0 0 
1316  4  2  1 : 0 0 0 0 1 1 0 0 1 0 1 0 0 0 0 0 0 0 0 0 0 
1316  4  2  2 : 0 0 0 1 0 1 0 0 0 1 1 0 0 0 0 0 0 0 0 0 0 
1317  4  2  1 : 0 0 0 1 0 0 0 0 1 0 1 0 0 0 0 0 0 0 0 0 1 
1317  4  2  2 : 0 0 0 1 0 1 0 0 1 0 0 0 0 0 0 0 0 0 0 0 1 
1318  4  2  1 : 0 0 0 1 0 0 0 0 1 0 1 0 0 0 0 0 0 0 0 1 0 
1318  4  2  2 : 0 0 0 1 0 1 0 0 1 0 0 0 0 0 0 0 0 0 0 1 0 
1319  4  2  1 : 0 0 0 1 0 0 0 0 1 0 1 0 0 0 0 0 0 0 1 0 0 
1319  4  2  2 : 0 0 0 1 0 1 0 0 1 0 0 0 0 0 0 0 0 0 1 0 0 
1320  4  4  1 : 0 0 0 1 0 0 0 0 1 0 1 0 0 0 0 0 0 1 0 0 0 
1320  4  4  2 : 0 0 0 1 0 0 0 0 1 0 1 0 0 0 1 0 0 0 0 0 0 
1320  4  4  3 : 0 0 0 1 0 1 0 0 1 0 0 0 0 0 0 0 0 1 0 0 0 
1320  4  4  4 : 0 0 0 1 0 1 0 0 1 0 0 0 0 0 1 0 0 0 0 0 0 
1321  4  4  1 : 0 0 0 1 0 0 0 0 1 0 1 0 0 0 0 0 1 0 0 0 0 
1321  4  4  2 : 0 0 0 1 0 0 0 0 1 0 1 0 0 1 0 0 0 0 0 0 0 
1321  4  4  3 : 0 0 0 1 0 1 0 0 1 0 0 0 0 0 0 0 1 0 0 0 0 
1321  4  4  4 : 0 0 0 1 0 1 0 0 1 0 0 0 0 1 0 0 0 0 0 0 0 
1322  4  4  1 : 0 0 0 1 0 0 0 0 1 0 1 0 0 0 0 1 0 0 0 0 0 
1322  4  4  2 : 0 0 0 1 0 0 0 0 1 0 1 0 1 0 0 0 0 0 0 0 0 
1322  4  4  3 : 0 0 0 1 0 1 0 0 1 0 0 0 0 0 0 1 0 0 0 0 0 
1322  4  4  4 : 0 0 0 1 0 1 0 0 1 0 0 0 1 0 0 0 0 0 0 0 0 
1323  4  2  1 : 0 0 0 1 0 0 0 0 1 0 1 1 0 0 0 0 0 0 0 0 0 
1323  4  2  2 : 0 0 0 1 0 1 0 0 1 0 0 1 0 0 0 0 0 0 0 0 0 
1324  4  1  1 : 0 0 0 1 0 1 0 0 1 0 1 0 0 0 0 0 0 0 0 0 0 
1325  4  2  1 : 0 0 0 0 0 0 0 0 1 1 0 0 0 0 0 0 0 0 0 1 1 
1325  4  2  2 : 0 0 0 1 1 0 0 0 0 0 0 0 0 0 0 0 0 0 0 1 1 
1326  4  2  1 : 0 0 0 0 0 0 0 0 1 1 0 0 0 0 0 0 0 0 1 0 1 
1326  4  2  2 : 0 0 0 1 1 0 0 0 0 0 0 0 0 0 0 0 0 0 1 0 1 
1327  4  2  1 : 0 0 0 0 0 0 0 0 1 1 0 0 0 0 0 0 0 0 1 1 0 
1327  4  2  2 : 0 0 0 1 1 0 0 0 0 0 0 0 0 0 0 0 0 0 1 1 0 
1328  4  4  1 : 0 0 0 0 0 0 0 0 1 1 0 0 0 0 0 0 0 1 0 0 1 
1328  4  4  2 : 0 0 0 0 0 0 0 0 1 1 0 0 0 0 1 0 0 0 0 0 1 
1328  4  4  3 : 0 0 0 1 1 0 0 0 0 0 0 0 0 0 0 0 0 1 0 0 1 
1328  4  4  4 : 0 0 0 1 1 0 0 0 0 0 0 0 0 0 1 0 0 0 0 0 1 
1329  4  4  1 : 0 0 0 0 0 0 0 0 1 1 0 0 0 0 0 0 0 1 0 1 0 
1329  4  4  2 : 0 0 0 0 0 0 0 0 1 1 0 0 0 0 1 0 0 0 0 1 0 
1329  4  4  3 : 0 0 0 1 1 0 0 0 0 0 0 0 0 0 0 0 0 1 0 1 0 
1329  4  4  4 : 0 0 0 1 1 0 0 0 0 0 0 0 0 0 1 0 0 0 0 1 0 
1330  4  4  1 : 0 0 0 0 0 0 0 0 1 1 0 0 0 0 0 0 0 1 1 0 0 
1330  4  4  2 : 0 0 0 0 0 0 0 0 1 1 0 0 0 0 1 0 0 0 1 0 0 
1330  4  4  3 : 0 0 0 1 1 0 0 0 0 0 0 0 0 0 0 0 0 1 1 0 0 
1330  4  4  4 : 0 0 0 1 1 0 0 0 0 0 0 0 0 0 1 0 0 0 1 0 0 
1331  4  2  1 : 0 0 0 0 0 0 0 0 1 1 0 0 0 0 1 0 0 1 0 0 0 
1331  4  2  2 : 0 0 0 1 1 0 0 0 0 0 0 0 0 0 1 0 0 1 0 0 0 
1332  4  4  1 : 0 0 0 0 0 0 0 0 1 1 0 0 0 0 0 0 1 0 0 0 1 
1332  4  4  2 : 0 0 0 0 0 0 0 0 1 1 0 0 0 1 0 0 0 0 0 0 1 
1332  4  4  3 : 0 0 0 1 1 0 0 0 0 0 0 0 0 0 0 0 1 0 0 0 1 
1332  4  4  4 : 0 0 0 1 1 0 0 0 0 0 0 0 0 1 0 0 0 0 0 0 1 
1333  4  4  1 : 0 0 0 0 0 0 0 0 1 1 0 0 0 0 0 0 1 0 0 1 0 
1333  4  4  2 : 0 0 0 0 0 0 0 0 1 1 0 0 0 1 0 0 0 0 0 1 0 
1333  4  4  3 : 0 0 0 1 1 0 0 0 0 0 0 0 0 0 0 0 1 0 0 1 0 
1333  4  4  4 : 0 0 0 1 1 0 0 0 0 0 0 0 0 1 0 0 0 0 0 1 0 
1334  4  4  1 : 0 0 0 0 0 0 0 0 1 1 0 0 0 0 0 0 1 0 1 0 0 
1334  4  4  2 : 0 0 0 0 0 0 0 0 1 1 0 0 0 1 0 0 0 0 1 0 0 
1334  4  4  3 : 0 0 0 1 1 0 0 0 0 0 0 0 0 0 0 0 1 0 1 0 0 
1334  4  4  4 : 0 0 0 1 1 0 0 0 0 0 0 0 0 1 0 0 0 0 1 0 0 
1335  4  4  1 : 0 0 0 0 0 0 0 0 1 1 0 0 0 0 1 0 1 0 0 0 0 
1335  4  4  2 : 0 0 0 0 0 0 0 0 1 1 0 0 0 1 0 0 0 1 0 0 0 
1335  4  4  3 : 0 0 0 1 1 0 0 0 0 0 0 0 0 0 1 0 1 0 0 0 0 
1335  4  4  4 : 0 0 0 1 1 0 0 0 0 0 0 0 0 1 0 0 0 1 0 0 0 
1336  4  2  1 : 0 0 0 0 0 0 0 0 1 1 0 0 0 1 0 0 1 0 0 0 0 
1336  4  2  2 : 0 0 0 1 1 0 0 0 0 0 0 0 0 1 0 0 1 0 0 0 0 
1337  4  4  1 : 0 0 0 0 0 0 0 0 1 1 0 0 0 0 0 0 1 1 0 0 0 
1337  4  4  2 : 0 0 0 0 0 0 0 0 1 1 0 0 0 1 1 0 0 0 0 0 0 
1337  4  4  3 : 0 0 0 1 1 0 0 0 0 0 0 0 0 0 0 0 1 1 0 0 0 
1337  4  4  4 : 0 0 0 1 1 0 0 0 0 0 0 0 0 1 1 0 0 0 0 0 0 
1338  4  4  1 : 0 0 0 0 0 0 0 0 1 1 0 0 0 0 0 1 0 0 0 0 1 
1338  4  4  2 : 0 0 0 0 0 0 0 0 1 1 0 0 1 0 0 0 0 0 0 0 1 
1338  4  4  3 : 0 0 0 1 1 0 0 0 0 0 0 0 0 0 0 1 0 0 0 0 1 
1338  4  4  4 : 0 0 0 1 1 0 0 0 0 0 0 0 1 0 0 0 0 0 0 0 1 
1339  4  4  1 : 0 0 0 0 0 0 0 0 1 1 0 0 0 0 0 1 0 0 0 1 0 
1339  4  4  2 : 0 0 0 0 0 0 0 0 1 1 0 0 1 0 0 0 0 0 0 1 0 
1339  4  4  3 : 0 0 0 1 1 0 0 0 0 0 0 0 0 0 0 1 0 0 0 1 0 
1339  4  4  4 : 0 0 0 1 1 0 0 0 0 0 0 0 1 0 0 0 0 0 0 1 0 
1340  4  4  1 : 0 0 0 0 0 0 0 0 1 1 0 0 0 0 0 1 0 0 1 0 0 
1340  4  4  2 : 0 0 0 0 0 0 0 0 1 1 0 0 1 0 0 0 0 0 1 0 0 
1340  4  4  3 : 0 0 0 1 1 0 0 0 0 0 0 0 0 0 0 1 0 0 1 0 0 
1340  4  4  4 : 0 0 0 1 1 0 0 0 0 0 0 0 1 0 0 0 0 0 1 0 0 
1341  4  4  1 : 0 0 0 0 0 0 0 0 1 1 0 0 0 0 1 1 0 0 0 0 0 
1341  4  4  2 : 0 0 0 0 0 0 0 0 1 1 0 0 1 0 0 0 0 1 0 0 0 
1341  4  4  3 : 0 0 0 1 1 0 0 0 0 0 0 0 0 0 1 1 0 0 0 0 0 
1341  4  4  4 : 0 0 0 1 1 0 0 0 0 0 0 0 1 0 0 0 0 1 0 0 0 
1342  4  4  1 : 0 0 0 0 0 0 0 0 1 1 0 0 0 1 0 1 0 0 0 0 0 
1342  4  4  2 : 0 0 0 0 0 0 0 0 1 1 0 0 1 0 0 0 1 0 0 0 0 
1342  4  4  3 : 0 0 0 1 1 0 0 0 0 0 0 0 0 1 0 1 0 0 0 0 0 
1342  4  4  4 : 0 0 0 1 1 0 0 0 0 0 0 0 1 0 0 0 1 0 0 0 0 
1343  4  2  1 : 0 0 0 0 0 0 0 0 1 1 0 0 1 0 0 1 0 0 0 0 0 
1343  4  2  2 : 0 0 0 1 1 0 0 0 0 0 0 0 1 0 0 1 0 0 0 0 0 
1344  4  4  1 : 0 0 0 0 0 0 0 0 1 1 0 0 0 0 0 1 0 1 0 0 0 
1344  4  4  2 : 0 0 0 0 0 0 0 0 1 1 0 0 1 0 1 0 0 0 0 0 0 
1344  4  4  3 : 0 0 0 1 1 0 0 0 0 0 0 0 0 0 0 1 0 1 0 0 0 
1344  4  4  4 : 0 0 0 1 1 0 0 0 0 0 0 0 1 0 1 0 0 0 0 0 0 
1345  4  4  1 : 0 0 0 0 0 0 0 0 1 1 0 0 0 0 0 1 1 0 0 0 0 
1345  4  4  2 : 0 0 0 0 0 0 0 0 1 1 0 0 1 1 0 0 0 0 0 0 0 
1345  4  4  3 : 0 0 0 1 1 0 0 0 0 0 0 0 0 0 0 1 1 0 0 0 0 
1345  4  4  4 : 0 0 0 1 1 0 0 0 0 0 0 0 1 1 0 0 0 0 0 0 0 
1346  4  2  1 : 0 0 0 0 0 0 0 0 1 1 0 1 0 0 0 0 0 0 0 0 1 
1346  4  2  2 : 0 0 0 1 1 0 0 0 0 0 0 1 0 0 0 0 0 0 0 0 1 
1347  4  2  1 : 0 0 0 0 0 0 0 0 1 1 0 1 0 0 0 0 0 0 0 1 0 
1347  4  2  2 : 0 0 0 1 1 0 0 0 0 0 0 1 0 0 0 0 0 0 0 1 0 
1348  4  2  1 : 0 0 0 0 0 0 0 0 1 1 0 1 0 0 0 0 0 0 1 0 0 
1348  4  2  2 : 0 0 0 1 1 0 0 0 0 0 0 1 0 0 0 0 0 0 1 0 0 
1349  4  4  1 : 0 0 0 0 0 0 0 0 1 1 0 1 0 0 0 0 0 1 0 0 0 
1349  4  4  2 : 0 0 0 0 0 0 0 0 1 1 0 1 0 0 1 0 0 0 0 0 0 
1349  4  4  3 : 0 0 0 1 1 0 0 0 0 0 0 1 0 0 0 0 0 1 0 0 0 
1349  4  4  4 : 0 0 0 1 1 0 0 0 0 0 0 1 0 0 1 0 0 0 0 0 0 
1350  4  4  1 : 0 0 0 0 0 0 0 0 1 1 0 1 0 0 0 0 1 0 0 0 0 
1350  4  4  2 : 0 0 0 0 0 0 0 0 1 1 0 1 0 1 0 0 0 0 0 0 0 
1350  4  4  3 : 0 0 0 1 1 0 0 0 0 0 0 1 0 0 0 0 1 0 0 0 0 
1350  4  4  4 : 0 0 0 1 1 0 0 0 0 0 0 1 0 1 0 0 0 0 0 0 0 
1351  4  4  1 : 0 0 0 0 0 0 0 0 1 1 0 1 0 0 0 1 0 0 0 0 0 
1351  4  4  2 : 0 0 0 0 0 0 0 0 1 1 0 1 1 0 0 0 0 0 0 0 0 
1351  4  4  3 : 0 0 0 1 1 0 0 0 0 0 0 1 0 0 0 1 0 0 0 0 0 
1351  4  4  4 : 0 0 0 1 1 0 0 0 0 0 0 1 1 0 0 0 0 0 0 0 0 
1352  4  2  1 : 0 0 0 0 0 1 0 0 1 1 0 0 0 0 0 0 0 0 0 0 1 
1352  4  2  2 : 0 0 0 1 1 0 0 0 0 0 1 0 0 0 0 0 0 0 0 0 1 
1353  4  2  1 : 0 0 0 0 0 1 0 0 1 1 0 0 0 0 0 0 0 0 0 1 0 
1353  4  2  2 : 0 0 0 1 1 0 0 0 0 0 1 0 0 0 0 0 0 0 0 1 0 
1354  4  2  1 : 0 0 0 0 0 1 0 0 1 1 0 0 0 0 0 0 0 0 1 0 0 
1354  4  2  2 : 0 0 0 1 1 0 0 0 0 0 1 0 0 0 0 0 0 0 1 0 0 
1355  4  4  1 : 0 0 0 0 0 1 0 0 1 1 0 0 0 0 0 0 0 1 0 0 0 
1355  4  4  2 : 0 0 0 0 0 1 0 0 1 1 0 0 0 0 1 0 0 0 0 0 0 
1355  4  4  3 : 0 0 0 1 1 0 0 0 0 0 1 0 0 0 0 0 0 1 0 0 0 
1355  4  4  4 : 0 0 0 1 1 0 0 0 0 0 1 0 0 0 1 0 0 0 0 0 0 
1356  4  4  1 : 0 0 0 0 0 1 0 0 1 1 0 0 0 0 0 0 1 0 0 0 0 
1356  4  4  2 : 0 0 0 0 0 1 0 0 1 1 0 0 0 1 0 0 0 0 0 0 0 
1356  4  4  3 : 0 0 0 1 1 0 0 0 0 0 1 0 0 0 0 0 1 0 0 0 0 
1356  4  4  4 : 0 0 0 1 1 0 0 0 0 0 1 0 0 1 0 0 0 0 0 0 0 
1357  4  4  1 : 0 0 0 0 0 1 0 0 1 1 0 0 0 0 0 1 0 0 0 0 0 
1357  4  4  2 : 0 0 0 0 0 1 0 0 1 1 0 0 1 0 0 0 0 0 0 0 0 
1357  4  4  3 : 0 0 0 1 1 0 0 0 0 0 1 0 0 0 0 1 0 0 0 0 0 
1357  4  4  4 : 0 0 0 1 1 0 0 0 0 0 1 0 1 0 0 0 0 0 0 0 0 
1358  4  2  1 : 0 0 0 0 0 1 0 0 1 1 0 1 0 0 0 0 0 0 0 0 0 
1358  4  2  2 : 0 0 0 1 1 0 0 0 0 0 1 1 0 0 0 0 0 0 0 0 0 
1359  4  2  1 : 0 0 0 0 1 0 0 0 1 1 0 0 0 0 0 0 0 0 0 0 1 
1359  4  2  2 : 0 0 0 1 1 0 0 0 0 1 0 0 0 0 0 0 0 0 0 0 1 
1360  4  2  1 : 0 0 0 0 1 0 0 0 1 1 0 0 0 0 0 0 0 0 0 1 0 
1360  4  2  2 : 0 0 0 1 1 0 0 0 0 1 0 0 0 0 0 0 0 0 0 1 0 
1361  4  2  1 : 0 0 0 0 1 0 0 0 1 1 0 0 0 0 0 0 0 0 1 0 0 
1361  4  2  2 : 0 0 0 1 1 0 0 0 0 1 0 0 0 0 0 0 0 0 1 0 0 
1362  4  4  1 : 0 0 0 0 1 0 0 0 1 1 0 0 0 0 0 0 0 1 0 0 0 
1362  4  4  2 : 0 0 0 0 1 0 0 0 1 1 0 0 0 0 1 0 0 0 0 0 0 
1362  4  4  3 : 0 0 0 1 1 0 0 0 0 1 0 0 0 0 0 0 0 1 0 0 0 
1362  4  4  4 : 0 0 0 1 1 0 0 0 0 1 0 0 0 0 1 0 0 0 0 0 0 
1363  4  4  1 : 0 0 0 0 1 0 0 0 1 1 0 0 0 0 0 0 1 0 0 0 0 
1363  4  4  2 : 0 0 0 0 1 0 0 0 1 1 0 0 0 1 0 0 0 0 0 0 0 
1363  4  4  3 : 0 0 0 1 1 0 0 0 0 1 0 0 0 0 0 0 1 0 0 0 0 
1363  4  4  4 : 0 0 0 1 1 0 0 0 0 1 0 0 0 1 0 0 0 0 0 0 0 
1364  4  4  1 : 0 0 0 0 1 0 0 0 1 1 0 0 0 0 0 1 0 0 0 0 0 
1364  4  4  2 : 0 0 0 0 1 0 0 0 1 1 0 0 1 0 0 0 0 0 0 0 0 
1364  4  4  3 : 0 0 0 1 1 0 0 0 0 1 0 0 0 0 0 1 0 0 0 0 0 
1364  4  4  4 : 0 0 0 1 1 0 0 0 0 1 0 0 1 0 0 0 0 0 0 0 0 
1365  4  2  1 : 0 0 0 0 1 0 0 0 1 1 0 1 0 0 0 0 0 0 0 0 0 
1365  4  2  2 : 0 0 0 1 1 0 0 0 0 1 0 1 0 0 0 0 0 0 0 0 0 
1366  4  2  1 : 0 0 0 0 1 1 0 0 1 1 0 0 0 0 0 0 0 0 0 0 0 
1366  4  2  2 : 0 0 0 1 1 0 0 0 0 1 1 0 0 0 0 0 0 0 0 0 0 
1367  4  2  1 : 0 0 0 1 0 0 0 0 1 1 0 0 0 0 0 0 0 0 0 0 1 
1367  4  2  2 : 0 0 0 1 1 0 0 0 1 0 0 0 0 0 0 0 0 0 0 0 1 
1368  4  2  1 : 0 0 0 1 0 0 0 0 1 1 0 0 0 0 0 0 0 0 0 1 0 
1368  4  2  2 : 0 0 0 1 1 0 0 0 1 0 0 0 0 0 0 0 0 0 0 1 0 
1369  4  2  1 : 0 0 0 1 0 0 0 0 1 1 0 0 0 0 0 0 0 0 1 0 0 
1369  4  2  2 : 0 0 0 1 1 0 0 0 1 0 0 0 0 0 0 0 0 0 1 0 0 
1370  4  4  1 : 0 0 0 1 0 0 0 0 1 1 0 0 0 0 0 0 0 1 0 0 0 
1370  4  4  2 : 0 0 0 1 0 0 0 0 1 1 0 0 0 0 1 0 0 0 0 0 0 
1370  4  4  3 : 0 0 0 1 1 0 0 0 1 0 0 0 0 0 0 0 0 1 0 0 0 
1370  4  4  4 : 0 0 0 1 1 0 0 0 1 0 0 0 0 0 1 0 0 0 0 0 0 
1371  4  4  1 : 0 0 0 1 0 0 0 0 1 1 0 0 0 0 0 0 1 0 0 0 0 
1371  4  4  2 : 0 0 0 1 0 0 0 0 1 1 0 0 0 1 0 0 0 0 0 0 0 
1371  4  4  3 : 0 0 0 1 1 0 0 0 1 0 0 0 0 0 0 0 1 0 0 0 0 
1371  4  4  4 : 0 0 0 1 1 0 0 0 1 0 0 0 0 1 0 0 0 0 0 0 0 
1372  4  4  1 : 0 0 0 1 0 0 0 0 1 1 0 0 0 0 0 1 0 0 0 0 0 
1372  4  4  2 : 0 0 0 1 0 0 0 0 1 1 0 0 1 0 0 0 0 0 0 0 0 
1372  4  4  3 : 0 0 0 1 1 0 0 0 1 0 0 0 0 0 0 1 0 0 0 0 0 
1372  4  4  4 : 0 0 0 1 1 0 0 0 1 0 0 0 1 0 0 0 0 0 0 0 0 
1373  4  2  1 : 0 0 0 1 0 0 0 0 1 1 0 1 0 0 0 0 0 0 0 0 0 
1373  4  2  2 : 0 0 0 1 1 0 0 0 1 0 0 1 0 0 0 0 0 0 0 0 0 
1374  4  2  1 : 0 0 0 1 0 1 0 0 1 1 0 0 0 0 0 0 0 0 0 0 0 
1374  4  2  2 : 0 0 0 1 1 0 0 0 1 0 1 0 0 0 0 0 0 0 0 0 0 
1375  4  1  1 : 0 0 0 1 1 0 0 0 1 1 0 0 0 0 0 0 0 0 0 0 0 
1376  4  2  1 : 0 0 0 0 0 0 0 0 1 1 1 0 0 0 0 0 0 0 0 0 1 
1376  4  2  2 : 0 0 0 1 1 1 0 0 0 0 0 0 0 0 0 0 0 0 0 0 1 
1377  4  2  1 : 0 0 0 0 0 0 0 0 1 1 1 0 0 0 0 0 0 0 0 1 0 
1377  4  2  2 : 0 0 0 1 1 1 0 0 0 0 0 0 0 0 0 0 0 0 0 1 0 
1378  4  2  1 : 0 0 0 0 0 0 0 0 1 1 1 0 0 0 0 0 0 0 1 0 0 
1378  4  2  2 : 0 0 0 1 1 1 0 0 0 0 0 0 0 0 0 0 0 0 1 0 0 
1379  4  4  1 : 0 0 0 0 0 0 0 0 1 1 1 0 0 0 0 0 0 1 0 0 0 
1379  4  4  2 : 0 0 0 0 0 0 0 0 1 1 1 0 0 0 1 0 0 0 0 0 0 
1379  4  4  3 : 0 0 0 1 1 1 0 0 0 0 0 0 0 0 0 0 0 1 0 0 0 
1379  4  4  4 : 0 0 0 1 1 1 0 0 0 0 0 0 0 0 1 0 0 0 0 0 0 
1380  4  4  1 : 0 0 0 0 0 0 0 0 1 1 1 0 0 0 0 0 1 0 0 0 0 
1380  4  4  2 : 0 0 0 0 0 0 0 0 1 1 1 0 0 1 0 0 0 0 0 0 0 
1380  4  4  3 : 0 0 0 1 1 1 0 0 0 0 0 0 0 0 0 0 1 0 0 0 0 
1380  4  4  4 : 0 0 0 1 1 1 0 0 0 0 0 0 0 1 0 0 0 0 0 0 0 
1381  4  4  1 : 0 0 0 0 0 0 0 0 1 1 1 0 0 0 0 1 0 0 0 0 0 
1381  4  4  2 : 0 0 0 0 0 0 0 0 1 1 1 0 1 0 0 0 0 0 0 0 0 
1381  4  4  3 : 0 0 0 1 1 1 0 0 0 0 0 0 0 0 0 1 0 0 0 0 0 
1381  4  4  4 : 0 0 0 1 1 1 0 0 0 0 0 0 1 0 0 0 0 0 0 0 0 
1382  4  2  1 : 0 0 0 0 0 0 0 0 1 1 1 1 0 0 0 0 0 0 0 0 0 
1382  4  2  2 : 0 0 0 1 1 1 0 0 0 0 0 1 0 0 0 0 0 0 0 0 0 
1383  4  2  1 : 0 0 0 0 0 1 0 0 1 1 1 0 0 0 0 0 0 0 0 0 0 
1383  4  2  2 : 0 0 0 1 1 1 0 0 0 0 1 0 0 0 0 0 0 0 0 0 0 
1384  4  2  1 : 0 0 0 0 1 0 0 0 1 1 1 0 0 0 0 0 0 0 0 0 0 
1384  4  2  2 : 0 0 0 1 1 1 0 0 0 1 0 0 0 0 0 0 0 0 0 0 0 
1385  4  2  1 : 0 0 0 1 0 0 0 0 1 1 1 0 0 0 0 0 0 0 0 0 0 
1385  4  2  2 : 0 0 0 1 1 1 0 0 1 0 0 0 0 0 0 0 0 0 0 0 0 
1386  4  4  1 : 0 0 0 0 0 0 0 1 0 0 0 0 0 0 0 0 0 0 1 1 1 
1386  4  4  2 : 0 0 0 0 0 0 1 0 0 0 0 0 0 0 0 0 0 0 1 1 1 
1386  4  4  3 : 0 0 1 0 0 0 0 0 0 0 0 0 0 0 0 0 0 0 1 1 1 
1386  4  4  4 : 0 1 0 0 0 0 0 0 0 0 0 0 0 0 0 0 0 0 1 1 1 
1387  4  4  1 : 0 0 0 0 0 0 0 1 0 0 0 0 0 0 1 0 0 0 0 1 1 
1387  4  4  2 : 0 0 0 0 0 0 1 0 0 0 0 0 0 0 0 0 0 1 0 1 1 
1387  4  4  3 : 0 0 1 0 0 0 0 0 0 0 0 0 0 0 1 0 0 0 0 1 1 
1387  4  4  4 : 0 1 0 0 0 0 0 0 0 0 0 0 0 0 0 0 0 1 0 1 1 
1388  4  4  1 : 0 0 0 0 0 0 0 1 0 0 0 0 0 0 1 0 0 0 1 0 1 
1388  4  4  2 : 0 0 0 0 0 0 1 0 0 0 0 0 0 0 0 0 0 1 1 0 1 
1388  4  4  3 : 0 0 1 0 0 0 0 0 0 0 0 0 0 0 1 0 0 0 1 0 1 
1388  4  4  4 : 0 1 0 0 0 0 0 0 0 0 0 0 0 0 0 0 0 1 1 0 1 
1389  4  4  1 : 0 0 0 0 0 0 0 1 0 0 0 0 0 0 1 0 0 0 1 1 0 
1389  4  4  2 : 0 0 0 0 0 0 1 0 0 0 0 0 0 0 0 0 0 1 1 1 0 
1389  4  4  3 : 0 0 1 0 0 0 0 0 0 0 0 0 0 0 1 0 0 0 1 1 0 
1389  4  4  4 : 0 1 0 0 0 0 0 0 0 0 0 0 0 0 0 0 0 1 1 1 0 
1390  4  4  1 : 0 0 0 0 0 0 0 1 0 0 0 0 0 1 0 0 0 0 0 1 1 
1390  4  4  2 : 0 0 0 0 0 0 1 0 0 0 0 0 0 0 0 0 1 0 0 1 1 
1390  4  4  3 : 0 0 1 0 0 0 0 0 0 0 0 0 0 1 0 0 0 0 0 1 1 
1390  4  4  4 : 0 1 0 0 0 0 0 0 0 0 0 0 0 0 0 0 1 0 0 1 1 
1391  4  4  1 : 0 0 0 0 0 0 0 1 0 0 0 0 0 1 0 0 0 0 1 0 1 
1391  4  4  2 : 0 0 0 0 0 0 1 0 0 0 0 0 0 0 0 0 1 0 1 0 1 
1391  4  4  3 : 0 0 1 0 0 0 0 0 0 0 0 0 0 1 0 0 0 0 1 0 1 
1391  4  4  4 : 0 1 0 0 0 0 0 0 0 0 0 0 0 0 0 0 1 0 1 0 1 
1392  4  4  1 : 0 0 0 0 0 0 0 1 0 0 0 0 0 1 0 0 0 0 1 1 0 
1392  4  4  2 : 0 0 0 0 0 0 1 0 0 0 0 0 0 0 0 0 1 0 1 1 0 
1392  4  4  3 : 0 0 1 0 0 0 0 0 0 0 0 0 0 1 0 0 0 0 1 1 0 
1392  4  4  4 : 0 1 0 0 0 0 0 0 0 0 0 0 0 0 0 0 1 0 1 1 0 
1393  4  4  1 : 0 0 0 0 0 0 0 1 0 0 0 0 0 1 1 0 0 0 0 0 1 
1393  4  4  2 : 0 0 0 0 0 0 1 0 0 0 0 0 0 0 0 0 1 1 0 0 1 
1393  4  4  3 : 0 0 1 0 0 0 0 0 0 0 0 0 0 1 1 0 0 0 0 0 1 
1393  4  4  4 : 0 1 0 0 0 0 0 0 0 0 0 0 0 0 0 0 1 1 0 0 1 
1394  4  4  1 : 0 0 0 0 0 0 0 1 0 0 0 0 0 1 1 0 0 0 0 1 0 
1394  4  4  2 : 0 0 0 0 0 0 1 0 0 0 0 0 0 0 0 0 1 1 0 1 0 
1394  4  4  3 : 0 0 1 0 0 0 0 0 0 0 0 0 0 1 1 0 0 0 0 1 0 
1394  4  4  4 : 0 1 0 0 0 0 0 0 0 0 0 0 0 0 0 0 1 1 0 1 0 
1395  4  4  1 : 0 0 0 0 0 0 0 1 0 0 0 0 0 1 1 0 0 0 1 0 0 
1395  4  4  2 : 0 0 0 0 0 0 1 0 0 0 0 0 0 0 0 0 1 1 1 0 0 
1395  4  4  3 : 0 0 1 0 0 0 0 0 0 0 0 0 0 1 1 0 0 0 1 0 0 
1395  4  4  4 : 0 1 0 0 0 0 0 0 0 0 0 0 0 0 0 0 1 1 1 0 0 
1396  4  4  1 : 0 0 0 0 0 0 0 1 0 0 0 0 1 0 0 0 0 0 0 1 1 
1396  4  4  2 : 0 0 0 0 0 0 1 0 0 0 0 0 0 0 0 1 0 0 0 1 1 
1396  4  4  3 : 0 0 1 0 0 0 0 0 0 0 0 0 1 0 0 0 0 0 0 1 1 
1396  4  4  4 : 0 1 0 0 0 0 0 0 0 0 0 0 0 0 0 1 0 0 0 1 1 
1397  4  4  1 : 0 0 0 0 0 0 0 1 0 0 0 0 1 0 0 0 0 0 1 0 1 
1397  4  4  2 : 0 0 0 0 0 0 1 0 0 0 0 0 0 0 0 1 0 0 1 0 1 
1397  4  4  3 : 0 0 1 0 0 0 0 0 0 0 0 0 1 0 0 0 0 0 1 0 1 
1397  4  4  4 : 0 1 0 0 0 0 0 0 0 0 0 0 0 0 0 1 0 0 1 0 1 
1398  4  4  1 : 0 0 0 0 0 0 0 1 0 0 0 0 1 0 0 0 0 0 1 1 0 
1398  4  4  2 : 0 0 0 0 0 0 1 0 0 0 0 0 0 0 0 1 0 0 1 1 0 
1398  4  4  3 : 0 0 1 0 0 0 0 0 0 0 0 0 1 0 0 0 0 0 1 1 0 
1398  4  4  4 : 0 1 0 0 0 0 0 0 0 0 0 0 0 0 0 1 0 0 1 1 0 
1399  4  4  1 : 0 0 0 0 0 0 0 1 0 0 0 0 1 0 1 0 0 0 0 0 1 
1399  4  4  2 : 0 0 0 0 0 0 1 0 0 0 0 0 0 0 0 1 0 1 0 0 1 
1399  4  4  3 : 0 0 1 0 0 0 0 0 0 0 0 0 1 0 1 0 0 0 0 0 1 
1399  4  4  4 : 0 1 0 0 0 0 0 0 0 0 0 0 0 0 0 1 0 1 0 0 1 
1400  4  4  1 : 0 0 0 0 0 0 0 1 0 0 0 0 1 0 1 0 0 0 0 1 0 
1400  4  4  2 : 0 0 0 0 0 0 1 0 0 0 0 0 0 0 0 1 0 1 0 1 0 
1400  4  4  3 : 0 0 1 0 0 0 0 0 0 0 0 0 1 0 1 0 0 0 0 1 0 
1400  4  4  4 : 0 1 0 0 0 0 0 0 0 0 0 0 0 0 0 1 0 1 0 1 0 
1401  4  4  1 : 0 0 0 0 0 0 0 1 0 0 0 0 1 0 1 0 0 0 1 0 0 
1401  4  4  2 : 0 0 0 0 0 0 1 0 0 0 0 0 0 0 0 1 0 1 1 0 0 
1401  4  4  3 : 0 0 1 0 0 0 0 0 0 0 0 0 1 0 1 0 0 0 1 0 0 
1401  4  4  4 : 0 1 0 0 0 0 0 0 0 0 0 0 0 0 0 1 0 1 1 0 0 
1402  4  4  1 : 0 0 0 0 0 0 0 1 0 0 0 0 1 1 0 0 0 0 0 0 1 
1402  4  4  2 : 0 0 0 0 0 0 1 0 0 0 0 0 0 0 0 1 1 0 0 0 1 
1402  4  4  3 : 0 0 1 0 0 0 0 0 0 0 0 0 1 1 0 0 0 0 0 0 1 
1402  4  4  4 : 0 1 0 0 0 0 0 0 0 0 0 0 0 0 0 1 1 0 0 0 1 
1403  4  4  1 : 0 0 0 0 0 0 0 1 0 0 0 0 1 1 0 0 0 0 0 1 0 
1403  4  4  2 : 0 0 0 0 0 0 1 0 0 0 0 0 0 0 0 1 1 0 0 1 0 
1403  4  4  3 : 0 0 1 0 0 0 0 0 0 0 0 0 1 1 0 0 0 0 0 1 0 
1403  4  4  4 : 0 1 0 0 0 0 0 0 0 0 0 0 0 0 0 1 1 0 0 1 0 
1404  4  4  1 : 0 0 0 0 0 0 0 1 0 0 0 0 1 1 0 0 0 0 1 0 0 
1404  4  4  2 : 0 0 0 0 0 0 1 0 0 0 0 0 0 0 0 1 1 0 1 0 0 
1404  4  4  3 : 0 0 1 0 0 0 0 0 0 0 0 0 1 1 0 0 0 0 1 0 0 
1404  4  4  4 : 0 1 0 0 0 0 0 0 0 0 0 0 0 0 0 1 1 0 1 0 0 
1405  4  4  1 : 0 0 0 0 0 0 0 1 0 0 0 0 1 1 1 0 0 0 0 0 0 
1405  4  4  2 : 0 0 0 0 0 0 1 0 0 0 0 0 0 0 0 1 1 1 0 0 0 
1405  4  4  3 : 0 0 1 0 0 0 0 0 0 0 0 0 1 1 1 0 0 0 0 0 0 
1405  4  4  4 : 0 1 0 0 0 0 0 0 0 0 0 0 0 0 0 1 1 1 0 0 0 
1406  4  4  1 : 0 0 0 0 0 0 0 1 0 0 0 0 0 0 0 0 0 1 0 1 1 
1406  4  4  2 : 0 0 0 0 0 0 1 0 0 0 0 0 0 0 1 0 0 0 0 1 1 
1406  4  4  3 : 0 0 1 0 0 0 0 0 0 0 0 0 0 0 0 0 0 1 0 1 1 
1406  4  4  4 : 0 1 0 0 0 0 0 0 0 0 0 0 0 0 1 0 0 0 0 1 1 
1407  4  4  1 : 0 0 0 0 0 0 0 1 0 0 0 0 0 0 0 0 0 1 1 0 1 
1407  4  4  2 : 0 0 0 0 0 0 1 0 0 0 0 0 0 0 1 0 0 0 1 0 1 
1407  4  4  3 : 0 0 1 0 0 0 0 0 0 0 0 0 0 0 0 0 0 1 1 0 1 
1407  4  4  4 : 0 1 0 0 0 0 0 0 0 0 0 0 0 0 1 0 0 0 1 0 1 
1408  4  4  1 : 0 0 0 0 0 0 0 1 0 0 0 0 0 0 0 0 0 1 1 1 0 
1408  4  4  2 : 0 0 0 0 0 0 1 0 0 0 0 0 0 0 1 0 0 0 1 1 0 
1408  4  4  3 : 0 0 1 0 0 0 0 0 0 0 0 0 0 0 0 0 0 1 1 1 0 
1408  4  4  4 : 0 1 0 0 0 0 0 0 0 0 0 0 0 0 1 0 0 0 1 1 0 
1409  4  4  1 : 0 0 0 0 0 0 0 1 0 0 0 0 0 0 1 0 0 1 0 0 1 
1409  4  4  2 : 0 0 0 0 0 0 1 0 0 0 0 0 0 0 1 0 0 1 0 0 1 
1409  4  4  3 : 0 0 1 0 0 0 0 0 0 0 0 0 0 0 1 0 0 1 0 0 1 
1409  4  4  4 : 0 1 0 0 0 0 0 0 0 0 0 0 0 0 1 0 0 1 0 0 1 
1410  4  4  1 : 0 0 0 0 0 0 0 1 0 0 0 0 0 0 1 0 0 1 0 1 0 
1410  4  4  2 : 0 0 0 0 0 0 1 0 0 0 0 0 0 0 1 0 0 1 0 1 0 
1410  4  4  3 : 0 0 1 0 0 0 0 0 0 0 0 0 0 0 1 0 0 1 0 1 0 
1410  4  4  4 : 0 1 0 0 0 0 0 0 0 0 0 0 0 0 1 0 0 1 0 1 0 
1411  4  4  1 : 0 0 0 0 0 0 0 1 0 0 0 0 0 0 1 0 0 1 1 0 0 
1411  4  4  2 : 0 0 0 0 0 0 1 0 0 0 0 0 0 0 1 0 0 1 1 0 0 
1411  4  4  3 : 0 0 1 0 0 0 0 0 0 0 0 0 0 0 1 0 0 1 1 0 0 
1411  4  4  4 : 0 1 0 0 0 0 0 0 0 0 0 0 0 0 1 0 0 1 1 0 0 
1412  4  4  1 : 0 0 0 0 0 0 0 1 0 0 0 0 0 1 0 0 0 1 0 0 1 
1412  4  4  2 : 0 0 0 0 0 0 1 0 0 0 0 0 0 0 1 0 1 0 0 0 1 
1412  4  4  3 : 0 0 1 0 0 0 0 0 0 0 0 0 0 1 0 0 0 1 0 0 1 
1412  4  4  4 : 0 1 0 0 0 0 0 0 0 0 0 0 0 0 1 0 1 0 0 0 1 
1413  4  4  1 : 0 0 0 0 0 0 0 1 0 0 0 0 0 1 0 0 0 1 0 1 0 
1413  4  4  2 : 0 0 0 0 0 0 1 0 0 0 0 0 0 0 1 0 1 0 0 1 0 
1413  4  4  3 : 0 0 1 0 0 0 0 0 0 0 0 0 0 1 0 0 0 1 0 1 0 
1413  4  4  4 : 0 1 0 0 0 0 0 0 0 0 0 0 0 0 1 0 1 0 0 1 0 
1414  4  4  1 : 0 0 0 0 0 0 0 1 0 0 0 0 0 1 0 0 0 1 1 0 0 
1414  4  4  2 : 0 0 0 0 0 0 1 0 0 0 0 0 0 0 1 0 1 0 1 0 0 
1414  4  4  3 : 0 0 1 0 0 0 0 0 0 0 0 0 0 1 0 0 0 1 1 0 0 
1414  4  4  4 : 0 1 0 0 0 0 0 0 0 0 0 0 0 0 1 0 1 0 1 0 0 
1415  4  4  1 : 0 0 0 0 0 0 0 1 0 0 0 0 0 1 1 0 0 1 0 0 0 
1415  4  4  2 : 0 0 0 0 0 0 1 0 0 0 0 0 0 0 1 0 1 1 0 0 0 
1415  4  4  3 : 0 0 1 0 0 0 0 0 0 0 0 0 0 1 1 0 0 1 0 0 0 
1415  4  4  4 : 0 1 0 0 0 0 0 0 0 0 0 0 0 0 1 0 1 1 0 0 0 
1416  4  4  1 : 0 0 0 0 0 0 0 1 0 0 0 0 1 0 0 0 0 1 0 0 1 
1416  4  4  2 : 0 0 0 0 0 0 1 0 0 0 0 0 0 0 1 1 0 0 0 0 1 
1416  4  4  3 : 0 0 1 0 0 0 0 0 0 0 0 0 1 0 0 0 0 1 0 0 1 
1416  4  4  4 : 0 1 0 0 0 0 0 0 0 0 0 0 0 0 1 1 0 0 0 0 1 
1417  4  4  1 : 0 0 0 0 0 0 0 1 0 0 0 0 1 0 0 0 0 1 0 1 0 
1417  4  4  2 : 0 0 0 0 0 0 1 0 0 0 0 0 0 0 1 1 0 0 0 1 0 
1417  4  4  3 : 0 0 1 0 0 0 0 0 0 0 0 0 1 0 0 0 0 1 0 1 0 
1417  4  4  4 : 0 1 0 0 0 0 0 0 0 0 0 0 0 0 1 1 0 0 0 1 0 
1418  4  4  1 : 0 0 0 0 0 0 0 1 0 0 0 0 1 0 0 0 0 1 1 0 0 
1418  4  4  2 : 0 0 0 0 0 0 1 0 0 0 0 0 0 0 1 1 0 0 1 0 0 
1418  4  4  3 : 0 0 1 0 0 0 0 0 0 0 0 0 1 0 0 0 0 1 1 0 0 
1418  4  4  4 : 0 1 0 0 0 0 0 0 0 0 0 0 0 0 1 1 0 0 1 0 0 
1419  4  4  1 : 0 0 0 0 0 0 0 1 0 0 0 0 1 0 1 0 0 1 0 0 0 
1419  4  4  2 : 0 0 0 0 0 0 1 0 0 0 0 0 0 0 1 1 0 1 0 0 0 
1419  4  4  3 : 0 0 1 0 0 0 0 0 0 0 0 0 1 0 1 0 0 1 0 0 0 
1419  4  4  4 : 0 1 0 0 0 0 0 0 0 0 0 0 0 0 1 1 0 1 0 0 0 
1420  4  4  1 : 0 0 0 0 0 0 0 1 0 0 0 0 1 1 0 0 0 1 0 0 0 
1420  4  4  2 : 0 0 0 0 0 0 1 0 0 0 0 0 0 0 1 1 1 0 0 0 0 
1420  4  4  3 : 0 0 1 0 0 0 0 0 0 0 0 0 1 1 0 0 0 1 0 0 0 
1420  4  4  4 : 0 1 0 0 0 0 0 0 0 0 0 0 0 0 1 1 1 0 0 0 0 
1421  4  4  1 : 0 0 0 0 0 0 0 1 0 0 0 0 0 0 0 0 1 0 0 1 1 
1421  4  4  2 : 0 0 0 0 0 0 1 0 0 0 0 0 0 1 0 0 0 0 0 1 1 
1421  4  4  3 : 0 0 1 0 0 0 0 0 0 0 0 0 0 0 0 0 1 0 0 1 1 
1421  4  4  4 : 0 1 0 0 0 0 0 0 0 0 0 0 0 1 0 0 0 0 0 1 1 
1422  4  4  1 : 0 0 0 0 0 0 0 1 0 0 0 0 0 0 0 0 1 0 1 0 1 
1422  4  4  2 : 0 0 0 0 0 0 1 0 0 0 0 0 0 1 0 0 0 0 1 0 1 
1422  4  4  3 : 0 0 1 0 0 0 0 0 0 0 0 0 0 0 0 0 1 0 1 0 1 
1422  4  4  4 : 0 1 0 0 0 0 0 0 0 0 0 0 0 1 0 0 0 0 1 0 1 
1423  4  4  1 : 0 0 0 0 0 0 0 1 0 0 0 0 0 0 0 0 1 0 1 1 0 
1423  4  4  2 : 0 0 0 0 0 0 1 0 0 0 0 0 0 1 0 0 0 0 1 1 0 
1423  4  4  3 : 0 0 1 0 0 0 0 0 0 0 0 0 0 0 0 0 1 0 1 1 0 
1423  4  4  4 : 0 1 0 0 0 0 0 0 0 0 0 0 0 1 0 0 0 0 1 1 0 
1424  4  4  1 : 0 0 0 0 0 0 0 1 0 0 0 0 0 0 1 0 1 0 0 0 1 
1424  4  4  2 : 0 0 0 0 0 0 1 0 0 0 0 0 0 1 0 0 0 1 0 0 1 
1424  4  4  3 : 0 0 1 0 0 0 0 0 0 0 0 0 0 0 1 0 1 0 0 0 1 
1424  4  4  4 : 0 1 0 0 0 0 0 0 0 0 0 0 0 1 0 0 0 1 0 0 1 
1425  4  4  1 : 0 0 0 0 0 0 0 1 0 0 0 0 0 0 1 0 1 0 0 1 0 
1425  4  4  2 : 0 0 0 0 0 0 1 0 0 0 0 0 0 1 0 0 0 1 0 1 0 
1425  4  4  3 : 0 0 1 0 0 0 0 0 0 0 0 0 0 0 1 0 1 0 0 1 0 
1425  4  4  4 : 0 1 0 0 0 0 0 0 0 0 0 0 0 1 0 0 0 1 0 1 0 
1426  4  4  1 : 0 0 0 0 0 0 0 1 0 0 0 0 0 0 1 0 1 0 1 0 0 
1426  4  4  2 : 0 0 0 0 0 0 1 0 0 0 0 0 0 1 0 0 0 1 1 0 0 
1426  4  4  3 : 0 0 1 0 0 0 0 0 0 0 0 0 0 0 1 0 1 0 1 0 0 
1426  4  4  4 : 0 1 0 0 0 0 0 0 0 0 0 0 0 1 0 0 0 1 1 0 0 
1427  4  4  1 : 0 0 0 0 0 0 0 1 0 0 0 0 0 1 0 0 1 0 0 0 1 
1427  4  4  2 : 0 0 0 0 0 0 1 0 0 0 0 0 0 1 0 0 1 0 0 0 1 
1427  4  4  3 : 0 0 1 0 0 0 0 0 0 0 0 0 0 1 0 0 1 0 0 0 1 
1427  4  4  4 : 0 1 0 0 0 0 0 0 0 0 0 0 0 1 0 0 1 0 0 0 1 
1428  4  4  1 : 0 0 0 0 0 0 0 1 0 0 0 0 0 1 0 0 1 0 0 1 0 
1428  4  4  2 : 0 0 0 0 0 0 1 0 0 0 0 0 0 1 0 0 1 0 0 1 0 
1428  4  4  3 : 0 0 1 0 0 0 0 0 0 0 0 0 0 1 0 0 1 0 0 1 0 
1428  4  4  4 : 0 1 0 0 0 0 0 0 0 0 0 0 0 1 0 0 1 0 0 1 0 
1429  4  4  1 : 0 0 0 0 0 0 0 1 0 0 0 0 0 1 0 0 1 0 1 0 0 
1429  4  4  2 : 0 0 0 0 0 0 1 0 0 0 0 0 0 1 0 0 1 0 1 0 0 
1429  4  4  3 : 0 0 1 0 0 0 0 0 0 0 0 0 0 1 0 0 1 0 1 0 0 
1429  4  4  4 : 0 1 0 0 0 0 0 0 0 0 0 0 0 1 0 0 1 0 1 0 0 
1430  4  4  1 : 0 0 0 0 0 0 0 1 0 0 0 0 0 1 1 0 1 0 0 0 0 
1430  4  4  2 : 0 0 0 0 0 0 1 0 0 0 0 0 0 1 0 0 1 1 0 0 0 
1430  4  4  3 : 0 0 1 0 0 0 0 0 0 0 0 0 0 1 1 0 1 0 0 0 0 
1430  4  4  4 : 0 1 0 0 0 0 0 0 0 0 0 0 0 1 0 0 1 1 0 0 0 
1431  4  4  1 : 0 0 0 0 0 0 0 1 0 0 0 0 1 0 0 0 1 0 0 0 1 
1431  4  4  2 : 0 0 0 0 0 0 1 0 0 0 0 0 0 1 0 1 0 0 0 0 1 
1431  4  4  3 : 0 0 1 0 0 0 0 0 0 0 0 0 1 0 0 0 1 0 0 0 1 
1431  4  4  4 : 0 1 0 0 0 0 0 0 0 0 0 0 0 1 0 1 0 0 0 0 1 
1432  4  4  1 : 0 0 0 0 0 0 0 1 0 0 0 0 1 0 0 0 1 0 0 1 0 
1432  4  4  2 : 0 0 0 0 0 0 1 0 0 0 0 0 0 1 0 1 0 0 0 1 0 
1432  4  4  3 : 0 0 1 0 0 0 0 0 0 0 0 0 1 0 0 0 1 0 0 1 0 
1432  4  4  4 : 0 1 0 0 0 0 0 0 0 0 0 0 0 1 0 1 0 0 0 1 0 
1433  4  4  1 : 0 0 0 0 0 0 0 1 0 0 0 0 1 0 0 0 1 0 1 0 0 
1433  4  4  2 : 0 0 0 0 0 0 1 0 0 0 0 0 0 1 0 1 0 0 1 0 0 
1433  4  4  3 : 0 0 1 0 0 0 0 0 0 0 0 0 1 0 0 0 1 0 1 0 0 
1433  4  4  4 : 0 1 0 0 0 0 0 0 0 0 0 0 0 1 0 1 0 0 1 0 0 
1434  4  4  1 : 0 0 0 0 0 0 0 1 0 0 0 0 1 0 1 0 1 0 0 0 0 
1434  4  4  2 : 0 0 0 0 0 0 1 0 0 0 0 0 0 1 0 1 0 1 0 0 0 
1434  4  4  3 : 0 0 1 0 0 0 0 0 0 0 0 0 1 0 1 0 1 0 0 0 0 
1434  4  4  4 : 0 1 0 0 0 0 0 0 0 0 0 0 0 1 0 1 0 1 0 0 0 
1435  4  4  1 : 0 0 0 0 0 0 0 1 0 0 0 0 1 1 0 0 1 0 0 0 0 
1435  4  4  2 : 0 0 0 0 0 0 1 0 0 0 0 0 0 1 0 1 1 0 0 0 0 
1435  4  4  3 : 0 0 1 0 0 0 0 0 0 0 0 0 1 1 0 0 1 0 0 0 0 
1435  4  4  4 : 0 1 0 0 0 0 0 0 0 0 0 0 0 1 0 1 1 0 0 0 0 
1436  4  4  1 : 0 0 0 0 0 0 0 1 0 0 0 0 0 0 0 0 1 1 0 0 1 
1436  4  4  2 : 0 0 0 0 0 0 1 0 0 0 0 0 0 1 1 0 0 0 0 0 1 
1436  4  4  3 : 0 0 1 0 0 0 0 0 0 0 0 0 0 0 0 0 1 1 0 0 1 
1436  4  4  4 : 0 1 0 0 0 0 0 0 0 0 0 0 0 1 1 0 0 0 0 0 1 
1437  4  4  1 : 0 0 0 0 0 0 0 1 0 0 0 0 0 0 0 0 1 1 0 1 0 
1437  4  4  2 : 0 0 0 0 0 0 1 0 0 0 0 0 0 1 1 0 0 0 0 1 0 
1437  4  4  3 : 0 0 1 0 0 0 0 0 0 0 0 0 0 0 0 0 1 1 0 1 0 
1437  4  4  4 : 0 1 0 0 0 0 0 0 0 0 0 0 0 1 1 0 0 0 0 1 0 
1438  4  4  1 : 0 0 0 0 0 0 0 1 0 0 0 0 0 0 0 0 1 1 1 0 0 
1438  4  4  2 : 0 0 0 0 0 0 1 0 0 0 0 0 0 1 1 0 0 0 1 0 0 
1438  4  4  3 : 0 0 1 0 0 0 0 0 0 0 0 0 0 0 0 0 1 1 1 0 0 
1438  4  4  4 : 0 1 0 0 0 0 0 0 0 0 0 0 0 1 1 0 0 0 1 0 0 
1439  4  4  1 : 0 0 0 0 0 0 0 1 0 0 0 0 0 0 1 0 1 1 0 0 0 
1439  4  4  2 : 0 0 0 0 0 0 1 0 0 0 0 0 0 1 1 0 0 1 0 0 0 
1439  4  4  3 : 0 0 1 0 0 0 0 0 0 0 0 0 0 0 1 0 1 1 0 0 0 
1439  4  4  4 : 0 1 0 0 0 0 0 0 0 0 0 0 0 1 1 0 0 1 0 0 0 
1440  4  4  1 : 0 0 0 0 0 0 0 1 0 0 0 0 0 1 0 0 1 1 0 0 0 
1440  4  4  2 : 0 0 0 0 0 0 1 0 0 0 0 0 0 1 1 0 1 0 0 0 0 
1440  4  4  3 : 0 0 1 0 0 0 0 0 0 0 0 0 0 1 0 0 1 1 0 0 0 
1440  4  4  4 : 0 1 0 0 0 0 0 0 0 0 0 0 0 1 1 0 1 0 0 0 0 
1441  4  4  1 : 0 0 0 0 0 0 0 1 0 0 0 0 1 0 0 0 1 1 0 0 0 
1441  4  4  2 : 0 0 0 0 0 0 1 0 0 0 0 0 0 1 1 1 0 0 0 0 0 
1441  4  4  3 : 0 0 1 0 0 0 0 0 0 0 0 0 1 0 0 0 1 1 0 0 0 
1441  4  4  4 : 0 1 0 0 0 0 0 0 0 0 0 0 0 1 1 1 0 0 0 0 0 
1442  4  4  1 : 0 0 0 0 0 0 0 1 0 0 0 0 0 0 0 1 0 0 0 1 1 
1442  4  4  2 : 0 0 0 0 0 0 1 0 0 0 0 0 1 0 0 0 0 0 0 1 1 
1442  4  4  3 : 0 0 1 0 0 0 0 0 0 0 0 0 0 0 0 1 0 0 0 1 1 
1442  4  4  4 : 0 1 0 0 0 0 0 0 0 0 0 0 1 0 0 0 0 0 0 1 1 
1443  4  4  1 : 0 0 0 0 0 0 0 1 0 0 0 0 0 0 0 1 0 0 1 0 1 
1443  4  4  2 : 0 0 0 0 0 0 1 0 0 0 0 0 1 0 0 0 0 0 1 0 1 
1443  4  4  3 : 0 0 1 0 0 0 0 0 0 0 0 0 0 0 0 1 0 0 1 0 1 
1443  4  4  4 : 0 1 0 0 0 0 0 0 0 0 0 0 1 0 0 0 0 0 1 0 1 
1444  4  4  1 : 0 0 0 0 0 0 0 1 0 0 0 0 0 0 0 1 0 0 1 1 0 
1444  4  4  2 : 0 0 0 0 0 0 1 0 0 0 0 0 1 0 0 0 0 0 1 1 0 
1444  4  4  3 : 0 0 1 0 0 0 0 0 0 0 0 0 0 0 0 1 0 0 1 1 0 
1444  4  4  4 : 0 1 0 0 0 0 0 0 0 0 0 0 1 0 0 0 0 0 1 1 0 
1445  4  4  1 : 0 0 0 0 0 0 0 1 0 0 0 0 0 0 1 1 0 0 0 0 1 
1445  4  4  2 : 0 0 0 0 0 0 1 0 0 0 0 0 1 0 0 0 0 1 0 0 1 
1445  4  4  3 : 0 0 1 0 0 0 0 0 0 0 0 0 0 0 1 1 0 0 0 0 1 
1445  4  4  4 : 0 1 0 0 0 0 0 0 0 0 0 0 1 0 0 0 0 1 0 0 1 
1446  4  4  1 : 0 0 0 0 0 0 0 1 0 0 0 0 0 0 1 1 0 0 0 1 0 
1446  4  4  2 : 0 0 0 0 0 0 1 0 0 0 0 0 1 0 0 0 0 1 0 1 0 
1446  4  4  3 : 0 0 1 0 0 0 0 0 0 0 0 0 0 0 1 1 0 0 0 1 0 
1446  4  4  4 : 0 1 0 0 0 0 0 0 0 0 0 0 1 0 0 0 0 1 0 1 0 
1447  4  4  1 : 0 0 0 0 0 0 0 1 0 0 0 0 0 0 1 1 0 0 1 0 0 
1447  4  4  2 : 0 0 0 0 0 0 1 0 0 0 0 0 1 0 0 0 0 1 1 0 0 
1447  4  4  3 : 0 0 1 0 0 0 0 0 0 0 0 0 0 0 1 1 0 0 1 0 0 
1447  4  4  4 : 0 1 0 0 0 0 0 0 0 0 0 0 1 0 0 0 0 1 1 0 0 
1448  4  4  1 : 0 0 0 0 0 0 0 1 0 0 0 0 0 1 0 1 0 0 0 0 1 
1448  4  4  2 : 0 0 0 0 0 0 1 0 0 0 0 0 1 0 0 0 1 0 0 0 1 
1448  4  4  3 : 0 0 1 0 0 0 0 0 0 0 0 0 0 1 0 1 0 0 0 0 1 
1448  4  4  4 : 0 1 0 0 0 0 0 0 0 0 0 0 1 0 0 0 1 0 0 0 1 
1449  4  4  1 : 0 0 0 0 0 0 0 1 0 0 0 0 0 1 0 1 0 0 0 1 0 
1449  4  4  2 : 0 0 0 0 0 0 1 0 0 0 0 0 1 0 0 0 1 0 0 1 0 
1449  4  4  3 : 0 0 1 0 0 0 0 0 0 0 0 0 0 1 0 1 0 0 0 1 0 
1449  4  4  4 : 0 1 0 0 0 0 0 0 0 0 0 0 1 0 0 0 1 0 0 1 0 
1450  4  4  1 : 0 0 0 0 0 0 0 1 0 0 0 0 0 1 0 1 0 0 1 0 0 
1450  4  4  2 : 0 0 0 0 0 0 1 0 0 0 0 0 1 0 0 0 1 0 1 0 0 
1450  4  4  3 : 0 0 1 0 0 0 0 0 0 0 0 0 0 1 0 1 0 0 1 0 0 
1450  4  4  4 : 0 1 0 0 0 0 0 0 0 0 0 0 1 0 0 0 1 0 1 0 0 
1451  4  4  1 : 0 0 0 0 0 0 0 1 0 0 0 0 0 1 1 1 0 0 0 0 0 
1451  4  4  2 : 0 0 0 0 0 0 1 0 0 0 0 0 1 0 0 0 1 1 0 0 0 
1451  4  4  3 : 0 0 1 0 0 0 0 0 0 0 0 0 0 1 1 1 0 0 0 0 0 
1451  4  4  4 : 0 1 0 0 0 0 0 0 0 0 0 0 1 0 0 0 1 1 0 0 0 
1452  4  4  1 : 0 0 0 0 0 0 0 1 0 0 0 0 1 0 0 1 0 0 0 0 1 
1452  4  4  2 : 0 0 0 0 0 0 1 0 0 0 0 0 1 0 0 1 0 0 0 0 1 
1452  4  4  3 : 0 0 1 0 0 0 0 0 0 0 0 0 1 0 0 1 0 0 0 0 1 
1452  4  4  4 : 0 1 0 0 0 0 0 0 0 0 0 0 1 0 0 1 0 0 0 0 1 
1453  4  4  1 : 0 0 0 0 0 0 0 1 0 0 0 0 1 0 0 1 0 0 0 1 0 
1453  4  4  2 : 0 0 0 0 0 0 1 0 0 0 0 0 1 0 0 1 0 0 0 1 0 
1453  4  4  3 : 0 0 1 0 0 0 0 0 0 0 0 0 1 0 0 1 0 0 0 1 0 
1453  4  4  4 : 0 1 0 0 0 0 0 0 0 0 0 0 1 0 0 1 0 0 0 1 0 
1454  4  4  1 : 0 0 0 0 0 0 0 1 0 0 0 0 1 0 0 1 0 0 1 0 0 
1454  4  4  2 : 0 0 0 0 0 0 1 0 0 0 0 0 1 0 0 1 0 0 1 0 0 
1454  4  4  3 : 0 0 1 0 0 0 0 0 0 0 0 0 1 0 0 1 0 0 1 0 0 
1454  4  4  4 : 0 1 0 0 0 0 0 0 0 0 0 0 1 0 0 1 0 0 1 0 0 
1455  4  4  1 : 0 0 0 0 0 0 0 1 0 0 0 0 1 0 1 1 0 0 0 0 0 
1455  4  4  2 : 0 0 0 0 0 0 1 0 0 0 0 0 1 0 0 1 0 1 0 0 0 
1455  4  4  3 : 0 0 1 0 0 0 0 0 0 0 0 0 1 0 1 1 0 0 0 0 0 
1455  4  4  4 : 0 1 0 0 0 0 0 0 0 0 0 0 1 0 0 1 0 1 0 0 0 
1456  4  4  1 : 0 0 0 0 0 0 0 1 0 0 0 0 1 1 0 1 0 0 0 0 0 
1456  4  4  2 : 0 0 0 0 0 0 1 0 0 0 0 0 1 0 0 1 1 0 0 0 0 
1456  4  4  3 : 0 0 1 0 0 0 0 0 0 0 0 0 1 1 0 1 0 0 0 0 0 
1456  4  4  4 : 0 1 0 0 0 0 0 0 0 0 0 0 1 0 0 1 1 0 0 0 0 
1457  4  4  1 : 0 0 0 0 0 0 0 1 0 0 0 0 0 0 0 1 0 1 0 0 1 
1457  4  4  2 : 0 0 0 0 0 0 1 0 0 0 0 0 1 0 1 0 0 0 0 0 1 
1457  4  4  3 : 0 0 1 0 0 0 0 0 0 0 0 0 0 0 0 1 0 1 0 0 1 
1457  4  4  4 : 0 1 0 0 0 0 0 0 0 0 0 0 1 0 1 0 0 0 0 0 1 
1458  4  4  1 : 0 0 0 0 0 0 0 1 0 0 0 0 0 0 0 1 0 1 0 1 0 
1458  4  4  2 : 0 0 0 0 0 0 1 0 0 0 0 0 1 0 1 0 0 0 0 1 0 
1458  4  4  3 : 0 0 1 0 0 0 0 0 0 0 0 0 0 0 0 1 0 1 0 1 0 
1458  4  4  4 : 0 1 0 0 0 0 0 0 0 0 0 0 1 0 1 0 0 0 0 1 0 
1459  4  4  1 : 0 0 0 0 0 0 0 1 0 0 0 0 0 0 0 1 0 1 1 0 0 
1459  4  4  2 : 0 0 0 0 0 0 1 0 0 0 0 0 1 0 1 0 0 0 1 0 0 
1459  4  4  3 : 0 0 1 0 0 0 0 0 0 0 0 0 0 0 0 1 0 1 1 0 0 
1459  4  4  4 : 0 1 0 0 0 0 0 0 0 0 0 0 1 0 1 0 0 0 1 0 0 
1460  4  4  1 : 0 0 0 0 0 0 0 1 0 0 0 0 0 0 1 1 0 1 0 0 0 
1460  4  4  2 : 0 0 0 0 0 0 1 0 0 0 0 0 1 0 1 0 0 1 0 0 0 
1460  4  4  3 : 0 0 1 0 0 0 0 0 0 0 0 0 0 0 1 1 0 1 0 0 0 
1460  4  4  4 : 0 1 0 0 0 0 0 0 0 0 0 0 1 0 1 0 0 1 0 0 0 
1461  4  4  1 : 0 0 0 0 0 0 0 1 0 0 0 0 0 1 0 1 0 1 0 0 0 
1461  4  4  2 : 0 0 0 0 0 0 1 0 0 0 0 0 1 0 1 0 1 0 0 0 0 
1461  4  4  3 : 0 0 1 0 0 0 0 0 0 0 0 0 0 1 0 1 0 1 0 0 0 
1461  4  4  4 : 0 1 0 0 0 0 0 0 0 0 0 0 1 0 1 0 1 0 0 0 0 
1462  4  4  1 : 0 0 0 0 0 0 0 1 0 0 0 0 1 0 0 1 0 1 0 0 0 
1462  4  4  2 : 0 0 0 0 0 0 1 0 0 0 0 0 1 0 1 1 0 0 0 0 0 
1462  4  4  3 : 0 0 1 0 0 0 0 0 0 0 0 0 1 0 0 1 0 1 0 0 0 
1462  4  4  4 : 0 1 0 0 0 0 0 0 0 0 0 0 1 0 1 1 0 0 0 0 0 
1463  4  4  1 : 0 0 0 0 0 0 0 1 0 0 0 0 0 0 0 1 1 0 0 0 1 
1463  4  4  2 : 0 0 0 0 0 0 1 0 0 0 0 0 1 1 0 0 0 0 0 0 1 
1463  4  4  3 : 0 0 1 0 0 0 0 0 0 0 0 0 0 0 0 1 1 0 0 0 1 
1463  4  4  4 : 0 1 0 0 0 0 0 0 0 0 0 0 1 1 0 0 0 0 0 0 1 
1464  4  4  1 : 0 0 0 0 0 0 0 1 0 0 0 0 0 0 0 1 1 0 0 1 0 
1464  4  4  2 : 0 0 0 0 0 0 1 0 0 0 0 0 1 1 0 0 0 0 0 1 0 
1464  4  4  3 : 0 0 1 0 0 0 0 0 0 0 0 0 0 0 0 1 1 0 0 1 0 
1464  4  4  4 : 0 1 0 0 0 0 0 0 0 0 0 0 1 1 0 0 0 0 0 1 0 
1465  4  4  1 : 0 0 0 0 0 0 0 1 0 0 0 0 0 0 0 1 1 0 1 0 0 
1465  4  4  2 : 0 0 0 0 0 0 1 0 0 0 0 0 1 1 0 0 0 0 1 0 0 
1465  4  4  3 : 0 0 1 0 0 0 0 0 0 0 0 0 0 0 0 1 1 0 1 0 0 
1465  4  4  4 : 0 1 0 0 0 0 0 0 0 0 0 0 1 1 0 0 0 0 1 0 0 
1466  4  4  1 : 0 0 0 0 0 0 0 1 0 0 0 0 0 0 1 1 1 0 0 0 0 
1466  4  4  2 : 0 0 0 0 0 0 1 0 0 0 0 0 1 1 0 0 0 1 0 0 0 
1466  4  4  3 : 0 0 1 0 0 0 0 0 0 0 0 0 0 0 1 1 1 0 0 0 0 
1466  4  4  4 : 0 1 0 0 0 0 0 0 0 0 0 0 1 1 0 0 0 1 0 0 0 
1467  4  4  1 : 0 0 0 0 0 0 0 1 0 0 0 0 0 1 0 1 1 0 0 0 0 
1467  4  4  2 : 0 0 0 0 0 0 1 0 0 0 0 0 1 1 0 0 1 0 0 0 0 
1467  4  4  3 : 0 0 1 0 0 0 0 0 0 0 0 0 0 1 0 1 1 0 0 0 0 
1467  4  4  4 : 0 1 0 0 0 0 0 0 0 0 0 0 1 1 0 0 1 0 0 0 0 
1468  4  4  1 : 0 0 0 0 0 0 0 1 0 0 0 0 1 0 0 1 1 0 0 0 0 
1468  4  4  2 : 0 0 0 0 0 0 1 0 0 0 0 0 1 1 0 1 0 0 0 0 0 
1468  4  4  3 : 0 0 1 0 0 0 0 0 0 0 0 0 1 0 0 1 1 0 0 0 0 
1468  4  4  4 : 0 1 0 0 0 0 0 0 0 0 0 0 1 1 0 1 0 0 0 0 0 
1469  4  4  1 : 0 0 0 0 0 0 0 1 0 0 0 0 0 0 0 1 1 1 0 0 0 
1469  4  4  2 : 0 0 0 0 0 0 1 0 0 0 0 0 1 1 1 0 0 0 0 0 0 
1469  4  4  3 : 0 0 1 0 0 0 0 0 0 0 0 0 0 0 0 1 1 1 0 0 0 
1469  4  4  4 : 0 1 0 0 0 0 0 0 0 0 0 0 1 1 1 0 0 0 0 0 0 
1470  4  4  1 : 0 0 0 0 0 0 0 1 0 0 0 1 0 0 0 0 0 0 0 1 1 
1470  4  4  2 : 0 0 0 0 0 0 1 0 0 0 0 1 0 0 0 0 0 0 0 1 1 
1470  4  4  3 : 0 0 1 0 0 0 0 0 0 0 0 1 0 0 0 0 0 0 0 1 1 
1470  4  4  4 : 0 1 0 0 0 0 0 0 0 0 0 1 0 0 0 0 0 0 0 1 1 
1471  4  4  1 : 0 0 0 0 0 0 0 1 0 0 0 1 0 0 0 0 0 0 1 0 1 
1471  4  4  2 : 0 0 0 0 0 0 1 0 0 0 0 1 0 0 0 0 0 0 1 0 1 
1471  4  4  3 : 0 0 1 0 0 0 0 0 0 0 0 1 0 0 0 0 0 0 1 0 1 
1471  4  4  4 : 0 1 0 0 0 0 0 0 0 0 0 1 0 0 0 0 0 0 1 0 1 
1472  4  4  1 : 0 0 0 0 0 0 0 1 0 0 0 1 0 0 0 0 0 0 1 1 0 
1472  4  4  2 : 0 0 0 0 0 0 1 0 0 0 0 1 0 0 0 0 0 0 1 1 0 
1472  4  4  3 : 0 0 1 0 0 0 0 0 0 0 0 1 0 0 0 0 0 0 1 1 0 
1472  4  4  4 : 0 1 0 0 0 0 0 0 0 0 0 1 0 0 0 0 0 0 1 1 0 
1473  4  4  1 : 0 0 0 0 0 0 0 1 0 0 0 1 0 0 1 0 0 0 0 0 1 
1473  4  4  2 : 0 0 0 0 0 0 1 0 0 0 0 1 0 0 0 0 0 1 0 0 1 
1473  4  4  3 : 0 0 1 0 0 0 0 0 0 0 0 1 0 0 1 0 0 0 0 0 1 
1473  4  4  4 : 0 1 0 0 0 0 0 0 0 0 0 1 0 0 0 0 0 1 0 0 1 
1474  4  4  1 : 0 0 0 0 0 0 0 1 0 0 0 1 0 0 1 0 0 0 0 1 0 
1474  4  4  2 : 0 0 0 0 0 0 1 0 0 0 0 1 0 0 0 0 0 1 0 1 0 
1474  4  4  3 : 0 0 1 0 0 0 0 0 0 0 0 1 0 0 1 0 0 0 0 1 0 
1474  4  4  4 : 0 1 0 0 0 0 0 0 0 0 0 1 0 0 0 0 0 1 0 1 0 
1475  4  4  1 : 0 0 0 0 0 0 0 1 0 0 0 1 0 0 1 0 0 0 1 0 0 
1475  4  4  2 : 0 0 0 0 0 0 1 0 0 0 0 1 0 0 0 0 0 1 1 0 0 
1475  4  4  3 : 0 0 1 0 0 0 0 0 0 0 0 1 0 0 1 0 0 0 1 0 0 
1475  4  4  4 : 0 1 0 0 0 0 0 0 0 0 0 1 0 0 0 0 0 1 1 0 0 
1476  4  4  1 : 0 0 0 0 0 0 0 1 0 0 0 1 0 1 0 0 0 0 0 0 1 
1476  4  4  2 : 0 0 0 0 0 0 1 0 0 0 0 1 0 0 0 0 1 0 0 0 1 
1476  4  4  3 : 0 0 1 0 0 0 0 0 0 0 0 1 0 1 0 0 0 0 0 0 1 
1476  4  4  4 : 0 1 0 0 0 0 0 0 0 0 0 1 0 0 0 0 1 0 0 0 1 
1477  4  4  1 : 0 0 0 0 0 0 0 1 0 0 0 1 0 1 0 0 0 0 0 1 0 
1477  4  4  2 : 0 0 0 0 0 0 1 0 0 0 0 1 0 0 0 0 1 0 0 1 0 
1477  4  4  3 : 0 0 1 0 0 0 0 0 0 0 0 1 0 1 0 0 0 0 0 1 0 
1477  4  4  4 : 0 1 0 0 0 0 0 0 0 0 0 1 0 0 0 0 1 0 0 1 0 
1478  4  4  1 : 0 0 0 0 0 0 0 1 0 0 0 1 0 1 0 0 0 0 1 0 0 
1478  4  4  2 : 0 0 0 0 0 0 1 0 0 0 0 1 0 0 0 0 1 0 1 0 0 
1478  4  4  3 : 0 0 1 0 0 0 0 0 0 0 0 1 0 1 0 0 0 0 1 0 0 
1478  4  4  4 : 0 1 0 0 0 0 0 0 0 0 0 1 0 0 0 0 1 0 1 0 0 
1479  4  4  1 : 0 0 0 0 0 0 0 1 0 0 0 1 0 1 1 0 0 0 0 0 0 
1479  4  4  2 : 0 0 0 0 0 0 1 0 0 0 0 1 0 0 0 0 1 1 0 0 0 
1479  4  4  3 : 0 0 1 0 0 0 0 0 0 0 0 1 0 1 1 0 0 0 0 0 0 
1479  4  4  4 : 0 1 0 0 0 0 0 0 0 0 0 1 0 0 0 0 1 1 0 0 0 
1480  4  4  1 : 0 0 0 0 0 0 0 1 0 0 0 1 1 0 0 0 0 0 0 0 1 
1480  4  4  2 : 0 0 0 0 0 0 1 0 0 0 0 1 0 0 0 1 0 0 0 0 1 
1480  4  4  3 : 0 0 1 0 0 0 0 0 0 0 0 1 1 0 0 0 0 0 0 0 1 
1480  4  4  4 : 0 1 0 0 0 0 0 0 0 0 0 1 0 0 0 1 0 0 0 0 1 
1481  4  4  1 : 0 0 0 0 0 0 0 1 0 0 0 1 1 0 0 0 0 0 0 1 0 
1481  4  4  2 : 0 0 0 0 0 0 1 0 0 0 0 1 0 0 0 1 0 0 0 1 0 
1481  4  4  3 : 0 0 1 0 0 0 0 0 0 0 0 1 1 0 0 0 0 0 0 1 0 
1481  4  4  4 : 0 1 0 0 0 0 0 0 0 0 0 1 0 0 0 1 0 0 0 1 0 
1482  4  4  1 : 0 0 0 0 0 0 0 1 0 0 0 1 1 0 0 0 0 0 1 0 0 
1482  4  4  2 : 0 0 0 0 0 0 1 0 0 0 0 1 0 0 0 1 0 0 1 0 0 
1482  4  4  3 : 0 0 1 0 0 0 0 0 0 0 0 1 1 0 0 0 0 0 1 0 0 
1482  4  4  4 : 0 1 0 0 0 0 0 0 0 0 0 1 0 0 0 1 0 0 1 0 0 
1483  4  4  1 : 0 0 0 0 0 0 0 1 0 0 0 1 1 0 1 0 0 0 0 0 0 
1483  4  4  2 : 0 0 0 0 0 0 1 0 0 0 0 1 0 0 0 1 0 1 0 0 0 
1483  4  4  3 : 0 0 1 0 0 0 0 0 0 0 0 1 1 0 1 0 0 0 0 0 0 
1483  4  4  4 : 0 1 0 0 0 0 0 0 0 0 0 1 0 0 0 1 0 1 0 0 0 
1484  4  4  1 : 0 0 0 0 0 0 0 1 0 0 0 1 1 1 0 0 0 0 0 0 0 
1484  4  4  2 : 0 0 0 0 0 0 1 0 0 0 0 1 0 0 0 1 1 0 0 0 0 
1484  4  4  3 : 0 0 1 0 0 0 0 0 0 0 0 1 1 1 0 0 0 0 0 0 0 
1484  4  4  4 : 0 1 0 0 0 0 0 0 0 0 0 1 0 0 0 1 1 0 0 0 0 
1485  4  4  1 : 0 0 0 0 0 0 0 1 0 0 0 1 0 0 0 0 0 1 0 0 1 
1485  4  4  2 : 0 0 0 0 0 0 1 0 0 0 0 1 0 0 1 0 0 0 0 0 1 
1485  4  4  3 : 0 0 1 0 0 0 0 0 0 0 0 1 0 0 0 0 0 1 0 0 1 
1485  4  4  4 : 0 1 0 0 0 0 0 0 0 0 0 1 0 0 1 0 0 0 0 0 1 
1486  4  4  1 : 0 0 0 0 0 0 0 1 0 0 0 1 0 0 0 0 0 1 0 1 0 
1486  4  4  2 : 0 0 0 0 0 0 1 0 0 0 0 1 0 0 1 0 0 0 0 1 0 
1486  4  4  3 : 0 0 1 0 0 0 0 0 0 0 0 1 0 0 0 0 0 1 0 1 0 
1486  4  4  4 : 0 1 0 0 0 0 0 0 0 0 0 1 0 0 1 0 0 0 0 1 0 
1487  4  4  1 : 0 0 0 0 0 0 0 1 0 0 0 1 0 0 0 0 0 1 1 0 0 
1487  4  4  2 : 0 0 0 0 0 0 1 0 0 0 0 1 0 0 1 0 0 0 1 0 0 
1487  4  4  3 : 0 0 1 0 0 0 0 0 0 0 0 1 0 0 0 0 0 1 1 0 0 
1487  4  4  4 : 0 1 0 0 0 0 0 0 0 0 0 1 0 0 1 0 0 0 1 0 0 
1488  4  4  1 : 0 0 0 0 0 0 0 1 0 0 0 1 0 0 1 0 0 1 0 0 0 
1488  4  4  2 : 0 0 0 0 0 0 1 0 0 0 0 1 0 0 1 0 0 1 0 0 0 
1488  4  4  3 : 0 0 1 0 0 0 0 0 0 0 0 1 0 0 1 0 0 1 0 0 0 
1488  4  4  4 : 0 1 0 0 0 0 0 0 0 0 0 1 0 0 1 0 0 1 0 0 0 
1489  4  4  1 : 0 0 0 0 0 0 0 1 0 0 0 1 0 1 0 0 0 1 0 0 0 
1489  4  4  2 : 0 0 0 0 0 0 1 0 0 0 0 1 0 0 1 0 1 0 0 0 0 
1489  4  4  3 : 0 0 1 0 0 0 0 0 0 0 0 1 0 1 0 0 0 1 0 0 0 
1489  4  4  4 : 0 1 0 0 0 0 0 0 0 0 0 1 0 0 1 0 1 0 0 0 0 
1490  4  4  1 : 0 0 0 0 0 0 0 1 0 0 0 1 1 0 0 0 0 1 0 0 0 
1490  4  4  2 : 0 0 0 0 0 0 1 0 0 0 0 1 0 0 1 1 0 0 0 0 0 
1490  4  4  3 : 0 0 1 0 0 0 0 0 0 0 0 1 1 0 0 0 0 1 0 0 0 
1490  4  4  4 : 0 1 0 0 0 0 0 0 0 0 0 1 0 0 1 1 0 0 0 0 0 
1491  4  4  1 : 0 0 0 0 0 0 0 1 0 0 0 1 0 0 0 0 1 0 0 0 1 
1491  4  4  2 : 0 0 0 0 0 0 1 0 0 0 0 1 0 1 0 0 0 0 0 0 1 
1491  4  4  3 : 0 0 1 0 0 0 0 0 0 0 0 1 0 0 0 0 1 0 0 0 1 
1491  4  4  4 : 0 1 0 0 0 0 0 0 0 0 0 1 0 1 0 0 0 0 0 0 1 
1492  4  4  1 : 0 0 0 0 0 0 0 1 0 0 0 1 0 0 0 0 1 0 0 1 0 
1492  4  4  2 : 0 0 0 0 0 0 1 0 0 0 0 1 0 1 0 0 0 0 0 1 0 
1492  4  4  3 : 0 0 1 0 0 0 0 0 0 0 0 1 0 0 0 0 1 0 0 1 0 
1492  4  4  4 : 0 1 0 0 0 0 0 0 0 0 0 1 0 1 0 0 0 0 0 1 0 
1493  4  4  1 : 0 0 0 0 0 0 0 1 0 0 0 1 0 0 0 0 1 0 1 0 0 
1493  4  4  2 : 0 0 0 0 0 0 1 0 0 0 0 1 0 1 0 0 0 0 1 0 0 
1493  4  4  3 : 0 0 1 0 0 0 0 0 0 0 0 1 0 0 0 0 1 0 1 0 0 
1493  4  4  4 : 0 1 0 0 0 0 0 0 0 0 0 1 0 1 0 0 0 0 1 0 0 
1494  4  4  1 : 0 0 0 0 0 0 0 1 0 0 0 1 0 0 1 0 1 0 0 0 0 
1494  4  4  2 : 0 0 0 0 0 0 1 0 0 0 0 1 0 1 0 0 0 1 0 0 0 
1494  4  4  3 : 0 0 1 0 0 0 0 0 0 0 0 1 0 0 1 0 1 0 0 0 0 
1494  4  4  4 : 0 1 0 0 0 0 0 0 0 0 0 1 0 1 0 0 0 1 0 0 0 
1495  4  4  1 : 0 0 0 0 0 0 0 1 0 0 0 1 0 1 0 0 1 0 0 0 0 
1495  4  4  2 : 0 0 0 0 0 0 1 0 0 0 0 1 0 1 0 0 1 0 0 0 0 
1495  4  4  3 : 0 0 1 0 0 0 0 0 0 0 0 1 0 1 0 0 1 0 0 0 0 
1495  4  4  4 : 0 1 0 0 0 0 0 0 0 0 0 1 0 1 0 0 1 0 0 0 0 
1496  4  4  1 : 0 0 0 0 0 0 0 1 0 0 0 1 1 0 0 0 1 0 0 0 0 
1496  4  4  2 : 0 0 0 0 0 0 1 0 0 0 0 1 0 1 0 1 0 0 0 0 0 
1496  4  4  3 : 0 0 1 0 0 0 0 0 0 0 0 1 1 0 0 0 1 0 0 0 0 
1496  4  4  4 : 0 1 0 0 0 0 0 0 0 0 0 1 0 1 0 1 0 0 0 0 0 
1497  4  4  1 : 0 0 0 0 0 0 0 1 0 0 0 1 0 0 0 0 1 1 0 0 0 
1497  4  4  2 : 0 0 0 0 0 0 1 0 0 0 0 1 0 1 1 0 0 0 0 0 0 
1497  4  4  3 : 0 0 1 0 0 0 0 0 0 0 0 1 0 0 0 0 1 1 0 0 0 
1497  4  4  4 : 0 1 0 0 0 0 0 0 0 0 0 1 0 1 1 0 0 0 0 0 0 
1498  4  4  1 : 0 0 0 0 0 0 0 1 0 0 0 1 0 0 0 1 0 0 0 0 1 
1498  4  4  2 : 0 0 0 0 0 0 1 0 0 0 0 1 1 0 0 0 0 0 0 0 1 
1498  4  4  3 : 0 0 1 0 0 0 0 0 0 0 0 1 0 0 0 1 0 0 0 0 1 
1498  4  4  4 : 0 1 0 0 0 0 0 0 0 0 0 1 1 0 0 0 0 0 0 0 1 
1499  4  4  1 : 0 0 0 0 0 0 0 1 0 0 0 1 0 0 0 1 0 0 0 1 0 
1499  4  4  2 : 0 0 0 0 0 0 1 0 0 0 0 1 1 0 0 0 0 0 0 1 0 
1499  4  4  3 : 0 0 1 0 0 0 0 0 0 0 0 1 0 0 0 1 0 0 0 1 0 
1499  4  4  4 : 0 1 0 0 0 0 0 0 0 0 0 1 1 0 0 0 0 0 0 1 0 
1500  4  4  1 : 0 0 0 0 0 0 0 1 0 0 0 1 0 0 0 1 0 0 1 0 0 
1500  4  4  2 : 0 0 0 0 0 0 1 0 0 0 0 1 1 0 0 0 0 0 1 0 0 
1500  4  4  3 : 0 0 1 0 0 0 0 0 0 0 0 1 0 0 0 1 0 0 1 0 0 
1500  4  4  4 : 0 1 0 0 0 0 0 0 0 0 0 1 1 0 0 0 0 0 1 0 0 
1501  4  4  1 : 0 0 0 0 0 0 0 1 0 0 0 1 0 0 1 1 0 0 0 0 0 
1501  4  4  2 : 0 0 0 0 0 0 1 0 0 0 0 1 1 0 0 0 0 1 0 0 0 
1501  4  4  3 : 0 0 1 0 0 0 0 0 0 0 0 1 0 0 1 1 0 0 0 0 0 
1501  4  4  4 : 0 1 0 0 0 0 0 0 0 0 0 1 1 0 0 0 0 1 0 0 0 
1502  4  4  1 : 0 0 0 0 0 0 0 1 0 0 0 1 0 1 0 1 0 0 0 0 0 
1502  4  4  2 : 0 0 0 0 0 0 1 0 0 0 0 1 1 0 0 0 1 0 0 0 0 
1502  4  4  3 : 0 0 1 0 0 0 0 0 0 0 0 1 0 1 0 1 0 0 0 0 0 
1502  4  4  4 : 0 1 0 0 0 0 0 0 0 0 0 1 1 0 0 0 1 0 0 0 0 
1503  4  4  1 : 0 0 0 0 0 0 0 1 0 0 0 1 1 0 0 1 0 0 0 0 0 
1503  4  4  2 : 0 0 0 0 0 0 1 0 0 0 0 1 1 0 0 1 0 0 0 0 0 
1503  4  4  3 : 0 0 1 0 0 0 0 0 0 0 0 1 1 0 0 1 0 0 0 0 0 
1503  4  4  4 : 0 1 0 0 0 0 0 0 0 0 0 1 1 0 0 1 0 0 0 0 0 
1504  4  4  1 : 0 0 0 0 0 0 0 1 0 0 0 1 0 0 0 1 0 1 0 0 0 
1504  4  4  2 : 0 0 0 0 0 0 1 0 0 0 0 1 1 0 1 0 0 0 0 0 0 
1504  4  4  3 : 0 0 1 0 0 0 0 0 0 0 0 1 0 0 0 1 0 1 0 0 0 
1504  4  4  4 : 0 1 0 0 0 0 0 0 0 0 0 1 1 0 1 0 0 0 0 0 0 
1505  4  4  1 : 0 0 0 0 0 0 0 1 0 0 0 1 0 0 0 1 1 0 0 0 0 
1505  4  4  2 : 0 0 0 0 0 0 1 0 0 0 0 1 1 1 0 0 0 0 0 0 0 
1505  4  4  3 : 0 0 1 0 0 0 0 0 0 0 0 1 0 0 0 1 1 0 0 0 0 
1505  4  4  4 : 0 1 0 0 0 0 0 0 0 0 0 1 1 1 0 0 0 0 0 0 0 
1506  4  4  1 : 0 0 0 0 0 1 0 1 0 0 0 0 0 0 0 0 0 0 0 1 1 
1506  4  4  2 : 0 0 0 0 0 1 1 0 0 0 0 0 0 0 0 0 0 0 0 1 1 
1506  4  4  3 : 0 0 1 0 0 0 0 0 0 0 1 0 0 0 0 0 0 0 0 1 1 
1506  4  4  4 : 0 1 0 0 0 0 0 0 0 0 1 0 0 0 0 0 0 0 0 1 1 
1507  4  4  1 : 0 0 0 0 0 1 0 1 0 0 0 0 0 0 0 0 0 0 1 0 1 
1507  4  4  2 : 0 0 0 0 0 1 1 0 0 0 0 0 0 0 0 0 0 0 1 0 1 
1507  4  4  3 : 0 0 1 0 0 0 0 0 0 0 1 0 0 0 0 0 0 0 1 0 1 
1507  4  4  4 : 0 1 0 0 0 0 0 0 0 0 1 0 0 0 0 0 0 0 1 0 1 
1508  4  4  1 : 0 0 0 0 0 1 0 1 0 0 0 0 0 0 0 0 0 0 1 1 0 
1508  4  4  2 : 0 0 0 0 0 1 1 0 0 0 0 0 0 0 0 0 0 0 1 1 0 
1508  4  4  3 : 0 0 1 0 0 0 0 0 0 0 1 0 0 0 0 0 0 0 1 1 0 
1508  4  4  4 : 0 1 0 0 0 0 0 0 0 0 1 0 0 0 0 0 0 0 1 1 0 
1509  4  4  1 : 0 0 0 0 0 1 0 1 0 0 0 0 0 0 1 0 0 0 0 0 1 
1509  4  4  2 : 0 0 0 0 0 1 1 0 0 0 0 0 0 0 0 0 0 1 0 0 1 
1509  4  4  3 : 0 0 1 0 0 0 0 0 0 0 1 0 0 0 1 0 0 0 0 0 1 
1509  4  4  4 : 0 1 0 0 0 0 0 0 0 0 1 0 0 0 0 0 0 1 0 0 1 
1510  4  4  1 : 0 0 0 0 0 1 0 1 0 0 0 0 0 0 1 0 0 0 0 1 0 
1510  4  4  2 : 0 0 0 0 0 1 1 0 0 0 0 0 0 0 0 0 0 1 0 1 0 
1510  4  4  3 : 0 0 1 0 0 0 0 0 0 0 1 0 0 0 1 0 0 0 0 1 0 
1510  4  4  4 : 0 1 0 0 0 0 0 0 0 0 1 0 0 0 0 0 0 1 0 1 0 
1511  4  4  1 : 0 0 0 0 0 1 0 1 0 0 0 0 0 0 1 0 0 0 1 0 0 
1511  4  4  2 : 0 0 0 0 0 1 1 0 0 0 0 0 0 0 0 0 0 1 1 0 0 
1511  4  4  3 : 0 0 1 0 0 0 0 0 0 0 1 0 0 0 1 0 0 0 1 0 0 
1511  4  4  4 : 0 1 0 0 0 0 0 0 0 0 1 0 0 0 0 0 0 1 1 0 0 
1512  4  4  1 : 0 0 0 0 0 1 0 1 0 0 0 0 0 1 0 0 0 0 0 0 1 
1512  4  4  2 : 0 0 0 0 0 1 1 0 0 0 0 0 0 0 0 0 1 0 0 0 1 
1512  4  4  3 : 0 0 1 0 0 0 0 0 0 0 1 0 0 1 0 0 0 0 0 0 1 
1512  4  4  4 : 0 1 0 0 0 0 0 0 0 0 1 0 0 0 0 0 1 0 0 0 1 
1513  4  4  1 : 0 0 0 0 0 1 0 1 0 0 0 0 0 1 0 0 0 0 0 1 0 
1513  4  4  2 : 0 0 0 0 0 1 1 0 0 0 0 0 0 0 0 0 1 0 0 1 0 
1513  4  4  3 : 0 0 1 0 0 0 0 0 0 0 1 0 0 1 0 0 0 0 0 1 0 
1513  4  4  4 : 0 1 0 0 0 0 0 0 0 0 1 0 0 0 0 0 1 0 0 1 0 
1514  4  4  1 : 0 0 0 0 0 1 0 1 0 0 0 0 0 1 0 0 0 0 1 0 0 
1514  4  4  2 : 0 0 0 0 0 1 1 0 0 0 0 0 0 0 0 0 1 0 1 0 0 
1514  4  4  3 : 0 0 1 0 0 0 0 0 0 0 1 0 0 1 0 0 0 0 1 0 0 
1514  4  4  4 : 0 1 0 0 0 0 0 0 0 0 1 0 0 0 0 0 1 0 1 0 0 
1515  4  4  1 : 0 0 0 0 0 1 0 1 0 0 0 0 0 1 1 0 0 0 0 0 0 
1515  4  4  2 : 0 0 0 0 0 1 1 0 0 0 0 0 0 0 0 0 1 1 0 0 0 
1515  4  4  3 : 0 0 1 0 0 0 0 0 0 0 1 0 0 1 1 0 0 0 0 0 0 
1515  4  4  4 : 0 1 0 0 0 0 0 0 0 0 1 0 0 0 0 0 1 1 0 0 0 
1516  4  4  1 : 0 0 0 0 0 1 0 1 0 0 0 0 1 0 0 0 0 0 0 0 1 
1516  4  4  2 : 0 0 0 0 0 1 1 0 0 0 0 0 0 0 0 1 0 0 0 0 1 
1516  4  4  3 : 0 0 1 0 0 0 0 0 0 0 1 0 1 0 0 0 0 0 0 0 1 
1516  4  4  4 : 0 1 0 0 0 0 0 0 0 0 1 0 0 0 0 1 0 0 0 0 1 
1517  4  4  1 : 0 0 0 0 0 1 0 1 0 0 0 0 1 0 0 0 0 0 0 1 0 
1517  4  4  2 : 0 0 0 0 0 1 1 0 0 0 0 0 0 0 0 1 0 0 0 1 0 
1517  4  4  3 : 0 0 1 0 0 0 0 0 0 0 1 0 1 0 0 0 0 0 0 1 0 
1517  4  4  4 : 0 1 0 0 0 0 0 0 0 0 1 0 0 0 0 1 0 0 0 1 0 
1518  4  4  1 : 0 0 0 0 0 1 0 1 0 0 0 0 1 0 0 0 0 0 1 0 0 
1518  4  4  2 : 0 0 0 0 0 1 1 0 0 0 0 0 0 0 0 1 0 0 1 0 0 
1518  4  4  3 : 0 0 1 0 0 0 0 0 0 0 1 0 1 0 0 0 0 0 1 0 0 
1518  4  4  4 : 0 1 0 0 0 0 0 0 0 0 1 0 0 0 0 1 0 0 1 0 0 
1519  4  4  1 : 0 0 0 0 0 1 0 1 0 0 0 0 1 0 1 0 0 0 0 0 0 
1519  4  4  2 : 0 0 0 0 0 1 1 0 0 0 0 0 0 0 0 1 0 1 0 0 0 
1519  4  4  3 : 0 0 1 0 0 0 0 0 0 0 1 0 1 0 1 0 0 0 0 0 0 
1519  4  4  4 : 0 1 0 0 0 0 0 0 0 0 1 0 0 0 0 1 0 1 0 0 0 
1520  4  4  1 : 0 0 0 0 0 1 0 1 0 0 0 0 1 1 0 0 0 0 0 0 0 
1520  4  4  2 : 0 0 0 0 0 1 1 0 0 0 0 0 0 0 0 1 1 0 0 0 0 
1520  4  4  3 : 0 0 1 0 0 0 0 0 0 0 1 0 1 1 0 0 0 0 0 0 0 
1520  4  4  4 : 0 1 0 0 0 0 0 0 0 0 1 0 0 0 0 1 1 0 0 0 0 
1521  4  4  1 : 0 0 0 0 0 1 0 1 0 0 0 0 0 0 0 0 0 1 0 0 1 
1521  4  4  2 : 0 0 0 0 0 1 1 0 0 0 0 0 0 0 1 0 0 0 0 0 1 
1521  4  4  3 : 0 0 1 0 0 0 0 0 0 0 1 0 0 0 0 0 0 1 0 0 1 
1521  4  4  4 : 0 1 0 0 0 0 0 0 0 0 1 0 0 0 1 0 0 0 0 0 1 
1522  4  4  1 : 0 0 0 0 0 1 0 1 0 0 0 0 0 0 0 0 0 1 0 1 0 
1522  4  4  2 : 0 0 0 0 0 1 1 0 0 0 0 0 0 0 1 0 0 0 0 1 0 
1522  4  4  3 : 0 0 1 0 0 0 0 0 0 0 1 0 0 0 0 0 0 1 0 1 0 
1522  4  4  4 : 0 1 0 0 0 0 0 0 0 0 1 0 0 0 1 0 0 0 0 1 0 
1523  4  4  1 : 0 0 0 0 0 1 0 1 0 0 0 0 0 0 0 0 0 1 1 0 0 
1523  4  4  2 : 0 0 0 0 0 1 1 0 0 0 0 0 0 0 1 0 0 0 1 0 0 
1523  4  4  3 : 0 0 1 0 0 0 0 0 0 0 1 0 0 0 0 0 0 1 1 0 0 
1523  4  4  4 : 0 1 0 0 0 0 0 0 0 0 1 0 0 0 1 0 0 0 1 0 0 
1524  4  4  1 : 0 0 0 0 0 1 0 1 0 0 0 0 0 0 1 0 0 1 0 0 0 
1524  4  4  2 : 0 0 0 0 0 1 1 0 0 0 0 0 0 0 1 0 0 1 0 0 0 
1524  4  4  3 : 0 0 1 0 0 0 0 0 0 0 1 0 0 0 1 0 0 1 0 0 0 
1524  4  4  4 : 0 1 0 0 0 0 0 0 0 0 1 0 0 0 1 0 0 1 0 0 0 
1525  4  4  1 : 0 0 0 0 0 1 0 1 0 0 0 0 0 1 0 0 0 1 0 0 0 
1525  4  4  2 : 0 0 0 0 0 1 1 0 0 0 0 0 0 0 1 0 1 0 0 0 0 
1525  4  4  3 : 0 0 1 0 0 0 0 0 0 0 1 0 0 1 0 0 0 1 0 0 0 
1525  4  4  4 : 0 1 0 0 0 0 0 0 0 0 1 0 0 0 1 0 1 0 0 0 0 
1526  4  4  1 : 0 0 0 0 0 1 0 1 0 0 0 0 1 0 0 0 0 1 0 0 0 
1526  4  4  2 : 0 0 0 0 0 1 1 0 0 0 0 0 0 0 1 1 0 0 0 0 0 
1526  4  4  3 : 0 0 1 0 0 0 0 0 0 0 1 0 1 0 0 0 0 1 0 0 0 
1526  4  4  4 : 0 1 0 0 0 0 0 0 0 0 1 0 0 0 1 1 0 0 0 0 0 
1527  4  4  1 : 0 0 0 0 0 1 0 1 0 0 0 0 0 0 0 0 1 0 0 0 1 
1527  4  4  2 : 0 0 0 0 0 1 1 0 0 0 0 0 0 1 0 0 0 0 0 0 1 
1527  4  4  3 : 0 0 1 0 0 0 0 0 0 0 1 0 0 0 0 0 1 0 0 0 1 
1527  4  4  4 : 0 1 0 0 0 0 0 0 0 0 1 0 0 1 0 0 0 0 0 0 1 
1528  4  4  1 : 0 0 0 0 0 1 0 1 0 0 0 0 0 0 0 0 1 0 0 1 0 
1528  4  4  2 : 0 0 0 0 0 1 1 0 0 0 0 0 0 1 0 0 0 0 0 1 0 
1528  4  4  3 : 0 0 1 0 0 0 0 0 0 0 1 0 0 0 0 0 1 0 0 1 0 
1528  4  4  4 : 0 1 0 0 0 0 0 0 0 0 1 0 0 1 0 0 0 0 0 1 0 
1529  4  4  1 : 0 0 0 0 0 1 0 1 0 0 0 0 0 0 0 0 1 0 1 0 0 
1529  4  4  2 : 0 0 0 0 0 1 1 0 0 0 0 0 0 1 0 0 0 0 1 0 0 
1529  4  4  3 : 0 0 1 0 0 0 0 0 0 0 1 0 0 0 0 0 1 0 1 0 0 
1529  4  4  4 : 0 1 0 0 0 0 0 0 0 0 1 0 0 1 0 0 0 0 1 0 0 
1530  4  4  1 : 0 0 0 0 0 1 0 1 0 0 0 0 0 0 1 0 1 0 0 0 0 
1530  4  4  2 : 0 0 0 0 0 1 1 0 0 0 0 0 0 1 0 0 0 1 0 0 0 
1530  4  4  3 : 0 0 1 0 0 0 0 0 0 0 1 0 0 0 1 0 1 0 0 0 0 
1530  4  4  4 : 0 1 0 0 0 0 0 0 0 0 1 0 0 1 0 0 0 1 0 0 0 
1531  4  4  1 : 0 0 0 0 0 1 0 1 0 0 0 0 0 1 0 0 1 0 0 0 0 
1531  4  4  2 : 0 0 0 0 0 1 1 0 0 0 0 0 0 1 0 0 1 0 0 0 0 
1531  4  4  3 : 0 0 1 0 0 0 0 0 0 0 1 0 0 1 0 0 1 0 0 0 0 
1531  4  4  4 : 0 1 0 0 0 0 0 0 0 0 1 0 0 1 0 0 1 0 0 0 0 
1532  4  4  1 : 0 0 0 0 0 1 0 1 0 0 0 0 1 0 0 0 1 0 0 0 0 
1532  4  4  2 : 0 0 0 0 0 1 1 0 0 0 0 0 0 1 0 1 0 0 0 0 0 
1532  4  4  3 : 0 0 1 0 0 0 0 0 0 0 1 0 1 0 0 0 1 0 0 0 0 
1532  4  4  4 : 0 1 0 0 0 0 0 0 0 0 1 0 0 1 0 1 0 0 0 0 0 
1533  4  4  1 : 0 0 0 0 0 1 0 1 0 0 0 0 0 0 0 0 1 1 0 0 0 
1533  4  4  2 : 0 0 0 0 0 1 1 0 0 0 0 0 0 1 1 0 0 0 0 0 0 
1533  4  4  3 : 0 0 1 0 0 0 0 0 0 0 1 0 0 0 0 0 1 1 0 0 0 
1533  4  4  4 : 0 1 0 0 0 0 0 0 0 0 1 0 0 1 1 0 0 0 0 0 0 
1534  4  4  1 : 0 0 0 0 0 1 0 1 0 0 0 0 0 0 0 1 0 0 0 0 1 
1534  4  4  2 : 0 0 0 0 0 1 1 0 0 0 0 0 1 0 0 0 0 0 0 0 1 
1534  4  4  3 : 0 0 1 0 0 0 0 0 0 0 1 0 0 0 0 1 0 0 0 0 1 
1534  4  4  4 : 0 1 0 0 0 0 0 0 0 0 1 0 1 0 0 0 0 0 0 0 1 
1535  4  4  1 : 0 0 0 0 0 1 0 1 0 0 0 0 0 0 0 1 0 0 0 1 0 
1535  4  4  2 : 0 0 0 0 0 1 1 0 0 0 0 0 1 0 0 0 0 0 0 1 0 
1535  4  4  3 : 0 0 1 0 0 0 0 0 0 0 1 0 0 0 0 1 0 0 0 1 0 
1535  4  4  4 : 0 1 0 0 0 0 0 0 0 0 1 0 1 0 0 0 0 0 0 1 0 
1536  4  4  1 : 0 0 0 0 0 1 0 1 0 0 0 0 0 0 0 1 0 0 1 0 0 
1536  4  4  2 : 0 0 0 0 0 1 1 0 0 0 0 0 1 0 0 0 0 0 1 0 0 
1536  4  4  3 : 0 0 1 0 0 0 0 0 0 0 1 0 0 0 0 1 0 0 1 0 0 
1536  4  4  4 : 0 1 0 0 0 0 0 0 0 0 1 0 1 0 0 0 0 0 1 0 0 
1537  4  4  1 : 0 0 0 0 0 1 0 1 0 0 0 0 0 0 1 1 0 0 0 0 0 
1537  4  4  2 : 0 0 0 0 0 1 1 0 0 0 0 0 1 0 0 0 0 1 0 0 0 
1537  4  4  3 : 0 0 1 0 0 0 0 0 0 0 1 0 0 0 1 1 0 0 0 0 0 
1537  4  4  4 : 0 1 0 0 0 0 0 0 0 0 1 0 1 0 0 0 0 1 0 0 0 
1538  4  4  1 : 0 0 0 0 0 1 0 1 0 0 0 0 0 1 0 1 0 0 0 0 0 
1538  4  4  2 : 0 0 0 0 0 1 1 0 0 0 0 0 1 0 0 0 1 0 0 0 0 
1538  4  4  3 : 0 0 1 0 0 0 0 0 0 0 1 0 0 1 0 1 0 0 0 0 0 
1538  4  4  4 : 0 1 0 0 0 0 0 0 0 0 1 0 1 0 0 0 1 0 0 0 0 
1539  4  4  1 : 0 0 0 0 0 1 0 1 0 0 0 0 1 0 0 1 0 0 0 0 0 
1539  4  4  2 : 0 0 0 0 0 1 1 0 0 0 0 0 1 0 0 1 0 0 0 0 0 
1539  4  4  3 : 0 0 1 0 0 0 0 0 0 0 1 0 1 0 0 1 0 0 0 0 0 
1539  4  4  4 : 0 1 0 0 0 0 0 0 0 0 1 0 1 0 0 1 0 0 0 0 0 
1540  4  4  1 : 0 0 0 0 0 1 0 1 0 0 0 0 0 0 0 1 0 1 0 0 0 
1540  4  4  2 : 0 0 0 0 0 1 1 0 0 0 0 0 1 0 1 0 0 0 0 0 0 
1540  4  4  3 : 0 0 1 0 0 0 0 0 0 0 1 0 0 0 0 1 0 1 0 0 0 
1540  4  4  4 : 0 1 0 0 0 0 0 0 0 0 1 0 1 0 1 0 0 0 0 0 0 
1541  4  4  1 : 0 0 0 0 0 1 0 1 0 0 0 0 0 0 0 1 1 0 0 0 0 
1541  4  4  2 : 0 0 0 0 0 1 1 0 0 0 0 0 1 1 0 0 0 0 0 0 0 
1541  4  4  3 : 0 0 1 0 0 0 0 0 0 0 1 0 0 0 0 1 1 0 0 0 0 
1541  4  4  4 : 0 1 0 0 0 0 0 0 0 0 1 0 1 1 0 0 0 0 0 0 0 
1542  4  4  1 : 0 0 0 0 0 1 0 1 0 0 0 1 0 0 0 0 0 0 0 0 1 
1542  4  4  2 : 0 0 0 0 0 1 1 0 0 0 0 1 0 0 0 0 0 0 0 0 1 
1542  4  4  3 : 0 0 1 0 0 0 0 0 0 0 1 1 0 0 0 0 0 0 0 0 1 
1542  4  4  4 : 0 1 0 0 0 0 0 0 0 0 1 1 0 0 0 0 0 0 0 0 1 
1543  4  4  1 : 0 0 0 0 0 1 0 1 0 0 0 1 0 0 0 0 0 0 0 1 0 
1543  4  4  2 : 0 0 0 0 0 1 1 0 0 0 0 1 0 0 0 0 0 0 0 1 0 
1543  4  4  3 : 0 0 1 0 0 0 0 0 0 0 1 1 0 0 0 0 0 0 0 1 0 
1543  4  4  4 : 0 1 0 0 0 0 0 0 0 0 1 1 0 0 0 0 0 0 0 1 0 
1544  4  4  1 : 0 0 0 0 0 1 0 1 0 0 0 1 0 0 0 0 0 0 1 0 0 
1544  4  4  2 : 0 0 0 0 0 1 1 0 0 0 0 1 0 0 0 0 0 0 1 0 0 
1544  4  4  3 : 0 0 1 0 0 0 0 0 0 0 1 1 0 0 0 0 0 0 1 0 0 
1544  4  4  4 : 0 1 0 0 0 0 0 0 0 0 1 1 0 0 0 0 0 0 1 0 0 
1545  4  4  1 : 0 0 0 0 0 1 0 1 0 0 0 1 0 0 1 0 0 0 0 0 0 
1545  4  4  2 : 0 0 0 0 0 1 1 0 0 0 0 1 0 0 0 0 0 1 0 0 0 
1545  4  4  3 : 0 0 1 0 0 0 0 0 0 0 1 1 0 0 1 0 0 0 0 0 0 
1545  4  4  4 : 0 1 0 0 0 0 0 0 0 0 1 1 0 0 0 0 0 1 0 0 0 
1546  4  4  1 : 0 0 0 0 0 1 0 1 0 0 0 1 0 1 0 0 0 0 0 0 0 
1546  4  4  2 : 0 0 0 0 0 1 1 0 0 0 0 1 0 0 0 0 1 0 0 0 0 
1546  4  4  3 : 0 0 1 0 0 0 0 0 0 0 1 1 0 1 0 0 0 0 0 0 0 
1546  4  4  4 : 0 1 0 0 0 0 0 0 0 0 1 1 0 0 0 0 1 0 0 0 0 
1547  4  4  1 : 0 0 0 0 0 1 0 1 0 0 0 1 1 0 0 0 0 0 0 0 0 
1547  4  4  2 : 0 0 0 0 0 1 1 0 0 0 0 1 0 0 0 1 0 0 0 0 0 
1547  4  4  3 : 0 0 1 0 0 0 0 0 0 0 1 1 1 0 0 0 0 0 0 0 0 
1547  4  4  4 : 0 1 0 0 0 0 0 0 0 0 1 1 0 0 0 1 0 0 0 0 0 
1548  4  4  1 : 0 0 0 0 0 1 0 1 0 0 0 1 0 0 0 0 0 1 0 0 0 
1548  4  4  2 : 0 0 0 0 0 1 1 0 0 0 0 1 0 0 1 0 0 0 0 0 0 
1548  4  4  3 : 0 0 1 0 0 0 0 0 0 0 1 1 0 0 0 0 0 1 0 0 0 
1548  4  4  4 : 0 1 0 0 0 0 0 0 0 0 1 1 0 0 1 0 0 0 0 0 0 
1549  4  4  1 : 0 0 0 0 0 1 0 1 0 0 0 1 0 0 0 0 1 0 0 0 0 
1549  4  4  2 : 0 0 0 0 0 1 1 0 0 0 0 1 0 1 0 0 0 0 0 0 0 
1549  4  4  3 : 0 0 1 0 0 0 0 0 0 0 1 1 0 0 0 0 1 0 0 0 0 
1549  4  4  4 : 0 1 0 0 0 0 0 0 0 0 1 1 0 1 0 0 0 0 0 0 0 
1550  4  4  1 : 0 0 0 0 0 1 0 1 0 0 0 1 0 0 0 1 0 0 0 0 0 
1550  4  4  2 : 0 0 0 0 0 1 1 0 0 0 0 1 1 0 0 0 0 0 0 0 0 
1550  4  4  3 : 0 0 1 0 0 0 0 0 0 0 1 1 0 0 0 1 0 0 0 0 0 
1550  4  4  4 : 0 1 0 0 0 0 0 0 0 0 1 1 1 0 0 0 0 0 0 0 0 
1551  4  4  1 : 0 0 0 0 1 0 0 1 0 0 0 0 0 0 0 0 0 0 0 1 1 
1551  4  4  2 : 0 0 0 0 1 0 1 0 0 0 0 0 0 0 0 0 0 0 0 1 1 
1551  4  4  3 : 0 0 1 0 0 0 0 0 0 1 0 0 0 0 0 0 0 0 0 1 1 
1551  4  4  4 : 0 1 0 0 0 0 0 0 0 1 0 0 0 0 0 0 0 0 0 1 1 
1552  4  4  1 : 0 0 0 0 1 0 0 1 0 0 0 0 0 0 0 0 0 0 1 0 1 
1552  4  4  2 : 0 0 0 0 1 0 1 0 0 0 0 0 0 0 0 0 0 0 1 0 1 
1552  4  4  3 : 0 0 1 0 0 0 0 0 0 1 0 0 0 0 0 0 0 0 1 0 1 
1552  4  4  4 : 0 1 0 0 0 0 0 0 0 1 0 0 0 0 0 0 0 0 1 0 1 
1553  4  4  1 : 0 0 0 0 1 0 0 1 0 0 0 0 0 0 0 0 0 0 1 1 0 
1553  4  4  2 : 0 0 0 0 1 0 1 0 0 0 0 0 0 0 0 0 0 0 1 1 0 
1553  4  4  3 : 0 0 1 0 0 0 0 0 0 1 0 0 0 0 0 0 0 0 1 1 0 
1553  4  4  4 : 0 1 0 0 0 0 0 0 0 1 0 0 0 0 0 0 0 0 1 1 0 
1554  4  4  1 : 0 0 0 0 1 0 0 1 0 0 0 0 0 0 1 0 0 0 0 0 1 
1554  4  4  2 : 0 0 0 0 1 0 1 0 0 0 0 0 0 0 0 0 0 1 0 0 1 
1554  4  4  3 : 0 0 1 0 0 0 0 0 0 1 0 0 0 0 1 0 0 0 0 0 1 
1554  4  4  4 : 0 1 0 0 0 0 0 0 0 1 0 0 0 0 0 0 0 1 0 0 1 
1555  4  4  1 : 0 0 0 0 1 0 0 1 0 0 0 0 0 0 1 0 0 0 0 1 0 
1555  4  4  2 : 0 0 0 0 1 0 1 0 0 0 0 0 0 0 0 0 0 1 0 1 0 
1555  4  4  3 : 0 0 1 0 0 0 0 0 0 1 0 0 0 0 1 0 0 0 0 1 0 
1555  4  4  4 : 0 1 0 0 0 0 0 0 0 1 0 0 0 0 0 0 0 1 0 1 0 
1556  4  4  1 : 0 0 0 0 1 0 0 1 0 0 0 0 0 0 1 0 0 0 1 0 0 
1556  4  4  2 : 0 0 0 0 1 0 1 0 0 0 0 0 0 0 0 0 0 1 1 0 0 
1556  4  4  3 : 0 0 1 0 0 0 0 0 0 1 0 0 0 0 1 0 0 0 1 0 0 
1556  4  4  4 : 0 1 0 0 0 0 0 0 0 1 0 0 0 0 0 0 0 1 1 0 0 
1557  4  4  1 : 0 0 0 0 1 0 0 1 0 0 0 0 0 1 0 0 0 0 0 0 1 
1557  4  4  2 : 0 0 0 0 1 0 1 0 0 0 0 0 0 0 0 0 1 0 0 0 1 
1557  4  4  3 : 0 0 1 0 0 0 0 0 0 1 0 0 0 1 0 0 0 0 0 0 1 
1557  4  4  4 : 0 1 0 0 0 0 0 0 0 1 0 0 0 0 0 0 1 0 0 0 1 
1558  4  4  1 : 0 0 0 0 1 0 0 1 0 0 0 0 0 1 0 0 0 0 0 1 0 
1558  4  4  2 : 0 0 0 0 1 0 1 0 0 0 0 0 0 0 0 0 1 0 0 1 0 
1558  4  4  3 : 0 0 1 0 0 0 0 0 0 1 0 0 0 1 0 0 0 0 0 1 0 
1558  4  4  4 : 0 1 0 0 0 0 0 0 0 1 0 0 0 0 0 0 1 0 0 1 0 
1559  4  4  1 : 0 0 0 0 1 0 0 1 0 0 0 0 0 1 0 0 0 0 1 0 0 
1559  4  4  2 : 0 0 0 0 1 0 1 0 0 0 0 0 0 0 0 0 1 0 1 0 0 
1559  4  4  3 : 0 0 1 0 0 0 0 0 0 1 0 0 0 1 0 0 0 0 1 0 0 
1559  4  4  4 : 0 1 0 0 0 0 0 0 0 1 0 0 0 0 0 0 1 0 1 0 0 
1560  4  4  1 : 0 0 0 0 1 0 0 1 0 0 0 0 0 1 1 0 0 0 0 0 0 
1560  4  4  2 : 0 0 0 0 1 0 1 0 0 0 0 0 0 0 0 0 1 1 0 0 0 
1560  4  4  3 : 0 0 1 0 0 0 0 0 0 1 0 0 0 1 1 0 0 0 0 0 0 
1560  4  4  4 : 0 1 0 0 0 0 0 0 0 1 0 0 0 0 0 0 1 1 0 0 0 
1561  4  4  1 : 0 0 0 0 1 0 0 1 0 0 0 0 1 0 0 0 0 0 0 0 1 
1561  4  4  2 : 0 0 0 0 1 0 1 0 0 0 0 0 0 0 0 1 0 0 0 0 1 
1561  4  4  3 : 0 0 1 0 0 0 0 0 0 1 0 0 1 0 0 0 0 0 0 0 1 
1561  4  4  4 : 0 1 0 0 0 0 0 0 0 1 0 0 0 0 0 1 0 0 0 0 1 
1562  4  4  1 : 0 0 0 0 1 0 0 1 0 0 0 0 1 0 0 0 0 0 0 1 0 
1562  4  4  2 : 0 0 0 0 1 0 1 0 0 0 0 0 0 0 0 1 0 0 0 1 0 
1562  4  4  3 : 0 0 1 0 0 0 0 0 0 1 0 0 1 0 0 0 0 0 0 1 0 
1562  4  4  4 : 0 1 0 0 0 0 0 0 0 1 0 0 0 0 0 1 0 0 0 1 0 
1563  4  4  1 : 0 0 0 0 1 0 0 1 0 0 0 0 1 0 0 0 0 0 1 0 0 
1563  4  4  2 : 0 0 0 0 1 0 1 0 0 0 0 0 0 0 0 1 0 0 1 0 0 
1563  4  4  3 : 0 0 1 0 0 0 0 0 0 1 0 0 1 0 0 0 0 0 1 0 0 
1563  4  4  4 : 0 1 0 0 0 0 0 0 0 1 0 0 0 0 0 1 0 0 1 0 0 
1564  4  4  1 : 0 0 0 0 1 0 0 1 0 0 0 0 1 0 1 0 0 0 0 0 0 
1564  4  4  2 : 0 0 0 0 1 0 1 0 0 0 0 0 0 0 0 1 0 1 0 0 0 
1564  4  4  3 : 0 0 1 0 0 0 0 0 0 1 0 0 1 0 1 0 0 0 0 0 0 
1564  4  4  4 : 0 1 0 0 0 0 0 0 0 1 0 0 0 0 0 1 0 1 0 0 0 
1565  4  4  1 : 0 0 0 0 1 0 0 1 0 0 0 0 1 1 0 0 0 0 0 0 0 
1565  4  4  2 : 0 0 0 0 1 0 1 0 0 0 0 0 0 0 0 1 1 0 0 0 0 
1565  4  4  3 : 0 0 1 0 0 0 0 0 0 1 0 0 1 1 0 0 0 0 0 0 0 
1565  4  4  4 : 0 1 0 0 0 0 0 0 0 1 0 0 0 0 0 1 1 0 0 0 0 
1566  4  4  1 : 0 0 0 0 1 0 0 1 0 0 0 0 0 0 0 0 0 1 0 0 1 
1566  4  4  2 : 0 0 0 0 1 0 1 0 0 0 0 0 0 0 1 0 0 0 0 0 1 
1566  4  4  3 : 0 0 1 0 0 0 0 0 0 1 0 0 0 0 0 0 0 1 0 0 1 
1566  4  4  4 : 0 1 0 0 0 0 0 0 0 1 0 0 0 0 1 0 0 0 0 0 1 
1567  4  4  1 : 0 0 0 0 1 0 0 1 0 0 0 0 0 0 0 0 0 1 0 1 0 
1567  4  4  2 : 0 0 0 0 1 0 1 0 0 0 0 0 0 0 1 0 0 0 0 1 0 
1567  4  4  3 : 0 0 1 0 0 0 0 0 0 1 0 0 0 0 0 0 0 1 0 1 0 
1567  4  4  4 : 0 1 0 0 0 0 0 0 0 1 0 0 0 0 1 0 0 0 0 1 0 
1568  4  4  1 : 0 0 0 0 1 0 0 1 0 0 0 0 0 0 0 0 0 1 1 0 0 
1568  4  4  2 : 0 0 0 0 1 0 1 0 0 0 0 0 0 0 1 0 0 0 1 0 0 
1568  4  4  3 : 0 0 1 0 0 0 0 0 0 1 0 0 0 0 0 0 0 1 1 0 0 
1568  4  4  4 : 0 1 0 0 0 0 0 0 0 1 0 0 0 0 1 0 0 0 1 0 0 
1569  4  4  1 : 0 0 0 0 1 0 0 1 0 0 0 0 0 0 1 0 0 1 0 0 0 
1569  4  4  2 : 0 0 0 0 1 0 1 0 0 0 0 0 0 0 1 0 0 1 0 0 0 
1569  4  4  3 : 0 0 1 0 0 0 0 0 0 1 0 0 0 0 1 0 0 1 0 0 0 
1569  4  4  4 : 0 1 0 0 0 0 0 0 0 1 0 0 0 0 1 0 0 1 0 0 0 
1570  4  4  1 : 0 0 0 0 1 0 0 1 0 0 0 0 0 1 0 0 0 1 0 0 0 
1570  4  4  2 : 0 0 0 0 1 0 1 0 0 0 0 0 0 0 1 0 1 0 0 0 0 
1570  4  4  3 : 0 0 1 0 0 0 0 0 0 1 0 0 0 1 0 0 0 1 0 0 0 
1570  4  4  4 : 0 1 0 0 0 0 0 0 0 1 0 0 0 0 1 0 1 0 0 0 0 
1571  4  4  1 : 0 0 0 0 1 0 0 1 0 0 0 0 1 0 0 0 0 1 0 0 0 
1571  4  4  2 : 0 0 0 0 1 0 1 0 0 0 0 0 0 0 1 1 0 0 0 0 0 
1571  4  4  3 : 0 0 1 0 0 0 0 0 0 1 0 0 1 0 0 0 0 1 0 0 0 
1571  4  4  4 : 0 1 0 0 0 0 0 0 0 1 0 0 0 0 1 1 0 0 0 0 0 
1572  4  4  1 : 0 0 0 0 1 0 0 1 0 0 0 0 0 0 0 0 1 0 0 0 1 
1572  4  4  2 : 0 0 0 0 1 0 1 0 0 0 0 0 0 1 0 0 0 0 0 0 1 
1572  4  4  3 : 0 0 1 0 0 0 0 0 0 1 0 0 0 0 0 0 1 0 0 0 1 
1572  4  4  4 : 0 1 0 0 0 0 0 0 0 1 0 0 0 1 0 0 0 0 0 0 1 
1573  4  4  1 : 0 0 0 0 1 0 0 1 0 0 0 0 0 0 0 0 1 0 0 1 0 
1573  4  4  2 : 0 0 0 0 1 0 1 0 0 0 0 0 0 1 0 0 0 0 0 1 0 
1573  4  4  3 : 0 0 1 0 0 0 0 0 0 1 0 0 0 0 0 0 1 0 0 1 0 
1573  4  4  4 : 0 1 0 0 0 0 0 0 0 1 0 0 0 1 0 0 0 0 0 1 0 
1574  4  4  1 : 0 0 0 0 1 0 0 1 0 0 0 0 0 0 0 0 1 0 1 0 0 
1574  4  4  2 : 0 0 0 0 1 0 1 0 0 0 0 0 0 1 0 0 0 0 1 0 0 
1574  4  4  3 : 0 0 1 0 0 0 0 0 0 1 0 0 0 0 0 0 1 0 1 0 0 
1574  4  4  4 : 0 1 0 0 0 0 0 0 0 1 0 0 0 1 0 0 0 0 1 0 0 
1575  4  4  1 : 0 0 0 0 1 0 0 1 0 0 0 0 0 0 1 0 1 0 0 0 0 
1575  4  4  2 : 0 0 0 0 1 0 1 0 0 0 0 0 0 1 0 0 0 1 0 0 0 
1575  4  4  3 : 0 0 1 0 0 0 0 0 0 1 0 0 0 0 1 0 1 0 0 0 0 
1575  4  4  4 : 0 1 0 0 0 0 0 0 0 1 0 0 0 1 0 0 0 1 0 0 0 
1576  4  4  1 : 0 0 0 0 1 0 0 1 0 0 0 0 0 1 0 0 1 0 0 0 0 
1576  4  4  2 : 0 0 0 0 1 0 1 0 0 0 0 0 0 1 0 0 1 0 0 0 0 
1576  4  4  3 : 0 0 1 0 0 0 0 0 0 1 0 0 0 1 0 0 1 0 0 0 0 
1576  4  4  4 : 0 1 0 0 0 0 0 0 0 1 0 0 0 1 0 0 1 0 0 0 0 
1577  4  4  1 : 0 0 0 0 1 0 0 1 0 0 0 0 1 0 0 0 1 0 0 0 0 
1577  4  4  2 : 0 0 0 0 1 0 1 0 0 0 0 0 0 1 0 1 0 0 0 0 0 
1577  4  4  3 : 0 0 1 0 0 0 0 0 0 1 0 0 1 0 0 0 1 0 0 0 0 
1577  4  4  4 : 0 1 0 0 0 0 0 0 0 1 0 0 0 1 0 1 0 0 0 0 0 
1578  4  4  1 : 0 0 0 0 1 0 0 1 0 0 0 0 0 0 0 0 1 1 0 0 0 
1578  4  4  2 : 0 0 0 0 1 0 1 0 0 0 0 0 0 1 1 0 0 0 0 0 0 
1578  4  4  3 : 0 0 1 0 0 0 0 0 0 1 0 0 0 0 0 0 1 1 0 0 0 
1578  4  4  4 : 0 1 0 0 0 0 0 0 0 1 0 0 0 1 1 0 0 0 0 0 0 
1579  4  4  1 : 0 0 0 0 1 0 0 1 0 0 0 0 0 0 0 1 0 0 0 0 1 
1579  4  4  2 : 0 0 0 0 1 0 1 0 0 0 0 0 1 0 0 0 0 0 0 0 1 
1579  4  4  3 : 0 0 1 0 0 0 0 0 0 1 0 0 0 0 0 1 0 0 0 0 1 
1579  4  4  4 : 0 1 0 0 0 0 0 0 0 1 0 0 1 0 0 0 0 0 0 0 1 
1580  4  4  1 : 0 0 0 0 1 0 0 1 0 0 0 0 0 0 0 1 0 0 0 1 0 
1580  4  4  2 : 0 0 0 0 1 0 1 0 0 0 0 0 1 0 0 0 0 0 0 1 0 
1580  4  4  3 : 0 0 1 0 0 0 0 0 0 1 0 0 0 0 0 1 0 0 0 1 0 
1580  4  4  4 : 0 1 0 0 0 0 0 0 0 1 0 0 1 0 0 0 0 0 0 1 0 
1581  4  4  1 : 0 0 0 0 1 0 0 1 0 0 0 0 0 0 0 1 0 0 1 0 0 
1581  4  4  2 : 0 0 0 0 1 0 1 0 0 0 0 0 1 0 0 0 0 0 1 0 0 
1581  4  4  3 : 0 0 1 0 0 0 0 0 0 1 0 0 0 0 0 1 0 0 1 0 0 
1581  4  4  4 : 0 1 0 0 0 0 0 0 0 1 0 0 1 0 0 0 0 0 1 0 0 
1582  4  4  1 : 0 0 0 0 1 0 0 1 0 0 0 0 0 0 1 1 0 0 0 0 0 
1582  4  4  2 : 0 0 0 0 1 0 1 0 0 0 0 0 1 0 0 0 0 1 0 0 0 
1582  4  4  3 : 0 0 1 0 0 0 0 0 0 1 0 0 0 0 1 1 0 0 0 0 0 
1582  4  4  4 : 0 1 0 0 0 0 0 0 0 1 0 0 1 0 0 0 0 1 0 0 0 
1583  4  4  1 : 0 0 0 0 1 0 0 1 0 0 0 0 0 1 0 1 0 0 0 0 0 
1583  4  4  2 : 0 0 0 0 1 0 1 0 0 0 0 0 1 0 0 0 1 0 0 0 0 
1583  4  4  3 : 0 0 1 0 0 0 0 0 0 1 0 0 0 1 0 1 0 0 0 0 0 
1583  4  4  4 : 0 1 0 0 0 0 0 0 0 1 0 0 1 0 0 0 1 0 0 0 0 
1584  4  4  1 : 0 0 0 0 1 0 0 1 0 0 0 0 1 0 0 1 0 0 0 0 0 
1584  4  4  2 : 0 0 0 0 1 0 1 0 0 0 0 0 1 0 0 1 0 0 0 0 0 
1584  4  4  3 : 0 0 1 0 0 0 0 0 0 1 0 0 1 0 0 1 0 0 0 0 0 
1584  4  4  4 : 0 1 0 0 0 0 0 0 0 1 0 0 1 0 0 1 0 0 0 0 0 
1585  4  4  1 : 0 0 0 0 1 0 0 1 0 0 0 0 0 0 0 1 0 1 0 0 0 
1585  4  4  2 : 0 0 0 0 1 0 1 0 0 0 0 0 1 0 1 0 0 0 0 0 0 
1585  4  4  3 : 0 0 1 0 0 0 0 0 0 1 0 0 0 0 0 1 0 1 0 0 0 
1585  4  4  4 : 0 1 0 0 0 0 0 0 0 1 0 0 1 0 1 0 0 0 0 0 0 
1586  4  4  1 : 0 0 0 0 1 0 0 1 0 0 0 0 0 0 0 1 1 0 0 0 0 
1586  4  4  2 : 0 0 0 0 1 0 1 0 0 0 0 0 1 1 0 0 0 0 0 0 0 
1586  4  4  3 : 0 0 1 0 0 0 0 0 0 1 0 0 0 0 0 1 1 0 0 0 0 
1586  4  4  4 : 0 1 0 0 0 0 0 0 0 1 0 0 1 1 0 0 0 0 0 0 0 
1587  4  4  1 : 0 0 0 0 1 0 0 1 0 0 0 1 0 0 0 0 0 0 0 0 1 
1587  4  4  2 : 0 0 0 0 1 0 1 0 0 0 0 1 0 0 0 0 0 0 0 0 1 
1587  4  4  3 : 0 0 1 0 0 0 0 0 0 1 0 1 0 0 0 0 0 0 0 0 1 
1587  4  4  4 : 0 1 0 0 0 0 0 0 0 1 0 1 0 0 0 0 0 0 0 0 1 
1588  4  4  1 : 0 0 0 0 1 0 0 1 0 0 0 1 0 0 0 0 0 0 0 1 0 
1588  4  4  2 : 0 0 0 0 1 0 1 0 0 0 0 1 0 0 0 0 0 0 0 1 0 
1588  4  4  3 : 0 0 1 0 0 0 0 0 0 1 0 1 0 0 0 0 0 0 0 1 0 
1588  4  4  4 : 0 1 0 0 0 0 0 0 0 1 0 1 0 0 0 0 0 0 0 1 0 
1589  4  4  1 : 0 0 0 0 1 0 0 1 0 0 0 1 0 0 0 0 0 0 1 0 0 
1589  4  4  2 : 0 0 0 0 1 0 1 0 0 0 0 1 0 0 0 0 0 0 1 0 0 
1589  4  4  3 : 0 0 1 0 0 0 0 0 0 1 0 1 0 0 0 0 0 0 1 0 0 
1589  4  4  4 : 0 1 0 0 0 0 0 0 0 1 0 1 0 0 0 0 0 0 1 0 0 
1590  4  4  1 : 0 0 0 0 1 0 0 1 0 0 0 1 0 0 1 0 0 0 0 0 0 
1590  4  4  2 : 0 0 0 0 1 0 1 0 0 0 0 1 0 0 0 0 0 1 0 0 0 
1590  4  4  3 : 0 0 1 0 0 0 0 0 0 1 0 1 0 0 1 0 0 0 0 0 0 
1590  4  4  4 : 0 1 0 0 0 0 0 0 0 1 0 1 0 0 0 0 0 1 0 0 0 
1591  4  4  1 : 0 0 0 0 1 0 0 1 0 0 0 1 0 1 0 0 0 0 0 0 0 
1591  4  4  2 : 0 0 0 0 1 0 1 0 0 0 0 1 0 0 0 0 1 0 0 0 0 
1591  4  4  3 : 0 0 1 0 0 0 0 0 0 1 0 1 0 1 0 0 0 0 0 0 0 
1591  4  4  4 : 0 1 0 0 0 0 0 0 0 1 0 1 0 0 0 0 1 0 0 0 0 
1592  4  4  1 : 0 0 0 0 1 0 0 1 0 0 0 1 1 0 0 0 0 0 0 0 0 
1592  4  4  2 : 0 0 0 0 1 0 1 0 0 0 0 1 0 0 0 1 0 0 0 0 0 
1592  4  4  3 : 0 0 1 0 0 0 0 0 0 1 0 1 1 0 0 0 0 0 0 0 0 
1592  4  4  4 : 0 1 0 0 0 0 0 0 0 1 0 1 0 0 0 1 0 0 0 0 0 
1593  4  4  1 : 0 0 0 0 1 0 0 1 0 0 0 1 0 0 0 0 0 1 0 0 0 
1593  4  4  2 : 0 0 0 0 1 0 1 0 0 0 0 1 0 0 1 0 0 0 0 0 0 
1593  4  4  3 : 0 0 1 0 0 0 0 0 0 1 0 1 0 0 0 0 0 1 0 0 0 
1593  4  4  4 : 0 1 0 0 0 0 0 0 0 1 0 1 0 0 1 0 0 0 0 0 0 
1594  4  4  1 : 0 0 0 0 1 0 0 1 0 0 0 1 0 0 0 0 1 0 0 0 0 
1594  4  4  2 : 0 0 0 0 1 0 1 0 0 0 0 1 0 1 0 0 0 0 0 0 0 
1594  4  4  3 : 0 0 1 0 0 0 0 0 0 1 0 1 0 0 0 0 1 0 0 0 0 
1594  4  4  4 : 0 1 0 0 0 0 0 0 0 1 0 1 0 1 0 0 0 0 0 0 0 
1595  4  4  1 : 0 0 0 0 1 0 0 1 0 0 0 1 0 0 0 1 0 0 0 0 0 
1595  4  4  2 : 0 0 0 0 1 0 1 0 0 0 0 1 1 0 0 0 0 0 0 0 0 
1595  4  4  3 : 0 0 1 0 0 0 0 0 0 1 0 1 0 0 0 1 0 0 0 0 0 
1595  4  4  4 : 0 1 0 0 0 0 0 0 0 1 0 1 1 0 0 0 0 0 0 0 0 
1596  4  4  1 : 0 0 0 0 1 1 0 1 0 0 0 0 0 0 0 0 0 0 0 0 1 
1596  4  4  2 : 0 0 0 0 1 1 1 0 0 0 0 0 0 0 0 0 0 0 0 0 1 
1596  4  4  3 : 0 0 1 0 0 0 0 0 0 1 1 0 0 0 0 0 0 0 0 0 1 
1596  4  4  4 : 0 1 0 0 0 0 0 0 0 1 1 0 0 0 0 0 0 0 0 0 1 
1597  4  4  1 : 0 0 0 0 1 1 0 1 0 0 0 0 0 0 0 0 0 0 0 1 0 
1597  4  4  2 : 0 0 0 0 1 1 1 0 0 0 0 0 0 0 0 0 0 0 0 1 0 
1597  4  4  3 : 0 0 1 0 0 0 0 0 0 1 1 0 0 0 0 0 0 0 0 1 0 
1597  4  4  4 : 0 1 0 0 0 0 0 0 0 1 1 0 0 0 0 0 0 0 0 1 0 
1598  4  4  1 : 0 0 0 0 1 1 0 1 0 0 0 0 0 0 0 0 0 0 1 0 0 
1598  4  4  2 : 0 0 0 0 1 1 1 0 0 0 0 0 0 0 0 0 0 0 1 0 0 
1598  4  4  3 : 0 0 1 0 0 0 0 0 0 1 1 0 0 0 0 0 0 0 1 0 0 
1598  4  4  4 : 0 1 0 0 0 0 0 0 0 1 1 0 0 0 0 0 0 0 1 0 0 
1599  4  4  1 : 0 0 0 0 1 1 0 1 0 0 0 0 0 0 1 0 0 0 0 0 0 
1599  4  4  2 : 0 0 0 0 1 1 1 0 0 0 0 0 0 0 0 0 0 1 0 0 0 
1599  4  4  3 : 0 0 1 0 0 0 0 0 0 1 1 0 0 0 1 0 0 0 0 0 0 
1599  4  4  4 : 0 1 0 0 0 0 0 0 0 1 1 0 0 0 0 0 0 1 0 0 0 
1600  4  4  1 : 0 0 0 0 1 1 0 1 0 0 0 0 0 1 0 0 0 0 0 0 0 
1600  4  4  2 : 0 0 0 0 1 1 1 0 0 0 0 0 0 0 0 0 1 0 0 0 0 
1600  4  4  3 : 0 0 1 0 0 0 0 0 0 1 1 0 0 1 0 0 0 0 0 0 0 
1600  4  4  4 : 0 1 0 0 0 0 0 0 0 1 1 0 0 0 0 0 1 0 0 0 0 
1601  4  4  1 : 0 0 0 0 1 1 0 1 0 0 0 0 1 0 0 0 0 0 0 0 0 
1601  4  4  2 : 0 0 0 0 1 1 1 0 0 0 0 0 0 0 0 1 0 0 0 0 0 
1601  4  4  3 : 0 0 1 0 0 0 0 0 0 1 1 0 1 0 0 0 0 0 0 0 0 
1601  4  4  4 : 0 1 0 0 0 0 0 0 0 1 1 0 0 0 0 1 0 0 0 0 0 
1602  4  4  1 : 0 0 0 0 1 1 0 1 0 0 0 0 0 0 0 0 0 1 0 0 0 
1602  4  4  2 : 0 0 0 0 1 1 1 0 0 0 0 0 0 0 1 0 0 0 0 0 0 
1602  4  4  3 : 0 0 1 0 0 0 0 0 0 1 1 0 0 0 0 0 0 1 0 0 0 
1602  4  4  4 : 0 1 0 0 0 0 0 0 0 1 1 0 0 0 1 0 0 0 0 0 0 
1603  4  4  1 : 0 0 0 0 1 1 0 1 0 0 0 0 0 0 0 0 1 0 0 0 0 
1603  4  4  2 : 0 0 0 0 1 1 1 0 0 0 0 0 0 1 0 0 0 0 0 0 0 
1603  4  4  3 : 0 0 1 0 0 0 0 0 0 1 1 0 0 0 0 0 1 0 0 0 0 
1603  4  4  4 : 0 1 0 0 0 0 0 0 0 1 1 0 0 1 0 0 0 0 0 0 0 
1604  4  4  1 : 0 0 0 0 1 1 0 1 0 0 0 0 0 0 0 1 0 0 0 0 0 
1604  4  4  2 : 0 0 0 0 1 1 1 0 0 0 0 0 1 0 0 0 0 0 0 0 0 
1604  4  4  3 : 0 0 1 0 0 0 0 0 0 1 1 0 0 0 0 1 0 0 0 0 0 
1604  4  4  4 : 0 1 0 0 0 0 0 0 0 1 1 0 1 0 0 0 0 0 0 0 0 
1605  4  4  1 : 0 0 0 0 1 1 0 1 0 0 0 1 0 0 0 0 0 0 0 0 0 
1605  4  4  2 : 0 0 0 0 1 1 1 0 0 0 0 1 0 0 0 0 0 0 0 0 0 
1605  4  4  3 : 0 0 1 0 0 0 0 0 0 1 1 1 0 0 0 0 0 0 0 0 0 
1605  4  4  4 : 0 1 0 0 0 0 0 0 0 1 1 1 0 0 0 0 0 0 0 0 0 
1606  4  4  1 : 0 0 0 1 0 0 0 1 0 0 0 0 0 0 0 0 0 0 0 1 1 
1606  4  4  2 : 0 0 0 1 0 0 1 0 0 0 0 0 0 0 0 0 0 0 0 1 1 
1606  4  4  3 : 0 0 1 0 0 0 0 0 1 0 0 0 0 0 0 0 0 0 0 1 1 
1606  4  4  4 : 0 1 0 0 0 0 0 0 1 0 0 0 0 0 0 0 0 0 0 1 1 
1607  4  4  1 : 0 0 0 1 0 0 0 1 0 0 0 0 0 0 0 0 0 0 1 0 1 
1607  4  4  2 : 0 0 0 1 0 0 1 0 0 0 0 0 0 0 0 0 0 0 1 0 1 
1607  4  4  3 : 0 0 1 0 0 0 0 0 1 0 0 0 0 0 0 0 0 0 1 0 1 
1607  4  4  4 : 0 1 0 0 0 0 0 0 1 0 0 0 0 0 0 0 0 0 1 0 1 
1608  4  4  1 : 0 0 0 1 0 0 0 1 0 0 0 0 0 0 0 0 0 0 1 1 0 
1608  4  4  2 : 0 0 0 1 0 0 1 0 0 0 0 0 0 0 0 0 0 0 1 1 0 
1608  4  4  3 : 0 0 1 0 0 0 0 0 1 0 0 0 0 0 0 0 0 0 1 1 0 
1608  4  4  4 : 0 1 0 0 0 0 0 0 1 0 0 0 0 0 0 0 0 0 1 1 0 
1609  4  4  1 : 0 0 0 1 0 0 0 1 0 0 0 0 0 0 1 0 0 0 0 0 1 
1609  4  4  2 : 0 0 0 1 0 0 1 0 0 0 0 0 0 0 0 0 0 1 0 0 1 
1609  4  4  3 : 0 0 1 0 0 0 0 0 1 0 0 0 0 0 1 0 0 0 0 0 1 
1609  4  4  4 : 0 1 0 0 0 0 0 0 1 0 0 0 0 0 0 0 0 1 0 0 1 
1610  4  4  1 : 0 0 0 1 0 0 0 1 0 0 0 0 0 0 1 0 0 0 0 1 0 
1610  4  4  2 : 0 0 0 1 0 0 1 0 0 0 0 0 0 0 0 0 0 1 0 1 0 
1610  4  4  3 : 0 0 1 0 0 0 0 0 1 0 0 0 0 0 1 0 0 0 0 1 0 
1610  4  4  4 : 0 1 0 0 0 0 0 0 1 0 0 0 0 0 0 0 0 1 0 1 0 
1611  4  4  1 : 0 0 0 1 0 0 0 1 0 0 0 0 0 0 1 0 0 0 1 0 0 
1611  4  4  2 : 0 0 0 1 0 0 1 0 0 0 0 0 0 0 0 0 0 1 1 0 0 
1611  4  4  3 : 0 0 1 0 0 0 0 0 1 0 0 0 0 0 1 0 0 0 1 0 0 
1611  4  4  4 : 0 1 0 0 0 0 0 0 1 0 0 0 0 0 0 0 0 1 1 0 0 
1612  4  4  1 : 0 0 0 1 0 0 0 1 0 0 0 0 0 1 0 0 0 0 0 0 1 
1612  4  4  2 : 0 0 0 1 0 0 1 0 0 0 0 0 0 0 0 0 1 0 0 0 1 
1612  4  4  3 : 0 0 1 0 0 0 0 0 1 0 0 0 0 1 0 0 0 0 0 0 1 
1612  4  4  4 : 0 1 0 0 0 0 0 0 1 0 0 0 0 0 0 0 1 0 0 0 1 
1613  4  4  1 : 0 0 0 1 0 0 0 1 0 0 0 0 0 1 0 0 0 0 0 1 0 
1613  4  4  2 : 0 0 0 1 0 0 1 0 0 0 0 0 0 0 0 0 1 0 0 1 0 
1613  4  4  3 : 0 0 1 0 0 0 0 0 1 0 0 0 0 1 0 0 0 0 0 1 0 
1613  4  4  4 : 0 1 0 0 0 0 0 0 1 0 0 0 0 0 0 0 1 0 0 1 0 
1614  4  4  1 : 0 0 0 1 0 0 0 1 0 0 0 0 0 1 0 0 0 0 1 0 0 
1614  4  4  2 : 0 0 0 1 0 0 1 0 0 0 0 0 0 0 0 0 1 0 1 0 0 
1614  4  4  3 : 0 0 1 0 0 0 0 0 1 0 0 0 0 1 0 0 0 0 1 0 0 
1614  4  4  4 : 0 1 0 0 0 0 0 0 1 0 0 0 0 0 0 0 1 0 1 0 0 
1615  4  4  1 : 0 0 0 1 0 0 0 1 0 0 0 0 0 1 1 0 0 0 0 0 0 
1615  4  4  2 : 0 0 0 1 0 0 1 0 0 0 0 0 0 0 0 0 1 1 0 0 0 
1615  4  4  3 : 0 0 1 0 0 0 0 0 1 0 0 0 0 1 1 0 0 0 0 0 0 
1615  4  4  4 : 0 1 0 0 0 0 0 0 1 0 0 0 0 0 0 0 1 1 0 0 0 
1616  4  4  1 : 0 0 0 1 0 0 0 1 0 0 0 0 1 0 0 0 0 0 0 0 1 
1616  4  4  2 : 0 0 0 1 0 0 1 0 0 0 0 0 0 0 0 1 0 0 0 0 1 
1616  4  4  3 : 0 0 1 0 0 0 0 0 1 0 0 0 1 0 0 0 0 0 0 0 1 
1616  4  4  4 : 0 1 0 0 0 0 0 0 1 0 0 0 0 0 0 1 0 0 0 0 1 
1617  4  4  1 : 0 0 0 1 0 0 0 1 0 0 0 0 1 0 0 0 0 0 0 1 0 
1617  4  4  2 : 0 0 0 1 0 0 1 0 0 0 0 0 0 0 0 1 0 0 0 1 0 
1617  4  4  3 : 0 0 1 0 0 0 0 0 1 0 0 0 1 0 0 0 0 0 0 1 0 
1617  4  4  4 : 0 1 0 0 0 0 0 0 1 0 0 0 0 0 0 1 0 0 0 1 0 
1618  4  4  1 : 0 0 0 1 0 0 0 1 0 0 0 0 1 0 0 0 0 0 1 0 0 
1618  4  4  2 : 0 0 0 1 0 0 1 0 0 0 0 0 0 0 0 1 0 0 1 0 0 
1618  4  4  3 : 0 0 1 0 0 0 0 0 1 0 0 0 1 0 0 0 0 0 1 0 0 
1618  4  4  4 : 0 1 0 0 0 0 0 0 1 0 0 0 0 0 0 1 0 0 1 0 0 
1619  4  4  1 : 0 0 0 1 0 0 0 1 0 0 0 0 1 0 1 0 0 0 0 0 0 
1619  4  4  2 : 0 0 0 1 0 0 1 0 0 0 0 0 0 0 0 1 0 1 0 0 0 
1619  4  4  3 : 0 0 1 0 0 0 0 0 1 0 0 0 1 0 1 0 0 0 0 0 0 
1619  4  4  4 : 0 1 0 0 0 0 0 0 1 0 0 0 0 0 0 1 0 1 0 0 0 
1620  4  4  1 : 0 0 0 1 0 0 0 1 0 0 0 0 1 1 0 0 0 0 0 0 0 
1620  4  4  2 : 0 0 0 1 0 0 1 0 0 0 0 0 0 0 0 1 1 0 0 0 0 
1620  4  4  3 : 0 0 1 0 0 0 0 0 1 0 0 0 1 1 0 0 0 0 0 0 0 
1620  4  4  4 : 0 1 0 0 0 0 0 0 1 0 0 0 0 0 0 1 1 0 0 0 0 
1621  4  4  1 : 0 0 0 1 0 0 0 1 0 0 0 0 0 0 0 0 0 1 0 0 1 
1621  4  4  2 : 0 0 0 1 0 0 1 0 0 0 0 0 0 0 1 0 0 0 0 0 1 
1621  4  4  3 : 0 0 1 0 0 0 0 0 1 0 0 0 0 0 0 0 0 1 0 0 1 
1621  4  4  4 : 0 1 0 0 0 0 0 0 1 0 0 0 0 0 1 0 0 0 0 0 1 
1622  4  4  1 : 0 0 0 1 0 0 0 1 0 0 0 0 0 0 0 0 0 1 0 1 0 
1622  4  4  2 : 0 0 0 1 0 0 1 0 0 0 0 0 0 0 1 0 0 0 0 1 0 
1622  4  4  3 : 0 0 1 0 0 0 0 0 1 0 0 0 0 0 0 0 0 1 0 1 0 
1622  4  4  4 : 0 1 0 0 0 0 0 0 1 0 0 0 0 0 1 0 0 0 0 1 0 
1623  4  4  1 : 0 0 0 1 0 0 0 1 0 0 0 0 0 0 0 0 0 1 1 0 0 
1623  4  4  2 : 0 0 0 1 0 0 1 0 0 0 0 0 0 0 1 0 0 0 1 0 0 
1623  4  4  3 : 0 0 1 0 0 0 0 0 1 0 0 0 0 0 0 0 0 1 1 0 0 
1623  4  4  4 : 0 1 0 0 0 0 0 0 1 0 0 0 0 0 1 0 0 0 1 0 0 
1624  4  4  1 : 0 0 0 1 0 0 0 1 0 0 0 0 0 0 1 0 0 1 0 0 0 
1624  4  4  2 : 0 0 0 1 0 0 1 0 0 0 0 0 0 0 1 0 0 1 0 0 0 
1624  4  4  3 : 0 0 1 0 0 0 0 0 1 0 0 0 0 0 1 0 0 1 0 0 0 
1624  4  4  4 : 0 1 0 0 0 0 0 0 1 0 0 0 0 0 1 0 0 1 0 0 0 
1625  4  4  1 : 0 0 0 1 0 0 0 1 0 0 0 0 0 1 0 0 0 1 0 0 0 
1625  4  4  2 : 0 0 0 1 0 0 1 0 0 0 0 0 0 0 1 0 1 0 0 0 0 
1625  4  4  3 : 0 0 1 0 0 0 0 0 1 0 0 0 0 1 0 0 0 1 0 0 0 
1625  4  4  4 : 0 1 0 0 0 0 0 0 1 0 0 0 0 0 1 0 1 0 0 0 0 
1626  4  4  1 : 0 0 0 1 0 0 0 1 0 0 0 0 1 0 0 0 0 1 0 0 0 
1626  4  4  2 : 0 0 0 1 0 0 1 0 0 0 0 0 0 0 1 1 0 0 0 0 0 
1626  4  4  3 : 0 0 1 0 0 0 0 0 1 0 0 0 1 0 0 0 0 1 0 0 0 
1626  4  4  4 : 0 1 0 0 0 0 0 0 1 0 0 0 0 0 1 1 0 0 0 0 0 
1627  4  4  1 : 0 0 0 1 0 0 0 1 0 0 0 0 0 0 0 0 1 0 0 0 1 
1627  4  4  2 : 0 0 0 1 0 0 1 0 0 0 0 0 0 1 0 0 0 0 0 0 1 
1627  4  4  3 : 0 0 1 0 0 0 0 0 1 0 0 0 0 0 0 0 1 0 0 0 1 
1627  4  4  4 : 0 1 0 0 0 0 0 0 1 0 0 0 0 1 0 0 0 0 0 0 1 
1628  4  4  1 : 0 0 0 1 0 0 0 1 0 0 0 0 0 0 0 0 1 0 0 1 0 
1628  4  4  2 : 0 0 0 1 0 0 1 0 0 0 0 0 0 1 0 0 0 0 0 1 0 
1628  4  4  3 : 0 0 1 0 0 0 0 0 1 0 0 0 0 0 0 0 1 0 0 1 0 
1628  4  4  4 : 0 1 0 0 0 0 0 0 1 0 0 0 0 1 0 0 0 0 0 1 0 
1629  4  4  1 : 0 0 0 1 0 0 0 1 0 0 0 0 0 0 0 0 1 0 1 0 0 
1629  4  4  2 : 0 0 0 1 0 0 1 0 0 0 0 0 0 1 0 0 0 0 1 0 0 
1629  4  4  3 : 0 0 1 0 0 0 0 0 1 0 0 0 0 0 0 0 1 0 1 0 0 
1629  4  4  4 : 0 1 0 0 0 0 0 0 1 0 0 0 0 1 0 0 0 0 1 0 0 
1630  4  4  1 : 0 0 0 1 0 0 0 1 0 0 0 0 0 0 1 0 1 0 0 0 0 
1630  4  4  2 : 0 0 0 1 0 0 1 0 0 0 0 0 0 1 0 0 0 1 0 0 0 
1630  4  4  3 : 0 0 1 0 0 0 0 0 1 0 0 0 0 0 1 0 1 0 0 0 0 
1630  4  4  4 : 0 1 0 0 0 0 0 0 1 0 0 0 0 1 0 0 0 1 0 0 0 
1631  4  4  1 : 0 0 0 1 0 0 0 1 0 0 0 0 0 1 0 0 1 0 0 0 0 
1631  4  4  2 : 0 0 0 1 0 0 1 0 0 0 0 0 0 1 0 0 1 0 0 0 0 
1631  4  4  3 : 0 0 1 0 0 0 0 0 1 0 0 0 0 1 0 0 1 0 0 0 0 
1631  4  4  4 : 0 1 0 0 0 0 0 0 1 0 0 0 0 1 0 0 1 0 0 0 0 
1632  4  4  1 : 0 0 0 1 0 0 0 1 0 0 0 0 1 0 0 0 1 0 0 0 0 
1632  4  4  2 : 0 0 0 1 0 0 1 0 0 0 0 0 0 1 0 1 0 0 0 0 0 
1632  4  4  3 : 0 0 1 0 0 0 0 0 1 0 0 0 1 0 0 0 1 0 0 0 0 
1632  4  4  4 : 0 1 0 0 0 0 0 0 1 0 0 0 0 1 0 1 0 0 0 0 0 
1633  4  4  1 : 0 0 0 1 0 0 0 1 0 0 0 0 0 0 0 0 1 1 0 0 0 
1633  4  4  2 : 0 0 0 1 0 0 1 0 0 0 0 0 0 1 1 0 0 0 0 0 0 
1633  4  4  3 : 0 0 1 0 0 0 0 0 1 0 0 0 0 0 0 0 1 1 0 0 0 
1633  4  4  4 : 0 1 0 0 0 0 0 0 1 0 0 0 0 1 1 0 0 0 0 0 0 
1634  4  4  1 : 0 0 0 1 0 0 0 1 0 0 0 0 0 0 0 1 0 0 0 0 1 
1634  4  4  2 : 0 0 0 1 0 0 1 0 0 0 0 0 1 0 0 0 0 0 0 0 1 
1634  4  4  3 : 0 0 1 0 0 0 0 0 1 0 0 0 0 0 0 1 0 0 0 0 1 
1634  4  4  4 : 0 1 0 0 0 0 0 0 1 0 0 0 1 0 0 0 0 0 0 0 1 
1635  4  4  1 : 0 0 0 1 0 0 0 1 0 0 0 0 0 0 0 1 0 0 0 1 0 
1635  4  4  2 : 0 0 0 1 0 0 1 0 0 0 0 0 1 0 0 0 0 0 0 1 0 
1635  4  4  3 : 0 0 1 0 0 0 0 0 1 0 0 0 0 0 0 1 0 0 0 1 0 
1635  4  4  4 : 0 1 0 0 0 0 0 0 1 0 0 0 1 0 0 0 0 0 0 1 0 
1636  4  4  1 : 0 0 0 1 0 0 0 1 0 0 0 0 0 0 0 1 0 0 1 0 0 
1636  4  4  2 : 0 0 0 1 0 0 1 0 0 0 0 0 1 0 0 0 0 0 1 0 0 
1636  4  4  3 : 0 0 1 0 0 0 0 0 1 0 0 0 0 0 0 1 0 0 1 0 0 
1636  4  4  4 : 0 1 0 0 0 0 0 0 1 0 0 0 1 0 0 0 0 0 1 0 0 
1637  4  4  1 : 0 0 0 1 0 0 0 1 0 0 0 0 0 0 1 1 0 0 0 0 0 
1637  4  4  2 : 0 0 0 1 0 0 1 0 0 0 0 0 1 0 0 0 0 1 0 0 0 
1637  4  4  3 : 0 0 1 0 0 0 0 0 1 0 0 0 0 0 1 1 0 0 0 0 0 
1637  4  4  4 : 0 1 0 0 0 0 0 0 1 0 0 0 1 0 0 0 0 1 0 0 0 
1638  4  4  1 : 0 0 0 1 0 0 0 1 0 0 0 0 0 1 0 1 0 0 0 0 0 
1638  4  4  2 : 0 0 0 1 0 0 1 0 0 0 0 0 1 0 0 0 1 0 0 0 0 
1638  4  4  3 : 0 0 1 0 0 0 0 0 1 0 0 0 0 1 0 1 0 0 0 0 0 
1638  4  4  4 : 0 1 0 0 0 0 0 0 1 0 0 0 1 0 0 0 1 0 0 0 0 
1639  4  4  1 : 0 0 0 1 0 0 0 1 0 0 0 0 1 0 0 1 0 0 0 0 0 
1639  4  4  2 : 0 0 0 1 0 0 1 0 0 0 0 0 1 0 0 1 0 0 0 0 0 
1639  4  4  3 : 0 0 1 0 0 0 0 0 1 0 0 0 1 0 0 1 0 0 0 0 0 
1639  4  4  4 : 0 1 0 0 0 0 0 0 1 0 0 0 1 0 0 1 0 0 0 0 0 
1640  4  4  1 : 0 0 0 1 0 0 0 1 0 0 0 0 0 0 0 1 0 1 0 0 0 
1640  4  4  2 : 0 0 0 1 0 0 1 0 0 0 0 0 1 0 1 0 0 0 0 0 0 
1640  4  4  3 : 0 0 1 0 0 0 0 0 1 0 0 0 0 0 0 1 0 1 0 0 0 
1640  4  4  4 : 0 1 0 0 0 0 0 0 1 0 0 0 1 0 1 0 0 0 0 0 0 
1641  4  4  1 : 0 0 0 1 0 0 0 1 0 0 0 0 0 0 0 1 1 0 0 0 0 
1641  4  4  2 : 0 0 0 1 0 0 1 0 0 0 0 0 1 1 0 0 0 0 0 0 0 
1641  4  4  3 : 0 0 1 0 0 0 0 0 1 0 0 0 0 0 0 1 1 0 0 0 0 
1641  4  4  4 : 0 1 0 0 0 0 0 0 1 0 0 0 1 1 0 0 0 0 0 0 0 
1642  4  4  1 : 0 0 0 1 0 0 0 1 0 0 0 1 0 0 0 0 0 0 0 0 1 
1642  4  4  2 : 0 0 0 1 0 0 1 0 0 0 0 1 0 0 0 0 0 0 0 0 1 
1642  4  4  3 : 0 0 1 0 0 0 0 0 1 0 0 1 0 0 0 0 0 0 0 0 1 
1642  4  4  4 : 0 1 0 0 0 0 0 0 1 0 0 1 0 0 0 0 0 0 0 0 1 
1643  4  4  1 : 0 0 0 1 0 0 0 1 0 0 0 1 0 0 0 0 0 0 0 1 0 
1643  4  4  2 : 0 0 0 1 0 0 1 0 0 0 0 1 0 0 0 0 0 0 0 1 0 
1643  4  4  3 : 0 0 1 0 0 0 0 0 1 0 0 1 0 0 0 0 0 0 0 1 0 
1643  4  4  4 : 0 1 0 0 0 0 0 0 1 0 0 1 0 0 0 0 0 0 0 1 0 
1644  4  4  1 : 0 0 0 1 0 0 0 1 0 0 0 1 0 0 0 0 0 0 1 0 0 
1644  4  4  2 : 0 0 0 1 0 0 1 0 0 0 0 1 0 0 0 0 0 0 1 0 0 
1644  4  4  3 : 0 0 1 0 0 0 0 0 1 0 0 1 0 0 0 0 0 0 1 0 0 
1644  4  4  4 : 0 1 0 0 0 0 0 0 1 0 0 1 0 0 0 0 0 0 1 0 0 
1645  4  4  1 : 0 0 0 1 0 0 0 1 0 0 0 1 0 0 1 0 0 0 0 0 0 
1645  4  4  2 : 0 0 0 1 0 0 1 0 0 0 0 1 0 0 0 0 0 1 0 0 0 
1645  4  4  3 : 0 0 1 0 0 0 0 0 1 0 0 1 0 0 1 0 0 0 0 0 0 
1645  4  4  4 : 0 1 0 0 0 0 0 0 1 0 0 1 0 0 0 0 0 1 0 0 0 
1646  4  4  1 : 0 0 0 1 0 0 0 1 0 0 0 1 0 1 0 0 0 0 0 0 0 
1646  4  4  2 : 0 0 0 1 0 0 1 0 0 0 0 1 0 0 0 0 1 0 0 0 0 
1646  4  4  3 : 0 0 1 0 0 0 0 0 1 0 0 1 0 1 0 0 0 0 0 0 0 
1646  4  4  4 : 0 1 0 0 0 0 0 0 1 0 0 1 0 0 0 0 1 0 0 0 0 
1647  4  4  1 : 0 0 0 1 0 0 0 1 0 0 0 1 1 0 0 0 0 0 0 0 0 
1647  4  4  2 : 0 0 0 1 0 0 1 0 0 0 0 1 0 0 0 1 0 0 0 0 0 
1647  4  4  3 : 0 0 1 0 0 0 0 0 1 0 0 1 1 0 0 0 0 0 0 0 0 
1647  4  4  4 : 0 1 0 0 0 0 0 0 1 0 0 1 0 0 0 1 0 0 0 0 0 
1648  4  4  1 : 0 0 0 1 0 0 0 1 0 0 0 1 0 0 0 0 0 1 0 0 0 
1648  4  4  2 : 0 0 0 1 0 0 1 0 0 0 0 1 0 0 1 0 0 0 0 0 0 
1648  4  4  3 : 0 0 1 0 0 0 0 0 1 0 0 1 0 0 0 0 0 1 0 0 0 
1648  4  4  4 : 0 1 0 0 0 0 0 0 1 0 0 1 0 0 1 0 0 0 0 0 0 
1649  4  4  1 : 0 0 0 1 0 0 0 1 0 0 0 1 0 0 0 0 1 0 0 0 0 
1649  4  4  2 : 0 0 0 1 0 0 1 0 0 0 0 1 0 1 0 0 0 0 0 0 0 
1649  4  4  3 : 0 0 1 0 0 0 0 0 1 0 0 1 0 0 0 0 1 0 0 0 0 
1649  4  4  4 : 0 1 0 0 0 0 0 0 1 0 0 1 0 1 0 0 0 0 0 0 0 
1650  4  4  1 : 0 0 0 1 0 0 0 1 0 0 0 1 0 0 0 1 0 0 0 0 0 
1650  4  4  2 : 0 0 0 1 0 0 1 0 0 0 0 1 1 0 0 0 0 0 0 0 0 
1650  4  4  3 : 0 0 1 0 0 0 0 0 1 0 0 1 0 0 0 1 0 0 0 0 0 
1650  4  4  4 : 0 1 0 0 0 0 0 0 1 0 0 1 1 0 0 0 0 0 0 0 0 
1651  4  4  1 : 0 0 0 1 0 1 0 1 0 0 0 0 0 0 0 0 0 0 0 0 1 
1651  4  4  2 : 0 0 0 1 0 1 1 0 0 0 0 0 0 0 0 0 0 0 0 0 1 
1651  4  4  3 : 0 0 1 0 0 0 0 0 1 0 1 0 0 0 0 0 0 0 0 0 1 
1651  4  4  4 : 0 1 0 0 0 0 0 0 1 0 1 0 0 0 0 0 0 0 0 0 1 
1652  4  4  1 : 0 0 0 1 0 1 0 1 0 0 0 0 0 0 0 0 0 0 0 1 0 
1652  4  4  2 : 0 0 0 1 0 1 1 0 0 0 0 0 0 0 0 0 0 0 0 1 0 
1652  4  4  3 : 0 0 1 0 0 0 0 0 1 0 1 0 0 0 0 0 0 0 0 1 0 
1652  4  4  4 : 0 1 0 0 0 0 0 0 1 0 1 0 0 0 0 0 0 0 0 1 0 
1653  4  4  1 : 0 0 0 1 0 1 0 1 0 0 0 0 0 0 0 0 0 0 1 0 0 
1653  4  4  2 : 0 0 0 1 0 1 1 0 0 0 0 0 0 0 0 0 0 0 1 0 0 
1653  4  4  3 : 0 0 1 0 0 0 0 0 1 0 1 0 0 0 0 0 0 0 1 0 0 
1653  4  4  4 : 0 1 0 0 0 0 0 0 1 0 1 0 0 0 0 0 0 0 1 0 0 
1654  4  4  1 : 0 0 0 1 0 1 0 1 0 0 0 0 0 0 1 0 0 0 0 0 0 
1654  4  4  2 : 0 0 0 1 0 1 1 0 0 0 0 0 0 0 0 0 0 1 0 0 0 
1654  4  4  3 : 0 0 1 0 0 0 0 0 1 0 1 0 0 0 1 0 0 0 0 0 0 
1654  4  4  4 : 0 1 0 0 0 0 0 0 1 0 1 0 0 0 0 0 0 1 0 0 0 
1655  4  4  1 : 0 0 0 1 0 1 0 1 0 0 0 0 0 1 0 0 0 0 0 0 0 
1655  4  4  2 : 0 0 0 1 0 1 1 0 0 0 0 0 0 0 0 0 1 0 0 0 0 
1655  4  4  3 : 0 0 1 0 0 0 0 0 1 0 1 0 0 1 0 0 0 0 0 0 0 
1655  4  4  4 : 0 1 0 0 0 0 0 0 1 0 1 0 0 0 0 0 1 0 0 0 0 
1656  4  4  1 : 0 0 0 1 0 1 0 1 0 0 0 0 1 0 0 0 0 0 0 0 0 
1656  4  4  2 : 0 0 0 1 0 1 1 0 0 0 0 0 0 0 0 1 0 0 0 0 0 
1656  4  4  3 : 0 0 1 0 0 0 0 0 1 0 1 0 1 0 0 0 0 0 0 0 0 
1656  4  4  4 : 0 1 0 0 0 0 0 0 1 0 1 0 0 0 0 1 0 0 0 0 0 
1657  4  4  1 : 0 0 0 1 0 1 0 1 0 0 0 0 0 0 0 0 0 1 0 0 0 
1657  4  4  2 : 0 0 0 1 0 1 1 0 0 0 0 0 0 0 1 0 0 0 0 0 0 
1657  4  4  3 : 0 0 1 0 0 0 0 0 1 0 1 0 0 0 0 0 0 1 0 0 0 
1657  4  4  4 : 0 1 0 0 0 0 0 0 1 0 1 0 0 0 1 0 0 0 0 0 0 
1658  4  4  1 : 0 0 0 1 0 1 0 1 0 0 0 0 0 0 0 0 1 0 0 0 0 
1658  4  4  2 : 0 0 0 1 0 1 1 0 0 0 0 0 0 1 0 0 0 0 0 0 0 
1658  4  4  3 : 0 0 1 0 0 0 0 0 1 0 1 0 0 0 0 0 1 0 0 0 0 
1658  4  4  4 : 0 1 0 0 0 0 0 0 1 0 1 0 0 1 0 0 0 0 0 0 0 
1659  4  4  1 : 0 0 0 1 0 1 0 1 0 0 0 0 0 0 0 1 0 0 0 0 0 
1659  4  4  2 : 0 0 0 1 0 1 1 0 0 0 0 0 1 0 0 0 0 0 0 0 0 
1659  4  4  3 : 0 0 1 0 0 0 0 0 1 0 1 0 0 0 0 1 0 0 0 0 0 
1659  4  4  4 : 0 1 0 0 0 0 0 0 1 0 1 0 1 0 0 0 0 0 0 0 0 
1660  4  4  1 : 0 0 0 1 0 1 0 1 0 0 0 1 0 0 0 0 0 0 0 0 0 
1660  4  4  2 : 0 0 0 1 0 1 1 0 0 0 0 1 0 0 0 0 0 0 0 0 0 
1660  4  4  3 : 0 0 1 0 0 0 0 0 1 0 1 1 0 0 0 0 0 0 0 0 0 
1660  4  4  4 : 0 1 0 0 0 0 0 0 1 0 1 1 0 0 0 0 0 0 0 0 0 
1661  4  4  1 : 0 0 0 1 1 0 0 1 0 0 0 0 0 0 0 0 0 0 0 0 1 
1661  4  4  2 : 0 0 0 1 1 0 1 0 0 0 0 0 0 0 0 0 0 0 0 0 1 
1661  4  4  3 : 0 0 1 0 0 0 0 0 1 1 0 0 0 0 0 0 0 0 0 0 1 
1661  4  4  4 : 0 1 0 0 0 0 0 0 1 1 0 0 0 0 0 0 0 0 0 0 1 
1662  4  4  1 : 0 0 0 1 1 0 0 1 0 0 0 0 0 0 0 0 0 0 0 1 0 
1662  4  4  2 : 0 0 0 1 1 0 1 0 0 0 0 0 0 0 0 0 0 0 0 1 0 
1662  4  4  3 : 0 0 1 0 0 0 0 0 1 1 0 0 0 0 0 0 0 0 0 1 0 
1662  4  4  4 : 0 1 0 0 0 0 0 0 1 1 0 0 0 0 0 0 0 0 0 1 0 
1663  4  4  1 : 0 0 0 1 1 0 0 1 0 0 0 0 0 0 0 0 0 0 1 0 0 
1663  4  4  2 : 0 0 0 1 1 0 1 0 0 0 0 0 0 0 0 0 0 0 1 0 0 
1663  4  4  3 : 0 0 1 0 0 0 0 0 1 1 0 0 0 0 0 0 0 0 1 0 0 
1663  4  4  4 : 0 1 0 0 0 0 0 0 1 1 0 0 0 0 0 0 0 0 1 0 0 
1664  4  4  1 : 0 0 0 1 1 0 0 1 0 0 0 0 0 0 1 0 0 0 0 0 0 
1664  4  4  2 : 0 0 0 1 1 0 1 0 0 0 0 0 0 0 0 0 0 1 0 0 0 
1664  4  4  3 : 0 0 1 0 0 0 0 0 1 1 0 0 0 0 1 0 0 0 0 0 0 
1664  4  4  4 : 0 1 0 0 0 0 0 0 1 1 0 0 0 0 0 0 0 1 0 0 0 
1665  4  4  1 : 0 0 0 1 1 0 0 1 0 0 0 0 0 1 0 0 0 0 0 0 0 
1665  4  4  2 : 0 0 0 1 1 0 1 0 0 0 0 0 0 0 0 0 1 0 0 0 0 
1665  4  4  3 : 0 0 1 0 0 0 0 0 1 1 0 0 0 1 0 0 0 0 0 0 0 
1665  4  4  4 : 0 1 0 0 0 0 0 0 1 1 0 0 0 0 0 0 1 0 0 0 0 
1666  4  4  1 : 0 0 0 1 1 0 0 1 0 0 0 0 1 0 0 0 0 0 0 0 0 
1666  4  4  2 : 0 0 0 1 1 0 1 0 0 0 0 0 0 0 0 1 0 0 0 0 0 
1666  4  4  3 : 0 0 1 0 0 0 0 0 1 1 0 0 1 0 0 0 0 0 0 0 0 
1666  4  4  4 : 0 1 0 0 0 0 0 0 1 1 0 0 0 0 0 1 0 0 0 0 0 
1667  4  4  1 : 0 0 0 1 1 0 0 1 0 0 0 0 0 0 0 0 0 1 0 0 0 
1667  4  4  2 : 0 0 0 1 1 0 1 0 0 0 0 0 0 0 1 0 0 0 0 0 0 
1667  4  4  3 : 0 0 1 0 0 0 0 0 1 1 0 0 0 0 0 0 0 1 0 0 0 
1667  4  4  4 : 0 1 0 0 0 0 0 0 1 1 0 0 0 0 1 0 0 0 0 0 0 
1668  4  4  1 : 0 0 0 1 1 0 0 1 0 0 0 0 0 0 0 0 1 0 0 0 0 
1668  4  4  2 : 0 0 0 1 1 0 1 0 0 0 0 0 0 1 0 0 0 0 0 0 0 
1668  4  4  3 : 0 0 1 0 0 0 0 0 1 1 0 0 0 0 0 0 1 0 0 0 0 
1668  4  4  4 : 0 1 0 0 0 0 0 0 1 1 0 0 0 1 0 0 0 0 0 0 0 
1669  4  4  1 : 0 0 0 1 1 0 0 1 0 0 0 0 0 0 0 1 0 0 0 0 0 
1669  4  4  2 : 0 0 0 1 1 0 1 0 0 0 0 0 1 0 0 0 0 0 0 0 0 
1669  4  4  3 : 0 0 1 0 0 0 0 0 1 1 0 0 0 0 0 1 0 0 0 0 0 
1669  4  4  4 : 0 1 0 0 0 0 0 0 1 1 0 0 1 0 0 0 0 0 0 0 0 
1670  4  4  1 : 0 0 0 1 1 0 0 1 0 0 0 1 0 0 0 0 0 0 0 0 0 
1670  4  4  2 : 0 0 0 1 1 0 1 0 0 0 0 1 0 0 0 0 0 0 0 0 0 
1670  4  4  3 : 0 0 1 0 0 0 0 0 1 1 0 1 0 0 0 0 0 0 0 0 0 
1670  4  4  4 : 0 1 0 0 0 0 0 0 1 1 0 1 0 0 0 0 0 0 0 0 0 
1671  4  4  1 : 0 0 0 1 1 1 0 1 0 0 0 0 0 0 0 0 0 0 0 0 0 
1671  4  4  2 : 0 0 0 1 1 1 1 0 0 0 0 0 0 0 0 0 0 0 0 0 0 
1671  4  4  3 : 0 0 1 0 0 0 0 0 1 1 1 0 0 0 0 0 0 0 0 0 0 
1671  4  4  4 : 0 1 0 0 0 0 0 0 1 1 1 0 0 0 0 0 0 0 0 0 0 
1672  4  2  1 : 0 0 1 0 0 0 1 0 0 0 0 0 0 0 0 0 0 0 0 1 1 
1672  4  2  2 : 0 1 0 0 0 0 0 1 0 0 0 0 0 0 0 0 0 0 0 1 1 
1673  4  2  1 : 0 0 1 0 0 0 1 0 0 0 0 0 0 0 0 0 0 0 1 0 1 
1673  4  2  2 : 0 1 0 0 0 0 0 1 0 0 0 0 0 0 0 0 0 0 1 0 1 
1674  4  2  1 : 0 0 1 0 0 0 1 0 0 0 0 0 0 0 0 0 0 0 1 1 0 
1674  4  2  2 : 0 1 0 0 0 0 0 1 0 0 0 0 0 0 0 0 0 0 1 1 0 
1675  4  4  1 : 0 0 1 0 0 0 1 0 0 0 0 0 0 0 0 0 0 1 0 0 1 
1675  4  4  2 : 0 0 1 0 0 0 1 0 0 0 0 0 0 0 1 0 0 0 0 0 1 
1675  4  4  3 : 0 1 0 0 0 0 0 1 0 0 0 0 0 0 0 0 0 1 0 0 1 
1675  4  4  4 : 0 1 0 0 0 0 0 1 0 0 0 0 0 0 1 0 0 0 0 0 1 
1676  4  4  1 : 0 0 1 0 0 0 1 0 0 0 0 0 0 0 0 0 0 1 0 1 0 
1676  4  4  2 : 0 0 1 0 0 0 1 0 0 0 0 0 0 0 1 0 0 0 0 1 0 
1676  4  4  3 : 0 1 0 0 0 0 0 1 0 0 0 0 0 0 0 0 0 1 0 1 0 
1676  4  4  4 : 0 1 0 0 0 0 0 1 0 0 0 0 0 0 1 0 0 0 0 1 0 
1677  4  4  1 : 0 0 1 0 0 0 1 0 0 0 0 0 0 0 0 0 0 1 1 0 0 
1677  4  4  2 : 0 0 1 0 0 0 1 0 0 0 0 0 0 0 1 0 0 0 1 0 0 
1677  4  4  3 : 0 1 0 0 0 0 0 1 0 0 0 0 0 0 0 0 0 1 1 0 0 
1677  4  4  4 : 0 1 0 0 0 0 0 1 0 0 0 0 0 0 1 0 0 0 1 0 0 
1678  4  2  1 : 0 0 1 0 0 0 1 0 0 0 0 0 0 0 1 0 0 1 0 0 0 
1678  4  2  2 : 0 1 0 0 0 0 0 1 0 0 0 0 0 0 1 0 0 1 0 0 0 
1679  4  4  1 : 0 0 1 0 0 0 1 0 0 0 0 0 0 0 0 0 1 0 0 0 1 
1679  4  4  2 : 0 0 1 0 0 0 1 0 0 0 0 0 0 1 0 0 0 0 0 0 1 
1679  4  4  3 : 0 1 0 0 0 0 0 1 0 0 0 0 0 0 0 0 1 0 0 0 1 
1679  4  4  4 : 0 1 0 0 0 0 0 1 0 0 0 0 0 1 0 0 0 0 0 0 1 
1680  4  4  1 : 0 0 1 0 0 0 1 0 0 0 0 0 0 0 0 0 1 0 0 1 0 
1680  4  4  2 : 0 0 1 0 0 0 1 0 0 0 0 0 0 1 0 0 0 0 0 1 0 
1680  4  4  3 : 0 1 0 0 0 0 0 1 0 0 0 0 0 0 0 0 1 0 0 1 0 
1680  4  4  4 : 0 1 0 0 0 0 0 1 0 0 0 0 0 1 0 0 0 0 0 1 0 
1681  4  4  1 : 0 0 1 0 0 0 1 0 0 0 0 0 0 0 0 0 1 0 1 0 0 
1681  4  4  2 : 0 0 1 0 0 0 1 0 0 0 0 0 0 1 0 0 0 0 1 0 0 
1681  4  4  3 : 0 1 0 0 0 0 0 1 0 0 0 0 0 0 0 0 1 0 1 0 0 
1681  4  4  4 : 0 1 0 0 0 0 0 1 0 0 0 0 0 1 0 0 0 0 1 0 0 
1682  4  4  1 : 0 0 1 0 0 0 1 0 0 0 0 0 0 0 1 0 1 0 0 0 0 
1682  4  4  2 : 0 0 1 0 0 0 1 0 0 0 0 0 0 1 0 0 0 1 0 0 0 
1682  4  4  3 : 0 1 0 0 0 0 0 1 0 0 0 0 0 0 1 0 1 0 0 0 0 
1682  4  4  4 : 0 1 0 0 0 0 0 1 0 0 0 0 0 1 0 0 0 1 0 0 0 
1683  4  2  1 : 0 0 1 0 0 0 1 0 0 0 0 0 0 1 0 0 1 0 0 0 0 
1683  4  2  2 : 0 1 0 0 0 0 0 1 0 0 0 0 0 1 0 0 1 0 0 0 0 
1684  4  4  1 : 0 0 1 0 0 0 1 0 0 0 0 0 0 0 0 0 1 1 0 0 0 
1684  4  4  2 : 0 0 1 0 0 0 1 0 0 0 0 0 0 1 1 0 0 0 0 0 0 
1684  4  4  3 : 0 1 0 0 0 0 0 1 0 0 0 0 0 0 0 0 1 1 0 0 0 
1684  4  4  4 : 0 1 0 0 0 0 0 1 0 0 0 0 0 1 1 0 0 0 0 0 0 
1685  4  4  1 : 0 0 1 0 0 0 1 0 0 0 0 0 0 0 0 1 0 0 0 0 1 
1685  4  4  2 : 0 0 1 0 0 0 1 0 0 0 0 0 1 0 0 0 0 0 0 0 1 
1685  4  4  3 : 0 1 0 0 0 0 0 1 0 0 0 0 0 0 0 1 0 0 0 0 1 
1685  4  4  4 : 0 1 0 0 0 0 0 1 0 0 0 0 1 0 0 0 0 0 0 0 1 
1686  4  4  1 : 0 0 1 0 0 0 1 0 0 0 0 0 0 0 0 1 0 0 0 1 0 
1686  4  4  2 : 0 0 1 0 0 0 1 0 0 0 0 0 1 0 0 0 0 0 0 1 0 
1686  4  4  3 : 0 1 0 0 0 0 0 1 0 0 0 0 0 0 0 1 0 0 0 1 0 
1686  4  4  4 : 0 1 0 0 0 0 0 1 0 0 0 0 1 0 0 0 0 0 0 1 0 
1687  4  4  1 : 0 0 1 0 0 0 1 0 0 0 0 0 0 0 0 1 0 0 1 0 0 
1687  4  4  2 : 0 0 1 0 0 0 1 0 0 0 0 0 1 0 0 0 0 0 1 0 0 
1687  4  4  3 : 0 1 0 0 0 0 0 1 0 0 0 0 0 0 0 1 0 0 1 0 0 
1687  4  4  4 : 0 1 0 0 0 0 0 1 0 0 0 0 1 0 0 0 0 0 1 0 0 
1688  4  4  1 : 0 0 1 0 0 0 1 0 0 0 0 0 0 0 1 1 0 0 0 0 0 
1688  4  4  2 : 0 0 1 0 0 0 1 0 0 0 0 0 1 0 0 0 0 1 0 0 0 
1688  4  4  3 : 0 1 0 0 0 0 0 1 0 0 0 0 0 0 1 1 0 0 0 0 0 
1688  4  4  4 : 0 1 0 0 0 0 0 1 0 0 0 0 1 0 0 0 0 1 0 0 0 
1689  4  4  1 : 0 0 1 0 0 0 1 0 0 0 0 0 0 1 0 1 0 0 0 0 0 
1689  4  4  2 : 0 0 1 0 0 0 1 0 0 0 0 0 1 0 0 0 1 0 0 0 0 
1689  4  4  3 : 0 1 0 0 0 0 0 1 0 0 0 0 0 1 0 1 0 0 0 0 0 
1689  4  4  4 : 0 1 0 0 0 0 0 1 0 0 0 0 1 0 0 0 1 0 0 0 0 
1690  4  2  1 : 0 0 1 0 0 0 1 0 0 0 0 0 1 0 0 1 0 0 0 0 0 
1690  4  2  2 : 0 1 0 0 0 0 0 1 0 0 0 0 1 0 0 1 0 0 0 0 0 
1691  4  4  1 : 0 0 1 0 0 0 1 0 0 0 0 0 0 0 0 1 0 1 0 0 0 
1691  4  4  2 : 0 0 1 0 0 0 1 0 0 0 0 0 1 0 1 0 0 0 0 0 0 
1691  4  4  3 : 0 1 0 0 0 0 0 1 0 0 0 0 0 0 0 1 0 1 0 0 0 
1691  4  4  4 : 0 1 0 0 0 0 0 1 0 0 0 0 1 0 1 0 0 0 0 0 0 
1692  4  4  1 : 0 0 1 0 0 0 1 0 0 0 0 0 0 0 0 1 1 0 0 0 0 
1692  4  4  2 : 0 0 1 0 0 0 1 0 0 0 0 0 1 1 0 0 0 0 0 0 0 
1692  4  4  3 : 0 1 0 0 0 0 0 1 0 0 0 0 0 0 0 1 1 0 0 0 0 
1692  4  4  4 : 0 1 0 0 0 0 0 1 0 0 0 0 1 1 0 0 0 0 0 0 0 
1693  4  2  1 : 0 0 1 0 0 0 1 0 0 0 0 1 0 0 0 0 0 0 0 0 1 
1693  4  2  2 : 0 1 0 0 0 0 0 1 0 0 0 1 0 0 0 0 0 0 0 0 1 
1694  4  2  1 : 0 0 1 0 0 0 1 0 0 0 0 1 0 0 0 0 0 0 0 1 0 
1694  4  2  2 : 0 1 0 0 0 0 0 1 0 0 0 1 0 0 0 0 0 0 0 1 0 
1695  4  2  1 : 0 0 1 0 0 0 1 0 0 0 0 1 0 0 0 0 0 0 1 0 0 
1695  4  2  2 : 0 1 0 0 0 0 0 1 0 0 0 1 0 0 0 0 0 0 1 0 0 
1696  4  4  1 : 0 0 1 0 0 0 1 0 0 0 0 1 0 0 0 0 0 1 0 0 0 
1696  4  4  2 : 0 0 1 0 0 0 1 0 0 0 0 1 0 0 1 0 0 0 0 0 0 
1696  4  4  3 : 0 1 0 0 0 0 0 1 0 0 0 1 0 0 0 0 0 1 0 0 0 
1696  4  4  4 : 0 1 0 0 0 0 0 1 0 0 0 1 0 0 1 0 0 0 0 0 0 
1697  4  4  1 : 0 0 1 0 0 0 1 0 0 0 0 1 0 0 0 0 1 0 0 0 0 
1697  4  4  2 : 0 0 1 0 0 0 1 0 0 0 0 1 0 1 0 0 0 0 0 0 0 
1697  4  4  3 : 0 1 0 0 0 0 0 1 0 0 0 1 0 0 0 0 1 0 0 0 0 
1697  4  4  4 : 0 1 0 0 0 0 0 1 0 0 0 1 0 1 0 0 0 0 0 0 0 
1698  4  4  1 : 0 0 1 0 0 0 1 0 0 0 0 1 0 0 0 1 0 0 0 0 0 
1698  4  4  2 : 0 0 1 0 0 0 1 0 0 0 0 1 1 0 0 0 0 0 0 0 0 
1698  4  4  3 : 0 1 0 0 0 0 0 1 0 0 0 1 0 0 0 1 0 0 0 0 0 
1698  4  4  4 : 0 1 0 0 0 0 0 1 0 0 0 1 1 0 0 0 0 0 0 0 0 
1699  4  2  1 : 0 0 1 0 0 0 0 1 0 0 0 0 0 0 0 0 0 0 0 1 1 
1699  4  2  2 : 0 1 0 0 0 0 1 0 0 0 0 0 0 0 0 0 0 0 0 1 1 
1700  4  2  1 : 0 0 1 0 0 0 0 1 0 0 0 0 0 0 0 0 0 0 1 0 1 
1700  4  2  2 : 0 1 0 0 0 0 1 0 0 0 0 0 0 0 0 0 0 0 1 0 1 
1701  4  2  1 : 0 0 1 0 0 0 0 1 0 0 0 0 0 0 0 0 0 0 1 1 0 
1701  4  2  2 : 0 1 0 0 0 0 1 0 0 0 0 0 0 0 0 0 0 0 1 1 0 
1702  4  2  1 : 0 0 1 0 0 0 0 1 0 0 0 0 0 0 1 0 0 0 0 0 1 
1702  4  2  2 : 0 1 0 0 0 0 1 0 0 0 0 0 0 0 0 0 0 1 0 0 1 
1703  4  2  1 : 0 0 1 0 0 0 0 1 0 0 0 0 0 0 1 0 0 0 0 1 0 
1703  4  2  2 : 0 1 0 0 0 0 1 0 0 0 0 0 0 0 0 0 0 1 0 1 0 
1704  4  2  1 : 0 0 1 0 0 0 0 1 0 0 0 0 0 0 1 0 0 0 1 0 0 
1704  4  2  2 : 0 1 0 0 0 0 1 0 0 0 0 0 0 0 0 0 0 1 1 0 0 
1705  4  2  1 : 0 0 1 0 0 0 0 1 0 0 0 0 0 1 0 0 0 0 0 0 1 
1705  4  2  2 : 0 1 0 0 0 0 1 0 0 0 0 0 0 0 0 0 1 0 0 0 1 
1706  4  2  1 : 0 0 1 0 0 0 0 1 0 0 0 0 0 1 0 0 0 0 0 1 0 
1706  4  2  2 : 0 1 0 0 0 0 1 0 0 0 0 0 0 0 0 0 1 0 0 1 0 
1707  4  2  1 : 0 0 1 0 0 0 0 1 0 0 0 0 0 1 0 0 0 0 1 0 0 
1707  4  2  2 : 0 1 0 0 0 0 1 0 0 0 0 0 0 0 0 0 1 0 1 0 0 
1708  4  2  1 : 0 0 1 0 0 0 0 1 0 0 0 0 0 1 1 0 0 0 0 0 0 
1708  4  2  2 : 0 1 0 0 0 0 1 0 0 0 0 0 0 0 0 0 1 1 0 0 0 
1709  4  2  1 : 0 0 1 0 0 0 0 1 0 0 0 0 1 0 0 0 0 0 0 0 1 
1709  4  2  2 : 0 1 0 0 0 0 1 0 0 0 0 0 0 0 0 1 0 0 0 0 1 
1710  4  2  1 : 0 0 1 0 0 0 0 1 0 0 0 0 1 0 0 0 0 0 0 1 0 
1710  4  2  2 : 0 1 0 0 0 0 1 0 0 0 0 0 0 0 0 1 0 0 0 1 0 
1711  4  2  1 : 0 0 1 0 0 0 0 1 0 0 0 0 1 0 0 0 0 0 1 0 0 
1711  4  2  2 : 0 1 0 0 0 0 1 0 0 0 0 0 0 0 0 1 0 0 1 0 0 
1712  4  2  1 : 0 0 1 0 0 0 0 1 0 0 0 0 1 0 1 0 0 0 0 0 0 
1712  4  2  2 : 0 1 0 0 0 0 1 0 0 0 0 0 0 0 0 1 0 1 0 0 0 
1713  4  2  1 : 0 0 1 0 0 0 0 1 0 0 0 0 1 1 0 0 0 0 0 0 0 
1713  4  2  2 : 0 1 0 0 0 0 1 0 0 0 0 0 0 0 0 1 1 0 0 0 0 
1714  4  2  1 : 0 0 1 0 0 0 0 1 0 0 0 0 0 0 0 0 0 1 0 0 1 
1714  4  2  2 : 0 1 0 0 0 0 1 0 0 0 0 0 0 0 1 0 0 0 0 0 1 
1715  4  2  1 : 0 0 1 0 0 0 0 1 0 0 0 0 0 0 0 0 0 1 0 1 0 
1715  4  2  2 : 0 1 0 0 0 0 1 0 0 0 0 0 0 0 1 0 0 0 0 1 0 
1716  4  2  1 : 0 0 1 0 0 0 0 1 0 0 0 0 0 0 0 0 0 1 1 0 0 
1716  4  2  2 : 0 1 0 0 0 0 1 0 0 0 0 0 0 0 1 0 0 0 1 0 0 
1717  4  2  1 : 0 0 1 0 0 0 0 1 0 0 0 0 0 0 1 0 0 1 0 0 0 
1717  4  2  2 : 0 1 0 0 0 0 1 0 0 0 0 0 0 0 1 0 0 1 0 0 0 
1718  4  2  1 : 0 0 1 0 0 0 0 1 0 0 0 0 0 1 0 0 0 1 0 0 0 
1718  4  2  2 : 0 1 0 0 0 0 1 0 0 0 0 0 0 0 1 0 1 0 0 0 0 
1719  4  2  1 : 0 0 1 0 0 0 0 1 0 0 0 0 1 0 0 0 0 1 0 0 0 
1719  4  2  2 : 0 1 0 0 0 0 1 0 0 0 0 0 0 0 1 1 0 0 0 0 0 
1720  4  2  1 : 0 0 1 0 0 0 0 1 0 0 0 0 0 0 0 0 1 0 0 0 1 
1720  4  2  2 : 0 1 0 0 0 0 1 0 0 0 0 0 0 1 0 0 0 0 0 0 1 
1721  4  2  1 : 0 0 1 0 0 0 0 1 0 0 0 0 0 0 0 0 1 0 0 1 0 
1721  4  2  2 : 0 1 0 0 0 0 1 0 0 0 0 0 0 1 0 0 0 0 0 1 0 
1722  4  2  1 : 0 0 1 0 0 0 0 1 0 0 0 0 0 0 0 0 1 0 1 0 0 
1722  4  2  2 : 0 1 0 0 0 0 1 0 0 0 0 0 0 1 0 0 0 0 1 0 0 
1723  4  2  1 : 0 0 1 0 0 0 0 1 0 0 0 0 0 0 1 0 1 0 0 0 0 
1723  4  2  2 : 0 1 0 0 0 0 1 0 0 0 0 0 0 1 0 0 0 1 0 0 0 
1724  4  2  1 : 0 0 1 0 0 0 0 1 0 0 0 0 0 1 0 0 1 0 0 0 0 
1724  4  2  2 : 0 1 0 0 0 0 1 0 0 0 0 0 0 1 0 0 1 0 0 0 0 
1725  4  2  1 : 0 0 1 0 0 0 0 1 0 0 0 0 1 0 0 0 1 0 0 0 0 
1725  4  2  2 : 0 1 0 0 0 0 1 0 0 0 0 0 0 1 0 1 0 0 0 0 0 
1726  4  2  1 : 0 0 1 0 0 0 0 1 0 0 0 0 0 0 0 0 1 1 0 0 0 
1726  4  2  2 : 0 1 0 0 0 0 1 0 0 0 0 0 0 1 1 0 0 0 0 0 0 
1727  4  2  1 : 0 0 1 0 0 0 0 1 0 0 0 0 0 0 0 1 0 0 0 0 1 
1727  4  2  2 : 0 1 0 0 0 0 1 0 0 0 0 0 1 0 0 0 0 0 0 0 1 
1728  4  2  1 : 0 0 1 0 0 0 0 1 0 0 0 0 0 0 0 1 0 0 0 1 0 
1728  4  2  2 : 0 1 0 0 0 0 1 0 0 0 0 0 1 0 0 0 0 0 0 1 0 
1729  4  2  1 : 0 0 1 0 0 0 0 1 0 0 0 0 0 0 0 1 0 0 1 0 0 
1729  4  2  2 : 0 1 0 0 0 0 1 0 0 0 0 0 1 0 0 0 0 0 1 0 0 
1730  4  2  1 : 0 0 1 0 0 0 0 1 0 0 0 0 0 0 1 1 0 0 0 0 0 
1730  4  2  2 : 0 1 0 0 0 0 1 0 0 0 0 0 1 0 0 0 0 1 0 0 0 
1731  4  2  1 : 0 0 1 0 0 0 0 1 0 0 0 0 0 1 0 1 0 0 0 0 0 
1731  4  2  2 : 0 1 0 0 0 0 1 0 0 0 0 0 1 0 0 0 1 0 0 0 0 
1732  4  2  1 : 0 0 1 0 0 0 0 1 0 0 0 0 1 0 0 1 0 0 0 0 0 
1732  4  2  2 : 0 1 0 0 0 0 1 0 0 0 0 0 1 0 0 1 0 0 0 0 0 
1733  4  2  1 : 0 0 1 0 0 0 0 1 0 0 0 0 0 0 0 1 0 1 0 0 0 
1733  4  2  2 : 0 1 0 0 0 0 1 0 0 0 0 0 1 0 1 0 0 0 0 0 0 
1734  4  2  1 : 0 0 1 0 0 0 0 1 0 0 0 0 0 0 0 1 1 0 0 0 0 
1734  4  2  2 : 0 1 0 0 0 0 1 0 0 0 0 0 1 1 0 0 0 0 0 0 0 
1735  4  2  1 : 0 0 1 0 0 0 0 1 0 0 0 1 0 0 0 0 0 0 0 0 1 
1735  4  2  2 : 0 1 0 0 0 0 1 0 0 0 0 1 0 0 0 0 0 0 0 0 1 
1736  4  2  1 : 0 0 1 0 0 0 0 1 0 0 0 1 0 0 0 0 0 0 0 1 0 
1736  4  2  2 : 0 1 0 0 0 0 1 0 0 0 0 1 0 0 0 0 0 0 0 1 0 
1737  4  2  1 : 0 0 1 0 0 0 0 1 0 0 0 1 0 0 0 0 0 0 1 0 0 
1737  4  2  2 : 0 1 0 0 0 0 1 0 0 0 0 1 0 0 0 0 0 0 1 0 0 
1738  4  2  1 : 0 0 1 0 0 0 0 1 0 0 0 1 0 0 1 0 0 0 0 0 0 
1738  4  2  2 : 0 1 0 0 0 0 1 0 0 0 0 1 0 0 0 0 0 1 0 0 0 
1739  4  2  1 : 0 0 1 0 0 0 0 1 0 0 0 1 0 1 0 0 0 0 0 0 0 
1739  4  2  2 : 0 1 0 0 0 0 1 0 0 0 0 1 0 0 0 0 1 0 0 0 0 
1740  4  2  1 : 0 0 1 0 0 0 0 1 0 0 0 1 1 0 0 0 0 0 0 0 0 
1740  4  2  2 : 0 1 0 0 0 0 1 0 0 0 0 1 0 0 0 1 0 0 0 0 0 
1741  4  2  1 : 0 0 1 0 0 0 0 1 0 0 0 1 0 0 0 0 0 1 0 0 0 
1741  4  2  2 : 0 1 0 0 0 0 1 0 0 0 0 1 0 0 1 0 0 0 0 0 0 
1742  4  2  1 : 0 0 1 0 0 0 0 1 0 0 0 1 0 0 0 0 1 0 0 0 0 
1742  4  2  2 : 0 1 0 0 0 0 1 0 0 0 0 1 0 1 0 0 0 0 0 0 0 
1743  4  2  1 : 0 0 1 0 0 0 0 1 0 0 0 1 0 0 0 1 0 0 0 0 0 
1743  4  2  2 : 0 1 0 0 0 0 1 0 0 0 0 1 1 0 0 0 0 0 0 0 0 
1744  4  4  1 : 0 0 0 0 0 0 0 1 0 0 1 0 0 0 0 0 0 0 0 1 1 
1744  4  4  2 : 0 0 0 0 0 0 1 0 0 0 1 0 0 0 0 0 0 0 0 1 1 
1744  4  4  3 : 0 0 1 0 0 1 0 0 0 0 0 0 0 0 0 0 0 0 0 1 1 
1744  4  4  4 : 0 1 0 0 0 1 0 0 0 0 0 0 0 0 0 0 0 0 0 1 1 
1745  4  4  1 : 0 0 0 0 0 0 0 1 0 0 1 0 0 0 0 0 0 0 1 0 1 
1745  4  4  2 : 0 0 0 0 0 0 1 0 0 0 1 0 0 0 0 0 0 0 1 0 1 
1745  4  4  3 : 0 0 1 0 0 1 0 0 0 0 0 0 0 0 0 0 0 0 1 0 1 
1745  4  4  4 : 0 1 0 0 0 1 0 0 0 0 0 0 0 0 0 0 0 0 1 0 1 
1746  4  4  1 : 0 0 0 0 0 0 0 1 0 0 1 0 0 0 0 0 0 0 1 1 0 
1746  4  4  2 : 0 0 0 0 0 0 1 0 0 0 1 0 0 0 0 0 0 0 1 1 0 
1746  4  4  3 : 0 0 1 0 0 1 0 0 0 0 0 0 0 0 0 0 0 0 1 1 0 
1746  4  4  4 : 0 1 0 0 0 1 0 0 0 0 0 0 0 0 0 0 0 0 1 1 0 
1747  4  4  1 : 0 0 0 0 0 0 0 1 0 0 1 0 0 0 1 0 0 0 0 0 1 
1747  4  4  2 : 0 0 0 0 0 0 1 0 0 0 1 0 0 0 0 0 0 1 0 0 1 
1747  4  4  3 : 0 0 1 0 0 1 0 0 0 0 0 0 0 0 1 0 0 0 0 0 1 
1747  4  4  4 : 0 1 0 0 0 1 0 0 0 0 0 0 0 0 0 0 0 1 0 0 1 
1748  4  4  1 : 0 0 0 0 0 0 0 1 0 0 1 0 0 0 1 0 0 0 0 1 0 
1748  4  4  2 : 0 0 0 0 0 0 1 0 0 0 1 0 0 0 0 0 0 1 0 1 0 
1748  4  4  3 : 0 0 1 0 0 1 0 0 0 0 0 0 0 0 1 0 0 0 0 1 0 
1748  4  4  4 : 0 1 0 0 0 1 0 0 0 0 0 0 0 0 0 0 0 1 0 1 0 
1749  4  4  1 : 0 0 0 0 0 0 0 1 0 0 1 0 0 0 1 0 0 0 1 0 0 
1749  4  4  2 : 0 0 0 0 0 0 1 0 0 0 1 0 0 0 0 0 0 1 1 0 0 
1749  4  4  3 : 0 0 1 0 0 1 0 0 0 0 0 0 0 0 1 0 0 0 1 0 0 
1749  4  4  4 : 0 1 0 0 0 1 0 0 0 0 0 0 0 0 0 0 0 1 1 0 0 
1750  4  4  1 : 0 0 0 0 0 0 0 1 0 0 1 0 0 1 0 0 0 0 0 0 1 
1750  4  4  2 : 0 0 0 0 0 0 1 0 0 0 1 0 0 0 0 0 1 0 0 0 1 
1750  4  4  3 : 0 0 1 0 0 1 0 0 0 0 0 0 0 1 0 0 0 0 0 0 1 
1750  4  4  4 : 0 1 0 0 0 1 0 0 0 0 0 0 0 0 0 0 1 0 0 0 1 
1751  4  4  1 : 0 0 0 0 0 0 0 1 0 0 1 0 0 1 0 0 0 0 0 1 0 
1751  4  4  2 : 0 0 0 0 0 0 1 0 0 0 1 0 0 0 0 0 1 0 0 1 0 
1751  4  4  3 : 0 0 1 0 0 1 0 0 0 0 0 0 0 1 0 0 0 0 0 1 0 
1751  4  4  4 : 0 1 0 0 0 1 0 0 0 0 0 0 0 0 0 0 1 0 0 1 0 
1752  4  4  1 : 0 0 0 0 0 0 0 1 0 0 1 0 0 1 0 0 0 0 1 0 0 
1752  4  4  2 : 0 0 0 0 0 0 1 0 0 0 1 0 0 0 0 0 1 0 1 0 0 
1752  4  4  3 : 0 0 1 0 0 1 0 0 0 0 0 0 0 1 0 0 0 0 1 0 0 
1752  4  4  4 : 0 1 0 0 0 1 0 0 0 0 0 0 0 0 0 0 1 0 1 0 0 
1753  4  4  1 : 0 0 0 0 0 0 0 1 0 0 1 0 0 1 1 0 0 0 0 0 0 
1753  4  4  2 : 0 0 0 0 0 0 1 0 0 0 1 0 0 0 0 0 1 1 0 0 0 
1753  4  4  3 : 0 0 1 0 0 1 0 0 0 0 0 0 0 1 1 0 0 0 0 0 0 
1753  4  4  4 : 0 1 0 0 0 1 0 0 0 0 0 0 0 0 0 0 1 1 0 0 0 
1754  4  4  1 : 0 0 0 0 0 0 0 1 0 0 1 0 1 0 0 0 0 0 0 0 1 
1754  4  4  2 : 0 0 0 0 0 0 1 0 0 0 1 0 0 0 0 1 0 0 0 0 1 
1754  4  4  3 : 0 0 1 0 0 1 0 0 0 0 0 0 1 0 0 0 0 0 0 0 1 
1754  4  4  4 : 0 1 0 0 0 1 0 0 0 0 0 0 0 0 0 1 0 0 0 0 1 
1755  4  4  1 : 0 0 0 0 0 0 0 1 0 0 1 0 1 0 0 0 0 0 0 1 0 
1755  4  4  2 : 0 0 0 0 0 0 1 0 0 0 1 0 0 0 0 1 0 0 0 1 0 
1755  4  4  3 : 0 0 1 0 0 1 0 0 0 0 0 0 1 0 0 0 0 0 0 1 0 
1755  4  4  4 : 0 1 0 0 0 1 0 0 0 0 0 0 0 0 0 1 0 0 0 1 0 
1756  4  4  1 : 0 0 0 0 0 0 0 1 0 0 1 0 1 0 0 0 0 0 1 0 0 
1756  4  4  2 : 0 0 0 0 0 0 1 0 0 0 1 0 0 0 0 1 0 0 1 0 0 
1756  4  4  3 : 0 0 1 0 0 1 0 0 0 0 0 0 1 0 0 0 0 0 1 0 0 
1756  4  4  4 : 0 1 0 0 0 1 0 0 0 0 0 0 0 0 0 1 0 0 1 0 0 
1757  4  4  1 : 0 0 0 0 0 0 0 1 0 0 1 0 1 0 1 0 0 0 0 0 0 
1757  4  4  2 : 0 0 0 0 0 0 1 0 0 0 1 0 0 0 0 1 0 1 0 0 0 
1757  4  4  3 : 0 0 1 0 0 1 0 0 0 0 0 0 1 0 1 0 0 0 0 0 0 
1757  4  4  4 : 0 1 0 0 0 1 0 0 0 0 0 0 0 0 0 1 0 1 0 0 0 
1758  4  4  1 : 0 0 0 0 0 0 0 1 0 0 1 0 1 1 0 0 0 0 0 0 0 
1758  4  4  2 : 0 0 0 0 0 0 1 0 0 0 1 0 0 0 0 1 1 0 0 0 0 
1758  4  4  3 : 0 0 1 0 0 1 0 0 0 0 0 0 1 1 0 0 0 0 0 0 0 
1758  4  4  4 : 0 1 0 0 0 1 0 0 0 0 0 0 0 0 0 1 1 0 0 0 0 
1759  4  4  1 : 0 0 0 0 0 0 0 1 0 0 1 0 0 0 0 0 0 1 0 0 1 
1759  4  4  2 : 0 0 0 0 0 0 1 0 0 0 1 0 0 0 1 0 0 0 0 0 1 
1759  4  4  3 : 0 0 1 0 0 1 0 0 0 0 0 0 0 0 0 0 0 1 0 0 1 
1759  4  4  4 : 0 1 0 0 0 1 0 0 0 0 0 0 0 0 1 0 0 0 0 0 1 
1760  4  4  1 : 0 0 0 0 0 0 0 1 0 0 1 0 0 0 0 0 0 1 0 1 0 
1760  4  4  2 : 0 0 0 0 0 0 1 0 0 0 1 0 0 0 1 0 0 0 0 1 0 
1760  4  4  3 : 0 0 1 0 0 1 0 0 0 0 0 0 0 0 0 0 0 1 0 1 0 
1760  4  4  4 : 0 1 0 0 0 1 0 0 0 0 0 0 0 0 1 0 0 0 0 1 0 
1761  4  4  1 : 0 0 0 0 0 0 0 1 0 0 1 0 0 0 0 0 0 1 1 0 0 
1761  4  4  2 : 0 0 0 0 0 0 1 0 0 0 1 0 0 0 1 0 0 0 1 0 0 
1761  4  4  3 : 0 0 1 0 0 1 0 0 0 0 0 0 0 0 0 0 0 1 1 0 0 
1761  4  4  4 : 0 1 0 0 0 1 0 0 0 0 0 0 0 0 1 0 0 0 1 0 0 
1762  4  4  1 : 0 0 0 0 0 0 0 1 0 0 1 0 0 0 1 0 0 1 0 0 0 
1762  4  4  2 : 0 0 0 0 0 0 1 0 0 0 1 0 0 0 1 0 0 1 0 0 0 
1762  4  4  3 : 0 0 1 0 0 1 0 0 0 0 0 0 0 0 1 0 0 1 0 0 0 
1762  4  4  4 : 0 1 0 0 0 1 0 0 0 0 0 0 0 0 1 0 0 1 0 0 0 
1763  4  4  1 : 0 0 0 0 0 0 0 1 0 0 1 0 0 1 0 0 0 1 0 0 0 
1763  4  4  2 : 0 0 0 0 0 0 1 0 0 0 1 0 0 0 1 0 1 0 0 0 0 
1763  4  4  3 : 0 0 1 0 0 1 0 0 0 0 0 0 0 1 0 0 0 1 0 0 0 
1763  4  4  4 : 0 1 0 0 0 1 0 0 0 0 0 0 0 0 1 0 1 0 0 0 0 
1764  4  4  1 : 0 0 0 0 0 0 0 1 0 0 1 0 1 0 0 0 0 1 0 0 0 
1764  4  4  2 : 0 0 0 0 0 0 1 0 0 0 1 0 0 0 1 1 0 0 0 0 0 
1764  4  4  3 : 0 0 1 0 0 1 0 0 0 0 0 0 1 0 0 0 0 1 0 0 0 
1764  4  4  4 : 0 1 0 0 0 1 0 0 0 0 0 0 0 0 1 1 0 0 0 0 0 
1765  4  4  1 : 0 0 0 0 0 0 0 1 0 0 1 0 0 0 0 0 1 0 0 0 1 
1765  4  4  2 : 0 0 0 0 0 0 1 0 0 0 1 0 0 1 0 0 0 0 0 0 1 
1765  4  4  3 : 0 0 1 0 0 1 0 0 0 0 0 0 0 0 0 0 1 0 0 0 1 
1765  4  4  4 : 0 1 0 0 0 1 0 0 0 0 0 0 0 1 0 0 0 0 0 0 1 
1766  4  4  1 : 0 0 0 0 0 0 0 1 0 0 1 0 0 0 0 0 1 0 0 1 0 
1766  4  4  2 : 0 0 0 0 0 0 1 0 0 0 1 0 0 1 0 0 0 0 0 1 0 
1766  4  4  3 : 0 0 1 0 0 1 0 0 0 0 0 0 0 0 0 0 1 0 0 1 0 
1766  4  4  4 : 0 1 0 0 0 1 0 0 0 0 0 0 0 1 0 0 0 0 0 1 0 
1767  4  4  1 : 0 0 0 0 0 0 0 1 0 0 1 0 0 0 0 0 1 0 1 0 0 
1767  4  4  2 : 0 0 0 0 0 0 1 0 0 0 1 0 0 1 0 0 0 0 1 0 0 
1767  4  4  3 : 0 0 1 0 0 1 0 0 0 0 0 0 0 0 0 0 1 0 1 0 0 
1767  4  4  4 : 0 1 0 0 0 1 0 0 0 0 0 0 0 1 0 0 0 0 1 0 0 
1768  4  4  1 : 0 0 0 0 0 0 0 1 0 0 1 0 0 0 1 0 1 0 0 0 0 
1768  4  4  2 : 0 0 0 0 0 0 1 0 0 0 1 0 0 1 0 0 0 1 0 0 0 
1768  4  4  3 : 0 0 1 0 0 1 0 0 0 0 0 0 0 0 1 0 1 0 0 0 0 
1768  4  4  4 : 0 1 0 0 0 1 0 0 0 0 0 0 0 1 0 0 0 1 0 0 0 
1769  4  4  1 : 0 0 0 0 0 0 0 1 0 0 1 0 0 1 0 0 1 0 0 0 0 
1769  4  4  2 : 0 0 0 0 0 0 1 0 0 0 1 0 0 1 0 0 1 0 0 0 0 
1769  4  4  3 : 0 0 1 0 0 1 0 0 0 0 0 0 0 1 0 0 1 0 0 0 0 
1769  4  4  4 : 0 1 0 0 0 1 0 0 0 0 0 0 0 1 0 0 1 0 0 0 0 
1770  4  4  1 : 0 0 0 0 0 0 0 1 0 0 1 0 1 0 0 0 1 0 0 0 0 
1770  4  4  2 : 0 0 0 0 0 0 1 0 0 0 1 0 0 1 0 1 0 0 0 0 0 
1770  4  4  3 : 0 0 1 0 0 1 0 0 0 0 0 0 1 0 0 0 1 0 0 0 0 
1770  4  4  4 : 0 1 0 0 0 1 0 0 0 0 0 0 0 1 0 1 0 0 0 0 0 
1771  4  4  1 : 0 0 0 0 0 0 0 1 0 0 1 0 0 0 0 0 1 1 0 0 0 
1771  4  4  2 : 0 0 0 0 0 0 1 0 0 0 1 0 0 1 1 0 0 0 0 0 0 
1771  4  4  3 : 0 0 1 0 0 1 0 0 0 0 0 0 0 0 0 0 1 1 0 0 0 
1771  4  4  4 : 0 1 0 0 0 1 0 0 0 0 0 0 0 1 1 0 0 0 0 0 0 
1772  4  4  1 : 0 0 0 0 0 0 0 1 0 0 1 0 0 0 0 1 0 0 0 0 1 
1772  4  4  2 : 0 0 0 0 0 0 1 0 0 0 1 0 1 0 0 0 0 0 0 0 1 
1772  4  4  3 : 0 0 1 0 0 1 0 0 0 0 0 0 0 0 0 1 0 0 0 0 1 
1772  4  4  4 : 0 1 0 0 0 1 0 0 0 0 0 0 1 0 0 0 0 0 0 0 1 
1773  4  4  1 : 0 0 0 0 0 0 0 1 0 0 1 0 0 0 0 1 0 0 0 1 0 
1773  4  4  2 : 0 0 0 0 0 0 1 0 0 0 1 0 1 0 0 0 0 0 0 1 0 
1773  4  4  3 : 0 0 1 0 0 1 0 0 0 0 0 0 0 0 0 1 0 0 0 1 0 
1773  4  4  4 : 0 1 0 0 0 1 0 0 0 0 0 0 1 0 0 0 0 0 0 1 0 
1774  4  4  1 : 0 0 0 0 0 0 0 1 0 0 1 0 0 0 0 1 0 0 1 0 0 
1774  4  4  2 : 0 0 0 0 0 0 1 0 0 0 1 0 1 0 0 0 0 0 1 0 0 
1774  4  4  3 : 0 0 1 0 0 1 0 0 0 0 0 0 0 0 0 1 0 0 1 0 0 
1774  4  4  4 : 0 1 0 0 0 1 0 0 0 0 0 0 1 0 0 0 0 0 1 0 0 
1775  4  4  1 : 0 0 0 0 0 0 0 1 0 0 1 0 0 0 1 1 0 0 0 0 0 
1775  4  4  2 : 0 0 0 0 0 0 1 0 0 0 1 0 1 0 0 0 0 1 0 0 0 
1775  4  4  3 : 0 0 1 0 0 1 0 0 0 0 0 0 0 0 1 1 0 0 0 0 0 
1775  4  4  4 : 0 1 0 0 0 1 0 0 0 0 0 0 1 0 0 0 0 1 0 0 0 
1776  4  4  1 : 0 0 0 0 0 0 0 1 0 0 1 0 0 1 0 1 0 0 0 0 0 
1776  4  4  2 : 0 0 0 0 0 0 1 0 0 0 1 0 1 0 0 0 1 0 0 0 0 
1776  4  4  3 : 0 0 1 0 0 1 0 0 0 0 0 0 0 1 0 1 0 0 0 0 0 
1776  4  4  4 : 0 1 0 0 0 1 0 0 0 0 0 0 1 0 0 0 1 0 0 0 0 
1777  4  4  1 : 0 0 0 0 0 0 0 1 0 0 1 0 1 0 0 1 0 0 0 0 0 
1777  4  4  2 : 0 0 0 0 0 0 1 0 0 0 1 0 1 0 0 1 0 0 0 0 0 
1777  4  4  3 : 0 0 1 0 0 1 0 0 0 0 0 0 1 0 0 1 0 0 0 0 0 
1777  4  4  4 : 0 1 0 0 0 1 0 0 0 0 0 0 1 0 0 1 0 0 0 0 0 
1778  4  4  1 : 0 0 0 0 0 0 0 1 0 0 1 0 0 0 0 1 0 1 0 0 0 
1778  4  4  2 : 0 0 0 0 0 0 1 0 0 0 1 0 1 0 1 0 0 0 0 0 0 
1778  4  4  3 : 0 0 1 0 0 1 0 0 0 0 0 0 0 0 0 1 0 1 0 0 0 
1778  4  4  4 : 0 1 0 0 0 1 0 0 0 0 0 0 1 0 1 0 0 0 0 0 0 
1779  4  4  1 : 0 0 0 0 0 0 0 1 0 0 1 0 0 0 0 1 1 0 0 0 0 
1779  4  4  2 : 0 0 0 0 0 0 1 0 0 0 1 0 1 1 0 0 0 0 0 0 0 
1779  4  4  3 : 0 0 1 0 0 1 0 0 0 0 0 0 0 0 0 1 1 0 0 0 0 
1779  4  4  4 : 0 1 0 0 0 1 0 0 0 0 0 0 1 1 0 0 0 0 0 0 0 
1780  4  4  1 : 0 0 0 0 0 0 0 1 0 0 1 1 0 0 0 0 0 0 0 0 1 
1780  4  4  2 : 0 0 0 0 0 0 1 0 0 0 1 1 0 0 0 0 0 0 0 0 1 
1780  4  4  3 : 0 0 1 0 0 1 0 0 0 0 0 1 0 0 0 0 0 0 0 0 1 
1780  4  4  4 : 0 1 0 0 0 1 0 0 0 0 0 1 0 0 0 0 0 0 0 0 1 
1781  4  4  1 : 0 0 0 0 0 0 0 1 0 0 1 1 0 0 0 0 0 0 0 1 0 
1781  4  4  2 : 0 0 0 0 0 0 1 0 0 0 1 1 0 0 0 0 0 0 0 1 0 
1781  4  4  3 : 0 0 1 0 0 1 0 0 0 0 0 1 0 0 0 0 0 0 0 1 0 
1781  4  4  4 : 0 1 0 0 0 1 0 0 0 0 0 1 0 0 0 0 0 0 0 1 0 
1782  4  4  1 : 0 0 0 0 0 0 0 1 0 0 1 1 0 0 0 0 0 0 1 0 0 
1782  4  4  2 : 0 0 0 0 0 0 1 0 0 0 1 1 0 0 0 0 0 0 1 0 0 
1782  4  4  3 : 0 0 1 0 0 1 0 0 0 0 0 1 0 0 0 0 0 0 1 0 0 
1782  4  4  4 : 0 1 0 0 0 1 0 0 0 0 0 1 0 0 0 0 0 0 1 0 0 
1783  4  4  1 : 0 0 0 0 0 0 0 1 0 0 1 1 0 0 1 0 0 0 0 0 0 
1783  4  4  2 : 0 0 0 0 0 0 1 0 0 0 1 1 0 0 0 0 0 1 0 0 0 
1783  4  4  3 : 0 0 1 0 0 1 0 0 0 0 0 1 0 0 1 0 0 0 0 0 0 
1783  4  4  4 : 0 1 0 0 0 1 0 0 0 0 0 1 0 0 0 0 0 1 0 0 0 
1784  4  4  1 : 0 0 0 0 0 0 0 1 0 0 1 1 0 1 0 0 0 0 0 0 0 
1784  4  4  2 : 0 0 0 0 0 0 1 0 0 0 1 1 0 0 0 0 1 0 0 0 0 
1784  4  4  3 : 0 0 1 0 0 1 0 0 0 0 0 1 0 1 0 0 0 0 0 0 0 
1784  4  4  4 : 0 1 0 0 0 1 0 0 0 0 0 1 0 0 0 0 1 0 0 0 0 
1785  4  4  1 : 0 0 0 0 0 0 0 1 0 0 1 1 1 0 0 0 0 0 0 0 0 
1785  4  4  2 : 0 0 0 0 0 0 1 0 0 0 1 1 0 0 0 1 0 0 0 0 0 
1785  4  4  3 : 0 0 1 0 0 1 0 0 0 0 0 1 1 0 0 0 0 0 0 0 0 
1785  4  4  4 : 0 1 0 0 0 1 0 0 0 0 0 1 0 0 0 1 0 0 0 0 0 
1786  4  4  1 : 0 0 0 0 0 0 0 1 0 0 1 1 0 0 0 0 0 1 0 0 0 
1786  4  4  2 : 0 0 0 0 0 0 1 0 0 0 1 1 0 0 1 0 0 0 0 0 0 
1786  4  4  3 : 0 0 1 0 0 1 0 0 0 0 0 1 0 0 0 0 0 1 0 0 0 
1786  4  4  4 : 0 1 0 0 0 1 0 0 0 0 0 1 0 0 1 0 0 0 0 0 0 
1787  4  4  1 : 0 0 0 0 0 0 0 1 0 0 1 1 0 0 0 0 1 0 0 0 0 
1787  4  4  2 : 0 0 0 0 0 0 1 0 0 0 1 1 0 1 0 0 0 0 0 0 0 
1787  4  4  3 : 0 0 1 0 0 1 0 0 0 0 0 1 0 0 0 0 1 0 0 0 0 
1787  4  4  4 : 0 1 0 0 0 1 0 0 0 0 0 1 0 1 0 0 0 0 0 0 0 
1788  4  4  1 : 0 0 0 0 0 0 0 1 0 0 1 1 0 0 0 1 0 0 0 0 0 
1788  4  4  2 : 0 0 0 0 0 0 1 0 0 0 1 1 1 0 0 0 0 0 0 0 0 
1788  4  4  3 : 0 0 1 0 0 1 0 0 0 0 0 1 0 0 0 1 0 0 0 0 0 
1788  4  4  4 : 0 1 0 0 0 1 0 0 0 0 0 1 1 0 0 0 0 0 0 0 0 
1789  4  4  1 : 0 0 0 0 0 1 0 1 0 0 1 0 0 0 0 0 0 0 0 0 1 
1789  4  4  2 : 0 0 0 0 0 1 1 0 0 0 1 0 0 0 0 0 0 0 0 0 1 
1789  4  4  3 : 0 0 1 0 0 1 0 0 0 0 1 0 0 0 0 0 0 0 0 0 1 
1789  4  4  4 : 0 1 0 0 0 1 0 0 0 0 1 0 0 0 0 0 0 0 0 0 1 
1790  4  4  1 : 0 0 0 0 0 1 0 1 0 0 1 0 0 0 0 0 0 0 0 1 0 
1790  4  4  2 : 0 0 0 0 0 1 1 0 0 0 1 0 0 0 0 0 0 0 0 1 0 
1790  4  4  3 : 0 0 1 0 0 1 0 0 0 0 1 0 0 0 0 0 0 0 0 1 0 
1790  4  4  4 : 0 1 0 0 0 1 0 0 0 0 1 0 0 0 0 0 0 0 0 1 0 
1791  4  4  1 : 0 0 0 0 0 1 0 1 0 0 1 0 0 0 0 0 0 0 1 0 0 
1791  4  4  2 : 0 0 0 0 0 1 1 0 0 0 1 0 0 0 0 0 0 0 1 0 0 
1791  4  4  3 : 0 0 1 0 0 1 0 0 0 0 1 0 0 0 0 0 0 0 1 0 0 
1791  4  4  4 : 0 1 0 0 0 1 0 0 0 0 1 0 0 0 0 0 0 0 1 0 0 
1792  4  4  1 : 0 0 0 0 0 1 0 1 0 0 1 0 0 0 1 0 0 0 0 0 0 
1792  4  4  2 : 0 0 0 0 0 1 1 0 0 0 1 0 0 0 0 0 0 1 0 0 0 
1792  4  4  3 : 0 0 1 0 0 1 0 0 0 0 1 0 0 0 1 0 0 0 0 0 0 
1792  4  4  4 : 0 1 0 0 0 1 0 0 0 0 1 0 0 0 0 0 0 1 0 0 0 
1793  4  4  1 : 0 0 0 0 0 1 0 1 0 0 1 0 0 1 0 0 0 0 0 0 0 
1793  4  4  2 : 0 0 0 0 0 1 1 0 0 0 1 0 0 0 0 0 1 0 0 0 0 
1793  4  4  3 : 0 0 1 0 0 1 0 0 0 0 1 0 0 1 0 0 0 0 0 0 0 
1793  4  4  4 : 0 1 0 0 0 1 0 0 0 0 1 0 0 0 0 0 1 0 0 0 0 
1794  4  4  1 : 0 0 0 0 0 1 0 1 0 0 1 0 1 0 0 0 0 0 0 0 0 
1794  4  4  2 : 0 0 0 0 0 1 1 0 0 0 1 0 0 0 0 1 0 0 0 0 0 
1794  4  4  3 : 0 0 1 0 0 1 0 0 0 0 1 0 1 0 0 0 0 0 0 0 0 
1794  4  4  4 : 0 1 0 0 0 1 0 0 0 0 1 0 0 0 0 1 0 0 0 0 0 
1795  4  4  1 : 0 0 0 0 0 1 0 1 0 0 1 0 0 0 0 0 0 1 0 0 0 
1795  4  4  2 : 0 0 0 0 0 1 1 0 0 0 1 0 0 0 1 0 0 0 0 0 0 
1795  4  4  3 : 0 0 1 0 0 1 0 0 0 0 1 0 0 0 0 0 0 1 0 0 0 
1795  4  4  4 : 0 1 0 0 0 1 0 0 0 0 1 0 0 0 1 0 0 0 0 0 0 
1796  4  4  1 : 0 0 0 0 0 1 0 1 0 0 1 0 0 0 0 0 1 0 0 0 0 
1796  4  4  2 : 0 0 0 0 0 1 1 0 0 0 1 0 0 1 0 0 0 0 0 0 0 
1796  4  4  3 : 0 0 1 0 0 1 0 0 0 0 1 0 0 0 0 0 1 0 0 0 0 
1796  4  4  4 : 0 1 0 0 0 1 0 0 0 0 1 0 0 1 0 0 0 0 0 0 0 
1797  4  4  1 : 0 0 0 0 0 1 0 1 0 0 1 0 0 0 0 1 0 0 0 0 0 
1797  4  4  2 : 0 0 0 0 0 1 1 0 0 0 1 0 1 0 0 0 0 0 0 0 0 
1797  4  4  3 : 0 0 1 0 0 1 0 0 0 0 1 0 0 0 0 1 0 0 0 0 0 
1797  4  4  4 : 0 1 0 0 0 1 0 0 0 0 1 0 1 0 0 0 0 0 0 0 0 
1798  4  4  1 : 0 0 0 0 0 1 0 1 0 0 1 1 0 0 0 0 0 0 0 0 0 
1798  4  4  2 : 0 0 0 0 0 1 1 0 0 0 1 1 0 0 0 0 0 0 0 0 0 
1798  4  4  3 : 0 0 1 0 0 1 0 0 0 0 1 1 0 0 0 0 0 0 0 0 0 
1798  4  4  4 : 0 1 0 0 0 1 0 0 0 0 1 1 0 0 0 0 0 0 0 0 0 
1799  4  4  1 : 0 0 0 0 1 0 0 1 0 0 1 0 0 0 0 0 0 0 0 0 1 
1799  4  4  2 : 0 0 0 0 1 0 1 0 0 0 1 0 0 0 0 0 0 0 0 0 1 
1799  4  4  3 : 0 0 1 0 0 1 0 0 0 1 0 0 0 0 0 0 0 0 0 0 1 
1799  4  4  4 : 0 1 0 0 0 1 0 0 0 1 0 0 0 0 0 0 0 0 0 0 1 
1800  4  4  1 : 0 0 0 0 1 0 0 1 0 0 1 0 0 0 0 0 0 0 0 1 0 
1800  4  4  2 : 0 0 0 0 1 0 1 0 0 0 1 0 0 0 0 0 0 0 0 1 0 
1800  4  4  3 : 0 0 1 0 0 1 0 0 0 1 0 0 0 0 0 0 0 0 0 1 0 
1800  4  4  4 : 0 1 0 0 0 1 0 0 0 1 0 0 0 0 0 0 0 0 0 1 0 
1801  4  4  1 : 0 0 0 0 1 0 0 1 0 0 1 0 0 0 0 0 0 0 1 0 0 
1801  4  4  2 : 0 0 0 0 1 0 1 0 0 0 1 0 0 0 0 0 0 0 1 0 0 
1801  4  4  3 : 0 0 1 0 0 1 0 0 0 1 0 0 0 0 0 0 0 0 1 0 0 
1801  4  4  4 : 0 1 0 0 0 1 0 0 0 1 0 0 0 0 0 0 0 0 1 0 0 
1802  4  4  1 : 0 0 0 0 1 0 0 1 0 0 1 0 0 0 1 0 0 0 0 0 0 
1802  4  4  2 : 0 0 0 0 1 0 1 0 0 0 1 0 0 0 0 0 0 1 0 0 0 
1802  4  4  3 : 0 0 1 0 0 1 0 0 0 1 0 0 0 0 1 0 0 0 0 0 0 
1802  4  4  4 : 0 1 0 0 0 1 0 0 0 1 0 0 0 0 0 0 0 1 0 0 0 
1803  4  4  1 : 0 0 0 0 1 0 0 1 0 0 1 0 0 1 0 0 0 0 0 0 0 
1803  4  4  2 : 0 0 0 0 1 0 1 0 0 0 1 0 0 0 0 0 1 0 0 0 0 
1803  4  4  3 : 0 0 1 0 0 1 0 0 0 1 0 0 0 1 0 0 0 0 0 0 0 
1803  4  4  4 : 0 1 0 0 0 1 0 0 0 1 0 0 0 0 0 0 1 0 0 0 0 
1804  4  4  1 : 0 0 0 0 1 0 0 1 0 0 1 0 1 0 0 0 0 0 0 0 0 
1804  4  4  2 : 0 0 0 0 1 0 1 0 0 0 1 0 0 0 0 1 0 0 0 0 0 
1804  4  4  3 : 0 0 1 0 0 1 0 0 0 1 0 0 1 0 0 0 0 0 0 0 0 
1804  4  4  4 : 0 1 0 0 0 1 0 0 0 1 0 0 0 0 0 1 0 0 0 0 0 
1805  4  4  1 : 0 0 0 0 1 0 0 1 0 0 1 0 0 0 0 0 0 1 0 0 0 
1805  4  4  2 : 0 0 0 0 1 0 1 0 0 0 1 0 0 0 1 0 0 0 0 0 0 
1805  4  4  3 : 0 0 1 0 0 1 0 0 0 1 0 0 0 0 0 0 0 1 0 0 0 
1805  4  4  4 : 0 1 0 0 0 1 0 0 0 1 0 0 0 0 1 0 0 0 0 0 0 
1806  4  4  1 : 0 0 0 0 1 0 0 1 0 0 1 0 0 0 0 0 1 0 0 0 0 
1806  4  4  2 : 0 0 0 0 1 0 1 0 0 0 1 0 0 1 0 0 0 0 0 0 0 
1806  4  4  3 : 0 0 1 0 0 1 0 0 0 1 0 0 0 0 0 0 1 0 0 0 0 
1806  4  4  4 : 0 1 0 0 0 1 0 0 0 1 0 0 0 1 0 0 0 0 0 0 0 
1807  4  4  1 : 0 0 0 0 1 0 0 1 0 0 1 0 0 0 0 1 0 0 0 0 0 
1807  4  4  2 : 0 0 0 0 1 0 1 0 0 0 1 0 1 0 0 0 0 0 0 0 0 
1807  4  4  3 : 0 0 1 0 0 1 0 0 0 1 0 0 0 0 0 1 0 0 0 0 0 
1807  4  4  4 : 0 1 0 0 0 1 0 0 0 1 0 0 1 0 0 0 0 0 0 0 0 
1808  4  4  1 : 0 0 0 0 1 0 0 1 0 0 1 1 0 0 0 0 0 0 0 0 0 
1808  4  4  2 : 0 0 0 0 1 0 1 0 0 0 1 1 0 0 0 0 0 0 0 0 0 
1808  4  4  3 : 0 0 1 0 0 1 0 0 0 1 0 1 0 0 0 0 0 0 0 0 0 
1808  4  4  4 : 0 1 0 0 0 1 0 0 0 1 0 1 0 0 0 0 0 0 0 0 0 
1809  4  4  1 : 0 0 0 0 1 1 0 1 0 0 1 0 0 0 0 0 0 0 0 0 0 
1809  4  4  2 : 0 0 0 0 1 1 1 0 0 0 1 0 0 0 0 0 0 0 0 0 0 
1809  4  4  3 : 0 0 1 0 0 1 0 0 0 1 1 0 0 0 0 0 0 0 0 0 0 
1809  4  4  4 : 0 1 0 0 0 1 0 0 0 1 1 0 0 0 0 0 0 0 0 0 0 
1810  4  4  1 : 0 0 0 1 0 0 0 1 0 0 1 0 0 0 0 0 0 0 0 0 1 
1810  4  4  2 : 0 0 0 1 0 0 1 0 0 0 1 0 0 0 0 0 0 0 0 0 1 
1810  4  4  3 : 0 0 1 0 0 1 0 0 1 0 0 0 0 0 0 0 0 0 0 0 1 
1810  4  4  4 : 0 1 0 0 0 1 0 0 1 0 0 0 0 0 0 0 0 0 0 0 1 
1811  4  4  1 : 0 0 0 1 0 0 0 1 0 0 1 0 0 0 0 0 0 0 0 1 0 
1811  4  4  2 : 0 0 0 1 0 0 1 0 0 0 1 0 0 0 0 0 0 0 0 1 0 
1811  4  4  3 : 0 0 1 0 0 1 0 0 1 0 0 0 0 0 0 0 0 0 0 1 0 
1811  4  4  4 : 0 1 0 0 0 1 0 0 1 0 0 0 0 0 0 0 0 0 0 1 0 
1812  4  4  1 : 0 0 0 1 0 0 0 1 0 0 1 0 0 0 0 0 0 0 1 0 0 
1812  4  4  2 : 0 0 0 1 0 0 1 0 0 0 1 0 0 0 0 0 0 0 1 0 0 
1812  4  4  3 : 0 0 1 0 0 1 0 0 1 0 0 0 0 0 0 0 0 0 1 0 0 
1812  4  4  4 : 0 1 0 0 0 1 0 0 1 0 0 0 0 0 0 0 0 0 1 0 0 
1813  4  4  1 : 0 0 0 1 0 0 0 1 0 0 1 0 0 0 1 0 0 0 0 0 0 
1813  4  4  2 : 0 0 0 1 0 0 1 0 0 0 1 0 0 0 0 0 0 1 0 0 0 
1813  4  4  3 : 0 0 1 0 0 1 0 0 1 0 0 0 0 0 1 0 0 0 0 0 0 
1813  4  4  4 : 0 1 0 0 0 1 0 0 1 0 0 0 0 0 0 0 0 1 0 0 0 
1814  4  4  1 : 0 0 0 1 0 0 0 1 0 0 1 0 0 1 0 0 0 0 0 0 0 
1814  4  4  2 : 0 0 0 1 0 0 1 0 0 0 1 0 0 0 0 0 1 0 0 0 0 
1814  4  4  3 : 0 0 1 0 0 1 0 0 1 0 0 0 0 1 0 0 0 0 0 0 0 
1814  4  4  4 : 0 1 0 0 0 1 0 0 1 0 0 0 0 0 0 0 1 0 0 0 0 
1815  4  4  1 : 0 0 0 1 0 0 0 1 0 0 1 0 1 0 0 0 0 0 0 0 0 
1815  4  4  2 : 0 0 0 1 0 0 1 0 0 0 1 0 0 0 0 1 0 0 0 0 0 
1815  4  4  3 : 0 0 1 0 0 1 0 0 1 0 0 0 1 0 0 0 0 0 0 0 0 
1815  4  4  4 : 0 1 0 0 0 1 0 0 1 0 0 0 0 0 0 1 0 0 0 0 0 
1816  4  4  1 : 0 0 0 1 0 0 0 1 0 0 1 0 0 0 0 0 0 1 0 0 0 
1816  4  4  2 : 0 0 0 1 0 0 1 0 0 0 1 0 0 0 1 0 0 0 0 0 0 
1816  4  4  3 : 0 0 1 0 0 1 0 0 1 0 0 0 0 0 0 0 0 1 0 0 0 
1816  4  4  4 : 0 1 0 0 0 1 0 0 1 0 0 0 0 0 1 0 0 0 0 0 0 
1817  4  4  1 : 0 0 0 1 0 0 0 1 0 0 1 0 0 0 0 0 1 0 0 0 0 
1817  4  4  2 : 0 0 0 1 0 0 1 0 0 0 1 0 0 1 0 0 0 0 0 0 0 
1817  4  4  3 : 0 0 1 0 0 1 0 0 1 0 0 0 0 0 0 0 1 0 0 0 0 
1817  4  4  4 : 0 1 0 0 0 1 0 0 1 0 0 0 0 1 0 0 0 0 0 0 0 
1818  4  4  1 : 0 0 0 1 0 0 0 1 0 0 1 0 0 0 0 1 0 0 0 0 0 
1818  4  4  2 : 0 0 0 1 0 0 1 0 0 0 1 0 1 0 0 0 0 0 0 0 0 
1818  4  4  3 : 0 0 1 0 0 1 0 0 1 0 0 0 0 0 0 1 0 0 0 0 0 
1818  4  4  4 : 0 1 0 0 0 1 0 0 1 0 0 0 1 0 0 0 0 0 0 0 0 
1819  4  4  1 : 0 0 0 1 0 0 0 1 0 0 1 1 0 0 0 0 0 0 0 0 0 
1819  4  4  2 : 0 0 0 1 0 0 1 0 0 0 1 1 0 0 0 0 0 0 0 0 0 
1819  4  4  3 : 0 0 1 0 0 1 0 0 1 0 0 1 0 0 0 0 0 0 0 0 0 
1819  4  4  4 : 0 1 0 0 0 1 0 0 1 0 0 1 0 0 0 0 0 0 0 0 0 
1820  4  4  1 : 0 0 0 1 0 1 0 1 0 0 1 0 0 0 0 0 0 0 0 0 0 
1820  4  4  2 : 0 0 0 1 0 1 1 0 0 0 1 0 0 0 0 0 0 0 0 0 0 
1820  4  4  3 : 0 0 1 0 0 1 0 0 1 0 1 0 0 0 0 0 0 0 0 0 0 
1820  4  4  4 : 0 1 0 0 0 1 0 0 1 0 1 0 0 0 0 0 0 0 0 0 0 
1821  4  4  1 : 0 0 0 1 1 0 0 1 0 0 1 0 0 0 0 0 0 0 0 0 0 
1821  4  4  2 : 0 0 0 1 1 0 1 0 0 0 1 0 0 0 0 0 0 0 0 0 0 
1821  4  4  3 : 0 0 1 0 0 1 0 0 1 1 0 0 0 0 0 0 0 0 0 0 0 
1821  4  4  4 : 0 1 0 0 0 1 0 0 1 1 0 0 0 0 0 0 0 0 0 0 0 
1822  4  4  1 : 0 0 1 0 0 0 1 0 0 0 1 0 0 0 0 0 0 0 0 0 1 
1822  4  4  2 : 0 0 1 0 0 1 1 0 0 0 0 0 0 0 0 0 0 0 0 0 1 
1822  4  4  3 : 0 1 0 0 0 0 0 1 0 0 1 0 0 0 0 0 0 0 0 0 1 
1822  4  4  4 : 0 1 0 0 0 1 0 1 0 0 0 0 0 0 0 0 0 0 0 0 1 
1823  4  4  1 : 0 0 1 0 0 0 1 0 0 0 1 0 0 0 0 0 0 0 0 1 0 
1823  4  4  2 : 0 0 1 0 0 1 1 0 0 0 0 0 0 0 0 0 0 0 0 1 0 
1823  4  4  3 : 0 1 0 0 0 0 0 1 0 0 1 0 0 0 0 0 0 0 0 1 0 
1823  4  4  4 : 0 1 0 0 0 1 0 1 0 0 0 0 0 0 0 0 0 0 0 1 0 
1824  4  4  1 : 0 0 1 0 0 0 1 0 0 0 1 0 0 0 0 0 0 0 1 0 0 
1824  4  4  2 : 0 0 1 0 0 1 1 0 0 0 0 0 0 0 0 0 0 0 1 0 0 
1824  4  4  3 : 0 1 0 0 0 0 0 1 0 0 1 0 0 0 0 0 0 0 1 0 0 
1824  4  4  4 : 0 1 0 0 0 1 0 1 0 0 0 0 0 0 0 0 0 0 1 0 0 
1825  4  4  1 : 0 0 1 0 0 0 1 0 0 0 1 0 0 0 0 0 0 1 0 0 0 
1825  4  4  2 : 0 0 1 0 0 1 1 0 0 0 0 0 0 0 1 0 0 0 0 0 0 
1825  4  4  3 : 0 1 0 0 0 0 0 1 0 0 1 0 0 0 1 0 0 0 0 0 0 
1825  4  4  4 : 0 1 0 0 0 1 0 1 0 0 0 0 0 0 0 0 0 1 0 0 0 
1826  4  4  1 : 0 0 1 0 0 0 1 0 0 0 1 0 0 0 0 0 1 0 0 0 0 
1826  4  4  2 : 0 0 1 0 0 1 1 0 0 0 0 0 0 1 0 0 0 0 0 0 0 
1826  4  4  3 : 0 1 0 0 0 0 0 1 0 0 1 0 0 1 0 0 0 0 0 0 0 
1826  4  4  4 : 0 1 0 0 0 1 0 1 0 0 0 0 0 0 0 0 1 0 0 0 0 
1827  4  4  1 : 0 0 1 0 0 0 1 0 0 0 1 0 0 0 0 1 0 0 0 0 0 
1827  4  4  2 : 0 0 1 0 0 1 1 0 0 0 0 0 1 0 0 0 0 0 0 0 0 
1827  4  4  3 : 0 1 0 0 0 0 0 1 0 0 1 0 1 0 0 0 0 0 0 0 0 
1827  4  4  4 : 0 1 0 0 0 1 0 1 0 0 0 0 0 0 0 1 0 0 0 0 0 
1828  4  4  1 : 0 0 1 0 0 0 1 0 0 0 1 0 0 0 1 0 0 0 0 0 0 
1828  4  4  2 : 0 0 1 0 0 1 1 0 0 0 0 0 0 0 0 0 0 1 0 0 0 
1828  4  4  3 : 0 1 0 0 0 0 0 1 0 0 1 0 0 0 0 0 0 1 0 0 0 
1828  4  4  4 : 0 1 0 0 0 1 0 1 0 0 0 0 0 0 1 0 0 0 0 0 0 
1829  4  4  1 : 0 0 1 0 0 0 1 0 0 0 1 0 0 1 0 0 0 0 0 0 0 
1829  4  4  2 : 0 0 1 0 0 1 1 0 0 0 0 0 0 0 0 0 1 0 0 0 0 
1829  4  4  3 : 0 1 0 0 0 0 0 1 0 0 1 0 0 0 0 0 1 0 0 0 0 
1829  4  4  4 : 0 1 0 0 0 1 0 1 0 0 0 0 0 1 0 0 0 0 0 0 0 
1830  4  4  1 : 0 0 1 0 0 0 1 0 0 0 1 0 1 0 0 0 0 0 0 0 0 
1830  4  4  2 : 0 0 1 0 0 1 1 0 0 0 0 0 0 0 0 1 0 0 0 0 0 
1830  4  4  3 : 0 1 0 0 0 0 0 1 0 0 1 0 0 0 0 1 0 0 0 0 0 
1830  4  4  4 : 0 1 0 0 0 1 0 1 0 0 0 0 1 0 0 0 0 0 0 0 0 
1831  4  4  1 : 0 0 1 0 0 0 1 0 0 0 1 1 0 0 0 0 0 0 0 0 0 
1831  4  4  2 : 0 0 1 0 0 1 1 0 0 0 0 1 0 0 0 0 0 0 0 0 0 
1831  4  4  3 : 0 1 0 0 0 0 0 1 0 0 1 1 0 0 0 0 0 0 0 0 0 
1831  4  4  4 : 0 1 0 0 0 1 0 1 0 0 0 1 0 0 0 0 0 0 0 0 0 
1832  4  2  1 : 0 0 1 0 0 1 1 0 0 0 1 0 0 0 0 0 0 0 0 0 0 
1832  4  2  2 : 0 1 0 0 0 1 0 1 0 0 1 0 0 0 0 0 0 0 0 0 0 
1833  4  4  1 : 0 0 1 0 0 0 0 1 0 0 1 0 0 0 0 0 0 0 0 0 1 
1833  4  4  2 : 0 0 1 0 0 1 0 1 0 0 0 0 0 0 0 0 0 0 0 0 1 
1833  4  4  3 : 0 1 0 0 0 0 1 0 0 0 1 0 0 0 0 0 0 0 0 0 1 
1833  4  4  4 : 0 1 0 0 0 1 1 0 0 0 0 0 0 0 0 0 0 0 0 0 1 
1834  4  4  1 : 0 0 1 0 0 0 0 1 0 0 1 0 0 0 0 0 0 0 0 1 0 
1834  4  4  2 : 0 0 1 0 0 1 0 1 0 0 0 0 0 0 0 0 0 0 0 1 0 
1834  4  4  3 : 0 1 0 0 0 0 1 0 0 0 1 0 0 0 0 0 0 0 0 1 0 
1834  4  4  4 : 0 1 0 0 0 1 1 0 0 0 0 0 0 0 0 0 0 0 0 1 0 
1835  4  4  1 : 0 0 1 0 0 0 0 1 0 0 1 0 0 0 0 0 0 0 1 0 0 
1835  4  4  2 : 0 0 1 0 0 1 0 1 0 0 0 0 0 0 0 0 0 0 1 0 0 
1835  4  4  3 : 0 1 0 0 0 0 1 0 0 0 1 0 0 0 0 0 0 0 1 0 0 
1835  4  4  4 : 0 1 0 0 0 1 1 0 0 0 0 0 0 0 0 0 0 0 1 0 0 
1836  4  4  1 : 0 0 1 0 0 0 0 1 0 0 1 0 0 0 1 0 0 0 0 0 0 
1836  4  4  2 : 0 0 1 0 0 1 0 1 0 0 0 0 0 0 1 0 0 0 0 0 0 
1836  4  4  3 : 0 1 0 0 0 0 1 0 0 0 1 0 0 0 0 0 0 1 0 0 0 
1836  4  4  4 : 0 1 0 0 0 1 1 0 0 0 0 0 0 0 0 0 0 1 0 0 0 
1837  4  4  1 : 0 0 1 0 0 0 0 1 0 0 1 0 0 1 0 0 0 0 0 0 0 
1837  4  4  2 : 0 0 1 0 0 1 0 1 0 0 0 0 0 1 0 0 0 0 0 0 0 
1837  4  4  3 : 0 1 0 0 0 0 1 0 0 0 1 0 0 0 0 0 1 0 0 0 0 
1837  4  4  4 : 0 1 0 0 0 1 1 0 0 0 0 0 0 0 0 0 1 0 0 0 0 
1838  4  4  1 : 0 0 1 0 0 0 0 1 0 0 1 0 1 0 0 0 0 0 0 0 0 
1838  4  4  2 : 0 0 1 0 0 1 0 1 0 0 0 0 1 0 0 0 0 0 0 0 0 
1838  4  4  3 : 0 1 0 0 0 0 1 0 0 0 1 0 0 0 0 1 0 0 0 0 0 
1838  4  4  4 : 0 1 0 0 0 1 1 0 0 0 0 0 0 0 0 1 0 0 0 0 0 
1839  4  4  1 : 0 0 1 0 0 0 0 1 0 0 1 0 0 0 0 0 0 1 0 0 0 
1839  4  4  2 : 0 0 1 0 0 1 0 1 0 0 0 0 0 0 0 0 0 1 0 0 0 
1839  4  4  3 : 0 1 0 0 0 0 1 0 0 0 1 0 0 0 1 0 0 0 0 0 0 
1839  4  4  4 : 0 1 0 0 0 1 1 0 0 0 0 0 0 0 1 0 0 0 0 0 0 
1840  4  4  1 : 0 0 1 0 0 0 0 1 0 0 1 0 0 0 0 0 1 0 0 0 0 
1840  4  4  2 : 0 0 1 0 0 1 0 1 0 0 0 0 0 0 0 0 1 0 0 0 0 
1840  4  4  3 : 0 1 0 0 0 0 1 0 0 0 1 0 0 1 0 0 0 0 0 0 0 
1840  4  4  4 : 0 1 0 0 0 1 1 0 0 0 0 0 0 1 0 0 0 0 0 0 0 
1841  4  4  1 : 0 0 1 0 0 0 0 1 0 0 1 0 0 0 0 1 0 0 0 0 0 
1841  4  4  2 : 0 0 1 0 0 1 0 1 0 0 0 0 0 0 0 1 0 0 0 0 0 
1841  4  4  3 : 0 1 0 0 0 0 1 0 0 0 1 0 1 0 0 0 0 0 0 0 0 
1841  4  4  4 : 0 1 0 0 0 1 1 0 0 0 0 0 1 0 0 0 0 0 0 0 0 
1842  4  4  1 : 0 0 1 0 0 0 0 1 0 0 1 1 0 0 0 0 0 0 0 0 0 
1842  4  4  2 : 0 0 1 0 0 1 0 1 0 0 0 1 0 0 0 0 0 0 0 0 0 
1842  4  4  3 : 0 1 0 0 0 0 1 0 0 0 1 1 0 0 0 0 0 0 0 0 0 
1842  4  4  4 : 0 1 0 0 0 1 1 0 0 0 0 1 0 0 0 0 0 0 0 0 0 
1843  4  2  1 : 0 0 1 0 0 1 0 1 0 0 1 0 0 0 0 0 0 0 0 0 0 
1843  4  2  2 : 0 1 0 0 0 1 1 0 0 0 1 0 0 0 0 0 0 0 0 0 0 
1844  4  4  1 : 0 0 0 0 0 0 0 1 0 1 0 0 0 0 0 0 0 0 0 1 1 
1844  4  4  2 : 0 0 0 0 0 0 1 0 0 1 0 0 0 0 0 0 0 0 0 1 1 
1844  4  4  3 : 0 0 1 0 1 0 0 0 0 0 0 0 0 0 0 0 0 0 0 1 1 
1844  4  4  4 : 0 1 0 0 1 0 0 0 0 0 0 0 0 0 0 0 0 0 0 1 1 
1845  4  4  1 : 0 0 0 0 0 0 0 1 0 1 0 0 0 0 0 0 0 0 1 0 1 
1845  4  4  2 : 0 0 0 0 0 0 1 0 0 1 0 0 0 0 0 0 0 0 1 0 1 
1845  4  4  3 : 0 0 1 0 1 0 0 0 0 0 0 0 0 0 0 0 0 0 1 0 1 
1845  4  4  4 : 0 1 0 0 1 0 0 0 0 0 0 0 0 0 0 0 0 0 1 0 1 
1846  4  4  1 : 0 0 0 0 0 0 0 1 0 1 0 0 0 0 0 0 0 0 1 1 0 
1846  4  4  2 : 0 0 0 0 0 0 1 0 0 1 0 0 0 0 0 0 0 0 1 1 0 
1846  4  4  3 : 0 0 1 0 1 0 0 0 0 0 0 0 0 0 0 0 0 0 1 1 0 
1846  4  4  4 : 0 1 0 0 1 0 0 0 0 0 0 0 0 0 0 0 0 0 1 1 0 
1847  4  4  1 : 0 0 0 0 0 0 0 1 0 1 0 0 0 0 1 0 0 0 0 0 1 
1847  4  4  2 : 0 0 0 0 0 0 1 0 0 1 0 0 0 0 0 0 0 1 0 0 1 
1847  4  4  3 : 0 0 1 0 1 0 0 0 0 0 0 0 0 0 1 0 0 0 0 0 1 
1847  4  4  4 : 0 1 0 0 1 0 0 0 0 0 0 0 0 0 0 0 0 1 0 0 1 
1848  4  4  1 : 0 0 0 0 0 0 0 1 0 1 0 0 0 0 1 0 0 0 0 1 0 
1848  4  4  2 : 0 0 0 0 0 0 1 0 0 1 0 0 0 0 0 0 0 1 0 1 0 
1848  4  4  3 : 0 0 1 0 1 0 0 0 0 0 0 0 0 0 1 0 0 0 0 1 0 
1848  4  4  4 : 0 1 0 0 1 0 0 0 0 0 0 0 0 0 0 0 0 1 0 1 0 
1849  4  4  1 : 0 0 0 0 0 0 0 1 0 1 0 0 0 0 1 0 0 0 1 0 0 
1849  4  4  2 : 0 0 0 0 0 0 1 0 0 1 0 0 0 0 0 0 0 1 1 0 0 
1849  4  4  3 : 0 0 1 0 1 0 0 0 0 0 0 0 0 0 1 0 0 0 1 0 0 
1849  4  4  4 : 0 1 0 0 1 0 0 0 0 0 0 0 0 0 0 0 0 1 1 0 0 
1850  4  4  1 : 0 0 0 0 0 0 0 1 0 1 0 0 0 1 0 0 0 0 0 0 1 
1850  4  4  2 : 0 0 0 0 0 0 1 0 0 1 0 0 0 0 0 0 1 0 0 0 1 
1850  4  4  3 : 0 0 1 0 1 0 0 0 0 0 0 0 0 1 0 0 0 0 0 0 1 
1850  4  4  4 : 0 1 0 0 1 0 0 0 0 0 0 0 0 0 0 0 1 0 0 0 1 
1851  4  4  1 : 0 0 0 0 0 0 0 1 0 1 0 0 0 1 0 0 0 0 0 1 0 
1851  4  4  2 : 0 0 0 0 0 0 1 0 0 1 0 0 0 0 0 0 1 0 0 1 0 
1851  4  4  3 : 0 0 1 0 1 0 0 0 0 0 0 0 0 1 0 0 0 0 0 1 0 
1851  4  4  4 : 0 1 0 0 1 0 0 0 0 0 0 0 0 0 0 0 1 0 0 1 0 
1852  4  4  1 : 0 0 0 0 0 0 0 1 0 1 0 0 0 1 0 0 0 0 1 0 0 
1852  4  4  2 : 0 0 0 0 0 0 1 0 0 1 0 0 0 0 0 0 1 0 1 0 0 
1852  4  4  3 : 0 0 1 0 1 0 0 0 0 0 0 0 0 1 0 0 0 0 1 0 0 
1852  4  4  4 : 0 1 0 0 1 0 0 0 0 0 0 0 0 0 0 0 1 0 1 0 0 
1853  4  4  1 : 0 0 0 0 0 0 0 1 0 1 0 0 0 1 1 0 0 0 0 0 0 
1853  4  4  2 : 0 0 0 0 0 0 1 0 0 1 0 0 0 0 0 0 1 1 0 0 0 
1853  4  4  3 : 0 0 1 0 1 0 0 0 0 0 0 0 0 1 1 0 0 0 0 0 0 
1853  4  4  4 : 0 1 0 0 1 0 0 0 0 0 0 0 0 0 0 0 1 1 0 0 0 
1854  4  4  1 : 0 0 0 0 0 0 0 1 0 1 0 0 1 0 0 0 0 0 0 0 1 
1854  4  4  2 : 0 0 0 0 0 0 1 0 0 1 0 0 0 0 0 1 0 0 0 0 1 
1854  4  4  3 : 0 0 1 0 1 0 0 0 0 0 0 0 1 0 0 0 0 0 0 0 1 
1854  4  4  4 : 0 1 0 0 1 0 0 0 0 0 0 0 0 0 0 1 0 0 0 0 1 
1855  4  4  1 : 0 0 0 0 0 0 0 1 0 1 0 0 1 0 0 0 0 0 0 1 0 
1855  4  4  2 : 0 0 0 0 0 0 1 0 0 1 0 0 0 0 0 1 0 0 0 1 0 
1855  4  4  3 : 0 0 1 0 1 0 0 0 0 0 0 0 1 0 0 0 0 0 0 1 0 
1855  4  4  4 : 0 1 0 0 1 0 0 0 0 0 0 0 0 0 0 1 0 0 0 1 0 
1856  4  4  1 : 0 0 0 0 0 0 0 1 0 1 0 0 1 0 0 0 0 0 1 0 0 
1856  4  4  2 : 0 0 0 0 0 0 1 0 0 1 0 0 0 0 0 1 0 0 1 0 0 
1856  4  4  3 : 0 0 1 0 1 0 0 0 0 0 0 0 1 0 0 0 0 0 1 0 0 
1856  4  4  4 : 0 1 0 0 1 0 0 0 0 0 0 0 0 0 0 1 0 0 1 0 0 
1857  4  4  1 : 0 0 0 0 0 0 0 1 0 1 0 0 1 0 1 0 0 0 0 0 0 
1857  4  4  2 : 0 0 0 0 0 0 1 0 0 1 0 0 0 0 0 1 0 1 0 0 0 
1857  4  4  3 : 0 0 1 0 1 0 0 0 0 0 0 0 1 0 1 0 0 0 0 0 0 
1857  4  4  4 : 0 1 0 0 1 0 0 0 0 0 0 0 0 0 0 1 0 1 0 0 0 
1858  4  4  1 : 0 0 0 0 0 0 0 1 0 1 0 0 1 1 0 0 0 0 0 0 0 
1858  4  4  2 : 0 0 0 0 0 0 1 0 0 1 0 0 0 0 0 1 1 0 0 0 0 
1858  4  4  3 : 0 0 1 0 1 0 0 0 0 0 0 0 1 1 0 0 0 0 0 0 0 
1858  4  4  4 : 0 1 0 0 1 0 0 0 0 0 0 0 0 0 0 1 1 0 0 0 0 
1859  4  4  1 : 0 0 0 0 0 0 0 1 0 1 0 0 0 0 0 0 0 1 0 0 1 
1859  4  4  2 : 0 0 0 0 0 0 1 0 0 1 0 0 0 0 1 0 0 0 0 0 1 
1859  4  4  3 : 0 0 1 0 1 0 0 0 0 0 0 0 0 0 0 0 0 1 0 0 1 
1859  4  4  4 : 0 1 0 0 1 0 0 0 0 0 0 0 0 0 1 0 0 0 0 0 1 
1860  4  4  1 : 0 0 0 0 0 0 0 1 0 1 0 0 0 0 0 0 0 1 0 1 0 
1860  4  4  2 : 0 0 0 0 0 0 1 0 0 1 0 0 0 0 1 0 0 0 0 1 0 
1860  4  4  3 : 0 0 1 0 1 0 0 0 0 0 0 0 0 0 0 0 0 1 0 1 0 
1860  4  4  4 : 0 1 0 0 1 0 0 0 0 0 0 0 0 0 1 0 0 0 0 1 0 
1861  4  4  1 : 0 0 0 0 0 0 0 1 0 1 0 0 0 0 0 0 0 1 1 0 0 
1861  4  4  2 : 0 0 0 0 0 0 1 0 0 1 0 0 0 0 1 0 0 0 1 0 0 
1861  4  4  3 : 0 0 1 0 1 0 0 0 0 0 0 0 0 0 0 0 0 1 1 0 0 
1861  4  4  4 : 0 1 0 0 1 0 0 0 0 0 0 0 0 0 1 0 0 0 1 0 0 
1862  4  4  1 : 0 0 0 0 0 0 0 1 0 1 0 0 0 0 1 0 0 1 0 0 0 
1862  4  4  2 : 0 0 0 0 0 0 1 0 0 1 0 0 0 0 1 0 0 1 0 0 0 
1862  4  4  3 : 0 0 1 0 1 0 0 0 0 0 0 0 0 0 1 0 0 1 0 0 0 
1862  4  4  4 : 0 1 0 0 1 0 0 0 0 0 0 0 0 0 1 0 0 1 0 0 0 
1863  4  4  1 : 0 0 0 0 0 0 0 1 0 1 0 0 0 1 0 0 0 1 0 0 0 
1863  4  4  2 : 0 0 0 0 0 0 1 0 0 1 0 0 0 0 1 0 1 0 0 0 0 
1863  4  4  3 : 0 0 1 0 1 0 0 0 0 0 0 0 0 1 0 0 0 1 0 0 0 
1863  4  4  4 : 0 1 0 0 1 0 0 0 0 0 0 0 0 0 1 0 1 0 0 0 0 
1864  4  4  1 : 0 0 0 0 0 0 0 1 0 1 0 0 1 0 0 0 0 1 0 0 0 
1864  4  4  2 : 0 0 0 0 0 0 1 0 0 1 0 0 0 0 1 1 0 0 0 0 0 
1864  4  4  3 : 0 0 1 0 1 0 0 0 0 0 0 0 1 0 0 0 0 1 0 0 0 
1864  4  4  4 : 0 1 0 0 1 0 0 0 0 0 0 0 0 0 1 1 0 0 0 0 0 
1865  4  4  1 : 0 0 0 0 0 0 0 1 0 1 0 0 0 0 0 0 1 0 0 0 1 
1865  4  4  2 : 0 0 0 0 0 0 1 0 0 1 0 0 0 1 0 0 0 0 0 0 1 
1865  4  4  3 : 0 0 1 0 1 0 0 0 0 0 0 0 0 0 0 0 1 0 0 0 1 
1865  4  4  4 : 0 1 0 0 1 0 0 0 0 0 0 0 0 1 0 0 0 0 0 0 1 
1866  4  4  1 : 0 0 0 0 0 0 0 1 0 1 0 0 0 0 0 0 1 0 0 1 0 
1866  4  4  2 : 0 0 0 0 0 0 1 0 0 1 0 0 0 1 0 0 0 0 0 1 0 
1866  4  4  3 : 0 0 1 0 1 0 0 0 0 0 0 0 0 0 0 0 1 0 0 1 0 
1866  4  4  4 : 0 1 0 0 1 0 0 0 0 0 0 0 0 1 0 0 0 0 0 1 0 
1867  4  4  1 : 0 0 0 0 0 0 0 1 0 1 0 0 0 0 0 0 1 0 1 0 0 
1867  4  4  2 : 0 0 0 0 0 0 1 0 0 1 0 0 0 1 0 0 0 0 1 0 0 
1867  4  4  3 : 0 0 1 0 1 0 0 0 0 0 0 0 0 0 0 0 1 0 1 0 0 
1867  4  4  4 : 0 1 0 0 1 0 0 0 0 0 0 0 0 1 0 0 0 0 1 0 0 
1868  4  4  1 : 0 0 0 0 0 0 0 1 0 1 0 0 0 0 1 0 1 0 0 0 0 
1868  4  4  2 : 0 0 0 0 0 0 1 0 0 1 0 0 0 1 0 0 0 1 0 0 0 
1868  4  4  3 : 0 0 1 0 1 0 0 0 0 0 0 0 0 0 1 0 1 0 0 0 0 
1868  4  4  4 : 0 1 0 0 1 0 0 0 0 0 0 0 0 1 0 0 0 1 0 0 0 
1869  4  4  1 : 0 0 0 0 0 0 0 1 0 1 0 0 0 1 0 0 1 0 0 0 0 
1869  4  4  2 : 0 0 0 0 0 0 1 0 0 1 0 0 0 1 0 0 1 0 0 0 0 
1869  4  4  3 : 0 0 1 0 1 0 0 0 0 0 0 0 0 1 0 0 1 0 0 0 0 
1869  4  4  4 : 0 1 0 0 1 0 0 0 0 0 0 0 0 1 0 0 1 0 0 0 0 
1870  4  4  1 : 0 0 0 0 0 0 0 1 0 1 0 0 1 0 0 0 1 0 0 0 0 
1870  4  4  2 : 0 0 0 0 0 0 1 0 0 1 0 0 0 1 0 1 0 0 0 0 0 
1870  4  4  3 : 0 0 1 0 1 0 0 0 0 0 0 0 1 0 0 0 1 0 0 0 0 
1870  4  4  4 : 0 1 0 0 1 0 0 0 0 0 0 0 0 1 0 1 0 0 0 0 0 
1871  4  4  1 : 0 0 0 0 0 0 0 1 0 1 0 0 0 0 0 0 1 1 0 0 0 
1871  4  4  2 : 0 0 0 0 0 0 1 0 0 1 0 0 0 1 1 0 0 0 0 0 0 
1871  4  4  3 : 0 0 1 0 1 0 0 0 0 0 0 0 0 0 0 0 1 1 0 0 0 
1871  4  4  4 : 0 1 0 0 1 0 0 0 0 0 0 0 0 1 1 0 0 0 0 0 0 
1872  4  4  1 : 0 0 0 0 0 0 0 1 0 1 0 0 0 0 0 1 0 0 0 0 1 
1872  4  4  2 : 0 0 0 0 0 0 1 0 0 1 0 0 1 0 0 0 0 0 0 0 1 
1872  4  4  3 : 0 0 1 0 1 0 0 0 0 0 0 0 0 0 0 1 0 0 0 0 1 
1872  4  4  4 : 0 1 0 0 1 0 0 0 0 0 0 0 1 0 0 0 0 0 0 0 1 
1873  4  4  1 : 0 0 0 0 0 0 0 1 0 1 0 0 0 0 0 1 0 0 0 1 0 
1873  4  4  2 : 0 0 0 0 0 0 1 0 0 1 0 0 1 0 0 0 0 0 0 1 0 
1873  4  4  3 : 0 0 1 0 1 0 0 0 0 0 0 0 0 0 0 1 0 0 0 1 0 
1873  4  4  4 : 0 1 0 0 1 0 0 0 0 0 0 0 1 0 0 0 0 0 0 1 0 
1874  4  4  1 : 0 0 0 0 0 0 0 1 0 1 0 0 0 0 0 1 0 0 1 0 0 
1874  4  4  2 : 0 0 0 0 0 0 1 0 0 1 0 0 1 0 0 0 0 0 1 0 0 
1874  4  4  3 : 0 0 1 0 1 0 0 0 0 0 0 0 0 0 0 1 0 0 1 0 0 
1874  4  4  4 : 0 1 0 0 1 0 0 0 0 0 0 0 1 0 0 0 0 0 1 0 0 
1875  4  4  1 : 0 0 0 0 0 0 0 1 0 1 0 0 0 0 1 1 0 0 0 0 0 
1875  4  4  2 : 0 0 0 0 0 0 1 0 0 1 0 0 1 0 0 0 0 1 0 0 0 
1875  4  4  3 : 0 0 1 0 1 0 0 0 0 0 0 0 0 0 1 1 0 0 0 0 0 
1875  4  4  4 : 0 1 0 0 1 0 0 0 0 0 0 0 1 0 0 0 0 1 0 0 0 
1876  4  4  1 : 0 0 0 0 0 0 0 1 0 1 0 0 0 1 0 1 0 0 0 0 0 
1876  4  4  2 : 0 0 0 0 0 0 1 0 0 1 0 0 1 0 0 0 1 0 0 0 0 
1876  4  4  3 : 0 0 1 0 1 0 0 0 0 0 0 0 0 1 0 1 0 0 0 0 0 
1876  4  4  4 : 0 1 0 0 1 0 0 0 0 0 0 0 1 0 0 0 1 0 0 0 0 
1877  4  4  1 : 0 0 0 0 0 0 0 1 0 1 0 0 1 0 0 1 0 0 0 0 0 
1877  4  4  2 : 0 0 0 0 0 0 1 0 0 1 0 0 1 0 0 1 0 0 0 0 0 
1877  4  4  3 : 0 0 1 0 1 0 0 0 0 0 0 0 1 0 0 1 0 0 0 0 0 
1877  4  4  4 : 0 1 0 0 1 0 0 0 0 0 0 0 1 0 0 1 0 0 0 0 0 
1878  4  4  1 : 0 0 0 0 0 0 0 1 0 1 0 0 0 0 0 1 0 1 0 0 0 
1878  4  4  2 : 0 0 0 0 0 0 1 0 0 1 0 0 1 0 1 0 0 0 0 0 0 
1878  4  4  3 : 0 0 1 0 1 0 0 0 0 0 0 0 0 0 0 1 0 1 0 0 0 
1878  4  4  4 : 0 1 0 0 1 0 0 0 0 0 0 0 1 0 1 0 0 0 0 0 0 
1879  4  4  1 : 0 0 0 0 0 0 0 1 0 1 0 0 0 0 0 1 1 0 0 0 0 
1879  4  4  2 : 0 0 0 0 0 0 1 0 0 1 0 0 1 1 0 0 0 0 0 0 0 
1879  4  4  3 : 0 0 1 0 1 0 0 0 0 0 0 0 0 0 0 1 1 0 0 0 0 
1879  4  4  4 : 0 1 0 0 1 0 0 0 0 0 0 0 1 1 0 0 0 0 0 0 0 
1880  4  4  1 : 0 0 0 0 0 0 0 1 0 1 0 1 0 0 0 0 0 0 0 0 1 
1880  4  4  2 : 0 0 0 0 0 0 1 0 0 1 0 1 0 0 0 0 0 0 0 0 1 
1880  4  4  3 : 0 0 1 0 1 0 0 0 0 0 0 1 0 0 0 0 0 0 0 0 1 
1880  4  4  4 : 0 1 0 0 1 0 0 0 0 0 0 1 0 0 0 0 0 0 0 0 1 
1881  4  4  1 : 0 0 0 0 0 0 0 1 0 1 0 1 0 0 0 0 0 0 0 1 0 
1881  4  4  2 : 0 0 0 0 0 0 1 0 0 1 0 1 0 0 0 0 0 0 0 1 0 
1881  4  4  3 : 0 0 1 0 1 0 0 0 0 0 0 1 0 0 0 0 0 0 0 1 0 
1881  4  4  4 : 0 1 0 0 1 0 0 0 0 0 0 1 0 0 0 0 0 0 0 1 0 
1882  4  4  1 : 0 0 0 0 0 0 0 1 0 1 0 1 0 0 0 0 0 0 1 0 0 
1882  4  4  2 : 0 0 0 0 0 0 1 0 0 1 0 1 0 0 0 0 0 0 1 0 0 
1882  4  4  3 : 0 0 1 0 1 0 0 0 0 0 0 1 0 0 0 0 0 0 1 0 0 
1882  4  4  4 : 0 1 0 0 1 0 0 0 0 0 0 1 0 0 0 0 0 0 1 0 0 
1883  4  4  1 : 0 0 0 0 0 0 0 1 0 1 0 1 0 0 1 0 0 0 0 0 0 
1883  4  4  2 : 0 0 0 0 0 0 1 0 0 1 0 1 0 0 0 0 0 1 0 0 0 
1883  4  4  3 : 0 0 1 0 1 0 0 0 0 0 0 1 0 0 1 0 0 0 0 0 0 
1883  4  4  4 : 0 1 0 0 1 0 0 0 0 0 0 1 0 0 0 0 0 1 0 0 0 
1884  4  4  1 : 0 0 0 0 0 0 0 1 0 1 0 1 0 1 0 0 0 0 0 0 0 
1884  4  4  2 : 0 0 0 0 0 0 1 0 0 1 0 1 0 0 0 0 1 0 0 0 0 
1884  4  4  3 : 0 0 1 0 1 0 0 0 0 0 0 1 0 1 0 0 0 0 0 0 0 
1884  4  4  4 : 0 1 0 0 1 0 0 0 0 0 0 1 0 0 0 0 1 0 0 0 0 
1885  4  4  1 : 0 0 0 0 0 0 0 1 0 1 0 1 1 0 0 0 0 0 0 0 0 
1885  4  4  2 : 0 0 0 0 0 0 1 0 0 1 0 1 0 0 0 1 0 0 0 0 0 
1885  4  4  3 : 0 0 1 0 1 0 0 0 0 0 0 1 1 0 0 0 0 0 0 0 0 
1885  4  4  4 : 0 1 0 0 1 0 0 0 0 0 0 1 0 0 0 1 0 0 0 0 0 
1886  4  4  1 : 0 0 0 0 0 0 0 1 0 1 0 1 0 0 0 0 0 1 0 0 0 
1886  4  4  2 : 0 0 0 0 0 0 1 0 0 1 0 1 0 0 1 0 0 0 0 0 0 
1886  4  4  3 : 0 0 1 0 1 0 0 0 0 0 0 1 0 0 0 0 0 1 0 0 0 
1886  4  4  4 : 0 1 0 0 1 0 0 0 0 0 0 1 0 0 1 0 0 0 0 0 0 
1887  4  4  1 : 0 0 0 0 0 0 0 1 0 1 0 1 0 0 0 0 1 0 0 0 0 
1887  4  4  2 : 0 0 0 0 0 0 1 0 0 1 0 1 0 1 0 0 0 0 0 0 0 
1887  4  4  3 : 0 0 1 0 1 0 0 0 0 0 0 1 0 0 0 0 1 0 0 0 0 
1887  4  4  4 : 0 1 0 0 1 0 0 0 0 0 0 1 0 1 0 0 0 0 0 0 0 
1888  4  4  1 : 0 0 0 0 0 0 0 1 0 1 0 1 0 0 0 1 0 0 0 0 0 
1888  4  4  2 : 0 0 0 0 0 0 1 0 0 1 0 1 1 0 0 0 0 0 0 0 0 
1888  4  4  3 : 0 0 1 0 1 0 0 0 0 0 0 1 0 0 0 1 0 0 0 0 0 
1888  4  4  4 : 0 1 0 0 1 0 0 0 0 0 0 1 1 0 0 0 0 0 0 0 0 
1889  4  4  1 : 0 0 0 0 0 1 0 1 0 1 0 0 0 0 0 0 0 0 0 0 1 
1889  4  4  2 : 0 0 0 0 0 1 1 0 0 1 0 0 0 0 0 0 0 0 0 0 1 
1889  4  4  3 : 0 0 1 0 1 0 0 0 0 0 1 0 0 0 0 0 0 0 0 0 1 
1889  4  4  4 : 0 1 0 0 1 0 0 0 0 0 1 0 0 0 0 0 0 0 0 0 1 
1890  4  4  1 : 0 0 0 0 0 1 0 1 0 1 0 0 0 0 0 0 0 0 0 1 0 
1890  4  4  2 : 0 0 0 0 0 1 1 0 0 1 0 0 0 0 0 0 0 0 0 1 0 
1890  4  4  3 : 0 0 1 0 1 0 0 0 0 0 1 0 0 0 0 0 0 0 0 1 0 
1890  4  4  4 : 0 1 0 0 1 0 0 0 0 0 1 0 0 0 0 0 0 0 0 1 0 
1891  4  4  1 : 0 0 0 0 0 1 0 1 0 1 0 0 0 0 0 0 0 0 1 0 0 
1891  4  4  2 : 0 0 0 0 0 1 1 0 0 1 0 0 0 0 0 0 0 0 1 0 0 
1891  4  4  3 : 0 0 1 0 1 0 0 0 0 0 1 0 0 0 0 0 0 0 1 0 0 
1891  4  4  4 : 0 1 0 0 1 0 0 0 0 0 1 0 0 0 0 0 0 0 1 0 0 
1892  4  4  1 : 0 0 0 0 0 1 0 1 0 1 0 0 0 0 1 0 0 0 0 0 0 
1892  4  4  2 : 0 0 0 0 0 1 1 0 0 1 0 0 0 0 0 0 0 1 0 0 0 
1892  4  4  3 : 0 0 1 0 1 0 0 0 0 0 1 0 0 0 1 0 0 0 0 0 0 
1892  4  4  4 : 0 1 0 0 1 0 0 0 0 0 1 0 0 0 0 0 0 1 0 0 0 
1893  4  4  1 : 0 0 0 0 0 1 0 1 0 1 0 0 0 1 0 0 0 0 0 0 0 
1893  4  4  2 : 0 0 0 0 0 1 1 0 0 1 0 0 0 0 0 0 1 0 0 0 0 
1893  4  4  3 : 0 0 1 0 1 0 0 0 0 0 1 0 0 1 0 0 0 0 0 0 0 
1893  4  4  4 : 0 1 0 0 1 0 0 0 0 0 1 0 0 0 0 0 1 0 0 0 0 
1894  4  4  1 : 0 0 0 0 0 1 0 1 0 1 0 0 1 0 0 0 0 0 0 0 0 
1894  4  4  2 : 0 0 0 0 0 1 1 0 0 1 0 0 0 0 0 1 0 0 0 0 0 
1894  4  4  3 : 0 0 1 0 1 0 0 0 0 0 1 0 1 0 0 0 0 0 0 0 0 
1894  4  4  4 : 0 1 0 0 1 0 0 0 0 0 1 0 0 0 0 1 0 0 0 0 0 
1895  4  4  1 : 0 0 0 0 0 1 0 1 0 1 0 0 0 0 0 0 0 1 0 0 0 
1895  4  4  2 : 0 0 0 0 0 1 1 0 0 1 0 0 0 0 1 0 0 0 0 0 0 
1895  4  4  3 : 0 0 1 0 1 0 0 0 0 0 1 0 0 0 0 0 0 1 0 0 0 
1895  4  4  4 : 0 1 0 0 1 0 0 0 0 0 1 0 0 0 1 0 0 0 0 0 0 
1896  4  4  1 : 0 0 0 0 0 1 0 1 0 1 0 0 0 0 0 0 1 0 0 0 0 
1896  4  4  2 : 0 0 0 0 0 1 1 0 0 1 0 0 0 1 0 0 0 0 0 0 0 
1896  4  4  3 : 0 0 1 0 1 0 0 0 0 0 1 0 0 0 0 0 1 0 0 0 0 
1896  4  4  4 : 0 1 0 0 1 0 0 0 0 0 1 0 0 1 0 0 0 0 0 0 0 
1897  4  4  1 : 0 0 0 0 0 1 0 1 0 1 0 0 0 0 0 1 0 0 0 0 0 
1897  4  4  2 : 0 0 0 0 0 1 1 0 0 1 0 0 1 0 0 0 0 0 0 0 0 
1897  4  4  3 : 0 0 1 0 1 0 0 0 0 0 1 0 0 0 0 1 0 0 0 0 0 
1897  4  4  4 : 0 1 0 0 1 0 0 0 0 0 1 0 1 0 0 0 0 0 0 0 0 
1898  4  4  1 : 0 0 0 0 0 1 0 1 0 1 0 1 0 0 0 0 0 0 0 0 0 
1898  4  4  2 : 0 0 0 0 0 1 1 0 0 1 0 1 0 0 0 0 0 0 0 0 0 
1898  4  4  3 : 0 0 1 0 1 0 0 0 0 0 1 1 0 0 0 0 0 0 0 0 0 
1898  4  4  4 : 0 1 0 0 1 0 0 0 0 0 1 1 0 0 0 0 0 0 0 0 0 
1899  4  4  1 : 0 0 0 0 1 0 0 1 0 1 0 0 0 0 0 0 0 0 0 0 1 
1899  4  4  2 : 0 0 0 0 1 0 1 0 0 1 0 0 0 0 0 0 0 0 0 0 1 
1899  4  4  3 : 0 0 1 0 1 0 0 0 0 1 0 0 0 0 0 0 0 0 0 0 1 
1899  4  4  4 : 0 1 0 0 1 0 0 0 0 1 0 0 0 0 0 0 0 0 0 0 1 
1900  4  4  1 : 0 0 0 0 1 0 0 1 0 1 0 0 0 0 0 0 0 0 0 1 0 
1900  4  4  2 : 0 0 0 0 1 0 1 0 0 1 0 0 0 0 0 0 0 0 0 1 0 
1900  4  4  3 : 0 0 1 0 1 0 0 0 0 1 0 0 0 0 0 0 0 0 0 1 0 
1900  4  4  4 : 0 1 0 0 1 0 0 0 0 1 0 0 0 0 0 0 0 0 0 1 0 
1901  4  4  1 : 0 0 0 0 1 0 0 1 0 1 0 0 0 0 0 0 0 0 1 0 0 
1901  4  4  2 : 0 0 0 0 1 0 1 0 0 1 0 0 0 0 0 0 0 0 1 0 0 
1901  4  4  3 : 0 0 1 0 1 0 0 0 0 1 0 0 0 0 0 0 0 0 1 0 0 
1901  4  4  4 : 0 1 0 0 1 0 0 0 0 1 0 0 0 0 0 0 0 0 1 0 0 
1902  4  4  1 : 0 0 0 0 1 0 0 1 0 1 0 0 0 0 1 0 0 0 0 0 0 
1902  4  4  2 : 0 0 0 0 1 0 1 0 0 1 0 0 0 0 0 0 0 1 0 0 0 
1902  4  4  3 : 0 0 1 0 1 0 0 0 0 1 0 0 0 0 1 0 0 0 0 0 0 
1902  4  4  4 : 0 1 0 0 1 0 0 0 0 1 0 0 0 0 0 0 0 1 0 0 0 
1903  4  4  1 : 0 0 0 0 1 0 0 1 0 1 0 0 0 1 0 0 0 0 0 0 0 
1903  4  4  2 : 0 0 0 0 1 0 1 0 0 1 0 0 0 0 0 0 1 0 0 0 0 
1903  4  4  3 : 0 0 1 0 1 0 0 0 0 1 0 0 0 1 0 0 0 0 0 0 0 
1903  4  4  4 : 0 1 0 0 1 0 0 0 0 1 0 0 0 0 0 0 1 0 0 0 0 
1904  4  4  1 : 0 0 0 0 1 0 0 1 0 1 0 0 1 0 0 0 0 0 0 0 0 
1904  4  4  2 : 0 0 0 0 1 0 1 0 0 1 0 0 0 0 0 1 0 0 0 0 0 
1904  4  4  3 : 0 0 1 0 1 0 0 0 0 1 0 0 1 0 0 0 0 0 0 0 0 
1904  4  4  4 : 0 1 0 0 1 0 0 0 0 1 0 0 0 0 0 1 0 0 0 0 0 
1905  4  4  1 : 0 0 0 0 1 0 0 1 0 1 0 0 0 0 0 0 0 1 0 0 0 
1905  4  4  2 : 0 0 0 0 1 0 1 0 0 1 0 0 0 0 1 0 0 0 0 0 0 
1905  4  4  3 : 0 0 1 0 1 0 0 0 0 1 0 0 0 0 0 0 0 1 0 0 0 
1905  4  4  4 : 0 1 0 0 1 0 0 0 0 1 0 0 0 0 1 0 0 0 0 0 0 
1906  4  4  1 : 0 0 0 0 1 0 0 1 0 1 0 0 0 0 0 0 1 0 0 0 0 
1906  4  4  2 : 0 0 0 0 1 0 1 0 0 1 0 0 0 1 0 0 0 0 0 0 0 
1906  4  4  3 : 0 0 1 0 1 0 0 0 0 1 0 0 0 0 0 0 1 0 0 0 0 
1906  4  4  4 : 0 1 0 0 1 0 0 0 0 1 0 0 0 1 0 0 0 0 0 0 0 
1907  4  4  1 : 0 0 0 0 1 0 0 1 0 1 0 0 0 0 0 1 0 0 0 0 0 
1907  4  4  2 : 0 0 0 0 1 0 1 0 0 1 0 0 1 0 0 0 0 0 0 0 0 
1907  4  4  3 : 0 0 1 0 1 0 0 0 0 1 0 0 0 0 0 1 0 0 0 0 0 
1907  4  4  4 : 0 1 0 0 1 0 0 0 0 1 0 0 1 0 0 0 0 0 0 0 0 
1908  4  4  1 : 0 0 0 0 1 0 0 1 0 1 0 1 0 0 0 0 0 0 0 0 0 
1908  4  4  2 : 0 0 0 0 1 0 1 0 0 1 0 1 0 0 0 0 0 0 0 0 0 
1908  4  4  3 : 0 0 1 0 1 0 0 0 0 1 0 1 0 0 0 0 0 0 0 0 0 
1908  4  4  4 : 0 1 0 0 1 0 0 0 0 1 0 1 0 0 0 0 0 0 0 0 0 
1909  4  4  1 : 0 0 0 0 1 1 0 1 0 1 0 0 0 0 0 0 0 0 0 0 0 
1909  4  4  2 : 0 0 0 0 1 1 1 0 0 1 0 0 0 0 0 0 0 0 0 0 0 
1909  4  4  3 : 0 0 1 0 1 0 0 0 0 1 1 0 0 0 0 0 0 0 0 0 0 
1909  4  4  4 : 0 1 0 0 1 0 0 0 0 1 1 0 0 0 0 0 0 0 0 0 0 
1910  4  4  1 : 0 0 0 1 0 0 0 1 0 1 0 0 0 0 0 0 0 0 0 0 1 
1910  4  4  2 : 0 0 0 1 0 0 1 0 0 1 0 0 0 0 0 0 0 0 0 0 1 
1910  4  4  3 : 0 0 1 0 1 0 0 0 1 0 0 0 0 0 0 0 0 0 0 0 1 
1910  4  4  4 : 0 1 0 0 1 0 0 0 1 0 0 0 0 0 0 0 0 0 0 0 1 
1911  4  4  1 : 0 0 0 1 0 0 0 1 0 1 0 0 0 0 0 0 0 0 0 1 0 
1911  4  4  2 : 0 0 0 1 0 0 1 0 0 1 0 0 0 0 0 0 0 0 0 1 0 
1911  4  4  3 : 0 0 1 0 1 0 0 0 1 0 0 0 0 0 0 0 0 0 0 1 0 
1911  4  4  4 : 0 1 0 0 1 0 0 0 1 0 0 0 0 0 0 0 0 0 0 1 0 
1912  4  4  1 : 0 0 0 1 0 0 0 1 0 1 0 0 0 0 0 0 0 0 1 0 0 
1912  4  4  2 : 0 0 0 1 0 0 1 0 0 1 0 0 0 0 0 0 0 0 1 0 0 
1912  4  4  3 : 0 0 1 0 1 0 0 0 1 0 0 0 0 0 0 0 0 0 1 0 0 
1912  4  4  4 : 0 1 0 0 1 0 0 0 1 0 0 0 0 0 0 0 0 0 1 0 0 
1913  4  4  1 : 0 0 0 1 0 0 0 1 0 1 0 0 0 0 1 0 0 0 0 0 0 
1913  4  4  2 : 0 0 0 1 0 0 1 0 0 1 0 0 0 0 0 0 0 1 0 0 0 
1913  4  4  3 : 0 0 1 0 1 0 0 0 1 0 0 0 0 0 1 0 0 0 0 0 0 
1913  4  4  4 : 0 1 0 0 1 0 0 0 1 0 0 0 0 0 0 0 0 1 0 0 0 
1914  4  4  1 : 0 0 0 1 0 0 0 1 0 1 0 0 0 1 0 0 0 0 0 0 0 
1914  4  4  2 : 0 0 0 1 0 0 1 0 0 1 0 0 0 0 0 0 1 0 0 0 0 
1914  4  4  3 : 0 0 1 0 1 0 0 0 1 0 0 0 0 1 0 0 0 0 0 0 0 
1914  4  4  4 : 0 1 0 0 1 0 0 0 1 0 0 0 0 0 0 0 1 0 0 0 0 
1915  4  4  1 : 0 0 0 1 0 0 0 1 0 1 0 0 1 0 0 0 0 0 0 0 0 
1915  4  4  2 : 0 0 0 1 0 0 1 0 0 1 0 0 0 0 0 1 0 0 0 0 0 
1915  4  4  3 : 0 0 1 0 1 0 0 0 1 0 0 0 1 0 0 0 0 0 0 0 0 
1915  4  4  4 : 0 1 0 0 1 0 0 0 1 0 0 0 0 0 0 1 0 0 0 0 0 
1916  4  4  1 : 0 0 0 1 0 0 0 1 0 1 0 0 0 0 0 0 0 1 0 0 0 
1916  4  4  2 : 0 0 0 1 0 0 1 0 0 1 0 0 0 0 1 0 0 0 0 0 0 
1916  4  4  3 : 0 0 1 0 1 0 0 0 1 0 0 0 0 0 0 0 0 1 0 0 0 
1916  4  4  4 : 0 1 0 0 1 0 0 0 1 0 0 0 0 0 1 0 0 0 0 0 0 
1917  4  4  1 : 0 0 0 1 0 0 0 1 0 1 0 0 0 0 0 0 1 0 0 0 0 
1917  4  4  2 : 0 0 0 1 0 0 1 0 0 1 0 0 0 1 0 0 0 0 0 0 0 
1917  4  4  3 : 0 0 1 0 1 0 0 0 1 0 0 0 0 0 0 0 1 0 0 0 0 
1917  4  4  4 : 0 1 0 0 1 0 0 0 1 0 0 0 0 1 0 0 0 0 0 0 0 
1918  4  4  1 : 0 0 0 1 0 0 0 1 0 1 0 0 0 0 0 1 0 0 0 0 0 
1918  4  4  2 : 0 0 0 1 0 0 1 0 0 1 0 0 1 0 0 0 0 0 0 0 0 
1918  4  4  3 : 0 0 1 0 1 0 0 0 1 0 0 0 0 0 0 1 0 0 0 0 0 
1918  4  4  4 : 0 1 0 0 1 0 0 0 1 0 0 0 1 0 0 0 0 0 0 0 0 
1919  4  4  1 : 0 0 0 1 0 0 0 1 0 1 0 1 0 0 0 0 0 0 0 0 0 
1919  4  4  2 : 0 0 0 1 0 0 1 0 0 1 0 1 0 0 0 0 0 0 0 0 0 
1919  4  4  3 : 0 0 1 0 1 0 0 0 1 0 0 1 0 0 0 0 0 0 0 0 0 
1919  4  4  4 : 0 1 0 0 1 0 0 0 1 0 0 1 0 0 0 0 0 0 0 0 0 
1920  4  4  1 : 0 0 0 1 0 1 0 1 0 1 0 0 0 0 0 0 0 0 0 0 0 
1920  4  4  2 : 0 0 0 1 0 1 1 0 0 1 0 0 0 0 0 0 0 0 0 0 0 
1920  4  4  3 : 0 0 1 0 1 0 0 0 1 0 1 0 0 0 0 0 0 0 0 0 0 
1920  4  4  4 : 0 1 0 0 1 0 0 0 1 0 1 0 0 0 0 0 0 0 0 0 0 
1921  4  4  1 : 0 0 0 1 1 0 0 1 0 1 0 0 0 0 0 0 0 0 0 0 0 
1921  4  4  2 : 0 0 0 1 1 0 1 0 0 1 0 0 0 0 0 0 0 0 0 0 0 
1921  4  4  3 : 0 0 1 0 1 0 0 0 1 1 0 0 0 0 0 0 0 0 0 0 0 
1921  4  4  4 : 0 1 0 0 1 0 0 0 1 1 0 0 0 0 0 0 0 0 0 0 0 
1922  4  4  1 : 0 0 1 0 0 0 1 0 0 1 0 0 0 0 0 0 0 0 0 0 1 
1922  4  4  2 : 0 0 1 0 1 0 1 0 0 0 0 0 0 0 0 0 0 0 0 0 1 
1922  4  4  3 : 0 1 0 0 0 0 0 1 0 1 0 0 0 0 0 0 0 0 0 0 1 
1922  4  4  4 : 0 1 0 0 1 0 0 1 0 0 0 0 0 0 0 0 0 0 0 0 1 
1923  4  4  1 : 0 0 1 0 0 0 1 0 0 1 0 0 0 0 0 0 0 0 0 1 0 
1923  4  4  2 : 0 0 1 0 1 0 1 0 0 0 0 0 0 0 0 0 0 0 0 1 0 
1923  4  4  3 : 0 1 0 0 0 0 0 1 0 1 0 0 0 0 0 0 0 0 0 1 0 
1923  4  4  4 : 0 1 0 0 1 0 0 1 0 0 0 0 0 0 0 0 0 0 0 1 0 
1924  4  4  1 : 0 0 1 0 0 0 1 0 0 1 0 0 0 0 0 0 0 0 1 0 0 
1924  4  4  2 : 0 0 1 0 1 0 1 0 0 0 0 0 0 0 0 0 0 0 1 0 0 
1924  4  4  3 : 0 1 0 0 0 0 0 1 0 1 0 0 0 0 0 0 0 0 1 0 0 
1924  4  4  4 : 0 1 0 0 1 0 0 1 0 0 0 0 0 0 0 0 0 0 1 0 0 
1925  4  4  1 : 0 0 1 0 0 0 1 0 0 1 0 0 0 0 0 0 0 1 0 0 0 
1925  4  4  2 : 0 0 1 0 1 0 1 0 0 0 0 0 0 0 1 0 0 0 0 0 0 
1925  4  4  3 : 0 1 0 0 0 0 0 1 0 1 0 0 0 0 1 0 0 0 0 0 0 
1925  4  4  4 : 0 1 0 0 1 0 0 1 0 0 0 0 0 0 0 0 0 1 0 0 0 
1926  4  4  1 : 0 0 1 0 0 0 1 0 0 1 0 0 0 0 0 0 1 0 0 0 0 
1926  4  4  2 : 0 0 1 0 1 0 1 0 0 0 0 0 0 1 0 0 0 0 0 0 0 
1926  4  4  3 : 0 1 0 0 0 0 0 1 0 1 0 0 0 1 0 0 0 0 0 0 0 
1926  4  4  4 : 0 1 0 0 1 0 0 1 0 0 0 0 0 0 0 0 1 0 0 0 0 
1927  4  4  1 : 0 0 1 0 0 0 1 0 0 1 0 0 0 0 0 1 0 0 0 0 0 
1927  4  4  2 : 0 0 1 0 1 0 1 0 0 0 0 0 1 0 0 0 0 0 0 0 0 
1927  4  4  3 : 0 1 0 0 0 0 0 1 0 1 0 0 1 0 0 0 0 0 0 0 0 
1927  4  4  4 : 0 1 0 0 1 0 0 1 0 0 0 0 0 0 0 1 0 0 0 0 0 
1928  4  4  1 : 0 0 1 0 0 0 1 0 0 1 0 0 0 0 1 0 0 0 0 0 0 
1928  4  4  2 : 0 0 1 0 1 0 1 0 0 0 0 0 0 0 0 0 0 1 0 0 0 
1928  4  4  3 : 0 1 0 0 0 0 0 1 0 1 0 0 0 0 0 0 0 1 0 0 0 
1928  4  4  4 : 0 1 0 0 1 0 0 1 0 0 0 0 0 0 1 0 0 0 0 0 0 
1929  4  4  1 : 0 0 1 0 0 0 1 0 0 1 0 0 0 1 0 0 0 0 0 0 0 
1929  4  4  2 : 0 0 1 0 1 0 1 0 0 0 0 0 0 0 0 0 1 0 0 0 0 
1929  4  4  3 : 0 1 0 0 0 0 0 1 0 1 0 0 0 0 0 0 1 0 0 0 0 
1929  4  4  4 : 0 1 0 0 1 0 0 1 0 0 0 0 0 1 0 0 0 0 0 0 0 
1930  4  4  1 : 0 0 1 0 0 0 1 0 0 1 0 0 1 0 0 0 0 0 0 0 0 
1930  4  4  2 : 0 0 1 0 1 0 1 0 0 0 0 0 0 0 0 1 0 0 0 0 0 
1930  4  4  3 : 0 1 0 0 0 0 0 1 0 1 0 0 0 0 0 1 0 0 0 0 0 
1930  4  4  4 : 0 1 0 0 1 0 0 1 0 0 0 0 1 0 0 0 0 0 0 0 0 
1931  4  4  1 : 0 0 1 0 0 0 1 0 0 1 0 1 0 0 0 0 0 0 0 0 0 
1931  4  4  2 : 0 0 1 0 1 0 1 0 0 0 0 1 0 0 0 0 0 0 0 0 0 
1931  4  4  3 : 0 1 0 0 0 0 0 1 0 1 0 1 0 0 0 0 0 0 0 0 0 
1931  4  4  4 : 0 1 0 0 1 0 0 1 0 0 0 1 0 0 0 0 0 0 0 0 0 
1932  4  4  1 : 0 0 1 0 0 1 1 0 0 1 0 0 0 0 0 0 0 0 0 0 0 
1932  4  4  2 : 0 0 1 0 1 0 1 0 0 0 1 0 0 0 0 0 0 0 0 0 0 
1932  4  4  3 : 0 1 0 0 0 1 0 1 0 1 0 0 0 0 0 0 0 0 0 0 0 
1932  4  4  4 : 0 1 0 0 1 0 0 1 0 0 1 0 0 0 0 0 0 0 0 0 0 
1933  4  2  1 : 0 0 1 0 1 0 1 0 0 1 0 0 0 0 0 0 0 0 0 0 0 
1933  4  2  2 : 0 1 0 0 1 0 0 1 0 1 0 0 0 0 0 0 0 0 0 0 0 
1934  4  4  1 : 0 0 1 0 0 0 0 1 0 1 0 0 0 0 0 0 0 0 0 0 1 
1934  4  4  2 : 0 0 1 0 1 0 0 1 0 0 0 0 0 0 0 0 0 0 0 0 1 
1934  4  4  3 : 0 1 0 0 0 0 1 0 0 1 0 0 0 0 0 0 0 0 0 0 1 
1934  4  4  4 : 0 1 0 0 1 0 1 0 0 0 0 0 0 0 0 0 0 0 0 0 1 
1935  4  4  1 : 0 0 1 0 0 0 0 1 0 1 0 0 0 0 0 0 0 0 0 1 0 
1935  4  4  2 : 0 0 1 0 1 0 0 1 0 0 0 0 0 0 0 0 0 0 0 1 0 
1935  4  4  3 : 0 1 0 0 0 0 1 0 0 1 0 0 0 0 0 0 0 0 0 1 0 
1935  4  4  4 : 0 1 0 0 1 0 1 0 0 0 0 0 0 0 0 0 0 0 0 1 0 
1936  4  4  1 : 0 0 1 0 0 0 0 1 0 1 0 0 0 0 0 0 0 0 1 0 0 
1936  4  4  2 : 0 0 1 0 1 0 0 1 0 0 0 0 0 0 0 0 0 0 1 0 0 
1936  4  4  3 : 0 1 0 0 0 0 1 0 0 1 0 0 0 0 0 0 0 0 1 0 0 
1936  4  4  4 : 0 1 0 0 1 0 1 0 0 0 0 0 0 0 0 0 0 0 1 0 0 
1937  4  4  1 : 0 0 1 0 0 0 0 1 0 1 0 0 0 0 1 0 0 0 0 0 0 
1937  4  4  2 : 0 0 1 0 1 0 0 1 0 0 0 0 0 0 1 0 0 0 0 0 0 
1937  4  4  3 : 0 1 0 0 0 0 1 0 0 1 0 0 0 0 0 0 0 1 0 0 0 
1937  4  4  4 : 0 1 0 0 1 0 1 0 0 0 0 0 0 0 0 0 0 1 0 0 0 
1938  4  4  1 : 0 0 1 0 0 0 0 1 0 1 0 0 0 1 0 0 0 0 0 0 0 
1938  4  4  2 : 0 0 1 0 1 0 0 1 0 0 0 0 0 1 0 0 0 0 0 0 0 
1938  4  4  3 : 0 1 0 0 0 0 1 0 0 1 0 0 0 0 0 0 1 0 0 0 0 
1938  4  4  4 : 0 1 0 0 1 0 1 0 0 0 0 0 0 0 0 0 1 0 0 0 0 
1939  4  4  1 : 0 0 1 0 0 0 0 1 0 1 0 0 1 0 0 0 0 0 0 0 0 
1939  4  4  2 : 0 0 1 0 1 0 0 1 0 0 0 0 1 0 0 0 0 0 0 0 0 
1939  4  4  3 : 0 1 0 0 0 0 1 0 0 1 0 0 0 0 0 1 0 0 0 0 0 
1939  4  4  4 : 0 1 0 0 1 0 1 0 0 0 0 0 0 0 0 1 0 0 0 0 0 
1940  4  4  1 : 0 0 1 0 0 0 0 1 0 1 0 0 0 0 0 0 0 1 0 0 0 
1940  4  4  2 : 0 0 1 0 1 0 0 1 0 0 0 0 0 0 0 0 0 1 0 0 0 
1940  4  4  3 : 0 1 0 0 0 0 1 0 0 1 0 0 0 0 1 0 0 0 0 0 0 
1940  4  4  4 : 0 1 0 0 1 0 1 0 0 0 0 0 0 0 1 0 0 0 0 0 0 
1941  4  4  1 : 0 0 1 0 0 0 0 1 0 1 0 0 0 0 0 0 1 0 0 0 0 
1941  4  4  2 : 0 0 1 0 1 0 0 1 0 0 0 0 0 0 0 0 1 0 0 0 0 
1941  4  4  3 : 0 1 0 0 0 0 1 0 0 1 0 0 0 1 0 0 0 0 0 0 0 
1941  4  4  4 : 0 1 0 0 1 0 1 0 0 0 0 0 0 1 0 0 0 0 0 0 0 
1942  4  4  1 : 0 0 1 0 0 0 0 1 0 1 0 0 0 0 0 1 0 0 0 0 0 
1942  4  4  2 : 0 0 1 0 1 0 0 1 0 0 0 0 0 0 0 1 0 0 0 0 0 
1942  4  4  3 : 0 1 0 0 0 0 1 0 0 1 0 0 1 0 0 0 0 0 0 0 0 
1942  4  4  4 : 0 1 0 0 1 0 1 0 0 0 0 0 1 0 0 0 0 0 0 0 0 
1943  4  4  1 : 0 0 1 0 0 0 0 1 0 1 0 1 0 0 0 0 0 0 0 0 0 
1943  4  4  2 : 0 0 1 0 1 0 0 1 0 0 0 1 0 0 0 0 0 0 0 0 0 
1943  4  4  3 : 0 1 0 0 0 0 1 0 0 1 0 1 0 0 0 0 0 0 0 0 0 
1943  4  4  4 : 0 1 0 0 1 0 1 0 0 0 0 1 0 0 0 0 0 0 0 0 0 
1944  4  4  1 : 0 0 1 0 0 1 0 1 0 1 0 0 0 0 0 0 0 0 0 0 0 
1944  4  4  2 : 0 0 1 0 1 0 0 1 0 0 1 0 0 0 0 0 0 0 0 0 0 
1944  4  4  3 : 0 1 0 0 0 1 1 0 0 1 0 0 0 0 0 0 0 0 0 0 0 
1944  4  4  4 : 0 1 0 0 1 0 1 0 0 0 1 0 0 0 0 0 0 0 0 0 0 
1945  4  2  1 : 0 0 1 0 1 0 0 1 0 1 0 0 0 0 0 0 0 0 0 0 0 
1945  4  2  2 : 0 1 0 0 1 0 1 0 0 1 0 0 0 0 0 0 0 0 0 0 0 
1946  4  4  1 : 0 0 0 0 0 0 0 1 0 1 1 0 0 0 0 0 0 0 0 0 1 
1946  4  4  2 : 0 0 0 0 0 0 1 0 0 1 1 0 0 0 0 0 0 0 0 0 1 
1946  4  4  3 : 0 0 1 0 1 1 0 0 0 0 0 0 0 0 0 0 0 0 0 0 1 
1946  4  4  4 : 0 1 0 0 1 1 0 0 0 0 0 0 0 0 0 0 0 0 0 0 1 
1947  4  4  1 : 0 0 0 0 0 0 0 1 0 1 1 0 0 0 0 0 0 0 0 1 0 
1947  4  4  2 : 0 0 0 0 0 0 1 0 0 1 1 0 0 0 0 0 0 0 0 1 0 
1947  4  4  3 : 0 0 1 0 1 1 0 0 0 0 0 0 0 0 0 0 0 0 0 1 0 
1947  4  4  4 : 0 1 0 0 1 1 0 0 0 0 0 0 0 0 0 0 0 0 0 1 0 
1948  4  4  1 : 0 0 0 0 0 0 0 1 0 1 1 0 0 0 0 0 0 0 1 0 0 
1948  4  4  2 : 0 0 0 0 0 0 1 0 0 1 1 0 0 0 0 0 0 0 1 0 0 
1948  4  4  3 : 0 0 1 0 1 1 0 0 0 0 0 0 0 0 0 0 0 0 1 0 0 
1948  4  4  4 : 0 1 0 0 1 1 0 0 0 0 0 0 0 0 0 0 0 0 1 0 0 
1949  4  4  1 : 0 0 0 0 0 0 0 1 0 1 1 0 0 0 1 0 0 0 0 0 0 
1949  4  4  2 : 0 0 0 0 0 0 1 0 0 1 1 0 0 0 0 0 0 1 0 0 0 
1949  4  4  3 : 0 0 1 0 1 1 0 0 0 0 0 0 0 0 1 0 0 0 0 0 0 
1949  4  4  4 : 0 1 0 0 1 1 0 0 0 0 0 0 0 0 0 0 0 1 0 0 0 
1950  4  4  1 : 0 0 0 0 0 0 0 1 0 1 1 0 0 1 0 0 0 0 0 0 0 
1950  4  4  2 : 0 0 0 0 0 0 1 0 0 1 1 0 0 0 0 0 1 0 0 0 0 
1950  4  4  3 : 0 0 1 0 1 1 0 0 0 0 0 0 0 1 0 0 0 0 0 0 0 
1950  4  4  4 : 0 1 0 0 1 1 0 0 0 0 0 0 0 0 0 0 1 0 0 0 0 
1951  4  4  1 : 0 0 0 0 0 0 0 1 0 1 1 0 1 0 0 0 0 0 0 0 0 
1951  4  4  2 : 0 0 0 0 0 0 1 0 0 1 1 0 0 0 0 1 0 0 0 0 0 
1951  4  4  3 : 0 0 1 0 1 1 0 0 0 0 0 0 1 0 0 0 0 0 0 0 0 
1951  4  4  4 : 0 1 0 0 1 1 0 0 0 0 0 0 0 0 0 1 0 0 0 0 0 
1952  4  4  1 : 0 0 0 0 0 0 0 1 0 1 1 0 0 0 0 0 0 1 0 0 0 
1952  4  4  2 : 0 0 0 0 0 0 1 0 0 1 1 0 0 0 1 0 0 0 0 0 0 
1952  4  4  3 : 0 0 1 0 1 1 0 0 0 0 0 0 0 0 0 0 0 1 0 0 0 
1952  4  4  4 : 0 1 0 0 1 1 0 0 0 0 0 0 0 0 1 0 0 0 0 0 0 
1953  4  4  1 : 0 0 0 0 0 0 0 1 0 1 1 0 0 0 0 0 1 0 0 0 0 
1953  4  4  2 : 0 0 0 0 0 0 1 0 0 1 1 0 0 1 0 0 0 0 0 0 0 
1953  4  4  3 : 0 0 1 0 1 1 0 0 0 0 0 0 0 0 0 0 1 0 0 0 0 
1953  4  4  4 : 0 1 0 0 1 1 0 0 0 0 0 0 0 1 0 0 0 0 0 0 0 
1954  4  4  1 : 0 0 0 0 0 0 0 1 0 1 1 0 0 0 0 1 0 0 0 0 0 
1954  4  4  2 : 0 0 0 0 0 0 1 0 0 1 1 0 1 0 0 0 0 0 0 0 0 
1954  4  4  3 : 0 0 1 0 1 1 0 0 0 0 0 0 0 0 0 1 0 0 0 0 0 
1954  4  4  4 : 0 1 0 0 1 1 0 0 0 0 0 0 1 0 0 0 0 0 0 0 0 
1955  4  4  1 : 0 0 0 0 0 0 0 1 0 1 1 1 0 0 0 0 0 0 0 0 0 
1955  4  4  2 : 0 0 0 0 0 0 1 0 0 1 1 1 0 0 0 0 0 0 0 0 0 
1955  4  4  3 : 0 0 1 0 1 1 0 0 0 0 0 1 0 0 0 0 0 0 0 0 0 
1955  4  4  4 : 0 1 0 0 1 1 0 0 0 0 0 1 0 0 0 0 0 0 0 0 0 
1956  4  4  1 : 0 0 0 0 0 1 0 1 0 1 1 0 0 0 0 0 0 0 0 0 0 
1956  4  4  2 : 0 0 0 0 0 1 1 0 0 1 1 0 0 0 0 0 0 0 0 0 0 
1956  4  4  3 : 0 0 1 0 1 1 0 0 0 0 1 0 0 0 0 0 0 0 0 0 0 
1956  4  4  4 : 0 1 0 0 1 1 0 0 0 0 1 0 0 0 0 0 0 0 0 0 0 
1957  4  4  1 : 0 0 0 0 1 0 0 1 0 1 1 0 0 0 0 0 0 0 0 0 0 
1957  4  4  2 : 0 0 0 0 1 0 1 0 0 1 1 0 0 0 0 0 0 0 0 0 0 
1957  4  4  3 : 0 0 1 0 1 1 0 0 0 1 0 0 0 0 0 0 0 0 0 0 0 
1957  4  4  4 : 0 1 0 0 1 1 0 0 0 1 0 0 0 0 0 0 0 0 0 0 0 
1958  4  4  1 : 0 0 0 1 0 0 0 1 0 1 1 0 0 0 0 0 0 0 0 0 0 
1958  4  4  2 : 0 0 0 1 0 0 1 0 0 1 1 0 0 0 0 0 0 0 0 0 0 
1958  4  4  3 : 0 0 1 0 1 1 0 0 1 0 0 0 0 0 0 0 0 0 0 0 0 
1958  4  4  4 : 0 1 0 0 1 1 0 0 1 0 0 0 0 0 0 0 0 0 0 0 0 
1959  4  4  1 : 0 0 1 0 0 0 1 0 0 1 1 0 0 0 0 0 0 0 0 0 0 
1959  4  4  2 : 0 0 1 0 1 1 1 0 0 0 0 0 0 0 0 0 0 0 0 0 0 
1959  4  4  3 : 0 1 0 0 0 0 0 1 0 1 1 0 0 0 0 0 0 0 0 0 0 
1959  4  4  4 : 0 1 0 0 1 1 0 1 0 0 0 0 0 0 0 0 0 0 0 0 0 
1960  4  4  1 : 0 0 1 0 0 0 0 1 0 1 1 0 0 0 0 0 0 0 0 0 0 
1960  4  4  2 : 0 0 1 0 1 1 0 1 0 0 0 0 0 0 0 0 0 0 0 0 0 
1960  4  4  3 : 0 1 0 0 0 0 1 0 0 1 1 0 0 0 0 0 0 0 0 0 0 
1960  4  4  4 : 0 1 0 0 1 1 1 0 0 0 0 0 0 0 0 0 0 0 0 0 0 
1961  4  4  1 : 0 0 0 0 0 0 0 1 1 0 0 0 0 0 0 0 0 0 0 1 1 
1961  4  4  2 : 0 0 0 0 0 0 1 0 1 0 0 0 0 0 0 0 0 0 0 1 1 
1961  4  4  3 : 0 0 1 1 0 0 0 0 0 0 0 0 0 0 0 0 0 0 0 1 1 
1961  4  4  4 : 0 1 0 1 0 0 0 0 0 0 0 0 0 0 0 0 0 0 0 1 1 
1962  4  4  1 : 0 0 0 0 0 0 0 1 1 0 0 0 0 0 0 0 0 0 1 0 1 
1962  4  4  2 : 0 0 0 0 0 0 1 0 1 0 0 0 0 0 0 0 0 0 1 0 1 
1962  4  4  3 : 0 0 1 1 0 0 0 0 0 0 0 0 0 0 0 0 0 0 1 0 1 
1962  4  4  4 : 0 1 0 1 0 0 0 0 0 0 0 0 0 0 0 0 0 0 1 0 1 
1963  4  4  1 : 0 0 0 0 0 0 0 1 1 0 0 0 0 0 0 0 0 0 1 1 0 
1963  4  4  2 : 0 0 0 0 0 0 1 0 1 0 0 0 0 0 0 0 0 0 1 1 0 
1963  4  4  3 : 0 0 1 1 0 0 0 0 0 0 0 0 0 0 0 0 0 0 1 1 0 
1963  4  4  4 : 0 1 0 1 0 0 0 0 0 0 0 0 0 0 0 0 0 0 1 1 0 
1964  4  4  1 : 0 0 0 0 0 0 0 1 1 0 0 0 0 0 1 0 0 0 0 0 1 
1964  4  4  2 : 0 0 0 0 0 0 1 0 1 0 0 0 0 0 0 0 0 1 0 0 1 
1964  4  4  3 : 0 0 1 1 0 0 0 0 0 0 0 0 0 0 1 0 0 0 0 0 1 
1964  4  4  4 : 0 1 0 1 0 0 0 0 0 0 0 0 0 0 0 0 0 1 0 0 1 
1965  4  4  1 : 0 0 0 0 0 0 0 1 1 0 0 0 0 0 1 0 0 0 0 1 0 
1965  4  4  2 : 0 0 0 0 0 0 1 0 1 0 0 0 0 0 0 0 0 1 0 1 0 
1965  4  4  3 : 0 0 1 1 0 0 0 0 0 0 0 0 0 0 1 0 0 0 0 1 0 
1965  4  4  4 : 0 1 0 1 0 0 0 0 0 0 0 0 0 0 0 0 0 1 0 1 0 
1966  4  4  1 : 0 0 0 0 0 0 0 1 1 0 0 0 0 0 1 0 0 0 1 0 0 
1966  4  4  2 : 0 0 0 0 0 0 1 0 1 0 0 0 0 0 0 0 0 1 1 0 0 
1966  4  4  3 : 0 0 1 1 0 0 0 0 0 0 0 0 0 0 1 0 0 0 1 0 0 
1966  4  4  4 : 0 1 0 1 0 0 0 0 0 0 0 0 0 0 0 0 0 1 1 0 0 
1967  4  4  1 : 0 0 0 0 0 0 0 1 1 0 0 0 0 1 0 0 0 0 0 0 1 
1967  4  4  2 : 0 0 0 0 0 0 1 0 1 0 0 0 0 0 0 0 1 0 0 0 1 
1967  4  4  3 : 0 0 1 1 0 0 0 0 0 0 0 0 0 1 0 0 0 0 0 0 1 
1967  4  4  4 : 0 1 0 1 0 0 0 0 0 0 0 0 0 0 0 0 1 0 0 0 1 
1968  4  4  1 : 0 0 0 0 0 0 0 1 1 0 0 0 0 1 0 0 0 0 0 1 0 
1968  4  4  2 : 0 0 0 0 0 0 1 0 1 0 0 0 0 0 0 0 1 0 0 1 0 
1968  4  4  3 : 0 0 1 1 0 0 0 0 0 0 0 0 0 1 0 0 0 0 0 1 0 
1968  4  4  4 : 0 1 0 1 0 0 0 0 0 0 0 0 0 0 0 0 1 0 0 1 0 
1969  4  4  1 : 0 0 0 0 0 0 0 1 1 0 0 0 0 1 0 0 0 0 1 0 0 
1969  4  4  2 : 0 0 0 0 0 0 1 0 1 0 0 0 0 0 0 0 1 0 1 0 0 
1969  4  4  3 : 0 0 1 1 0 0 0 0 0 0 0 0 0 1 0 0 0 0 1 0 0 
1969  4  4  4 : 0 1 0 1 0 0 0 0 0 0 0 0 0 0 0 0 1 0 1 0 0 
1970  4  4  1 : 0 0 0 0 0 0 0 1 1 0 0 0 0 1 1 0 0 0 0 0 0 
1970  4  4  2 : 0 0 0 0 0 0 1 0 1 0 0 0 0 0 0 0 1 1 0 0 0 
1970  4  4  3 : 0 0 1 1 0 0 0 0 0 0 0 0 0 1 1 0 0 0 0 0 0 
1970  4  4  4 : 0 1 0 1 0 0 0 0 0 0 0 0 0 0 0 0 1 1 0 0 0 
1971  4  4  1 : 0 0 0 0 0 0 0 1 1 0 0 0 1 0 0 0 0 0 0 0 1 
1971  4  4  2 : 0 0 0 0 0 0 1 0 1 0 0 0 0 0 0 1 0 0 0 0 1 
1971  4  4  3 : 0 0 1 1 0 0 0 0 0 0 0 0 1 0 0 0 0 0 0 0 1 
1971  4  4  4 : 0 1 0 1 0 0 0 0 0 0 0 0 0 0 0 1 0 0 0 0 1 
1972  4  4  1 : 0 0 0 0 0 0 0 1 1 0 0 0 1 0 0 0 0 0 0 1 0 
1972  4  4  2 : 0 0 0 0 0 0 1 0 1 0 0 0 0 0 0 1 0 0 0 1 0 
1972  4  4  3 : 0 0 1 1 0 0 0 0 0 0 0 0 1 0 0 0 0 0 0 1 0 
1972  4  4  4 : 0 1 0 1 0 0 0 0 0 0 0 0 0 0 0 1 0 0 0 1 0 
1973  4  4  1 : 0 0 0 0 0 0 0 1 1 0 0 0 1 0 0 0 0 0 1 0 0 
1973  4  4  2 : 0 0 0 0 0 0 1 0 1 0 0 0 0 0 0 1 0 0 1 0 0 
1973  4  4  3 : 0 0 1 1 0 0 0 0 0 0 0 0 1 0 0 0 0 0 1 0 0 
1973  4  4  4 : 0 1 0 1 0 0 0 0 0 0 0 0 0 0 0 1 0 0 1 0 0 
1974  4  4  1 : 0 0 0 0 0 0 0 1 1 0 0 0 1 0 1 0 0 0 0 0 0 
1974  4  4  2 : 0 0 0 0 0 0 1 0 1 0 0 0 0 0 0 1 0 1 0 0 0 
1974  4  4  3 : 0 0 1 1 0 0 0 0 0 0 0 0 1 0 1 0 0 0 0 0 0 
1974  4  4  4 : 0 1 0 1 0 0 0 0 0 0 0 0 0 0 0 1 0 1 0 0 0 
1975  4  4  1 : 0 0 0 0 0 0 0 1 1 0 0 0 1 1 0 0 0 0 0 0 0 
1975  4  4  2 : 0 0 0 0 0 0 1 0 1 0 0 0 0 0 0 1 1 0 0 0 0 
1975  4  4  3 : 0 0 1 1 0 0 0 0 0 0 0 0 1 1 0 0 0 0 0 0 0 
1975  4  4  4 : 0 1 0 1 0 0 0 0 0 0 0 0 0 0 0 1 1 0 0 0 0 
1976  4  4  1 : 0 0 0 0 0 0 0 1 1 0 0 0 0 0 0 0 0 1 0 0 1 
1976  4  4  2 : 0 0 0 0 0 0 1 0 1 0 0 0 0 0 1 0 0 0 0 0 1 
1976  4  4  3 : 0 0 1 1 0 0 0 0 0 0 0 0 0 0 0 0 0 1 0 0 1 
1976  4  4  4 : 0 1 0 1 0 0 0 0 0 0 0 0 0 0 1 0 0 0 0 0 1 
1977  4  4  1 : 0 0 0 0 0 0 0 1 1 0 0 0 0 0 0 0 0 1 0 1 0 
1977  4  4  2 : 0 0 0 0 0 0 1 0 1 0 0 0 0 0 1 0 0 0 0 1 0 
1977  4  4  3 : 0 0 1 1 0 0 0 0 0 0 0 0 0 0 0 0 0 1 0 1 0 
1977  4  4  4 : 0 1 0 1 0 0 0 0 0 0 0 0 0 0 1 0 0 0 0 1 0 
1978  4  4  1 : 0 0 0 0 0 0 0 1 1 0 0 0 0 0 0 0 0 1 1 0 0 
1978  4  4  2 : 0 0 0 0 0 0 1 0 1 0 0 0 0 0 1 0 0 0 1 0 0 
1978  4  4  3 : 0 0 1 1 0 0 0 0 0 0 0 0 0 0 0 0 0 1 1 0 0 
1978  4  4  4 : 0 1 0 1 0 0 0 0 0 0 0 0 0 0 1 0 0 0 1 0 0 
1979  4  4  1 : 0 0 0 0 0 0 0 1 1 0 0 0 0 0 1 0 0 1 0 0 0 
1979  4  4  2 : 0 0 0 0 0 0 1 0 1 0 0 0 0 0 1 0 0 1 0 0 0 
1979  4  4  3 : 0 0 1 1 0 0 0 0 0 0 0 0 0 0 1 0 0 1 0 0 0 
1979  4  4  4 : 0 1 0 1 0 0 0 0 0 0 0 0 0 0 1 0 0 1 0 0 0 
1980  4  4  1 : 0 0 0 0 0 0 0 1 1 0 0 0 0 1 0 0 0 1 0 0 0 
1980  4  4  2 : 0 0 0 0 0 0 1 0 1 0 0 0 0 0 1 0 1 0 0 0 0 
1980  4  4  3 : 0 0 1 1 0 0 0 0 0 0 0 0 0 1 0 0 0 1 0 0 0 
1980  4  4  4 : 0 1 0 1 0 0 0 0 0 0 0 0 0 0 1 0 1 0 0 0 0 
1981  4  4  1 : 0 0 0 0 0 0 0 1 1 0 0 0 1 0 0 0 0 1 0 0 0 
1981  4  4  2 : 0 0 0 0 0 0 1 0 1 0 0 0 0 0 1 1 0 0 0 0 0 
1981  4  4  3 : 0 0 1 1 0 0 0 0 0 0 0 0 1 0 0 0 0 1 0 0 0 
1981  4  4  4 : 0 1 0 1 0 0 0 0 0 0 0 0 0 0 1 1 0 0 0 0 0 
1982  4  4  1 : 0 0 0 0 0 0 0 1 1 0 0 0 0 0 0 0 1 0 0 0 1 
1982  4  4  2 : 0 0 0 0 0 0 1 0 1 0 0 0 0 1 0 0 0 0 0 0 1 
1982  4  4  3 : 0 0 1 1 0 0 0 0 0 0 0 0 0 0 0 0 1 0 0 0 1 
1982  4  4  4 : 0 1 0 1 0 0 0 0 0 0 0 0 0 1 0 0 0 0 0 0 1 
1983  4  4  1 : 0 0 0 0 0 0 0 1 1 0 0 0 0 0 0 0 1 0 0 1 0 
1983  4  4  2 : 0 0 0 0 0 0 1 0 1 0 0 0 0 1 0 0 0 0 0 1 0 
1983  4  4  3 : 0 0 1 1 0 0 0 0 0 0 0 0 0 0 0 0 1 0 0 1 0 
1983  4  4  4 : 0 1 0 1 0 0 0 0 0 0 0 0 0 1 0 0 0 0 0 1 0 
1984  4  4  1 : 0 0 0 0 0 0 0 1 1 0 0 0 0 0 0 0 1 0 1 0 0 
1984  4  4  2 : 0 0 0 0 0 0 1 0 1 0 0 0 0 1 0 0 0 0 1 0 0 
1984  4  4  3 : 0 0 1 1 0 0 0 0 0 0 0 0 0 0 0 0 1 0 1 0 0 
1984  4  4  4 : 0 1 0 1 0 0 0 0 0 0 0 0 0 1 0 0 0 0 1 0 0 
1985  4  4  1 : 0 0 0 0 0 0 0 1 1 0 0 0 0 0 1 0 1 0 0 0 0 
1985  4  4  2 : 0 0 0 0 0 0 1 0 1 0 0 0 0 1 0 0 0 1 0 0 0 
1985  4  4  3 : 0 0 1 1 0 0 0 0 0 0 0 0 0 0 1 0 1 0 0 0 0 
1985  4  4  4 : 0 1 0 1 0 0 0 0 0 0 0 0 0 1 0 0 0 1 0 0 0 
1986  4  4  1 : 0 0 0 0 0 0 0 1 1 0 0 0 0 1 0 0 1 0 0 0 0 
1986  4  4  2 : 0 0 0 0 0 0 1 0 1 0 0 0 0 1 0 0 1 0 0 0 0 
1986  4  4  3 : 0 0 1 1 0 0 0 0 0 0 0 0 0 1 0 0 1 0 0 0 0 
1986  4  4  4 : 0 1 0 1 0 0 0 0 0 0 0 0 0 1 0 0 1 0 0 0 0 
1987  4  4  1 : 0 0 0 0 0 0 0 1 1 0 0 0 1 0 0 0 1 0 0 0 0 
1987  4  4  2 : 0 0 0 0 0 0 1 0 1 0 0 0 0 1 0 1 0 0 0 0 0 
1987  4  4  3 : 0 0 1 1 0 0 0 0 0 0 0 0 1 0 0 0 1 0 0 0 0 
1987  4  4  4 : 0 1 0 1 0 0 0 0 0 0 0 0 0 1 0 1 0 0 0 0 0 
1988  4  4  1 : 0 0 0 0 0 0 0 1 1 0 0 0 0 0 0 0 1 1 0 0 0 
1988  4  4  2 : 0 0 0 0 0 0 1 0 1 0 0 0 0 1 1 0 0 0 0 0 0 
1988  4  4  3 : 0 0 1 1 0 0 0 0 0 0 0 0 0 0 0 0 1 1 0 0 0 
1988  4  4  4 : 0 1 0 1 0 0 0 0 0 0 0 0 0 1 1 0 0 0 0 0 0 
1989  4  4  1 : 0 0 0 0 0 0 0 1 1 0 0 0 0 0 0 1 0 0 0 0 1 
1989  4  4  2 : 0 0 0 0 0 0 1 0 1 0 0 0 1 0 0 0 0 0 0 0 1 
1989  4  4  3 : 0 0 1 1 0 0 0 0 0 0 0 0 0 0 0 1 0 0 0 0 1 
1989  4  4  4 : 0 1 0 1 0 0 0 0 0 0 0 0 1 0 0 0 0 0 0 0 1 
1990  4  4  1 : 0 0 0 0 0 0 0 1 1 0 0 0 0 0 0 1 0 0 0 1 0 
1990  4  4  2 : 0 0 0 0 0 0 1 0 1 0 0 0 1 0 0 0 0 0 0 1 0 
1990  4  4  3 : 0 0 1 1 0 0 0 0 0 0 0 0 0 0 0 1 0 0 0 1 0 
1990  4  4  4 : 0 1 0 1 0 0 0 0 0 0 0 0 1 0 0 0 0 0 0 1 0 
1991  4  4  1 : 0 0 0 0 0 0 0 1 1 0 0 0 0 0 0 1 0 0 1 0 0 
1991  4  4  2 : 0 0 0 0 0 0 1 0 1 0 0 0 1 0 0 0 0 0 1 0 0 
1991  4  4  3 : 0 0 1 1 0 0 0 0 0 0 0 0 0 0 0 1 0 0 1 0 0 
1991  4  4  4 : 0 1 0 1 0 0 0 0 0 0 0 0 1 0 0 0 0 0 1 0 0 
1992  4  4  1 : 0 0 0 0 0 0 0 1 1 0 0 0 0 0 1 1 0 0 0 0 0 
1992  4  4  2 : 0 0 0 0 0 0 1 0 1 0 0 0 1 0 0 0 0 1 0 0 0 
1992  4  4  3 : 0 0 1 1 0 0 0 0 0 0 0 0 0 0 1 1 0 0 0 0 0 
1992  4  4  4 : 0 1 0 1 0 0 0 0 0 0 0 0 1 0 0 0 0 1 0 0 0 
1993  4  4  1 : 0 0 0 0 0 0 0 1 1 0 0 0 0 1 0 1 0 0 0 0 0 
1993  4  4  2 : 0 0 0 0 0 0 1 0 1 0 0 0 1 0 0 0 1 0 0 0 0 
1993  4  4  3 : 0 0 1 1 0 0 0 0 0 0 0 0 0 1 0 1 0 0 0 0 0 
1993  4  4  4 : 0 1 0 1 0 0 0 0 0 0 0 0 1 0 0 0 1 0 0 0 0 
1994  4  4  1 : 0 0 0 0 0 0 0 1 1 0 0 0 1 0 0 1 0 0 0 0 0 
1994  4  4  2 : 0 0 0 0 0 0 1 0 1 0 0 0 1 0 0 1 0 0 0 0 0 
1994  4  4  3 : 0 0 1 1 0 0 0 0 0 0 0 0 1 0 0 1 0 0 0 0 0 
1994  4  4  4 : 0 1 0 1 0 0 0 0 0 0 0 0 1 0 0 1 0 0 0 0 0 
1995  4  4  1 : 0 0 0 0 0 0 0 1 1 0 0 0 0 0 0 1 0 1 0 0 0 
1995  4  4  2 : 0 0 0 0 0 0 1 0 1 0 0 0 1 0 1 0 0 0 0 0 0 
1995  4  4  3 : 0 0 1 1 0 0 0 0 0 0 0 0 0 0 0 1 0 1 0 0 0 
1995  4  4  4 : 0 1 0 1 0 0 0 0 0 0 0 0 1 0 1 0 0 0 0 0 0 
1996  4  4  1 : 0 0 0 0 0 0 0 1 1 0 0 0 0 0 0 1 1 0 0 0 0 
1996  4  4  2 : 0 0 0 0 0 0 1 0 1 0 0 0 1 1 0 0 0 0 0 0 0 
1996  4  4  3 : 0 0 1 1 0 0 0 0 0 0 0 0 0 0 0 1 1 0 0 0 0 
1996  4  4  4 : 0 1 0 1 0 0 0 0 0 0 0 0 1 1 0 0 0 0 0 0 0 
1997  4  4  1 : 0 0 0 0 0 0 0 1 1 0 0 1 0 0 0 0 0 0 0 0 1 
1997  4  4  2 : 0 0 0 0 0 0 1 0 1 0 0 1 0 0 0 0 0 0 0 0 1 
1997  4  4  3 : 0 0 1 1 0 0 0 0 0 0 0 1 0 0 0 0 0 0 0 0 1 
1997  4  4  4 : 0 1 0 1 0 0 0 0 0 0 0 1 0 0 0 0 0 0 0 0 1 
1998  4  4  1 : 0 0 0 0 0 0 0 1 1 0 0 1 0 0 0 0 0 0 0 1 0 
1998  4  4  2 : 0 0 0 0 0 0 1 0 1 0 0 1 0 0 0 0 0 0 0 1 0 
1998  4  4  3 : 0 0 1 1 0 0 0 0 0 0 0 1 0 0 0 0 0 0 0 1 0 
1998  4  4  4 : 0 1 0 1 0 0 0 0 0 0 0 1 0 0 0 0 0 0 0 1 0 
1999  4  4  1 : 0 0 0 0 0 0 0 1 1 0 0 1 0 0 0 0 0 0 1 0 0 
1999  4  4  2 : 0 0 0 0 0 0 1 0 1 0 0 1 0 0 0 0 0 0 1 0 0 
1999  4  4  3 : 0 0 1 1 0 0 0 0 0 0 0 1 0 0 0 0 0 0 1 0 0 
1999  4  4  4 : 0 1 0 1 0 0 0 0 0 0 0 1 0 0 0 0 0 0 1 0 0 
2000  4  4  1 : 0 0 0 0 0 0 0 1 1 0 0 1 0 0 1 0 0 0 0 0 0 
2000  4  4  2 : 0 0 0 0 0 0 1 0 1 0 0 1 0 0 0 0 0 1 0 0 0 
2000  4  4  3 : 0 0 1 1 0 0 0 0 0 0 0 1 0 0 1 0 0 0 0 0 0 
2000  4  4  4 : 0 1 0 1 0 0 0 0 0 0 0 1 0 0 0 0 0 1 0 0 0 
2001  4  4  1 : 0 0 0 0 0 0 0 1 1 0 0 1 0 1 0 0 0 0 0 0 0 
2001  4  4  2 : 0 0 0 0 0 0 1 0 1 0 0 1 0 0 0 0 1 0 0 0 0 
2001  4  4  3 : 0 0 1 1 0 0 0 0 0 0 0 1 0 1 0 0 0 0 0 0 0 
2001  4  4  4 : 0 1 0 1 0 0 0 0 0 0 0 1 0 0 0 0 1 0 0 0 0 
2002  4  4  1 : 0 0 0 0 0 0 0 1 1 0 0 1 1 0 0 0 0 0 0 0 0 
2002  4  4  2 : 0 0 0 0 0 0 1 0 1 0 0 1 0 0 0 1 0 0 0 0 0 
2002  4  4  3 : 0 0 1 1 0 0 0 0 0 0 0 1 1 0 0 0 0 0 0 0 0 
2002  4  4  4 : 0 1 0 1 0 0 0 0 0 0 0 1 0 0 0 1 0 0 0 0 0 
2003  4  4  1 : 0 0 0 0 0 0 0 1 1 0 0 1 0 0 0 0 0 1 0 0 0 
2003  4  4  2 : 0 0 0 0 0 0 1 0 1 0 0 1 0 0 1 0 0 0 0 0 0 
2003  4  4  3 : 0 0 1 1 0 0 0 0 0 0 0 1 0 0 0 0 0 1 0 0 0 
2003  4  4  4 : 0 1 0 1 0 0 0 0 0 0 0 1 0 0 1 0 0 0 0 0 0 
2004  4  4  1 : 0 0 0 0 0 0 0 1 1 0 0 1 0 0 0 0 1 0 0 0 0 
2004  4  4  2 : 0 0 0 0 0 0 1 0 1 0 0 1 0 1 0 0 0 0 0 0 0 
2004  4  4  3 : 0 0 1 1 0 0 0 0 0 0 0 1 0 0 0 0 1 0 0 0 0 
2004  4  4  4 : 0 1 0 1 0 0 0 0 0 0 0 1 0 1 0 0 0 0 0 0 0 
2005  4  4  1 : 0 0 0 0 0 0 0 1 1 0 0 1 0 0 0 1 0 0 0 0 0 
2005  4  4  2 : 0 0 0 0 0 0 1 0 1 0 0 1 1 0 0 0 0 0 0 0 0 
2005  4  4  3 : 0 0 1 1 0 0 0 0 0 0 0 1 0 0 0 1 0 0 0 0 0 
2005  4  4  4 : 0 1 0 1 0 0 0 0 0 0 0 1 1 0 0 0 0 0 0 0 0 
2006  4  4  1 : 0 0 0 0 0 1 0 1 1 0 0 0 0 0 0 0 0 0 0 0 1 
2006  4  4  2 : 0 0 0 0 0 1 1 0 1 0 0 0 0 0 0 0 0 0 0 0 1 
2006  4  4  3 : 0 0 1 1 0 0 0 0 0 0 1 0 0 0 0 0 0 0 0 0 1 
2006  4  4  4 : 0 1 0 1 0 0 0 0 0 0 1 0 0 0 0 0 0 0 0 0 1 
2007  4  4  1 : 0 0 0 0 0 1 0 1 1 0 0 0 0 0 0 0 0 0 0 1 0 
2007  4  4  2 : 0 0 0 0 0 1 1 0 1 0 0 0 0 0 0 0 0 0 0 1 0 
2007  4  4  3 : 0 0 1 1 0 0 0 0 0 0 1 0 0 0 0 0 0 0 0 1 0 
2007  4  4  4 : 0 1 0 1 0 0 0 0 0 0 1 0 0 0 0 0 0 0 0 1 0 
2008  4  4  1 : 0 0 0 0 0 1 0 1 1 0 0 0 0 0 0 0 0 0 1 0 0 
2008  4  4  2 : 0 0 0 0 0 1 1 0 1 0 0 0 0 0 0 0 0 0 1 0 0 
2008  4  4  3 : 0 0 1 1 0 0 0 0 0 0 1 0 0 0 0 0 0 0 1 0 0 
2008  4  4  4 : 0 1 0 1 0 0 0 0 0 0 1 0 0 0 0 0 0 0 1 0 0 
2009  4  4  1 : 0 0 0 0 0 1 0 1 1 0 0 0 0 0 1 0 0 0 0 0 0 
2009  4  4  2 : 0 0 0 0 0 1 1 0 1 0 0 0 0 0 0 0 0 1 0 0 0 
2009  4  4  3 : 0 0 1 1 0 0 0 0 0 0 1 0 0 0 1 0 0 0 0 0 0 
2009  4  4  4 : 0 1 0 1 0 0 0 0 0 0 1 0 0 0 0 0 0 1 0 0 0 
2010  4  4  1 : 0 0 0 0 0 1 0 1 1 0 0 0 0 1 0 0 0 0 0 0 0 
2010  4  4  2 : 0 0 0 0 0 1 1 0 1 0 0 0 0 0 0 0 1 0 0 0 0 
2010  4  4  3 : 0 0 1 1 0 0 0 0 0 0 1 0 0 1 0 0 0 0 0 0 0 
2010  4  4  4 : 0 1 0 1 0 0 0 0 0 0 1 0 0 0 0 0 1 0 0 0 0 
2011  4  4  1 : 0 0 0 0 0 1 0 1 1 0 0 0 1 0 0 0 0 0 0 0 0 
2011  4  4  2 : 0 0 0 0 0 1 1 0 1 0 0 0 0 0 0 1 0 0 0 0 0 
2011  4  4  3 : 0 0 1 1 0 0 0 0 0 0 1 0 1 0 0 0 0 0 0 0 0 
2011  4  4  4 : 0 1 0 1 0 0 0 0 0 0 1 0 0 0 0 1 0 0 0 0 0 
2012  4  4  1 : 0 0 0 0 0 1 0 1 1 0 0 0 0 0 0 0 0 1 0 0 0 
2012  4  4  2 : 0 0 0 0 0 1 1 0 1 0 0 0 0 0 1 0 0 0 0 0 0 
2012  4  4  3 : 0 0 1 1 0 0 0 0 0 0 1 0 0 0 0 0 0 1 0 0 0 
2012  4  4  4 : 0 1 0 1 0 0 0 0 0 0 1 0 0 0 1 0 0 0 0 0 0 
2013  4  4  1 : 0 0 0 0 0 1 0 1 1 0 0 0 0 0 0 0 1 0 0 0 0 
2013  4  4  2 : 0 0 0 0 0 1 1 0 1 0 0 0 0 1 0 0 0 0 0 0 0 
2013  4  4  3 : 0 0 1 1 0 0 0 0 0 0 1 0 0 0 0 0 1 0 0 0 0 
2013  4  4  4 : 0 1 0 1 0 0 0 0 0 0 1 0 0 1 0 0 0 0 0 0 0 
2014  4  4  1 : 0 0 0 0 0 1 0 1 1 0 0 0 0 0 0 1 0 0 0 0 0 
2014  4  4  2 : 0 0 0 0 0 1 1 0 1 0 0 0 1 0 0 0 0 0 0 0 0 
2014  4  4  3 : 0 0 1 1 0 0 0 0 0 0 1 0 0 0 0 1 0 0 0 0 0 
2014  4  4  4 : 0 1 0 1 0 0 0 0 0 0 1 0 1 0 0 0 0 0 0 0 0 
2015  4  4  1 : 0 0 0 0 0 1 0 1 1 0 0 1 0 0 0 0 0 0 0 0 0 
2015  4  4  2 : 0 0 0 0 0 1 1 0 1 0 0 1 0 0 0 0 0 0 0 0 0 
2015  4  4  3 : 0 0 1 1 0 0 0 0 0 0 1 1 0 0 0 0 0 0 0 0 0 
2015  4  4  4 : 0 1 0 1 0 0 0 0 0 0 1 1 0 0 0 0 0 0 0 0 0 
2016  4  4  1 : 0 0 0 0 1 0 0 1 1 0 0 0 0 0 0 0 0 0 0 0 1 
2016  4  4  2 : 0 0 0 0 1 0 1 0 1 0 0 0 0 0 0 0 0 0 0 0 1 
2016  4  4  3 : 0 0 1 1 0 0 0 0 0 1 0 0 0 0 0 0 0 0 0 0 1 
2016  4  4  4 : 0 1 0 1 0 0 0 0 0 1 0 0 0 0 0 0 0 0 0 0 1 
2017  4  4  1 : 0 0 0 0 1 0 0 1 1 0 0 0 0 0 0 0 0 0 0 1 0 
2017  4  4  2 : 0 0 0 0 1 0 1 0 1 0 0 0 0 0 0 0 0 0 0 1 0 
2017  4  4  3 : 0 0 1 1 0 0 0 0 0 1 0 0 0 0 0 0 0 0 0 1 0 
2017  4  4  4 : 0 1 0 1 0 0 0 0 0 1 0 0 0 0 0 0 0 0 0 1 0 
2018  4  4  1 : 0 0 0 0 1 0 0 1 1 0 0 0 0 0 0 0 0 0 1 0 0 
2018  4  4  2 : 0 0 0 0 1 0 1 0 1 0 0 0 0 0 0 0 0 0 1 0 0 
2018  4  4  3 : 0 0 1 1 0 0 0 0 0 1 0 0 0 0 0 0 0 0 1 0 0 
2018  4  4  4 : 0 1 0 1 0 0 0 0 0 1 0 0 0 0 0 0 0 0 1 0 0 
2019  4  4  1 : 0 0 0 0 1 0 0 1 1 0 0 0 0 0 1 0 0 0 0 0 0 
2019  4  4  2 : 0 0 0 0 1 0 1 0 1 0 0 0 0 0 0 0 0 1 0 0 0 
2019  4  4  3 : 0 0 1 1 0 0 0 0 0 1 0 0 0 0 1 0 0 0 0 0 0 
2019  4  4  4 : 0 1 0 1 0 0 0 0 0 1 0 0 0 0 0 0 0 1 0 0 0 
2020  4  4  1 : 0 0 0 0 1 0 0 1 1 0 0 0 0 1 0 0 0 0 0 0 0 
2020  4  4  2 : 0 0 0 0 1 0 1 0 1 0 0 0 0 0 0 0 1 0 0 0 0 
2020  4  4  3 : 0 0 1 1 0 0 0 0 0 1 0 0 0 1 0 0 0 0 0 0 0 
2020  4  4  4 : 0 1 0 1 0 0 0 0 0 1 0 0 0 0 0 0 1 0 0 0 0 
2021  4  4  1 : 0 0 0 0 1 0 0 1 1 0 0 0 1 0 0 0 0 0 0 0 0 
2021  4  4  2 : 0 0 0 0 1 0 1 0 1 0 0 0 0 0 0 1 0 0 0 0 0 
2021  4  4  3 : 0 0 1 1 0 0 0 0 0 1 0 0 1 0 0 0 0 0 0 0 0 
2021  4  4  4 : 0 1 0 1 0 0 0 0 0 1 0 0 0 0 0 1 0 0 0 0 0 
2022  4  4  1 : 0 0 0 0 1 0 0 1 1 0 0 0 0 0 0 0 0 1 0 0 0 
2022  4  4  2 : 0 0 0 0 1 0 1 0 1 0 0 0 0 0 1 0 0 0 0 0 0 
2022  4  4  3 : 0 0 1 1 0 0 0 0 0 1 0 0 0 0 0 0 0 1 0 0 0 
2022  4  4  4 : 0 1 0 1 0 0 0 0 0 1 0 0 0 0 1 0 0 0 0 0 0 
2023  4  4  1 : 0 0 0 0 1 0 0 1 1 0 0 0 0 0 0 0 1 0 0 0 0 
2023  4  4  2 : 0 0 0 0 1 0 1 0 1 0 0 0 0 1 0 0 0 0 0 0 0 
2023  4  4  3 : 0 0 1 1 0 0 0 0 0 1 0 0 0 0 0 0 1 0 0 0 0 
2023  4  4  4 : 0 1 0 1 0 0 0 0 0 1 0 0 0 1 0 0 0 0 0 0 0 
2024  4  4  1 : 0 0 0 0 1 0 0 1 1 0 0 0 0 0 0 1 0 0 0 0 0 
2024  4  4  2 : 0 0 0 0 1 0 1 0 1 0 0 0 1 0 0 0 0 0 0 0 0 
2024  4  4  3 : 0 0 1 1 0 0 0 0 0 1 0 0 0 0 0 1 0 0 0 0 0 
2024  4  4  4 : 0 1 0 1 0 0 0 0 0 1 0 0 1 0 0 0 0 0 0 0 0 
2025  4  4  1 : 0 0 0 0 1 0 0 1 1 0 0 1 0 0 0 0 0 0 0 0 0 
2025  4  4  2 : 0 0 0 0 1 0 1 0 1 0 0 1 0 0 0 0 0 0 0 0 0 
2025  4  4  3 : 0 0 1 1 0 0 0 0 0 1 0 1 0 0 0 0 0 0 0 0 0 
2025  4  4  4 : 0 1 0 1 0 0 0 0 0 1 0 1 0 0 0 0 0 0 0 0 0 
2026  4  4  1 : 0 0 0 0 1 1 0 1 1 0 0 0 0 0 0 0 0 0 0 0 0 
2026  4  4  2 : 0 0 0 0 1 1 1 0 1 0 0 0 0 0 0 0 0 0 0 0 0 
2026  4  4  3 : 0 0 1 1 0 0 0 0 0 1 1 0 0 0 0 0 0 0 0 0 0 
2026  4  4  4 : 0 1 0 1 0 0 0 0 0 1 1 0 0 0 0 0 0 0 0 0 0 
2027  4  4  1 : 0 0 0 1 0 0 0 1 1 0 0 0 0 0 0 0 0 0 0 0 1 
2027  4  4  2 : 0 0 0 1 0 0 1 0 1 0 0 0 0 0 0 0 0 0 0 0 1 
2027  4  4  3 : 0 0 1 1 0 0 0 0 1 0 0 0 0 0 0 0 0 0 0 0 1 
2027  4  4  4 : 0 1 0 1 0 0 0 0 1 0 0 0 0 0 0 0 0 0 0 0 1 
2028  4  4  1 : 0 0 0 1 0 0 0 1 1 0 0 0 0 0 0 0 0 0 0 1 0 
2028  4  4  2 : 0 0 0 1 0 0 1 0 1 0 0 0 0 0 0 0 0 0 0 1 0 
2028  4  4  3 : 0 0 1 1 0 0 0 0 1 0 0 0 0 0 0 0 0 0 0 1 0 
2028  4  4  4 : 0 1 0 1 0 0 0 0 1 0 0 0 0 0 0 0 0 0 0 1 0 
2029  4  4  1 : 0 0 0 1 0 0 0 1 1 0 0 0 0 0 0 0 0 0 1 0 0 
2029  4  4  2 : 0 0 0 1 0 0 1 0 1 0 0 0 0 0 0 0 0 0 1 0 0 
2029  4  4  3 : 0 0 1 1 0 0 0 0 1 0 0 0 0 0 0 0 0 0 1 0 0 
2029  4  4  4 : 0 1 0 1 0 0 0 0 1 0 0 0 0 0 0 0 0 0 1 0 0 
2030  4  4  1 : 0 0 0 1 0 0 0 1 1 0 0 0 0 0 1 0 0 0 0 0 0 
2030  4  4  2 : 0 0 0 1 0 0 1 0 1 0 0 0 0 0 0 0 0 1 0 0 0 
2030  4  4  3 : 0 0 1 1 0 0 0 0 1 0 0 0 0 0 1 0 0 0 0 0 0 
2030  4  4  4 : 0 1 0 1 0 0 0 0 1 0 0 0 0 0 0 0 0 1 0 0 0 
2031  4  4  1 : 0 0 0 1 0 0 0 1 1 0 0 0 0 1 0 0 0 0 0 0 0 
2031  4  4  2 : 0 0 0 1 0 0 1 0 1 0 0 0 0 0 0 0 1 0 0 0 0 
2031  4  4  3 : 0 0 1 1 0 0 0 0 1 0 0 0 0 1 0 0 0 0 0 0 0 
2031  4  4  4 : 0 1 0 1 0 0 0 0 1 0 0 0 0 0 0 0 1 0 0 0 0 
2032  4  4  1 : 0 0 0 1 0 0 0 1 1 0 0 0 1 0 0 0 0 0 0 0 0 
2032  4  4  2 : 0 0 0 1 0 0 1 0 1 0 0 0 0 0 0 1 0 0 0 0 0 
2032  4  4  3 : 0 0 1 1 0 0 0 0 1 0 0 0 1 0 0 0 0 0 0 0 0 
2032  4  4  4 : 0 1 0 1 0 0 0 0 1 0 0 0 0 0 0 1 0 0 0 0 0 
2033  4  4  1 : 0 0 0 1 0 0 0 1 1 0 0 0 0 0 0 0 0 1 0 0 0 
2033  4  4  2 : 0 0 0 1 0 0 1 0 1 0 0 0 0 0 1 0 0 0 0 0 0 
2033  4  4  3 : 0 0 1 1 0 0 0 0 1 0 0 0 0 0 0 0 0 1 0 0 0 
2033  4  4  4 : 0 1 0 1 0 0 0 0 1 0 0 0 0 0 1 0 0 0 0 0 0 
2034  4  4  1 : 0 0 0 1 0 0 0 1 1 0 0 0 0 0 0 0 1 0 0 0 0 
2034  4  4  2 : 0 0 0 1 0 0 1 0 1 0 0 0 0 1 0 0 0 0 0 0 0 
2034  4  4  3 : 0 0 1 1 0 0 0 0 1 0 0 0 0 0 0 0 1 0 0 0 0 
2034  4  4  4 : 0 1 0 1 0 0 0 0 1 0 0 0 0 1 0 0 0 0 0 0 0 
2035  4  4  1 : 0 0 0 1 0 0 0 1 1 0 0 0 0 0 0 1 0 0 0 0 0 
2035  4  4  2 : 0 0 0 1 0 0 1 0 1 0 0 0 1 0 0 0 0 0 0 0 0 
2035  4  4  3 : 0 0 1 1 0 0 0 0 1 0 0 0 0 0 0 1 0 0 0 0 0 
2035  4  4  4 : 0 1 0 1 0 0 0 0 1 0 0 0 1 0 0 0 0 0 0 0 0 
2036  4  4  1 : 0 0 0 1 0 0 0 1 1 0 0 1 0 0 0 0 0 0 0 0 0 
2036  4  4  2 : 0 0 0 1 0 0 1 0 1 0 0 1 0 0 0 0 0 0 0 0 0 
2036  4  4  3 : 0 0 1 1 0 0 0 0 1 0 0 1 0 0 0 0 0 0 0 0 0 
2036  4  4  4 : 0 1 0 1 0 0 0 0 1 0 0 1 0 0 0 0 0 0 0 0 0 
2037  4  4  1 : 0 0 0 1 0 1 0 1 1 0 0 0 0 0 0 0 0 0 0 0 0 
2037  4  4  2 : 0 0 0 1 0 1 1 0 1 0 0 0 0 0 0 0 0 0 0 0 0 
2037  4  4  3 : 0 0 1 1 0 0 0 0 1 0 1 0 0 0 0 0 0 0 0 0 0 
2037  4  4  4 : 0 1 0 1 0 0 0 0 1 0 1 0 0 0 0 0 0 0 0 0 0 
2038  4  4  1 : 0 0 0 1 1 0 0 1 1 0 0 0 0 0 0 0 0 0 0 0 0 
2038  4  4  2 : 0 0 0 1 1 0 1 0 1 0 0 0 0 0 0 0 0 0 0 0 0 
2038  4  4  3 : 0 0 1 1 0 0 0 0 1 1 0 0 0 0 0 0 0 0 0 0 0 
2038  4  4  4 : 0 1 0 1 0 0 0 0 1 1 0 0 0 0 0 0 0 0 0 0 0 
2039  4  4  1 : 0 0 1 0 0 0 1 0 1 0 0 0 0 0 0 0 0 0 0 0 1 
2039  4  4  2 : 0 0 1 1 0 0 1 0 0 0 0 0 0 0 0 0 0 0 0 0 1 
2039  4  4  3 : 0 1 0 0 0 0 0 1 1 0 0 0 0 0 0 0 0 0 0 0 1 
2039  4  4  4 : 0 1 0 1 0 0 0 1 0 0 0 0 0 0 0 0 0 0 0 0 1 
2040  4  4  1 : 0 0 1 0 0 0 1 0 1 0 0 0 0 0 0 0 0 0 0 1 0 
2040  4  4  2 : 0 0 1 1 0 0 1 0 0 0 0 0 0 0 0 0 0 0 0 1 0 
2040  4  4  3 : 0 1 0 0 0 0 0 1 1 0 0 0 0 0 0 0 0 0 0 1 0 
2040  4  4  4 : 0 1 0 1 0 0 0 1 0 0 0 0 0 0 0 0 0 0 0 1 0 
2041  4  4  1 : 0 0 1 0 0 0 1 0 1 0 0 0 0 0 0 0 0 0 1 0 0 
2041  4  4  2 : 0 0 1 1 0 0 1 0 0 0 0 0 0 0 0 0 0 0 1 0 0 
2041  4  4  3 : 0 1 0 0 0 0 0 1 1 0 0 0 0 0 0 0 0 0 1 0 0 
2041  4  4  4 : 0 1 0 1 0 0 0 1 0 0 0 0 0 0 0 0 0 0 1 0 0 
2042  4  4  1 : 0 0 1 0 0 0 1 0 1 0 0 0 0 0 0 0 0 1 0 0 0 
2042  4  4  2 : 0 0 1 1 0 0 1 0 0 0 0 0 0 0 1 0 0 0 0 0 0 
2042  4  4  3 : 0 1 0 0 0 0 0 1 1 0 0 0 0 0 1 0 0 0 0 0 0 
2042  4  4  4 : 0 1 0 1 0 0 0 1 0 0 0 0 0 0 0 0 0 1 0 0 0 
2043  4  4  1 : 0 0 1 0 0 0 1 0 1 0 0 0 0 0 0 0 1 0 0 0 0 
2043  4  4  2 : 0 0 1 1 0 0 1 0 0 0 0 0 0 1 0 0 0 0 0 0 0 
2043  4  4  3 : 0 1 0 0 0 0 0 1 1 0 0 0 0 1 0 0 0 0 0 0 0 
2043  4  4  4 : 0 1 0 1 0 0 0 1 0 0 0 0 0 0 0 0 1 0 0 0 0 
2044  4  4  1 : 0 0 1 0 0 0 1 0 1 0 0 0 0 0 0 1 0 0 0 0 0 
2044  4  4  2 : 0 0 1 1 0 0 1 0 0 0 0 0 1 0 0 0 0 0 0 0 0 
2044  4  4  3 : 0 1 0 0 0 0 0 1 1 0 0 0 1 0 0 0 0 0 0 0 0 
2044  4  4  4 : 0 1 0 1 0 0 0 1 0 0 0 0 0 0 0 1 0 0 0 0 0 
2045  4  4  1 : 0 0 1 0 0 0 1 0 1 0 0 0 0 0 1 0 0 0 0 0 0 
2045  4  4  2 : 0 0 1 1 0 0 1 0 0 0 0 0 0 0 0 0 0 1 0 0 0 
2045  4  4  3 : 0 1 0 0 0 0 0 1 1 0 0 0 0 0 0 0 0 1 0 0 0 
2045  4  4  4 : 0 1 0 1 0 0 0 1 0 0 0 0 0 0 1 0 0 0 0 0 0 
2046  4  4  1 : 0 0 1 0 0 0 1 0 1 0 0 0 0 1 0 0 0 0 0 0 0 
2046  4  4  2 : 0 0 1 1 0 0 1 0 0 0 0 0 0 0 0 0 1 0 0 0 0 
2046  4  4  3 : 0 1 0 0 0 0 0 1 1 0 0 0 0 0 0 0 1 0 0 0 0 
2046  4  4  4 : 0 1 0 1 0 0 0 1 0 0 0 0 0 1 0 0 0 0 0 0 0 
2047  4  4  1 : 0 0 1 0 0 0 1 0 1 0 0 0 1 0 0 0 0 0 0 0 0 
2047  4  4  2 : 0 0 1 1 0 0 1 0 0 0 0 0 0 0 0 1 0 0 0 0 0 
2047  4  4  3 : 0 1 0 0 0 0 0 1 1 0 0 0 0 0 0 1 0 0 0 0 0 
2047  4  4  4 : 0 1 0 1 0 0 0 1 0 0 0 0 1 0 0 0 0 0 0 0 0 
2048  4  4  1 : 0 0 1 0 0 0 1 0 1 0 0 1 0 0 0 0 0 0 0 0 0 
2048  4  4  2 : 0 0 1 1 0 0 1 0 0 0 0 1 0 0 0 0 0 0 0 0 0 
2048  4  4  3 : 0 1 0 0 0 0 0 1 1 0 0 1 0 0 0 0 0 0 0 0 0 
2048  4  4  4 : 0 1 0 1 0 0 0 1 0 0 0 1 0 0 0 0 0 0 0 0 0 
2049  4  4  1 : 0 0 1 0 0 1 1 0 1 0 0 0 0 0 0 0 0 0 0 0 0 
2049  4  4  2 : 0 0 1 1 0 0 1 0 0 0 1 0 0 0 0 0 0 0 0 0 0 
2049  4  4  3 : 0 1 0 0 0 1 0 1 1 0 0 0 0 0 0 0 0 0 0 0 0 
2049  4  4  4 : 0 1 0 1 0 0 0 1 0 0 1 0 0 0 0 0 0 0 0 0 0 
2050  4  4  1 : 0 0 1 0 1 0 1 0 1 0 0 0 0 0 0 0 0 0 0 0 0 
2050  4  4  2 : 0 0 1 1 0 0 1 0 0 1 0 0 0 0 0 0 0 0 0 0 0 
2050  4  4  3 : 0 1 0 0 1 0 0 1 1 0 0 0 0 0 0 0 0 0 0 0 0 
2050  4  4  4 : 0 1 0 1 0 0 0 1 0 1 0 0 0 0 0 0 0 0 0 0 0 
2051  4  2  1 : 0 0 1 1 0 0 1 0 1 0 0 0 0 0 0 0 0 0 0 0 0 
2051  4  2  2 : 0 1 0 1 0 0 0 1 1 0 0 0 0 0 0 0 0 0 0 0 0 
2052  4  4  1 : 0 0 1 0 0 0 0 1 1 0 0 0 0 0 0 0 0 0 0 0 1 
2052  4  4  2 : 0 0 1 1 0 0 0 1 0 0 0 0 0 0 0 0 0 0 0 0 1 
2052  4  4  3 : 0 1 0 0 0 0 1 0 1 0 0 0 0 0 0 0 0 0 0 0 1 
2052  4  4  4 : 0 1 0 1 0 0 1 0 0 0 0 0 0 0 0 0 0 0 0 0 1 
2053  4  4  1 : 0 0 1 0 0 0 0 1 1 0 0 0 0 0 0 0 0 0 0 1 0 
2053  4  4  2 : 0 0 1 1 0 0 0 1 0 0 0 0 0 0 0 0 0 0 0 1 0 
2053  4  4  3 : 0 1 0 0 0 0 1 0 1 0 0 0 0 0 0 0 0 0 0 1 0 
2053  4  4  4 : 0 1 0 1 0 0 1 0 0 0 0 0 0 0 0 0 0 0 0 1 0 
2054  4  4  1 : 0 0 1 0 0 0 0 1 1 0 0 0 0 0 0 0 0 0 1 0 0 
2054  4  4  2 : 0 0 1 1 0 0 0 1 0 0 0 0 0 0 0 0 0 0 1 0 0 
2054  4  4  3 : 0 1 0 0 0 0 1 0 1 0 0 0 0 0 0 0 0 0 1 0 0 
2054  4  4  4 : 0 1 0 1 0 0 1 0 0 0 0 0 0 0 0 0 0 0 1 0 0 
2055  4  4  1 : 0 0 1 0 0 0 0 1 1 0 0 0 0 0 1 0 0 0 0 0 0 
2055  4  4  2 : 0 0 1 1 0 0 0 1 0 0 0 0 0 0 1 0 0 0 0 0 0 
2055  4  4  3 : 0 1 0 0 0 0 1 0 1 0 0 0 0 0 0 0 0 1 0 0 0 
2055  4  4  4 : 0 1 0 1 0 0 1 0 0 0 0 0 0 0 0 0 0 1 0 0 0 
2056  4  4  1 : 0 0 1 0 0 0 0 1 1 0 0 0 0 1 0 0 0 0 0 0 0 
2056  4  4  2 : 0 0 1 1 0 0 0 1 0 0 0 0 0 1 0 0 0 0 0 0 0 
2056  4  4  3 : 0 1 0 0 0 0 1 0 1 0 0 0 0 0 0 0 1 0 0 0 0 
2056  4  4  4 : 0 1 0 1 0 0 1 0 0 0 0 0 0 0 0 0 1 0 0 0 0 
2057  4  4  1 : 0 0 1 0 0 0 0 1 1 0 0 0 1 0 0 0 0 0 0 0 0 
2057  4  4  2 : 0 0 1 1 0 0 0 1 0 0 0 0 1 0 0 0 0 0 0 0 0 
2057  4  4  3 : 0 1 0 0 0 0 1 0 1 0 0 0 0 0 0 1 0 0 0 0 0 
2057  4  4  4 : 0 1 0 1 0 0 1 0 0 0 0 0 0 0 0 1 0 0 0 0 0 
2058  4  4  1 : 0 0 1 0 0 0 0 1 1 0 0 0 0 0 0 0 0 1 0 0 0 
2058  4  4  2 : 0 0 1 1 0 0 0 1 0 0 0 0 0 0 0 0 0 1 0 0 0 
2058  4  4  3 : 0 1 0 0 0 0 1 0 1 0 0 0 0 0 1 0 0 0 0 0 0 
2058  4  4  4 : 0 1 0 1 0 0 1 0 0 0 0 0 0 0 1 0 0 0 0 0 0 
2059  4  4  1 : 0 0 1 0 0 0 0 1 1 0 0 0 0 0 0 0 1 0 0 0 0 
2059  4  4  2 : 0 0 1 1 0 0 0 1 0 0 0 0 0 0 0 0 1 0 0 0 0 
2059  4  4  3 : 0 1 0 0 0 0 1 0 1 0 0 0 0 1 0 0 0 0 0 0 0 
2059  4  4  4 : 0 1 0 1 0 0 1 0 0 0 0 0 0 1 0 0 0 0 0 0 0 
2060  4  4  1 : 0 0 1 0 0 0 0 1 1 0 0 0 0 0 0 1 0 0 0 0 0 
2060  4  4  2 : 0 0 1 1 0 0 0 1 0 0 0 0 0 0 0 1 0 0 0 0 0 
2060  4  4  3 : 0 1 0 0 0 0 1 0 1 0 0 0 1 0 0 0 0 0 0 0 0 
2060  4  4  4 : 0 1 0 1 0 0 1 0 0 0 0 0 1 0 0 0 0 0 0 0 0 
2061  4  4  1 : 0 0 1 0 0 0 0 1 1 0 0 1 0 0 0 0 0 0 0 0 0 
2061  4  4  2 : 0 0 1 1 0 0 0 1 0 0 0 1 0 0 0 0 0 0 0 0 0 
2061  4  4  3 : 0 1 0 0 0 0 1 0 1 0 0 1 0 0 0 0 0 0 0 0 0 
2061  4  4  4 : 0 1 0 1 0 0 1 0 0 0 0 1 0 0 0 0 0 0 0 0 0 
2062  4  4  1 : 0 0 1 0 0 1 0 1 1 0 0 0 0 0 0 0 0 0 0 0 0 
2062  4  4  2 : 0 0 1 1 0 0 0 1 0 0 1 0 0 0 0 0 0 0 0 0 0 
2062  4  4  3 : 0 1 0 0 0 1 1 0 1 0 0 0 0 0 0 0 0 0 0 0 0 
2062  4  4  4 : 0 1 0 1 0 0 1 0 0 0 1 0 0 0 0 0 0 0 0 0 0 
2063  4  4  1 : 0 0 1 0 1 0 0 1 1 0 0 0 0 0 0 0 0 0 0 0 0 
2063  4  4  2 : 0 0 1 1 0 0 0 1 0 1 0 0 0 0 0 0 0 0 0 0 0 
2063  4  4  3 : 0 1 0 0 1 0 1 0 1 0 0 0 0 0 0 0 0 0 0 0 0 
2063  4  4  4 : 0 1 0 1 0 0 1 0 0 1 0 0 0 0 0 0 0 0 0 0 0 
2064  4  2  1 : 0 0 1 1 0 0 0 1 1 0 0 0 0 0 0 0 0 0 0 0 0 
2064  4  2  2 : 0 1 0 1 0 0 1 0 1 0 0 0 0 0 0 0 0 0 0 0 0 
2065  4  4  1 : 0 0 0 0 0 0 0 1 1 0 1 0 0 0 0 0 0 0 0 0 1 
2065  4  4  2 : 0 0 0 0 0 0 1 0 1 0 1 0 0 0 0 0 0 0 0 0 1 
2065  4  4  3 : 0 0 1 1 0 1 0 0 0 0 0 0 0 0 0 0 0 0 0 0 1 
2065  4  4  4 : 0 1 0 1 0 1 0 0 0 0 0 0 0 0 0 0 0 0 0 0 1 
2066  4  4  1 : 0 0 0 0 0 0 0 1 1 0 1 0 0 0 0 0 0 0 0 1 0 
2066  4  4  2 : 0 0 0 0 0 0 1 0 1 0 1 0 0 0 0 0 0 0 0 1 0 
2066  4  4  3 : 0 0 1 1 0 1 0 0 0 0 0 0 0 0 0 0 0 0 0 1 0 
2066  4  4  4 : 0 1 0 1 0 1 0 0 0 0 0 0 0 0 0 0 0 0 0 1 0 
2067  4  4  1 : 0 0 0 0 0 0 0 1 1 0 1 0 0 0 0 0 0 0 1 0 0 
2067  4  4  2 : 0 0 0 0 0 0 1 0 1 0 1 0 0 0 0 0 0 0 1 0 0 
2067  4  4  3 : 0 0 1 1 0 1 0 0 0 0 0 0 0 0 0 0 0 0 1 0 0 
2067  4  4  4 : 0 1 0 1 0 1 0 0 0 0 0 0 0 0 0 0 0 0 1 0 0 
2068  4  4  1 : 0 0 0 0 0 0 0 1 1 0 1 0 0 0 1 0 0 0 0 0 0 
2068  4  4  2 : 0 0 0 0 0 0 1 0 1 0 1 0 0 0 0 0 0 1 0 0 0 
2068  4  4  3 : 0 0 1 1 0 1 0 0 0 0 0 0 0 0 1 0 0 0 0 0 0 
2068  4  4  4 : 0 1 0 1 0 1 0 0 0 0 0 0 0 0 0 0 0 1 0 0 0 
2069  4  4  1 : 0 0 0 0 0 0 0 1 1 0 1 0 0 1 0 0 0 0 0 0 0 
2069  4  4  2 : 0 0 0 0 0 0 1 0 1 0 1 0 0 0 0 0 1 0 0 0 0 
2069  4  4  3 : 0 0 1 1 0 1 0 0 0 0 0 0 0 1 0 0 0 0 0 0 0 
2069  4  4  4 : 0 1 0 1 0 1 0 0 0 0 0 0 0 0 0 0 1 0 0 0 0 
2070  4  4  1 : 0 0 0 0 0 0 0 1 1 0 1 0 1 0 0 0 0 0 0 0 0 
2070  4  4  2 : 0 0 0 0 0 0 1 0 1 0 1 0 0 0 0 1 0 0 0 0 0 
2070  4  4  3 : 0 0 1 1 0 1 0 0 0 0 0 0 1 0 0 0 0 0 0 0 0 
2070  4  4  4 : 0 1 0 1 0 1 0 0 0 0 0 0 0 0 0 1 0 0 0 0 0 
2071  4  4  1 : 0 0 0 0 0 0 0 1 1 0 1 0 0 0 0 0 0 1 0 0 0 
2071  4  4  2 : 0 0 0 0 0 0 1 0 1 0 1 0 0 0 1 0 0 0 0 0 0 
2071  4  4  3 : 0 0 1 1 0 1 0 0 0 0 0 0 0 0 0 0 0 1 0 0 0 
2071  4  4  4 : 0 1 0 1 0 1 0 0 0 0 0 0 0 0 1 0 0 0 0 0 0 
2072  4  4  1 : 0 0 0 0 0 0 0 1 1 0 1 0 0 0 0 0 1 0 0 0 0 
2072  4  4  2 : 0 0 0 0 0 0 1 0 1 0 1 0 0 1 0 0 0 0 0 0 0 
2072  4  4  3 : 0 0 1 1 0 1 0 0 0 0 0 0 0 0 0 0 1 0 0 0 0 
2072  4  4  4 : 0 1 0 1 0 1 0 0 0 0 0 0 0 1 0 0 0 0 0 0 0 
2073  4  4  1 : 0 0 0 0 0 0 0 1 1 0 1 0 0 0 0 1 0 0 0 0 0 
2073  4  4  2 : 0 0 0 0 0 0 1 0 1 0 1 0 1 0 0 0 0 0 0 0 0 
2073  4  4  3 : 0 0 1 1 0 1 0 0 0 0 0 0 0 0 0 1 0 0 0 0 0 
2073  4  4  4 : 0 1 0 1 0 1 0 0 0 0 0 0 1 0 0 0 0 0 0 0 0 
2074  4  4  1 : 0 0 0 0 0 0 0 1 1 0 1 1 0 0 0 0 0 0 0 0 0 
2074  4  4  2 : 0 0 0 0 0 0 1 0 1 0 1 1 0 0 0 0 0 0 0 0 0 
2074  4  4  3 : 0 0 1 1 0 1 0 0 0 0 0 1 0 0 0 0 0 0 0 0 0 
2074  4  4  4 : 0 1 0 1 0 1 0 0 0 0 0 1 0 0 0 0 0 0 0 0 0 
2075  4  4  1 : 0 0 0 0 0 1 0 1 1 0 1 0 0 0 0 0 0 0 0 0 0 
2075  4  4  2 : 0 0 0 0 0 1 1 0 1 0 1 0 0 0 0 0 0 0 0 0 0 
2075  4  4  3 : 0 0 1 1 0 1 0 0 0 0 1 0 0 0 0 0 0 0 0 0 0 
2075  4  4  4 : 0 1 0 1 0 1 0 0 0 0 1 0 0 0 0 0 0 0 0 0 0 
2076  4  4  1 : 0 0 0 0 1 0 0 1 1 0 1 0 0 0 0 0 0 0 0 0 0 
2076  4  4  2 : 0 0 0 0 1 0 1 0 1 0 1 0 0 0 0 0 0 0 0 0 0 
2076  4  4  3 : 0 0 1 1 0 1 0 0 0 1 0 0 0 0 0 0 0 0 0 0 0 
2076  4  4  4 : 0 1 0 1 0 1 0 0 0 1 0 0 0 0 0 0 0 0 0 0 0 
2077  4  4  1 : 0 0 0 1 0 0 0 1 1 0 1 0 0 0 0 0 0 0 0 0 0 
2077  4  4  2 : 0 0 0 1 0 0 1 0 1 0 1 0 0 0 0 0 0 0 0 0 0 
2077  4  4  3 : 0 0 1 1 0 1 0 0 1 0 0 0 0 0 0 0 0 0 0 0 0 
2077  4  4  4 : 0 1 0 1 0 1 0 0 1 0 0 0 0 0 0 0 0 0 0 0 0 
2078  4  4  1 : 0 0 1 0 0 0 1 0 1 0 1 0 0 0 0 0 0 0 0 0 0 
2078  4  4  2 : 0 0 1 1 0 1 1 0 0 0 0 0 0 0 0 0 0 0 0 0 0 
2078  4  4  3 : 0 1 0 0 0 0 0 1 1 0 1 0 0 0 0 0 0 0 0 0 0 
2078  4  4  4 : 0 1 0 1 0 1 0 1 0 0 0 0 0 0 0 0 0 0 0 0 0 
2079  4  4  1 : 0 0 1 0 0 0 0 1 1 0 1 0 0 0 0 0 0 0 0 0 0 
2079  4  4  2 : 0 0 1 1 0 1 0 1 0 0 0 0 0 0 0 0 0 0 0 0 0 
2079  4  4  3 : 0 1 0 0 0 0 1 0 1 0 1 0 0 0 0 0 0 0 0 0 0 
2079  4  4  4 : 0 1 0 1 0 1 1 0 0 0 0 0 0 0 0 0 0 0 0 0 0 
2080  4  4  1 : 0 0 0 0 0 0 0 1 1 1 0 0 0 0 0 0 0 0 0 0 1 
2080  4  4  2 : 0 0 0 0 0 0 1 0 1 1 0 0 0 0 0 0 0 0 0 0 1 
2080  4  4  3 : 0 0 1 1 1 0 0 0 0 0 0 0 0 0 0 0 0 0 0 0 1 
2080  4  4  4 : 0 1 0 1 1 0 0 0 0 0 0 0 0 0 0 0 0 0 0 0 1 
2081  4  4  1 : 0 0 0 0 0 0 0 1 1 1 0 0 0 0 0 0 0 0 0 1 0 
2081  4  4  2 : 0 0 0 0 0 0 1 0 1 1 0 0 0 0 0 0 0 0 0 1 0 
2081  4  4  3 : 0 0 1 1 1 0 0 0 0 0 0 0 0 0 0 0 0 0 0 1 0 
2081  4  4  4 : 0 1 0 1 1 0 0 0 0 0 0 0 0 0 0 0 0 0 0 1 0 
2082  4  4  1 : 0 0 0 0 0 0 0 1 1 1 0 0 0 0 0 0 0 0 1 0 0 
2082  4  4  2 : 0 0 0 0 0 0 1 0 1 1 0 0 0 0 0 0 0 0 1 0 0 
2082  4  4  3 : 0 0 1 1 1 0 0 0 0 0 0 0 0 0 0 0 0 0 1 0 0 
2082  4  4  4 : 0 1 0 1 1 0 0 0 0 0 0 0 0 0 0 0 0 0 1 0 0 
2083  4  4  1 : 0 0 0 0 0 0 0 1 1 1 0 0 0 0 1 0 0 0 0 0 0 
2083  4  4  2 : 0 0 0 0 0 0 1 0 1 1 0 0 0 0 0 0 0 1 0 0 0 
2083  4  4  3 : 0 0 1 1 1 0 0 0 0 0 0 0 0 0 1 0 0 0 0 0 0 
2083  4  4  4 : 0 1 0 1 1 0 0 0 0 0 0 0 0 0 0 0 0 1 0 0 0 
2084  4  4  1 : 0 0 0 0 0 0 0 1 1 1 0 0 0 1 0 0 0 0 0 0 0 
2084  4  4  2 : 0 0 0 0 0 0 1 0 1 1 0 0 0 0 0 0 1 0 0 0 0 
2084  4  4  3 : 0 0 1 1 1 0 0 0 0 0 0 0 0 1 0 0 0 0 0 0 0 
2084  4  4  4 : 0 1 0 1 1 0 0 0 0 0 0 0 0 0 0 0 1 0 0 0 0 
2085  4  4  1 : 0 0 0 0 0 0 0 1 1 1 0 0 1 0 0 0 0 0 0 0 0 
2085  4  4  2 : 0 0 0 0 0 0 1 0 1 1 0 0 0 0 0 1 0 0 0 0 0 
2085  4  4  3 : 0 0 1 1 1 0 0 0 0 0 0 0 1 0 0 0 0 0 0 0 0 
2085  4  4  4 : 0 1 0 1 1 0 0 0 0 0 0 0 0 0 0 1 0 0 0 0 0 
2086  4  4  1 : 0 0 0 0 0 0 0 1 1 1 0 0 0 0 0 0 0 1 0 0 0 
2086  4  4  2 : 0 0 0 0 0 0 1 0 1 1 0 0 0 0 1 0 0 0 0 0 0 
2086  4  4  3 : 0 0 1 1 1 0 0 0 0 0 0 0 0 0 0 0 0 1 0 0 0 
2086  4  4  4 : 0 1 0 1 1 0 0 0 0 0 0 0 0 0 1 0 0 0 0 0 0 
2087  4  4  1 : 0 0 0 0 0 0 0 1 1 1 0 0 0 0 0 0 1 0 0 0 0 
2087  4  4  2 : 0 0 0 0 0 0 1 0 1 1 0 0 0 1 0 0 0 0 0 0 0 
2087  4  4  3 : 0 0 1 1 1 0 0 0 0 0 0 0 0 0 0 0 1 0 0 0 0 
2087  4  4  4 : 0 1 0 1 1 0 0 0 0 0 0 0 0 1 0 0 0 0 0 0 0 
2088  4  4  1 : 0 0 0 0 0 0 0 1 1 1 0 0 0 0 0 1 0 0 0 0 0 
2088  4  4  2 : 0 0 0 0 0 0 1 0 1 1 0 0 1 0 0 0 0 0 0 0 0 
2088  4  4  3 : 0 0 1 1 1 0 0 0 0 0 0 0 0 0 0 1 0 0 0 0 0 
2088  4  4  4 : 0 1 0 1 1 0 0 0 0 0 0 0 1 0 0 0 0 0 0 0 0 
2089  4  4  1 : 0 0 0 0 0 0 0 1 1 1 0 1 0 0 0 0 0 0 0 0 0 
2089  4  4  2 : 0 0 0 0 0 0 1 0 1 1 0 1 0 0 0 0 0 0 0 0 0 
2089  4  4  3 : 0 0 1 1 1 0 0 0 0 0 0 1 0 0 0 0 0 0 0 0 0 
2089  4  4  4 : 0 1 0 1 1 0 0 0 0 0 0 1 0 0 0 0 0 0 0 0 0 
2090  4  4  1 : 0 0 0 0 0 1 0 1 1 1 0 0 0 0 0 0 0 0 0 0 0 
2090  4  4  2 : 0 0 0 0 0 1 1 0 1 1 0 0 0 0 0 0 0 0 0 0 0 
2090  4  4  3 : 0 0 1 1 1 0 0 0 0 0 1 0 0 0 0 0 0 0 0 0 0 
2090  4  4  4 : 0 1 0 1 1 0 0 0 0 0 1 0 0 0 0 0 0 0 0 0 0 
2091  4  4  1 : 0 0 0 0 1 0 0 1 1 1 0 0 0 0 0 0 0 0 0 0 0 
2091  4  4  2 : 0 0 0 0 1 0 1 0 1 1 0 0 0 0 0 0 0 0 0 0 0 
2091  4  4  3 : 0 0 1 1 1 0 0 0 0 1 0 0 0 0 0 0 0 0 0 0 0 
2091  4  4  4 : 0 1 0 1 1 0 0 0 0 1 0 0 0 0 0 0 0 0 0 0 0 
2092  4  4  1 : 0 0 0 1 0 0 0 1 1 1 0 0 0 0 0 0 0 0 0 0 0 
2092  4  4  2 : 0 0 0 1 0 0 1 0 1 1 0 0 0 0 0 0 0 0 0 0 0 
2092  4  4  3 : 0 0 1 1 1 0 0 0 1 0 0 0 0 0 0 0 0 0 0 0 0 
2092  4  4  4 : 0 1 0 1 1 0 0 0 1 0 0 0 0 0 0 0 0 0 0 0 0 
2093  4  4  1 : 0 0 1 0 0 0 1 0 1 1 0 0 0 0 0 0 0 0 0 0 0 
2093  4  4  2 : 0 0 1 1 1 0 1 0 0 0 0 0 0 0 0 0 0 0 0 0 0 
2093  4  4  3 : 0 1 0 0 0 0 0 1 1 1 0 0 0 0 0 0 0 0 0 0 0 
2093  4  4  4 : 0 1 0 1 1 0 0 1 0 0 0 0 0 0 0 0 0 0 0 0 0 
2094  4  4  1 : 0 0 1 0 0 0 0 1 1 1 0 0 0 0 0 0 0 0 0 0 0 
2094  4  4  2 : 0 0 1 1 1 0 0 1 0 0 0 0 0 0 0 0 0 0 0 0 0 
2094  4  4  3 : 0 1 0 0 0 0 1 0 1 1 0 0 0 0 0 0 0 0 0 0 0 
2094  4  4  4 : 0 1 0 1 1 0 1 0 0 0 0 0 0 0 0 0 0 0 0 0 0 
2095  4  4  1 : 0 0 0 0 0 0 0 1 1 1 1 0 0 0 0 0 0 0 0 0 0 
2095  4  4  2 : 0 0 0 0 0 0 1 0 1 1 1 0 0 0 0 0 0 0 0 0 0 
2095  4  4  3 : 0 0 1 1 1 1 0 0 0 0 0 0 0 0 0 0 0 0 0 0 0 
2095  4  4  4 : 0 1 0 1 1 1 0 0 0 0 0 0 0 0 0 0 0 0 0 0 0 
2096  4  2  1 : 0 0 0 0 0 0 1 1 0 0 0 0 0 0 0 0 0 0 0 1 1 
2096  4  2  2 : 0 1 1 0 0 0 0 0 0 0 0 0 0 0 0 0 0 0 0 1 1 
2097  4  2  1 : 0 0 0 0 0 0 1 1 0 0 0 0 0 0 0 0 0 0 1 0 1 
2097  4  2  2 : 0 1 1 0 0 0 0 0 0 0 0 0 0 0 0 0 0 0 1 0 1 
2098  4  2  1 : 0 0 0 0 0 0 1 1 0 0 0 0 0 0 0 0 0 0 1 1 0 
2098  4  2  2 : 0 1 1 0 0 0 0 0 0 0 0 0 0 0 0 0 0 0 1 1 0 
2099  4  4  1 : 0 0 0 0 0 0 1 1 0 0 0 0 0 0 0 0 0 1 0 0 1 
2099  4  4  2 : 0 0 0 0 0 0 1 1 0 0 0 0 0 0 1 0 0 0 0 0 1 
2099  4  4  3 : 0 1 1 0 0 0 0 0 0 0 0 0 0 0 0 0 0 1 0 0 1 
2099  4  4  4 : 0 1 1 0 0 0 0 0 0 0 0 0 0 0 1 0 0 0 0 0 1 
2100  4  4  1 : 0 0 0 0 0 0 1 1 0 0 0 0 0 0 0 0 0 1 0 1 0 
2100  4  4  2 : 0 0 0 0 0 0 1 1 0 0 0 0 0 0 1 0 0 0 0 1 0 
2100  4  4  3 : 0 1 1 0 0 0 0 0 0 0 0 0 0 0 0 0 0 1 0 1 0 
2100  4  4  4 : 0 1 1 0 0 0 0 0 0 0 0 0 0 0 1 0 0 0 0 1 0 
2101  4  4  1 : 0 0 0 0 0 0 1 1 0 0 0 0 0 0 0 0 0 1 1 0 0 
2101  4  4  2 : 0 0 0 0 0 0 1 1 0 0 0 0 0 0 1 0 0 0 1 0 0 
2101  4  4  3 : 0 1 1 0 0 0 0 0 0 0 0 0 0 0 0 0 0 1 1 0 0 
2101  4  4  4 : 0 1 1 0 0 0 0 0 0 0 0 0 0 0 1 0 0 0 1 0 0 
2102  4  2  1 : 0 0 0 0 0 0 1 1 0 0 0 0 0 0 1 0 0 1 0 0 0 
2102  4  2  2 : 0 1 1 0 0 0 0 0 0 0 0 0 0 0 1 0 0 1 0 0 0 
2103  4  4  1 : 0 0 0 0 0 0 1 1 0 0 0 0 0 0 0 0 1 0 0 0 1 
2103  4  4  2 : 0 0 0 0 0 0 1 1 0 0 0 0 0 1 0 0 0 0 0 0 1 
2103  4  4  3 : 0 1 1 0 0 0 0 0 0 0 0 0 0 0 0 0 1 0 0 0 1 
2103  4  4  4 : 0 1 1 0 0 0 0 0 0 0 0 0 0 1 0 0 0 0 0 0 1 
2104  4  4  1 : 0 0 0 0 0 0 1 1 0 0 0 0 0 0 0 0 1 0 0 1 0 
2104  4  4  2 : 0 0 0 0 0 0 1 1 0 0 0 0 0 1 0 0 0 0 0 1 0 
2104  4  4  3 : 0 1 1 0 0 0 0 0 0 0 0 0 0 0 0 0 1 0 0 1 0 
2104  4  4  4 : 0 1 1 0 0 0 0 0 0 0 0 0 0 1 0 0 0 0 0 1 0 
2105  4  4  1 : 0 0 0 0 0 0 1 1 0 0 0 0 0 0 0 0 1 0 1 0 0 
2105  4  4  2 : 0 0 0 0 0 0 1 1 0 0 0 0 0 1 0 0 0 0 1 0 0 
2105  4  4  3 : 0 1 1 0 0 0 0 0 0 0 0 0 0 0 0 0 1 0 1 0 0 
2105  4  4  4 : 0 1 1 0 0 0 0 0 0 0 0 0 0 1 0 0 0 0 1 0 0 
2106  4  4  1 : 0 0 0 0 0 0 1 1 0 0 0 0 0 0 1 0 1 0 0 0 0 
2106  4  4  2 : 0 0 0 0 0 0 1 1 0 0 0 0 0 1 0 0 0 1 0 0 0 
2106  4  4  3 : 0 1 1 0 0 0 0 0 0 0 0 0 0 0 1 0 1 0 0 0 0 
2106  4  4  4 : 0 1 1 0 0 0 0 0 0 0 0 0 0 1 0 0 0 1 0 0 0 
2107  4  2  1 : 0 0 0 0 0 0 1 1 0 0 0 0 0 1 0 0 1 0 0 0 0 
2107  4  2  2 : 0 1 1 0 0 0 0 0 0 0 0 0 0 1 0 0 1 0 0 0 0 
2108  4  4  1 : 0 0 0 0 0 0 1 1 0 0 0 0 0 0 0 0 1 1 0 0 0 
2108  4  4  2 : 0 0 0 0 0 0 1 1 0 0 0 0 0 1 1 0 0 0 0 0 0 
2108  4  4  3 : 0 1 1 0 0 0 0 0 0 0 0 0 0 0 0 0 1 1 0 0 0 
2108  4  4  4 : 0 1 1 0 0 0 0 0 0 0 0 0 0 1 1 0 0 0 0 0 0 
2109  4  4  1 : 0 0 0 0 0 0 1 1 0 0 0 0 0 0 0 1 0 0 0 0 1 
2109  4  4  2 : 0 0 0 0 0 0 1 1 0 0 0 0 1 0 0 0 0 0 0 0 1 
2109  4  4  3 : 0 1 1 0 0 0 0 0 0 0 0 0 0 0 0 1 0 0 0 0 1 
2109  4  4  4 : 0 1 1 0 0 0 0 0 0 0 0 0 1 0 0 0 0 0 0 0 1 
2110  4  4  1 : 0 0 0 0 0 0 1 1 0 0 0 0 0 0 0 1 0 0 0 1 0 
2110  4  4  2 : 0 0 0 0 0 0 1 1 0 0 0 0 1 0 0 0 0 0 0 1 0 
2110  4  4  3 : 0 1 1 0 0 0 0 0 0 0 0 0 0 0 0 1 0 0 0 1 0 
2110  4  4  4 : 0 1 1 0 0 0 0 0 0 0 0 0 1 0 0 0 0 0 0 1 0 
2111  4  4  1 : 0 0 0 0 0 0 1 1 0 0 0 0 0 0 0 1 0 0 1 0 0 
2111  4  4  2 : 0 0 0 0 0 0 1 1 0 0 0 0 1 0 0 0 0 0 1 0 0 
2111  4  4  3 : 0 1 1 0 0 0 0 0 0 0 0 0 0 0 0 1 0 0 1 0 0 
2111  4  4  4 : 0 1 1 0 0 0 0 0 0 0 0 0 1 0 0 0 0 0 1 0 0 
2112  4  4  1 : 0 0 0 0 0 0 1 1 0 0 0 0 0 0 1 1 0 0 0 0 0 
2112  4  4  2 : 0 0 0 0 0 0 1 1 0 0 0 0 1 0 0 0 0 1 0 0 0 
2112  4  4  3 : 0 1 1 0 0 0 0 0 0 0 0 0 0 0 1 1 0 0 0 0 0 
2112  4  4  4 : 0 1 1 0 0 0 0 0 0 0 0 0 1 0 0 0 0 1 0 0 0 
2113  4  4  1 : 0 0 0 0 0 0 1 1 0 0 0 0 0 1 0 1 0 0 0 0 0 
2113  4  4  2 : 0 0 0 0 0 0 1 1 0 0 0 0 1 0 0 0 1 0 0 0 0 
2113  4  4  3 : 0 1 1 0 0 0 0 0 0 0 0 0 0 1 0 1 0 0 0 0 0 
2113  4  4  4 : 0 1 1 0 0 0 0 0 0 0 0 0 1 0 0 0 1 0 0 0 0 
2114  4  2  1 : 0 0 0 0 0 0 1 1 0 0 0 0 1 0 0 1 0 0 0 0 0 
2114  4  2  2 : 0 1 1 0 0 0 0 0 0 0 0 0 1 0 0 1 0 0 0 0 0 
2115  4  4  1 : 0 0 0 0 0 0 1 1 0 0 0 0 0 0 0 1 0 1 0 0 0 
2115  4  4  2 : 0 0 0 0 0 0 1 1 0 0 0 0 1 0 1 0 0 0 0 0 0 
2115  4  4  3 : 0 1 1 0 0 0 0 0 0 0 0 0 0 0 0 1 0 1 0 0 0 
2115  4  4  4 : 0 1 1 0 0 0 0 0 0 0 0 0 1 0 1 0 0 0 0 0 0 
2116  4  4  1 : 0 0 0 0 0 0 1 1 0 0 0 0 0 0 0 1 1 0 0 0 0 
2116  4  4  2 : 0 0 0 0 0 0 1 1 0 0 0 0 1 1 0 0 0 0 0 0 0 
2116  4  4  3 : 0 1 1 0 0 0 0 0 0 0 0 0 0 0 0 1 1 0 0 0 0 
2116  4  4  4 : 0 1 1 0 0 0 0 0 0 0 0 0 1 1 0 0 0 0 0 0 0 
2117  4  2  1 : 0 0 0 0 0 0 1 1 0 0 0 1 0 0 0 0 0 0 0 0 1 
2117  4  2  2 : 0 1 1 0 0 0 0 0 0 0 0 1 0 0 0 0 0 0 0 0 1 
2118  4  2  1 : 0 0 0 0 0 0 1 1 0 0 0 1 0 0 0 0 0 0 0 1 0 
2118  4  2  2 : 0 1 1 0 0 0 0 0 0 0 0 1 0 0 0 0 0 0 0 1 0 
2119  4  2  1 : 0 0 0 0 0 0 1 1 0 0 0 1 0 0 0 0 0 0 1 0 0 
2119  4  2  2 : 0 1 1 0 0 0 0 0 0 0 0 1 0 0 0 0 0 0 1 0 0 
2120  4  4  1 : 0 0 0 0 0 0 1 1 0 0 0 1 0 0 0 0 0 1 0 0 0 
2120  4  4  2 : 0 0 0 0 0 0 1 1 0 0 0 1 0 0 1 0 0 0 0 0 0 
2120  4  4  3 : 0 1 1 0 0 0 0 0 0 0 0 1 0 0 0 0 0 1 0 0 0 
2120  4  4  4 : 0 1 1 0 0 0 0 0 0 0 0 1 0 0 1 0 0 0 0 0 0 
2121  4  4  1 : 0 0 0 0 0 0 1 1 0 0 0 1 0 0 0 0 1 0 0 0 0 
2121  4  4  2 : 0 0 0 0 0 0 1 1 0 0 0 1 0 1 0 0 0 0 0 0 0 
2121  4  4  3 : 0 1 1 0 0 0 0 0 0 0 0 1 0 0 0 0 1 0 0 0 0 
2121  4  4  4 : 0 1 1 0 0 0 0 0 0 0 0 1 0 1 0 0 0 0 0 0 0 
2122  4  4  1 : 0 0 0 0 0 0 1 1 0 0 0 1 0 0 0 1 0 0 0 0 0 
2122  4  4  2 : 0 0 0 0 0 0 1 1 0 0 0 1 1 0 0 0 0 0 0 0 0 
2122  4  4  3 : 0 1 1 0 0 0 0 0 0 0 0 1 0 0 0 1 0 0 0 0 0 
2122  4  4  4 : 0 1 1 0 0 0 0 0 0 0 0 1 1 0 0 0 0 0 0 0 0 
2123  4  2  1 : 0 0 0 0 0 1 1 1 0 0 0 0 0 0 0 0 0 0 0 0 1 
2123  4  2  2 : 0 1 1 0 0 0 0 0 0 0 1 0 0 0 0 0 0 0 0 0 1 
2124  4  2  1 : 0 0 0 0 0 1 1 1 0 0 0 0 0 0 0 0 0 0 0 1 0 
2124  4  2  2 : 0 1 1 0 0 0 0 0 0 0 1 0 0 0 0 0 0 0 0 1 0 
2125  4  2  1 : 0 0 0 0 0 1 1 1 0 0 0 0 0 0 0 0 0 0 1 0 0 
2125  4  2  2 : 0 1 1 0 0 0 0 0 0 0 1 0 0 0 0 0 0 0 1 0 0 
2126  4  4  1 : 0 0 0 0 0 1 1 1 0 0 0 0 0 0 0 0 0 1 0 0 0 
2126  4  4  2 : 0 0 0 0 0 1 1 1 0 0 0 0 0 0 1 0 0 0 0 0 0 
2126  4  4  3 : 0 1 1 0 0 0 0 0 0 0 1 0 0 0 0 0 0 1 0 0 0 
2126  4  4  4 : 0 1 1 0 0 0 0 0 0 0 1 0 0 0 1 0 0 0 0 0 0 
2127  4  4  1 : 0 0 0 0 0 1 1 1 0 0 0 0 0 0 0 0 1 0 0 0 0 
2127  4  4  2 : 0 0 0 0 0 1 1 1 0 0 0 0 0 1 0 0 0 0 0 0 0 
2127  4  4  3 : 0 1 1 0 0 0 0 0 0 0 1 0 0 0 0 0 1 0 0 0 0 
2127  4  4  4 : 0 1 1 0 0 0 0 0 0 0 1 0 0 1 0 0 0 0 0 0 0 
2128  4  4  1 : 0 0 0 0 0 1 1 1 0 0 0 0 0 0 0 1 0 0 0 0 0 
2128  4  4  2 : 0 0 0 0 0 1 1 1 0 0 0 0 1 0 0 0 0 0 0 0 0 
2128  4  4  3 : 0 1 1 0 0 0 0 0 0 0 1 0 0 0 0 1 0 0 0 0 0 
2128  4  4  4 : 0 1 1 0 0 0 0 0 0 0 1 0 1 0 0 0 0 0 0 0 0 
2129  4  2  1 : 0 0 0 0 0 1 1 1 0 0 0 1 0 0 0 0 0 0 0 0 0 
2129  4  2  2 : 0 1 1 0 0 0 0 0 0 0 1 1 0 0 0 0 0 0 0 0 0 
2130  4  2  1 : 0 0 0 0 1 0 1 1 0 0 0 0 0 0 0 0 0 0 0 0 1 
2130  4  2  2 : 0 1 1 0 0 0 0 0 0 1 0 0 0 0 0 0 0 0 0 0 1 
2131  4  2  1 : 0 0 0 0 1 0 1 1 0 0 0 0 0 0 0 0 0 0 0 1 0 
2131  4  2  2 : 0 1 1 0 0 0 0 0 0 1 0 0 0 0 0 0 0 0 0 1 0 
2132  4  2  1 : 0 0 0 0 1 0 1 1 0 0 0 0 0 0 0 0 0 0 1 0 0 
2132  4  2  2 : 0 1 1 0 0 0 0 0 0 1 0 0 0 0 0 0 0 0 1 0 0 
2133  4  4  1 : 0 0 0 0 1 0 1 1 0 0 0 0 0 0 0 0 0 1 0 0 0 
2133  4  4  2 : 0 0 0 0 1 0 1 1 0 0 0 0 0 0 1 0 0 0 0 0 0 
2133  4  4  3 : 0 1 1 0 0 0 0 0 0 1 0 0 0 0 0 0 0 1 0 0 0 
2133  4  4  4 : 0 1 1 0 0 0 0 0 0 1 0 0 0 0 1 0 0 0 0 0 0 
2134  4  4  1 : 0 0 0 0 1 0 1 1 0 0 0 0 0 0 0 0 1 0 0 0 0 
2134  4  4  2 : 0 0 0 0 1 0 1 1 0 0 0 0 0 1 0 0 0 0 0 0 0 
2134  4  4  3 : 0 1 1 0 0 0 0 0 0 1 0 0 0 0 0 0 1 0 0 0 0 
2134  4  4  4 : 0 1 1 0 0 0 0 0 0 1 0 0 0 1 0 0 0 0 0 0 0 
2135  4  4  1 : 0 0 0 0 1 0 1 1 0 0 0 0 0 0 0 1 0 0 0 0 0 
2135  4  4  2 : 0 0 0 0 1 0 1 1 0 0 0 0 1 0 0 0 0 0 0 0 0 
2135  4  4  3 : 0 1 1 0 0 0 0 0 0 1 0 0 0 0 0 1 0 0 0 0 0 
2135  4  4  4 : 0 1 1 0 0 0 0 0 0 1 0 0 1 0 0 0 0 0 0 0 0 
2136  4  2  1 : 0 0 0 0 1 0 1 1 0 0 0 1 0 0 0 0 0 0 0 0 0 
2136  4  2  2 : 0 1 1 0 0 0 0 0 0 1 0 1 0 0 0 0 0 0 0 0 0 
2137  4  2  1 : 0 0 0 0 1 1 1 1 0 0 0 0 0 0 0 0 0 0 0 0 0 
2137  4  2  2 : 0 1 1 0 0 0 0 0 0 1 1 0 0 0 0 0 0 0 0 0 0 
2138  4  2  1 : 0 0 0 1 0 0 1 1 0 0 0 0 0 0 0 0 0 0 0 0 1 
2138  4  2  2 : 0 1 1 0 0 0 0 0 1 0 0 0 0 0 0 0 0 0 0 0 1 
2139  4  2  1 : 0 0 0 1 0 0 1 1 0 0 0 0 0 0 0 0 0 0 0 1 0 
2139  4  2  2 : 0 1 1 0 0 0 0 0 1 0 0 0 0 0 0 0 0 0 0 1 0 
2140  4  2  1 : 0 0 0 1 0 0 1 1 0 0 0 0 0 0 0 0 0 0 1 0 0 
2140  4  2  2 : 0 1 1 0 0 0 0 0 1 0 0 0 0 0 0 0 0 0 1 0 0 
2141  4  4  1 : 0 0 0 1 0 0 1 1 0 0 0 0 0 0 0 0 0 1 0 0 0 
2141  4  4  2 : 0 0 0 1 0 0 1 1 0 0 0 0 0 0 1 0 0 0 0 0 0 
2141  4  4  3 : 0 1 1 0 0 0 0 0 1 0 0 0 0 0 0 0 0 1 0 0 0 
2141  4  4  4 : 0 1 1 0 0 0 0 0 1 0 0 0 0 0 1 0 0 0 0 0 0 
2142  4  4  1 : 0 0 0 1 0 0 1 1 0 0 0 0 0 0 0 0 1 0 0 0 0 
2142  4  4  2 : 0 0 0 1 0 0 1 1 0 0 0 0 0 1 0 0 0 0 0 0 0 
2142  4  4  3 : 0 1 1 0 0 0 0 0 1 0 0 0 0 0 0 0 1 0 0 0 0 
2142  4  4  4 : 0 1 1 0 0 0 0 0 1 0 0 0 0 1 0 0 0 0 0 0 0 
2143  4  4  1 : 0 0 0 1 0 0 1 1 0 0 0 0 0 0 0 1 0 0 0 0 0 
2143  4  4  2 : 0 0 0 1 0 0 1 1 0 0 0 0 1 0 0 0 0 0 0 0 0 
2143  4  4  3 : 0 1 1 0 0 0 0 0 1 0 0 0 0 0 0 1 0 0 0 0 0 
2143  4  4  4 : 0 1 1 0 0 0 0 0 1 0 0 0 1 0 0 0 0 0 0 0 0 
2144  4  2  1 : 0 0 0 1 0 0 1 1 0 0 0 1 0 0 0 0 0 0 0 0 0 
2144  4  2  2 : 0 1 1 0 0 0 0 0 1 0 0 1 0 0 0 0 0 0 0 0 0 
2145  4  2  1 : 0 0 0 1 0 1 1 1 0 0 0 0 0 0 0 0 0 0 0 0 0 
2145  4  2  2 : 0 1 1 0 0 0 0 0 1 0 1 0 0 0 0 0 0 0 0 0 0 
2146  4  2  1 : 0 0 0 1 1 0 1 1 0 0 0 0 0 0 0 0 0 0 0 0 0 
2146  4  2  2 : 0 1 1 0 0 0 0 0 1 1 0 0 0 0 0 0 0 0 0 0 0 
2147  4  4  1 : 0 0 1 0 0 0 1 1 0 0 0 0 0 0 0 0 0 0 0 0 1 
2147  4  4  2 : 0 1 0 0 0 0 1 1 0 0 0 0 0 0 0 0 0 0 0 0 1 
2147  4  4  3 : 0 1 1 0 0 0 0 1 0 0 0 0 0 0 0 0 0 0 0 0 1 
2147  4  4  4 : 0 1 1 0 0 0 1 0 0 0 0 0 0 0 0 0 0 0 0 0 1 
2148  4  4  1 : 0 0 1 0 0 0 1 1 0 0 0 0 0 0 0 0 0 0 0 1 0 
2148  4  4  2 : 0 1 0 0 0 0 1 1 0 0 0 0 0 0 0 0 0 0 0 1 0 
2148  4  4  3 : 0 1 1 0 0 0 0 1 0 0 0 0 0 0 0 0 0 0 0 1 0 
2148  4  4  4 : 0 1 1 0 0 0 1 0 0 0 0 0 0 0 0 0 0 0 0 1 0 
2149  4  4  1 : 0 0 1 0 0 0 1 1 0 0 0 0 0 0 0 0 0 0 1 0 0 
2149  4  4  2 : 0 1 0 0 0 0 1 1 0 0 0 0 0 0 0 0 0 0 1 0 0 
2149  4  4  3 : 0 1 1 0 0 0 0 1 0 0 0 0 0 0 0 0 0 0 1 0 0 
2149  4  4  4 : 0 1 1 0 0 0 1 0 0 0 0 0 0 0 0 0 0 0 1 0 0 
2150  4  4  1 : 0 0 1 0 0 0 1 1 0 0 0 0 0 0 1 0 0 0 0 0 0 
2150  4  4  2 : 0 1 0 0 0 0 1 1 0 0 0 0 0 0 0 0 0 1 0 0 0 
2150  4  4  3 : 0 1 1 0 0 0 0 1 0 0 0 0 0 0 1 0 0 0 0 0 0 
2150  4  4  4 : 0 1 1 0 0 0 1 0 0 0 0 0 0 0 0 0 0 1 0 0 0 
2151  4  4  1 : 0 0 1 0 0 0 1 1 0 0 0 0 0 1 0 0 0 0 0 0 0 
2151  4  4  2 : 0 1 0 0 0 0 1 1 0 0 0 0 0 0 0 0 1 0 0 0 0 
2151  4  4  3 : 0 1 1 0 0 0 0 1 0 0 0 0 0 1 0 0 0 0 0 0 0 
2151  4  4  4 : 0 1 1 0 0 0 1 0 0 0 0 0 0 0 0 0 1 0 0 0 0 
2152  4  4  1 : 0 0 1 0 0 0 1 1 0 0 0 0 1 0 0 0 0 0 0 0 0 
2152  4  4  2 : 0 1 0 0 0 0 1 1 0 0 0 0 0 0 0 1 0 0 0 0 0 
2152  4  4  3 : 0 1 1 0 0 0 0 1 0 0 0 0 1 0 0 0 0 0 0 0 0 
2152  4  4  4 : 0 1 1 0 0 0 1 0 0 0 0 0 0 0 0 1 0 0 0 0 0 
2153  4  4  1 : 0 0 1 0 0 0 1 1 0 0 0 0 0 0 0 0 0 1 0 0 0 
2153  4  4  2 : 0 1 0 0 0 0 1 1 0 0 0 0 0 0 1 0 0 0 0 0 0 
2153  4  4  3 : 0 1 1 0 0 0 0 1 0 0 0 0 0 0 0 0 0 1 0 0 0 
2153  4  4  4 : 0 1 1 0 0 0 1 0 0 0 0 0 0 0 1 0 0 0 0 0 0 
2154  4  4  1 : 0 0 1 0 0 0 1 1 0 0 0 0 0 0 0 0 1 0 0 0 0 
2154  4  4  2 : 0 1 0 0 0 0 1 1 0 0 0 0 0 1 0 0 0 0 0 0 0 
2154  4  4  3 : 0 1 1 0 0 0 0 1 0 0 0 0 0 0 0 0 1 0 0 0 0 
2154  4  4  4 : 0 1 1 0 0 0 1 0 0 0 0 0 0 1 0 0 0 0 0 0 0 
2155  4  4  1 : 0 0 1 0 0 0 1 1 0 0 0 0 0 0 0 1 0 0 0 0 0 
2155  4  4  2 : 0 1 0 0 0 0 1 1 0 0 0 0 1 0 0 0 0 0 0 0 0 
2155  4  4  3 : 0 1 1 0 0 0 0 1 0 0 0 0 0 0 0 1 0 0 0 0 0 
2155  4  4  4 : 0 1 1 0 0 0 1 0 0 0 0 0 1 0 0 0 0 0 0 0 0 
2156  4  4  1 : 0 0 1 0 0 0 1 1 0 0 0 1 0 0 0 0 0 0 0 0 0 
2156  4  4  2 : 0 1 0 0 0 0 1 1 0 0 0 1 0 0 0 0 0 0 0 0 0 
2156  4  4  3 : 0 1 1 0 0 0 0 1 0 0 0 1 0 0 0 0 0 0 0 0 0 
2156  4  4  4 : 0 1 1 0 0 0 1 0 0 0 0 1 0 0 0 0 0 0 0 0 0 
2157  4  4  1 : 0 0 1 0 0 1 1 1 0 0 0 0 0 0 0 0 0 0 0 0 0 
2157  4  4  2 : 0 1 0 0 0 1 1 1 0 0 0 0 0 0 0 0 0 0 0 0 0 
2157  4  4  3 : 0 1 1 0 0 0 0 1 0 0 1 0 0 0 0 0 0 0 0 0 0 
2157  4  4  4 : 0 1 1 0 0 0 1 0 0 0 1 0 0 0 0 0 0 0 0 0 0 
2158  4  4  1 : 0 0 1 0 1 0 1 1 0 0 0 0 0 0 0 0 0 0 0 0 0 
2158  4  4  2 : 0 1 0 0 1 0 1 1 0 0 0 0 0 0 0 0 0 0 0 0 0 
2158  4  4  3 : 0 1 1 0 0 0 0 1 0 1 0 0 0 0 0 0 0 0 0 0 0 
2158  4  4  4 : 0 1 1 0 0 0 1 0 0 1 0 0 0 0 0 0 0 0 0 0 0 
2159  4  4  1 : 0 0 1 1 0 0 1 1 0 0 0 0 0 0 0 0 0 0 0 0 0 
2159  4  4  2 : 0 1 0 1 0 0 1 1 0 0 0 0 0 0 0 0 0 0 0 0 0 
2159  4  4  3 : 0 1 1 0 0 0 0 1 1 0 0 0 0 0 0 0 0 0 0 0 0 
2159  4  4  4 : 0 1 1 0 0 0 1 0 1 0 0 0 0 0 0 0 0 0 0 0 0 
2160  4  1  1 : 0 1 1 0 0 0 1 1 0 0 0 0 0 0 0 0 0 0 0 0 0 
2161  4  2  1 : 0 0 0 0 0 0 1 1 0 0 1 0 0 0 0 0 0 0 0 0 1 
2161  4  2  2 : 0 1 1 0 0 1 0 0 0 0 0 0 0 0 0 0 0 0 0 0 1 
2162  4  2  1 : 0 0 0 0 0 0 1 1 0 0 1 0 0 0 0 0 0 0 0 1 0 
2162  4  2  2 : 0 1 1 0 0 1 0 0 0 0 0 0 0 0 0 0 0 0 0 1 0 
2163  4  2  1 : 0 0 0 0 0 0 1 1 0 0 1 0 0 0 0 0 0 0 1 0 0 
2163  4  2  2 : 0 1 1 0 0 1 0 0 0 0 0 0 0 0 0 0 0 0 1 0 0
[truncated: 346,390 more chars]
