# Supplementary material for: Efficient Generation of Permutationally Invariant Potential Energy Surfaces for Large Molecules
Source: J Chem Theory Comput. 2020 Mar 26;16(5):3264–72. doi: 10.1021/acs.jctc.0c00001 (PMC7997398; doi:10.1021/acs.jctc.0c00001)
Supplement: Supplementary file 2 — ct0c00001_si_002.zip [file ct0c00001_si_002.zip › FilesForJCTC/22111_4/MOL_2_2_1_1_1_4.FOC]

   0  0  1  1 : 0 0 0 0 0 0 0 0 0 0 0 0 0 0 0 0 0 0 0 0 0 
   1  1  1  1 : 0 0 0 0 0 0 0 0 0 0 0 0 0 0 0 0 0 0 0 0 1 
   2  1  1  1 : 0 0 0 0 0 0 0 0 0 0 0 0 0 0 0 0 0 0 0 1 0 
   3  1  1  1 : 0 0 0 0 0 0 0 0 0 0 0 0 0 0 0 0 0 0 1 0 0 
   4  1  2  1 : 0 0 0 0 0 0 0 0 0 0 0 0 0 0 0 0 0 1 0 0 0 
   4  1  2  2 : 0 0 0 0 0 0 0 0 0 0 0 0 0 0 1 0 0 0 0 0 0 
   5  1  2  1 : 0 0 0 0 0 0 0 0 0 0 0 0 0 0 0 0 1 0 0 0 0 
   5  1  2  2 : 0 0 0 0 0 0 0 0 0 0 0 0 0 1 0 0 0 0 0 0 0 
   6  1  2  1 : 0 0 0 0 0 0 0 0 0 0 0 0 0 0 0 1 0 0 0 0 0 
   6  1  2  2 : 0 0 0 0 0 0 0 0 0 0 0 0 1 0 0 0 0 0 0 0 0 
   7  1  1  1 : 0 0 0 0 0 0 0 0 0 0 0 1 0 0 0 0 0 0 0 0 0 
   8  1  2  1 : 0 0 0 0 0 0 0 0 0 0 1 0 0 0 0 0 0 0 0 0 0 
   8  1  2  2 : 0 0 0 0 0 1 0 0 0 0 0 0 0 0 0 0 0 0 0 0 0 
   9  1  2  1 : 0 0 0 0 0 0 0 0 0 1 0 0 0 0 0 0 0 0 0 0 0 
   9  1  2  2 : 0 0 0 0 1 0 0 0 0 0 0 0 0 0 0 0 0 0 0 0 0 
  10  1  2  1 : 0 0 0 0 0 0 0 0 1 0 0 0 0 0 0 0 0 0 0 0 0 
  10  1  2  2 : 0 0 0 1 0 0 0 0 0 0 0 0 0 0 0 0 0 0 0 0 0 
  11  1  4  1 : 0 0 0 0 0 0 0 1 0 0 0 0 0 0 0 0 0 0 0 0 0 
  11  1  4  2 : 0 0 0 0 0 0 1 0 0 0 0 0 0 0 0 0 0 0 0 0 0 
  11  1  4  3 : 0 0 1 0 0 0 0 0 0 0 0 0 0 0 0 0 0 0 0 0 0 
  11  1  4  4 : 0 1 0 0 0 0 0 0 0 0 0 0 0 0 0 0 0 0 0 0 0 
  12  1  1  1 : 1 0 0 0 0 0 0 0 0 0 0 0 0 0 0 0 0 0 0 0 0 
  19  2  1  1 : 0 0 0 0 0 0 0 0 0 0 0 0 0 0 1 0 0 1 0 0 0 
  23  2  2  1 : 0 0 0 0 0 0 0 0 0 0 0 0 0 0 1 0 1 0 0 0 0 
  23  2  2  2 : 0 0 0 0 0 0 0 0 0 0 0 0 0 1 0 0 0 1 0 0 0 
  24  2  1  1 : 0 0 0 0 0 0 0 0 0 0 0 0 0 1 0 0 1 0 0 0 0 
  29  2  2  1 : 0 0 0 0 0 0 0 0 0 0 0 0 0 0 1 1 0 0 0 0 0 
  29  2  2  2 : 0 0 0 0 0 0 0 0 0 0 0 0 1 0 0 0 0 1 0 0 0 
  30  2  2  1 : 0 0 0 0 0 0 0 0 0 0 0 0 0 1 0 1 0 0 0 0 0 
  30  2  2  2 : 0 0 0 0 0 0 0 0 0 0 0 0 1 0 0 0 1 0 0 0 0 
  31  2  1  1 : 0 0 0 0 0 0 0 0 0 0 0 0 1 0 0 1 0 0 0 0 0 
  47  2  1  1 : 0 0 0 0 0 1 0 0 0 0 1 0 0 0 0 0 0 0 0 0 0 
  55  2  2  1 : 0 0 0 0 0 1 0 0 0 1 0 0 0 0 0 0 0 0 0 0 0 
  55  2  2  2 : 0 0 0 0 1 0 0 0 0 0 1 0 0 0 0 0 0 0 0 0 0 
  56  2  1  1 : 0 0 0 0 1 0 0 0 0 1 0 0 0 0 0 0 0 0 0 0 0 
  65  2  2  1 : 0 0 0 0 0 1 0 0 1 0 0 0 0 0 0 0 0 0 0 0 0 
  65  2  2  2 : 0 0 0 1 0 0 0 0 0 0 1 0 0 0 0 0 0 0 0 0 0 
  66  2  2  1 : 0 0 0 0 1 0 0 0 1 0 0 0 0 0 0 0 0 0 0 0 0 
  66  2  2  2 : 0 0 0 1 0 0 0 0 0 1 0 0 0 0 0 0 0 0 0 0 0 
  67  2  1  1 : 0 0 0 1 0 0 0 0 1 0 0 0 0 0 0 0 0 0 0 0 0 
  73  2  4  1 : 0 0 0 0 0 0 0 1 0 0 0 0 0 0 1 0 0 0 0 0 0 
  73  2  4  2 : 0 0 0 0 0 0 1 0 0 0 0 0 0 0 0 0 0 1 0 0 0 
  73  2  4  3 : 0 0 1 0 0 0 0 0 0 0 0 0 0 0 1 0 0 0 0 0 0 
  73  2  4  4 : 0 1 0 0 0 0 0 0 0 0 0 0 0 0 0 0 0 1 0 0 0 
  74  2  4  1 : 0 0 0 0 0 0 0 1 0 0 0 0 0 1 0 0 0 0 0 0 0 
  74  2  4  2 : 0 0 0 0 0 0 1 0 0 0 0 0 0 0 0 0 1 0 0 0 0 
  74  2  4  3 : 0 0 1 0 0 0 0 0 0 0 0 0 0 1 0 0 0 0 0 0 0 
  74  2  4  4 : 0 1 0 0 0 0 0 0 0 0 0 0 0 0 0 0 1 0 0 0 0 
  75  2  4  1 : 0 0 0 0 0 0 0 1 0 0 0 0 1 0 0 0 0 0 0 0 0 
  75  2  4  2 : 0 0 0 0 0 0 1 0 0 0 0 0 0 0 0 1 0 0 0 0 0 
  75  2  4  3 : 0 0 1 0 0 0 0 0 0 0 0 0 1 0 0 0 0 0 0 0 0 
  75  2  4  4 : 0 1 0 0 0 0 0 0 0 0 0 0 0 0 0 1 0 0 0 0 0 
  80  2  4  1 : 0 0 0 0 0 1 0 1 0 0 0 0 0 0 0 0 0 0 0 0 0 
  80  2  4  2 : 0 0 0 0 0 1 1 0 0 0 0 0 0 0 0 0 0 0 0 0 0 
  80  2  4  3 : 0 0 1 0 0 0 0 0 0 0 1 0 0 0 0 0 0 0 0 0 0 
  80  2  4  4 : 0 1 0 0 0 0 0 0 0 0 1 0 0 0 0 0 0 0 0 0 0 
  81  2  4  1 : 0 0 0 0 1 0 0 1 0 0 0 0 0 0 0 0 0 0 0 0 0 
  81  2  4  2 : 0 0 0 0 1 0 1 0 0 0 0 0 0 0 0 0 0 0 0 0 0 
  81  2  4  3 : 0 0 1 0 0 0 0 0 0 1 0 0 0 0 0 0 0 0 0 0 0 
  81  2  4  4 : 0 1 0 0 0 0 0 0 0 1 0 0 0 0 0 0 0 0 0 0 0 
  82  2  4  1 : 0 0 0 1 0 0 0 1 0 0 0 0 0 0 0 0 0 0 0 0 0 
  82  2  4  2 : 0 0 0 1 0 0 1 0 0 0 0 0 0 0 0 0 0 0 0 0 0 
  82  2  4  3 : 0 0 1 0 0 0 0 0 1 0 0 0 0 0 0 0 0 0 0 0 0 
  82  2  4  4 : 0 1 0 0 0 0 0 0 1 0 0 0 0 0 0 0 0 0 0 0 0 
  83  2  2  1 : 0 0 1 0 0 0 1 0 0 0 0 0 0 0 0 0 0 0 0 0 0 
  83  2  2  2 : 0 1 0 0 0 0 0 1 0 0 0 0 0 0 0 0 0 0 0 0 0 
  84  2  2  1 : 0 0 1 0 0 0 0 1 0 0 0 0 0 0 0 0 0 0 0 0 0 
  84  2  2  2 : 0 1 0 0 0 0 1 0 0 0 0 0 0 0 0 0 0 0 0 0 0 
  88  2  2  1 : 0 0 0 0 0 0 1 1 0 0 0 0 0 0 0 0 0 0 0 0 0 
  88  2  2  2 : 0 1 1 0 0 0 0 0 0 0 0 0 0 0 0 0 0 0 0 0 0 
 142  3  2  1 : 0 0 0 0 0 0 0 0 0 0 0 0 0 1 1 1 0 0 0 0 0 
 142  3  2  2 : 0 0 0 0 0 0 0 0 0 0 0 0 1 0 0 0 1 1 0 0 0 
 305  3  2  1 : 0 0 0 0 1 1 0 0 1 0 0 0 0 0 0 0 0 0 0 0 0 
 305  3  2  2 : 0 0 0 1 0 0 0 0 0 1 1 0 0 0 0 0 0 0 0 0 0 
 343  3  4  1 : 0 0 0 0 0 0 0 1 0 0 0 0 0 1 1 0 0 0 0 0 0 
 343  3  4  2 : 0 0 0 0 0 0 1 0 0 0 0 0 0 0 0 0 1 1 0 0 0 
 343  3  4  3 : 0 0 1 0 0 0 0 0 0 0 0 0 0 1 1 0 0 0 0 0 0 
 343  3  4  4 : 0 1 0 0 0 0 0 0 0 0 0 0 0 0 0 0 1 1 0 0 0 
 347  3  4  1 : 0 0 0 0 0 0 0 1 0 0 0 0 1 0 1 0 0 0 0 0 0 
 347  3  4  2 : 0 0 0 0 0 0 1 0 0 0 0 0 0 0 0 1 0 1 0 0 0 
 347  3  4  3 : 0 0 1 0 0 0 0 0 0 0 0 0 1 0 1 0 0 0 0 0 0 
 347  3  4  4 : 0 1 0 0 0 0 0 0 0 0 0 0 0 0 0 1 0 1 0 0 0 
 348  3  4  1 : 0 0 0 0 0 0 0 1 0 0 0 0 1 1 0 0 0 0 0 0 0 
 348  3  4  2 : 0 0 0 0 0 0 1 0 0 0 0 0 0 0 0 1 1 0 0 0 0 
 348  3  4  3 : 0 0 1 0 0 0 0 0 0 0 0 0 1 1 0 0 0 0 0 0 0 
 348  3  4  4 : 0 1 0 0 0 0 0 0 0 0 0 0 0 0 0 1 1 0 0 0 0 
 382  3  4  1 : 0 0 0 0 0 1 0 1 0 0 0 0 0 0 1 0 0 0 0 0 0 
 382  3  4  2 : 0 0 0 0 0 1 1 0 0 0 0 0 0 0 0 0 0 1 0 0 0 
 382  3  4  3 : 0 0 1 0 0 0 0 0 0 0 1 0 0 0 1 0 0 0 0 0 0 
 382  3  4  4 : 0 1 0 0 0 0 0 0 0 0 1 0 0 0 0 0 0 1 0 0 0 
 383  3  4  1 : 0 0 0 0 0 1 0 1 0 0 0 0 0 1 0 0 0 0 0 0 0 
 383  3  4  2 : 0 0 0 0 0 1 1 0 0 0 0 0 0 0 0 0 1 0 0 0 0 
 383  3  4  3 : 0 0 1 0 0 0 0 0 0 0 1 0 0 1 0 0 0 0 0 0 0 
 383  3  4  4 : 0 1 0 0 0 0 0 0 0 0 1 0 0 0 0 0 1 0 0 0 0 
 384  3  4  1 : 0 0 0 0 0 1 0 1 0 0 0 0 1 0 0 0 0 0 0 0 0 
 384  3  4  2 : 0 0 0 0 0 1 1 0 0 0 0 0 0 0 0 1 0 0 0 0 0 
 384  3  4  3 : 0 0 1 0 0 0 0 0 0 0 1 0 1 0 0 0 0 0 0 0 0 
 384  3  4  4 : 0 1 0 0 0 0 0 0 0 0 1 0 0 0 0 1 0 0 0 0 0 
 392  3  4  1 : 0 0 0 0 1 0 0 1 0 0 0 0 0 0 1 0 0 0 0 0 0 
 392  3  4  2 : 0 0 0 0 1 0 1 0 0 0 0 0 0 0 0 0 0 1 0 0 0 
 392  3  4  3 : 0 0 1 0 0 0 0 0 0 1 0 0 0 0 1 0 0 0 0 0 0 
 392  3  4  4 : 0 1 0 0 0 0 0 0 0 1 0 0 0 0 0 0 0 1 0 0 0 
 393  3  4  1 : 0 0 0 0 1 0 0 1 0 0 0 0 0 1 0 0 0 0 0 0 0 
 393  3  4  2 : 0 0 0 0 1 0 1 0 0 0 0 0 0 0 0 0 1 0 0 0 0 
 393  3  4  3 : 0 0 1 0 0 0 0 0 0 1 0 0 0 1 0 0 0 0 0 0 0 
 393  3  4  4 : 0 1 0 0 0 0 0 0 0 1 0 0 0 0 0 0 1 0 0 0 0 
 394  3  4  1 : 0 0 0 0 1 0 0 1 0 0 0 0 1 0 0 0 0 0 0 0 0 
 394  3  4  2 : 0 0 0 0 1 0 1 0 0 0 0 0 0 0 0 1 0 0 0 0 0 
 394  3  4  3 : 0 0 1 0 0 0 0 0 0 1 0 0 1 0 0 0 0 0 0 0 0 
 394  3  4  4 : 0 1 0 0 0 0 0 0 0 1 0 0 0 0 0 1 0 0 0 0 0 
 399  3  4  1 : 0 0 0 0 1 1 0 1 0 0 0 0 0 0 0 0 0 0 0 0 0 
 399  3  4  2 : 0 0 0 0 1 1 1 0 0 0 0 0 0 0 0 0 0 0 0 0 0 
 399  3  4  3 : 0 0 1 0 0 0 0 0 0 1 1 0 0 0 0 0 0 0 0 0 0 
 399  3  4  4 : 0 1 0 0 0 0 0 0 0 1 1 0 0 0 0 0 0 0 0 0 0 
 403  3  4  1 : 0 0 0 1 0 0 0 1 0 0 0 0 0 0 1 0 0 0 0 0 0 
 403  3  4  2 : 0 0 0 1 0 0 1 0 0 0 0 0 0 0 0 0 0 1 0 0 0 
 403  3  4  3 : 0 0 1 0 0 0 0 0 1 0 0 0 0 0 1 0 0 0 0 0 0 
 403  3  4  4 : 0 1 0 0 0 0 0 0 1 0 0 0 0 0 0 0 0 1 0 0 0 
 404  3  4  1 : 0 0 0 1 0 0 0 1 0 0 0 0 0 1 0 0 0 0 0 0 0 
 404  3  4  2 : 0 0 0 1 0 0 1 0 0 0 0 0 0 0 0 0 1 0 0 0 0 
 404  3  4  3 : 0 0 1 0 0 0 0 0 1 0 0 0 0 1 0 0 0 0 0 0 0 
 404  3  4  4 : 0 1 0 0 0 0 0 0 1 0 0 0 0 0 0 0 1 0 0 0 0 
 405  3  4  1 : 0 0 0 1 0 0 0 1 0 0 0 0 1 0 0 0 0 0 0 0 0 
 405  3  4  2 : 0 0 0 1 0 0 1 0 0 0 0 0 0 0 0 1 0 0 0 0 0 
 405  3  4  3 : 0 0 1 0 0 0 0 0 1 0 0 0 1 0 0 0 0 0 0 0 0 
 405  3  4  4 : 0 1 0 0 0 0 0 0 1 0 0 0 0 0 0 1 0 0 0 0 0 
 410  3  4  1 : 0 0 0 1 0 1 0 1 0 0 0 0 0 0 0 0 0 0 0 0 0 
 410  3  4  2 : 0 0 0 1 0 1 1 0 0 0 0 0 0 0 0 0 0 0 0 0 0 
 410  3  4  3 : 0 0 1 0 0 0 0 0 1 0 1 0 0 0 0 0 0 0 0 0 0 
 410  3  4  4 : 0 1 0 0 0 0 0 0 1 0 1 0 0 0 0 0 0 0 0 0 0 
 411  3  4  1 : 0 0 0 1 1 0 0 1 0 0 0 0 0 0 0 0 0 0 0 0 0 
 411  3  4  2 : 0 0 0 1 1 0 1 0 0 0 0 0 0 0 0 0 0 0 0 0 0 
 411  3  4  3 : 0 0 1 0 0 0 0 0 1 1 0 0 0 0 0 0 0 0 0 0 0 
 411  3  4  4 : 0 1 0 0 0 0 0 0 1 1 0 0 0 0 0 0 0 0 0 0 0 
 422  3  2  1 : 0 0 1 0 0 0 0 1 0 0 0 0 0 0 1 0 0 0 0 0 0 
 422  3  2  2 : 0 1 0 0 0 0 1 0 0 0 0 0 0 0 0 0 0 1 0 0 0 
 423  3  2  1 : 0 0 1 0 0 0 0 1 0 0 0 0 0 1 0 0 0 0 0 0 0 
 423  3  2  2 : 0 1 0 0 0 0 1 0 0 0 0 0 0 0 0 0 1 0 0 0 0 
 424  3  2  1 : 0 0 1 0 0 0 0 1 0 0 0 0 1 0 0 0 0 0 0 0 0 
 424  3  2  2 : 0 1 0 0 0 0 1 0 0 0 0 0 0 0 0 1 0 0 0 0 0 
 484  3  2  1 : 0 0 0 0 0 1 1 1 0 0 0 0 0 0 0 0 0 0 0 0 0 
 484  3  2  2 : 0 1 1 0 0 0 0 0 0 0 1 0 0 0 0 0 0 0 0 0 0 
 485  3  2  1 : 0 0 0 0 1 0 1 1 0 0 0 0 0 0 0 0 0 0 0 0 0 
 485  3  2  2 : 0 1 1 0 0 0 0 0 0 1 0 0 0 0 0 0 0 0 0 0 0 
 486  3  2  1 : 0 0 0 1 0 0 1 1 0 0 0 0 0 0 0 0 0 0 0 0 0 
 486  3  2  2 : 0 1 1 0 0 0 0 0 1 0 0 0 0 0 0 0 0 0 0 0 0 
 487  3  4  1 : 0 0 1 0 0 0 1 1 0 0 0 0 0 0 0 0 0 0 0 0 0 
 487  3  4  2 : 0 1 0 0 0 0 1 1 0 0 0 0 0 0 0 0 0 0 0 0 0 
 487  3  4  3 : 0 1 1 0 0 0 0 1 0 0 0 0 0 0 0 0 0 0 0 0 0 
 487  3  4  4 : 0 1 1 0 0 0 1 0 0 0 0 0 0 0 0 0 0 0 0 0 0 
1405  4  4  1 : 0 0 0 0 0 0 0 1 0 0 0 0 1 1 1 0 0 0 0 0 0 
1405  4  4  2 : 0 0 0 0 0 0 1 0 0 0 0 0 0 0 0 1 1 1 0 0 0 
1405  4  4  3 : 0 0 1 0 0 0 0 0 0 0 0 0 1 1 1 0 0 0 0 0 0 
1405  4  4  4 : 0 1 0 0 0 0 0 0 0 0 0 0 0 0 0 1 1 1 0 0 0 
1515  4  4  1 : 0 0 0 0 0 1 0 1 0 0 0 0 0 1 1 0 0 0 0 0 0 
1515  4  4  2 : 0 0 0 0 0 1 1 0 0 0 0 0 0 0 0 0 1 1 0 0 0 
1515  4  4  3 : 0 0 1 0 0 0 0 0 0 0 1 0 0 1 1 0 0 0 0 0 0 
1515  4  4  4 : 0 1 0 0 0 0 0 0 0 0 1 0 0 0 0 0 1 1 0 0 0 
1519  4  4  1 : 0 0 0 0 0 1 0 1 0 0 0 0 1 0 1 0 0 0 0 0 0 
1519  4  4  2 : 0 0 0 0 0 1 1 0 0 0 0 0 0 0 0 1 0 1 0 0 0 
1519  4  4  3 : 0 0 1 0 0 0 0 0 0 0 1 0 1 0 1 0 0 0 0 0 0 
1519  4  4  4 : 0 1 0 0 0 0 0 0 0 0 1 0 0 0 0 1 0 1 0 0 0 
1520  4  4  1 : 0 0 0 0 0 1 0 1 0 0 0 0 1 1 0 0 0 0 0 0 0 
1520  4  4  2 : 0 0 0 0 0 1 1 0 0 0 0 0 0 0 0 1 1 0 0 0 0 
1520  4  4  3 : 0 0 1 0 0 0 0 0 0 0 1 0 1 1 0 0 0 0 0 0 0 
1520  4  4  4 : 0 1 0 0 0 0 0 0 0 0 1 0 0 0 0 1 1 0 0 0 0 
1560  4  4  1 : 0 0 0 0 1 0 0 1 0 0 0 0 0 1 1 0 0 0 0 0 0 
1560  4  4  2 : 0 0 0 0 1 0 1 0 0 0 0 0 0 0 0 0 1 1 0 0 0 
1560  4  4  3 : 0 0 1 0 0 0 0 0 0 1 0 0 0 1 1 0 0 0 0 0 0 
1560  4  4  4 : 0 1 0 0 0 0 0 0 0 1 0 0 0 0 0 0 1 1 0 0 0 
1564  4  4  1 : 0 0 0 0 1 0 0 1 0 0 0 0 1 0 1 0 0 0 0 0 0 
1564  4  4  2 : 0 0 0 0 1 0 1 0 0 0 0 0 0 0 0 1 0 1 0 0 0 
1564  4  4  3 : 0 0 1 0 0 0 0 0 0 1 0 0 1 0 1 0 0 0 0 0 0 
1564  4  4  4 : 0 1 0 0 0 0 0 0 0 1 0 0 0 0 0 1 0 1 0 0 0 
1565  4  4  1 : 0 0 0 0 1 0 0 1 0 0 0 0 1 1 0 0 0 0 0 0 0 
1565  4  4  2 : 0 0 0 0 1 0 1 0 0 0 0 0 0 0 0 1 1 0 0 0 0 
1565  4  4  3 : 0 0 1 0 0 0 0 0 0 1 0 0 1 1 0 0 0 0 0 0 0 
1565  4  4  4 : 0 1 0 0 0 0 0 0 0 1 0 0 0 0 0 1 1 0 0 0 0 
1599  4  4  1 : 0 0 0 0 1 1 0 1 0 0 0 0 0 0 1 0 0 0 0 0 0 
1599  4  4  2 : 0 0 0 0 1 1 1 0 0 0 0 0 0 0 0 0 0 1 0 0 0 
1599  4  4  3 : 0 0 1 0 0 0 0 0 0 1 1 0 0 0 1 0 0 0 0 0 0 
1599  4  4  4 : 0 1 0 0 0 0 0 0 0 1 1 0 0 0 0 0 0 1 0 0 0 
1600  4  4  1 : 0 0 0 0 1 1 0 1 0 0 0 0 0 1 0 0 0 0 0 0 0 
1600  4  4  2 : 0 0 0 0 1 1 1 0 0 0 0 0 0 0 0 0 1 0 0 0 0 
1600  4  4  3 : 0 0 1 0 0 0 0 0 0 1 1 0 0 1 0 0 0 0 0 0 0 
1600  4  4  4 : 0 1 0 0 0 0 0 0 0 1 1 0 0 0 0 0 1 0 0 0 0 
1601  4  4  1 : 0 0 0 0 1 1 0 1 0 0 0 0 1 0 0 0 0 0 0 0 0 
1601  4  4  2 : 0 0 0 0 1 1 1 0 0 0 0 0 0 0 0 1 0 0 0 0 0 
1601  4  4  3 : 0 0 1 0 0 0 0 0 0 1 1 0 1 0 0 0 0 0 0 0 0 
1601  4  4  4 : 0 1 0 0 0 0 0 0 0 1 1 0 0 0 0 1 0 0 0 0 0 
1615  4  4  1 : 0 0 0 1 0 0 0 1 0 0 0 0 0 1 1 0 0 0 0 0 0 
1615  4  4  2 : 0 0 0 1 0 0 1 0 0 0 0 0 0 0 0 0 1 1 0 0 0 
1615  4  4  3 : 0 0 1 0 0 0 0 0 1 0 0 0 0 1 1 0 0 0 0 0 0 
1615  4  4  4 : 0 1 0 0 0 0 0 0 1 0 0 0 0 0 0 0 1 1 0 0 0 
1619  4  4  1 : 0 0 0 1 0 0 0 1 0 0 0 0 1 0 1 0 0 0 0 0 0 
1619  4  4  2 : 0 0 0 1 0 0 1 0 0 0 0 0 0 0 0 1 0 1 0 0 0 
1619  4  4  3 : 0 0 1 0 0 0 0 0 1 0 0 0 1 0 1 0 0 0 0 0 0 
1619  4  4  4 : 0 1 0 0 0 0 0 0 1 0 0 0 0 0 0 1 0 1 0 0 0 
1620  4  4  1 : 0 0 0 1 0 0 0 1 0 0 0 0 1 1 0 0 0 0 0 0 0 
1620  4  4  2 : 0 0 0 1 0 0 1 0 0 0 0 0 0 0 0 1 1 0 0 0 0 
1620  4  4  3 : 0 0 1 0 0 0 0 0 1 0 0 0 1 1 0 0 0 0 0 0 0 
1620  4  4  4 : 0 1 0 0 0 0 0 0 1 0 0 0 0 0 0 1 1 0 0 0 0 
1654  4  4  1 : 0 0 0 1 0 1 0 1 0 0 0 0 0 0 1 0 0 0 0 0 0 
1654  4  4  2 : 0 0 0 1 0 1 1 0 0 0 0 0 0 0 0 0 0 1 0 0 0 
1654  4  4  3 : 0 0 1 0 0 0 0 0 1 0 1 0 0 0 1 0 0 0 0 0 0 
1654  4  4  4 : 0 1 0 0 0 0 0 0 1 0 1 0 0 0 0 0 0 1 0 0 0 
1655  4  4  1 : 0 0 0 1 0 1 0 1 0 0 0 0 0 1 0 0 0 0 0 0 0 
1655  4  4  2 : 0 0 0 1 0 1 1 0 0 0 0 0 0 0 0 0 1 0 0 0 0 
1655  4  4  3 : 0 0 1 0 0 0 0 0 1 0 1 0 0 1 0 0 0 0 0 0 0 
1655  4  4  4 : 0 1 0 0 0 0 0 0 1 0 1 0 0 0 0 0 1 0 0 0 0 
1656  4  4  1 : 0 0 0 1 0 1 0 1 0 0 0 0 1 0 0 0 0 0 0 0 0 
1656  4  4  2 : 0 0 0 1 0 1 1 0 0 0 0 0 0 0 0 1 0 0 0 0 0 
1656  4  4  3 : 0 0 1 0 0 0 0 0 1 0 1 0 1 0 0 0 0 0 0 0 0 
1656  4  4  4 : 0 1 0 0 0 0 0 0 1 0 1 0 0 0 0 1 0 0 0 0 0 
1664  4  4  1 : 0 0 0 1 1 0 0 1 0 0 0 0 0 0 1 0 0 0 0 0 0 
1664  4  4  2 : 0 0 0 1 1 0 1 0 0 0 0 0 0 0 0 0 0 1 0 0 0 
1664  4  4  3 : 0 0 1 0 0 0 0 0 1 1 0 0 0 0 1 0 0 0 0 0 0 
1664  4  4  4 : 0 1 0 0 0 0 0 0 1 1 0 0 0 0 0 0 0 1 0 0 0 
1665  4  4  1 : 0 0 0 1 1 0 0 1 0 0 0 0 0 1 0 0 0 0 0 0 0 
1665  4  4  2 : 0 0 0 1 1 0 1 0 0 0 0 0 0 0 0 0 1 0 0 0 0 
1665  4  4  3 : 0 0 1 0 0 0 0 0 1 1 0 0 0 1 0 0 0 0 0 0 0 
1665  4  4  4 : 0 1 0 0 0 0 0 0 1 1 0 0 0 0 0 0 1 0 0 0 0 
1666  4  4  1 : 0 0 0 1 1 0 0 1 0 0 0 0 1 0 0 0 0 0 0 0 0 
1666  4  4  2 : 0 0 0 1 1 0 1 0 0 0 0 0 0 0 0 1 0 0 0 0 0 
1666  4  4  3 : 0 0 1 0 0 0 0 0 1 1 0 0 1 0 0 0 0 0 0 0 0 
1666  4  4  4 : 0 1 0 0 0 0 0 0 1 1 0 0 0 0 0 1 0 0 0 0 0 
1671  4  4  1 : 0 0 0 1 1 1 0 1 0 0 0 0 0 0 0 0 0 0 0 0 0 
1671  4  4  2 : 0 0 0 1 1 1 1 0 0 0 0 0 0 0 0 0 0 0 0 0 0 
1671  4  4  3 : 0 0 1 0 0 0 0 0 1 1 1 0 0 0 0 0 0 0 0 0 0 
1671  4  4  4 : 0 1 0 0 0 0 0 0 1 1 1 0 0 0 0 0 0 0 0 0 0 
1708  4  2  1 : 0 0 1 0 0 0 0 1 0 0 0 0 0 1 1 0 0 0 0 0 0 
1708  4  2  2 : 0 1 0 0 0 0 1 0 0 0 0 0 0 0 0 0 1 1 0 0 0 
1712  4  2  1 : 0 0 1 0 0 0 0 1 0 0 0 0 1 0 1 0 0 0 0 0 0 
1712  4  2  2 : 0 1 0 0 0 0 1 0 0 0 0 0 0 0 0 1 0 1 0 0 0 
1713  4  2  1 : 0 0 1 0 0 0 0 1 0 0 0 0 1 1 0 0 0 0 0 0 0 
1713  4  2  2 : 0 1 0 0 0 0 1 0 0 0 0 0 0 0 0 1 1 0 0 0 0 
1825  4  4  1 : 0 0 1 0 0 0 1 0 0 0 1 0 0 0 0 0 0 1 0 0 0 
1825  4  4  2 : 0 0 1 0 0 1 1 0 0 0 0 0 0 0 1 0 0 0 0 0 0 
1825  4  4  3 : 0 1 0 0 0 0 0 1 0 0 1 0 0 0 1 0 0 0 0 0 0 
1825  4  4  4 : 0 1 0 0 0 1 0 1 0 0 0 0 0 0 0 0 0 1 0 0 0 
1826  4  4  1 : 0 0 1 0 0 0 1 0 0 0 1 0 0 0 0 0 1 0 0 0 0 
1826  4  4  2 : 0 0 1 0 0 1 1 0 0 0 0 0 0 1 0 0 0 0 0 0 0 
1826  4  4  3 : 0 1 0 0 0 0 0 1 0 0 1 0 0 1 0 0 0 0 0 0 0 
1826  4  4  4 : 0 1 0 0 0 1 0 1 0 0 0 0 0 0 0 0 1 0 0 0 0 
1827  4  4  1 : 0 0 1 0 0 0 1 0 0 0 1 0 0 0 0 1 0 0 0 0 0 
1827  4  4  2 : 0 0 1 0 0 1 1 0 0 0 0 0 1 0 0 0 0 0 0 0 0 
1827  4  4  3 : 0 1 0 0 0 0 0 1 0 0 1 0 1 0 0 0 0 0 0 0 0 
1827  4  4  4 : 0 1 0 0 0 1 0 1 0 0 0 0 0 0 0 1 0 0 0 0 0 
1925  4  4  1 : 0 0 1 0 0 0 1 0 0 1 0 0 0 0 0 0 0 1 0 0 0 
1925  4  4  2 : 0 0 1 0 1 0 1 0 0 0 0 0 0 0 1 0 0 0 0 0 0 
1925  4  4  3 : 0 1 0 0 0 0 0 1 0 1 0 0 0 0 1 0 0 0 0 0 0 
1925  4  4  4 : 0 1 0 0 1 0 0 1 0 0 0 0 0 0 0 0 0 1 0 0 0 
1926  4  4  1 : 0 0 1 0 0 0 1 0 0 1 0 0 0 0 0 0 1 0 0 0 0 
1926  4  4  2 : 0 0 1 0 1 0 1 0 0 0 0 0 0 1 0 0 0 0 0 0 0 
1926  4  4  3 : 0 1 0 0 0 0 0 1 0 1 0 0 0 1 0 0 0 0 0 0 0 
1926  4  4  4 : 0 1 0 0 1 0 0 1 0 0 0 0 0 0 0 0 1 0 0 0 0 
1927  4  4  1 : 0 0 1 0 0 0 1 0 0 1 0 0 0 0 0 1 0 0 0 0 0 
1927  4  4  2 : 0 0 1 0 1 0 1 0 0 0 0 0 1 0 0 0 0 0 0 0 0 
1927  4  4  3 : 0 1 0 0 0 0 0 1 0 1 0 0 1 0 0 0 0 0 0 0 0 
1927  4  4  4 : 0 1 0 0 1 0 0 1 0 0 0 0 0 0 0 1 0 0 0 0 0 
2042  4  4  1 : 0 0 1 0 0 0 1 0 1 0 0 0 0 0 0 0 0 1 0 0 0 
2042  4  4  2 : 0 0 1 1 0 0 1 0 0 0 0 0 0 0 1 0 0 0 0 0 0 
2042  4  4  3 : 0 1 0 0 0 0 0 1 1 0 0 0 0 0 1 0 0 0 0 0 0 
2042  4  4  4 : 0 1 0 1 0 0 0 1 0 0 0 0 0 0 0 0 0 1 0 0 0 
2043  4  4  1 : 0 0 1 0 0 0 1 0 1 0 0 0 0 0 0 0 1 0 0 0 0 
2043  4  4  2 : 0 0 1 1 0 0 1 0 0 0 0 0 0 1 0 0 0 0 0 0 0 
2043  4  4  3 : 0 1 0 0 0 0 0 1 1 0 0 0 0 1 0 0 0 0 0 0 0 
2043  4  4  4 : 0 1 0 1 0 0 0 1 0 0 0 0 0 0 0 0 1 0 0 0 0 
2044  4  4  1 : 0 0 1 0 0 0 1 0 1 0 0 0 0 0 0 1 0 0 0 0 0 
2044  4  4  2 : 0 0 1 1 0 0 1 0 0 0 0 0 1 0 0 0 0 0 0 0 0 
2044  4  4  3 : 0 1 0 0 0 0 0 1 1 0 0 0 1 0 0 0 0 0 0 0 0 
2044  4  4  4 : 0 1 0 1 0 0 0 1 0 0 0 0 0 0 0 1 0 0 0 0 0 
2137  4  2  1 : 0 0 0 0 1 1 1 1 0 0 0 0 0 0 0 0 0 0 0 0 0 
2137  4  2  2 : 0 1 1 0 0 0 0 0 0 1 1 0 0 0 0 0 0 0 0 0 0 
2145  4  2  1 : 0 0 0 1 0 1 1 1 0 0 0 0 0 0 0 0 0 0 0 0 0 
2145  4  2  2 : 0 1 1 0 0 0 0 0 1 0 1 0 0 0 0 0 0 0 0 0 0 
2146  4  2  1 : 0 0 0 1 1 0 1 1 0 0 0 0 0 0 0 0 0 0 0 0 0 
2146  4  2  2 : 0 1 1 0 0 0 0 0 1 1 0 0 0 0 0 0 0 0 0 0 0 
2150  4  4  1 : 0 0 1 0 0 0 1 1 0 0 0 0 0 0 1 0 0 0 0 0 0 
2150  4  4  2 : 0 1 0 0 0 0 1 1 0 0 0 0 0 0 0 0 0 1 0 0 0 
2150  4  4  3 : 0 1 1 0 0 0 0 1 0 0 0 0 0 0 1 0 0 0 0 0 0 
2150  4  4  4 : 0 1 1 0 0 0 1 0 0 0 0 0 0 0 0 0 0 1 0 0 0 
2151  4  4  1 : 0 0 1 0 0 0 1 1 0 0 0 0 0 1 0 0 0 0 0 0 0 
2151  4  4  2 : 0 1 0 0 0 0 1 1 0 0 0 0 0 0 0 0 1 0 0 0 0 
2151  4  4  3 : 0 1 1 0 0 0 0 1 0 0 0 0 0 1 0 0 0 0 0 0 0 
2151  4  4  4 : 0 1 1 0 0 0 1 0 0 0 0 0 0 0 0 0 1 0 0 0 0 
2152  4  4  1 : 0 0 1 0 0 0 1 1 0 0 0 0 1 0 0 0 0 0 0 0 0 
2152  4  4  2 : 0 1 0 0 0 0 1 1 0 0 0 0 0 0 0 1 0 0 0 0 0 
2152  4  4  3 : 0 1 1 0 0 0 0 1 0 0 0 0 1 0 0 0 0 0 0 0 0 
2152  4  4  4 : 0 1 1 0 0 0 1 0 0 0 0 0 0 0 0 1 0 0 0 0 0 
2157  4  4  1 : 0 0 1 0 0 1 1 1 0 0 0 0 0 0 0 0 0 0 0 0 0 
2157  4  4  2 : 0 1 0 0 0 1 1 1 0 0 0 0 0 0 0 0 0 0 0 0 0 
2157  4  4  3 : 0 1 1 0 0 0 0 1 0 0 1 0 0 0 0 0 0 0 0 0 0 
2157  4  4  4 : 0 1 1 0 0 0 1 0 0 0 1 0 0 0 0 0 0 0 0 0 0 
2158  4  4  1 : 0 0 1 0 1 0 1 1 0 0 0 0 0 0 0 0 0 0 0 0 0 
2158  4  4  2 : 0 1 0 0 1 0 1 1 0 0 0 0 0 0 0 0 0 0 0 0 0 
2158  4  4  3 : 0 1 1 0 0 0 0 1 0 1 0 0 0 0 0 0 0 0 0 0 0 
2158  4  4  4 : 0 1 1 0 0 0 1 0 0 1 0 0 0 0 0 0 0 0 0 0 0 
2159  4  4  1 : 0 0 1 1 0 0 1 1 0 0 0 0 0 0 0 0 0 0 0 0 0 
2159  4  4  2 : 0 1 0 1 0 0 1 1 0 0 0 0 0 0 0 0 0 0 0 0 0 
2159  4  4  3 : 0 1 1 0 0 0 0 1 1 0 0 0 0 0 0 0 0 0 0 0 0 
2159  4  4  4 : 0 1 1 0 0 0 1 0 1 0 0 0 0 0 0 0 0 0 0 0 0 
2160  4  1  1 : 0 1 1 0 0 0 1 1 0 0 0 0 0 0 0 0 0 0 0 0 0 
