# Supplementary material for: Efficient Generation of Permutationally Invariant Potential Energy Surfaces for Large Molecules
Source: J Chem Theory Comput. 2020 Mar 26;16(5):3264–72. doi: 10.1021/acs.jctc.0c00001 (PMC7997398; doi:10.1021/acs.jctc.0c00001)
Supplement: Supplementary file 2 — ct0c00001_si_002.zip [file ct0c00001_si_002.zip › FilesForJCTC/22111_4/MOL_2_2_1_1_1_4.MAP]

  13    1    2 
  14    1    3 
  15    2    3 
  16    1    4 
  17    2    4 
  18    3    4 
  20    1    5 
  21    2    5 
  22    3    5 
  25    4    5   23 
  26    1    6 
  27    2    6 
  28    3    6 
  32    4    6   29 
  33    5    6   30 
  34    1    7 
  35    2    7 
  36    3    7 
  37    7    4 
  38    7    5 
  39    7    6 
  40    1    8 
  41    2    8 
  42    3    8 
  43    4    8 
  44    5    8 
  45    6    8 
  46    7    8 
  48    1    9 
  49    2    9 
  50    3    9 
  51    4    9 
  52    5    9 
  53    6    9 
  54    7    9 
  57    8    9   55 
  58    1   10 
  59    2   10 
  60    3   10 
  61    4   10 
  62    5   10 
  63    6   10 
  64    7   10 
  68    8   10   65 
  69    9   10   66 
  70    1   11 
  71    2   11 
  72    3   11 
  76    4   11   73 
  77    5   11   74 
  78    6   11   75 
  79    7   11 
  85    8   11   80 
  86    9   11   81 
  87   10   11   82 
  89    1   12 
  90    2   12 
  91    3   12 
  92   12    4 
  93   12    5 
  94   12    6 
  95    7   12 
  96   12    8 
  97   12    9 
  98   12   10 
  99   12   11 
 100    1    1 
 101    2    2 
 102    3    3 
 103    4    4   19   19 
 104    5    5   24   24 
 105    6    6   31   31 
 106    7    7 
 107    8    8   47   47 
 108    9    9   56   56 
 109   10   10   67   67 
 110   11   11   88   84   83   88   84   83 
 111   12   12 
 112    1   15 
 113    1   17 
 114    1   18 
 115    2   18 
 116    1   19 
 117    2   19 
 118    3   19 
 119    1   21 
 120    1   22 
 121    2   22 
 122    1   23 
 123    2   23 
 124    3   23 
 125    1   24 
 126    2   24 
 127    3   24 
 128    1   25 
 129    2   25 
 130    3   25 
 131   19    5 
 132   24    4 
 133    1   27 
 134    1   28 
 135    2   28 
 136    1   29 
 137    2   29 
 138    3   29 
 139    1   30 
 140    2   30 
 141    3   30 
 143    1   31 
 144    2   31 
 145    3   31 
 146    1   32 
 147    2   32 
 148    3   32 
 149   19    6 
 150    4   30  142 
 151   31    4 
 152    1   33 
 153    2   33 
 154    3   33 
 155    5   29  142 
 156   24    6 
 157   31    5 
 158    4   33  155 
 159    1   35 
 160    1   36 
 161    2   36 
 162    1   37 
 163    2   37 
 164    3   37 
 165    7   19 
 166    1   38 
 167    2   38 
 168    3   38 
 169    7   23 
 170    7   24 
 171    7   25 
 172    1   39 
 173    2   39 
 174    3   39 
 175    7   29 
 176    7   30 
 177    7   31 
 178    7   32 
 179    7   33 
 180    1   41 
 181    1   42 
 182    2   42 
 183    1   43 
 184    2   43 
 185    3   43 
 186   19    8 
 187    1   44 
 188    2   44 
 189    3   44 
 190    8   23 
 191   24    8 
 192    8   25 
 193    1   45 
 194    2   45 
 195    3   45 
 196    8   29 
 197    8   30 
 198   31    8 
 199    8   32 
 200    8   33 
 201    1   46 
 202    2   46 
 203    3   46 
 204    7   43 
 205    7   44 
 206    7   45 
 207    1   47 
 208    2   47 
 209    3   47 
 210   47    4 
 211   47    5 
 212   47    6 
 213    7   47 
 214    1   49 
 215    1   50 
 216    2   50 
 217    1   51 
 218    2   51 
 219    3   51 
 220   19    9 
 221    1   52 
 222    2   52 
 223    3   52 
 224    9   23 
 225   24    9 
 226    9   25 
 227    1   53 
 228    2   53 
 229    3   53 
 230    9   29 
 231    9   30 
 232   31    9 
 233    9   32 
 234    9   33 
 235    1   54 
 236    2   54 
 237    3   54 
 238    7   51 
 239    7   52 
 240    7   53 
 241    1   55 
 242    2   55 
 243    3   55 
 244    4   55 
 245    5   55 
 246    6   55 
 247    7   55 
 248    1   56 
 249    2   56 
 250    3   56 
 251   56    4 
 252   56    5 
 253   56    6 
 254    7   56 
 255    1   57 
 256    2   57 
 257    3   57 
 258    4   57 
 259    5   57 
 260    6   57 
 261    7   57 
 262   47    9 
 263   56    8 
 264    1   59 
 265    1   60 
 266    2   60 
 267    1   61 
 268    2   61 
 269    3   61 
 270   19   10 
 271    1   62 
 272    2   62 
 273    3   62 
 274   10   23 
 275   24   10 
 276   10   25 
 277    1   63 
 278    2   63 
 279    3   63 
 280   10   29 
 281   10   30 
 282   31   10 
 283   10   32 
 284   10   33 
 285    1   64 
 286    2   64 
 287    3   64 
 288    7   61 
 289    7   62 
 290    7   63 
 291    1   65 
 292    2   65 
 293    3   65 
 294    4   65 
 295    5   65 
 296    6   65 
 297    7   65 
 298    1   66 
 299    2   66 
 300    3   66 
 301    4   66 
 302    5   66 
 303    6   66 
 304    7   66 
 306    1   67 
 307    2   67 
 308    3   67 
 309   67    4 
 310   67    5 
 311   67    6 
 312    7   67 
 313    1   68 
 314    2   68 
 315    3   68 
 316    4   68 
 317    5   68 
 318    6   68 
 319    7   68 
 320   47   10 
 321    8   66  305 
 322   67    8 
 323    1   69 
 324    2   69 
 325    3   69 
 326    4   69 
 327    5   69 
 328    6   69 
 329    7   69 
 330    9   65  305 
 331   56   10 
 332   67    9 
 333    8   69  330 
 334    1   71 
 335    1   72 
 336    2   72 
 337    1   73 
 338    2   73 
 339    3   73 
 340    1   74 
 341    2   74 
 342    3   74 
 344    1   75 
 345    2   75 
 346    3   75 
 349    1   76 
 350    2   76 
 351    3   76 
 352   19   11 
 353    4   74  343 
 354    4   75  347 
 355    1   77 
 356    2   77 
 357    3   77 
 358    5   73  343 
 359   24   11 
 360    5   75  348 
 361    4   77  358 
 362    1   78 
 363    2   78 
 364    3   78 
 365    6   73  347 
 366    6   74  348 
 367   31   11 
 368    4   78  365 
 369    5   78  366 
 370    1   79 
 371    2   79 
 372    3   79 
 373    7   73 
 374    7   74 
 375    7   75 
 376    7   76 
 377    7   77 
 378    7   78 
 379    1   80 
 380    2   80 
 381    3   80 
 385    4   80  382 
 386    5   80  383 
 387    6   80  384 
 388    7   80 
 389    1   81 
 390    2   81 
 391    3   81 
 395    4   81  392 
 396    5   81  393 
 397    6   81  394 
 398    7   81 
 400    1   82 
 401    2   82 
 402    3   82 
 406    4   82  403 
 407    5   82  404 
 408    6   82  405 
 409    7   82 
 412    1   83 
 413    2   83 
 414    3   83 
 415    4   83 
 416    5   83 
 417    6   83 
 418    7   83 
 419    1   84 
 420    2   84 
 421    3   84 
 425    4   84  422 
 426    5   84  423 
 427    6   84  424 
 428    7   84 
 429    1   85 
 430    2   85 
 431    3   85 
 432    8   73  382 
 433    8   74  383 
 434    8   75  384 
 435    4   85  432 
 436    5   85  433 
 437    6   85  434 
 438    7   85 
 439   47   11 
 440    8   81  399 
 441    8   82  410 
 442    8   83 
 443    8   84 
 444    1   86 
 445    2   86 
 446    3   86 
 447    9   73  392 
 448    9   74  393 
 449    9   75  394 
 450    4   86  447 
 451    5   86  448 
 452    6   86  449 
 453    7   86 
 454    9   80  399 
 455   56   11 
 456    9   82  411 
 457    9   83 
 458    9   84 
 459    8   86  454 
 460    1   87 
 461    2   87 
 462    3   87 
 463   10   73  403 
 464   10   74  404 
 465   10   75  405 
 466    4   87  463 
 467    5   87  464 
 468    6   87  465 
 469    7   87 
 470   10   80  410 
 471   10   81  411 
 472   67   11 
 473   10   83 
 474   10   84 
 475    8   87  470 
 476    9   87  471 
 477    1   88 
 478    2   88 
 479    3   88 
 480    4   88 
 481    5   88 
 482    6   88 
 483    7   88 
 488    8   88  484 
 489    9   88  485 
 490   10   88  486 
 491    1   90 
 492    1   91 
 493    2   91 
 494    1   92 
 495    2   92 
 496    3   92 
 497   12   19 
 498    1   93 
 499    2   93 
 500    3   93 
 501   12   23 
 502   12   24 
 503   12   25 
 504    1   94 
 505    2   94 
 506    3   94 
 507   12   29 
 508   12   30 
 509   12   31 
 510   12   32 
 511   12   33 
 512    1   95 
 513    2   95 
 514    3   95 
 515    7   92 
 516    7   93 
 517    7   94 
 518    1   96 
 519    2   96 
 520    3   96 
 521   12   43 
 522   12   44 
 523   12   45 
 524    7   96 
 525   12   47 
 526    1   97 
 527    2   97 
 528    3   97 
 529   12   51 
 530   12   52 
 531   12   53 
 532    7   97 
 533   12   55 
 534   12   56 
 535   12   57 
 536    1   98 
 537    2   98 
 538    3   98 
 539   12   61 
 540   12   62 
 541   12   63 
 542    7   98 
 543   12   65 
 544   12   66 
 545   12   67 
 546   12   68 
 547   12   69 
 548    1   99 
 549    2   99 
 550    3   99 
 551   12   73 
 552   12   74 
 553   12   75 
 554   12   76 
 555   12   77 
 556   12   78 
 557    7   99 
 558   12   80 
 559   12   81 
 560   12   82 
 561   12   83 
 562   12   84 
 563   12   85 
 564   12   86 
 565   12   87 
 566   12   88 
 567    1   13 
 568    1  101 
 569    1   14 
 570    2   15 
 571    1  102 
 572    2  102 
 573    1   16 
 574    2   17 
 575    3   18 
 576    1  103 
 577    2  103 
 578    3  103 
 579   19    4 
 580    1   20 
 581    2   21 
 582    3   22 
 583    4   23  131 
 584    4   25  131 
 585    1  104 
 586    2  104 
 587    3  104 
 588    5   23  132 
 589   24    5 
 590    4  104  588 
 591    1   26 
 592    2   27 
 593    3   28 
 594    4   29  149 
 595    5   30  156 
 596    4   32  149 
 597    5   33  156 
 598    1  105 
 599    2  105 
 600    3  105 
 601    6   29  151 
 602    6   30  157 
 603   31    6 
 604    4  105  601 
 605    5  105  602 
 606    1   34 
 607    2   35 
 608    3   36 
 609    7  103 
 610    7  104 
 611    7  105 
 612    1  106 
 613    2  106 
 614    3  106 
 615    7   37 
 616    7   38 
 617    7   39 
 618    1   40 
 619    2   41 
 620    3   42 
 621    8  103 
 622    8  104 
 623    8  105 
 624    7   46 
 625    1  107 
 626    2  107 
 627    3  107 
 628    4  107 
 629    5  107 
 630    6  107 
 631    7  107 
 632   47    8 
 633    1   48 
 634    2   49 
 635    3   50 
 636    9  103 
 637    9  104 
 638    9  105 
 639    7   54 
 640    8   55  262 
 641    8   57  262 
 642    1  108 
 643    2  108 
 644    3  108 
 645    4  108 
 646    5  108 
 647    6  108 
 648    7  108 
 649    9   55  263 
 650   56    9 
 651    8  108  649 
 652    1   58 
 653    2   59 
 654    3   60 
 655   10  103 
 656   10  104 
 657   10  105 
 658    7   64 
 659    8   65  320 
 660    9   66  331 
 661    8   68  320 
 662    9   69  331 
 663    1  109 
 664    2  109 
 665    3  109 
 666    4  109 
 667    5  109 
 668    6  109 
 669    7  109 
 670   10   65  322 
 671   10   66  332 
 672   67   10 
 673    8  109  670 
 674    9  109  671 
 675    1   70 
 676    2   71 
 677    3   72 
 678    4   73  352 
 679    5   74  359 
 680    6   75  367 
 681    4   76  352 
 682    5   77  359 
 683    6   78  367 
 684    7   79 
 685    8   80  439 
 686    9   81  455 
 687   10   82  472 
 688    8   85  439 
 689    9   86  455 
 690   10   87  472 
 691    1  110 
 692    2  110 
 693    3  110 
 694   11   73  480  422  415  422 
 695   11   74  481  423  416  423 
 696   11   75  482  424  417  424 
 697    4  110  694 
 698    5  110  695 
 699    6  110  696 
 700    7  110 
 701   11   80  484  443  442  484 
 702   11   81  485  458  457  485 
 703   11   82  486  474  473  486 
 704   11   83  487 
 705   11   84  487 
 706    8  110  701 
 707    9  110  702 
 708   10  110  703 
 709   11   88  487 
 710    1   89 
 711    2   90 
 712    3   91 
 713   12  103 
 714   12  104 
 715   12  105 
 716    7   95 
 717   12  107 
 718   12  108 
 719   12  109 
 720   12  110 
 721    1  111 
 722    2  111 
 723    3  111 
 724   12   92 
 725   12   93 
 726   12   94 
 727    7  111 
 728   12   96 
 729   12   97 
 730   12   98 
 731   12   99 
 732    1  100 
 733    2  101 
 734    3  102 
 735    4  103  579 
 736    5  104  589 
 737    6  105  603 
 738    7  106 
 739    8  107  632 
 740    9  108  650 
 741   10  109  672 
 742   11  110  709  705  704 
 743   12  111 
 744    1  115 
 745    1  117 
 746    1  118 
 747    2  118 
 748    1  121 
 749    1  123 
 750    1  124 
 751    2  124 
 752    1  126 
 753    1  127 
 754    2  127 
 755    1  129 
 756    1  130 
 757    2  130 
 758    1  131 
 759    2  131 
 760    3  131 
 761    1  132 
 762    2  132 
 763    3  132 
 764   19   24 
 765    1  135 
 766    1  137 
 767    1  138 
 768    2  138 
 769    1  140 
 770    1  141 
 771    2  141 
 772    1  142 
 773    2  142 
 774    3  142 
 775    1  144 
 776    1  145 
 777    2  145 
 778    1  147 
 779    1  148 
 780    2  148 
 781    1  149 
 782    2  149 
 783    3  149 
 784    1  150 
 785    2  150 
 786    3  150 
 787   19   30 
 788    1  151 
 789    2  151 
 790    3  151 
 791   19   31 
 792    1  153 
 793    1  154 
 794    2  154 
 795    1  155 
 796    2  155 
 797    3  155 
 798    1  156 
 799    2  156 
 800    3  156 
 801   24   29 
 802    1  157 
 803    2  157 
 804    3  157 
 805   31   23 
 806   24   31 
 807    1  158 
 808    2  158 
 809    3  158 
 810   19   33 
 811   24   32 
 812   31   25 
 813    1  161 
 814    1  163 
 815    1  164 
 816    2  164 
 817    1  165 
 818    2  165 
 819    3  165 
 820    1  167 
 821    1  168 
 822    2  168 
 823    1  169 
 824    2  169 
 825    3  169 
 826    1  170 
 827    2  170 
 828    3  170 
 829    1  171 
 830    2  171 
 831    3  171 
 832    7  131 
 833    7  132 
 834    1  173 
 835    1  174 
 836    2  174 
 837    1  175 
 838    2  175 
 839    3  175 
 840    1  176 
 841    2  176 
 842    3  176 
 843    7  142 
 844    1  177 
 845    2  177 
 846    3  177 
 847    1  178 
 848    2  178 
 849    3  178 
 850    7  149 
 851    7  150 
 852    7  151 
 853    1  179 
 854    2  179 
 855    3  179 
 856    7  155 
 857    7  156 
 858    7  157 
 859    7  158 
 860    1  182 
 861    1  184 
 862    1  185 
 863    2  185 
 864    1  186 
 865    2  186 
 866    3  186 
 867    1  188 
 868    1  189 
 869    2  189 
 870    1  190 
 871    2  190 
 872    3  190 
 873    1  191 
 874    2  191 
 875    3  191 
 876    1  192 
 877    2  192 
 878    3  192 
 879   19   44 
 880   24   43 
 881    1  194 
 882    1  195 
 883    2  195 
 884    1  196 
 885    2  196 
 886    3  196 
 887    1  197 
 888    2  197 
 889    3  197 
 890    8  142 
 891    1  198 
 892    2  198 
 893    3  198 
 894    1  199 
 895    2  199 
 896    3  199 
 897   19   45 
 898    8  150 
 899   31   43 
 900    1  200 
 901    2  200 
 902    3  200 
 903    8  155 
 904   24   45 
 905   31   44 
 906    8  158 
 907    1  202 
 908    1  203 
 909    2  203 
 910    1  204 
 911    2  204 
 912    3  204 
 913    7  186 
 914    1  205 
 915    2  205 
 916    3  205 
 917    7  190 
 918    7  191 
 919    7  192 
 920    1  206 
 921    2  206 
 922    3  206 
 923    7  196 
 924    7  197 
 925    7  198 
 926    7  199 
 927    7  200 
 928    1  208 
 929    1  209 
 930    2  209 
 931    1  210 
 932    2  210 
 933    3  210 
 934   19   47 
 935    1  211 
 936    2  211 
 937    3  211 
 938   47   23 
 939   24   47 
 940   47   25 
 941    1  212 
 942    2  212 
 943    3  212 
 944   47   29 
 945   47   30 
 946   31   47 
 947   47   32 
 948   47   33 
 949    1  213 
 950    2  213 
 951    3  213 
 952    7  210 
 953    7  211 
 954    7  212 
 955    1  216 
 956    1  218 
 957    1  219 
 958    2  219 
 959    1  220 
 960    2  220 
 961    3  220 
 962    1  222 
 963    1  223 
 964    2  223 
 965    1  224 
 966    2  224 
 967    3  224 
 968    1  225 
 969    2  225 
 970    3  225 
 971    1  226 
 972    2  226 
 973    3  226 
 974   19   52 
 975   24   51 
 976    1  228 
 977    1  229 
 978    2  229 
 979    1  230 
 980    2  230 
 981    3  230 
 982    1  231 
 983    2  231 
 984    3  231 
 985    9  142 
 986    1  232 
 987    2  232 
 988    3  232 
 989    1  233 
 990    2  233 
 991    3  233 
 992   19   53 
 993    9  150 
 994   31   51 
 995    1  234 
 996    2  234 
 997    3  234 
 998    9  155 
 999   24   53 
1000   31   52 
1001    9  158 
1002    1  236 
1003    1  237 
1004    2  237 
1005    1  238 
1006    2  238 
1007    3  238 
1008    7  220 
1009    1  239 
1010    2  239 
1011    3  239 
1012    7  224 
1013    7  225 
1014    7  226 
1015    1  240 
1016    2  240 
1017    3  240 
1018    7  230 
1019    7  231 
1020    7  232 
1021    7  233 
1022    7  234 
1023    1  242 
1024    1  243 
1025    2  243 
1026    1  244 
1027    2  244 
1028    3  244 
1029   19   55 
1030    1  245 
1031    2  245 
1032    3  245 
1033   23   55 
1034   24   55 
1035   25   55 
1036    1  246 
1037    2  246 
1038    3  246 
1039   29   55 
1040   30   55 
1041   31   55 
1042   32   55 
1043   33   55 
1044    1  247 
1045    2  247 
1046    3  247 
1047    7  244 
1048    7  245 
1049    7  246 
1050    1  249 
1051    1  250 
1052    2  250 
1053    1  251 
1054    2  251 
1055    3  251 
1056   19   56 
1057    1  252 
1058    2  252 
1059    3  252 
1060   56   23 
1061   24   56 
1062   56   25 
1063    1  253 
1064    2  253 
1065    3  253 
1066   56   29 
1067   56   30 
1068   31   56 
1069   56   32 
1070   56   33 
1071    1  254 
1072    2  254 
1073    3  254 
1074    7  251 
1075    7  252 
1076    7  253 
1077    1  256 
1078    1  257 
1079    2  257 
1080    1  258 
1081    2  258 
1082    3  258 
1083   19   57 
1084    1  259 
1085    2  259 
1086    3  259 
1087   23   57 
1088   24   57 
1089   25   57 
1090    1  260 
1091    2  260 
1092    3  260 
1093   29   57 
1094   30   57 
1095   31   57 
1096   32   57 
1097   33   57 
1098    1  261 
1099    2  261 
1100    3  261 
1101    7  258 
1102    7  259 
1103    7  260 
1104    1  262 
1105    2  262 
1106    3  262 
1107   47   51 
1108   47   52 
1109   47   53 
1110    7  262 
1111    1  263 
1112    2  263 
1113    3  263 
1114   56   43 
1115   56   44 
1116   56   45 
1117    7  263 
1118   47   56 
1119    1  266 
1120    1  268 
1121    1  269 
1122    2  269 
1123    1  270 
1124    2  270 
1125    3  270 
1126    1  272 
1127    1  273 
1128    2  273 
1129    1  274 
1130    2  274 
1131    3  274 
1132    1  275 
1133    2  275 
1134    3  275 
1135    1  276 
1136    2  276 
1137    3  276 
1138   19   62 
1139   24   61 
1140    1  278 
1141    1  279 
1142    2  279 
1143    1  280 
1144    2  280 
1145    3  280 
1146    1  281 
1147    2  281 
1148    3  281 
1149   10  142 
1150    1  282 
1151    2  282 
1152    3  282 
1153    1  283 
1154    2  283 
1155    3  283 
1156   19   63 
1157   10  150 
1158   31   61 
1159    1  284 
1160    2  284 
1161    3  284 
1162   10  155 
1163   24   63 
1164   31   62 
1165   10  158 
1166    1  286 
1167    1  287 
1168    2  287 
1169    1  288 
1170    2  288 
1171    3  288 
1172    7  270 
1173    1  289 
1174    2  289 
1175    3  289 
1176    7  274 
1177    7  275 
1178    7  276 
1179    1  290 
1180    2  290 
1181    3  290 
1182    7  280 
1183    7  281 
1184    7  282 
1185    7  283 
1186    7  284 
1187    1  292 
1188    1  293 
1189    2  293 
1190    1  294 
1191    2  294 
1192    3  294 
1193   19   65 
1194    1  295 
1195    2  295 
1196    3  295 
1197   23   65 
1198   24   65 
1199   25   65 
1200    1  296 
1201    2  296 
1202    3  296 
1203   29   65 
1204   30   65 
1205   31   65 
1206   32   65 
1207   33   65 
1208    1  297 
1209    2  297 
1210    3  297 
1211    7  294 
1212    7  295 
1213    7  296 
1214    1  299 
1215    1  300 
1216    2  300 
1217    1  301 
1218    2  301 
1219    3  301 
1220   19   66 
1221    1  302 
1222    2  302 
1223    3  302 
1224   23   66 
1225   24   66 
1226   25   66 
1227    1  303 
1228    2  303 
1229    3  303 
1230   29   66 
1231   30   66 
1232   31   66 
1233   32   66 
1234   33   66 
1235    1  304 
1236    2  304 
1237    3  304 
1238    7  301 
1239    7  302 
1240    7  303 
1241    1  305 
1242    2  305 
1243    3  305 
1244    4  305 
1245    5  305 
1246    6  305 
1247    7  305 
1248    1  307 
1249    1  308 
1250    2  308 
1251    1  309 
1252    2  309 
1253    3  309 
1254   19   67 
1255    1  310 
1256    2  310 
1257    3  310 
1258   67   23 
1259   24   67 
1260   67   25 
1261    1  311 
1262    2  311 
1263    3  311 
1264   67   29 
1265   67   30 
1266   31   67 
1267   67   32 
1268   67   33 
1269    1  312 
1270    2  312 
1271    3  312 
1272    7  309 
1273    7  310 
1274    7  311 
1275    1  314 
1276    1  315 
1277    2  315 
1278    1  316 
1279    2  316 
1280    3  316 
1281   19   68 
1282    1  317 
1283    2  317 
1284    3  317 
1285   23   68 
1286   24   68 
1287   25   68 
1288    1  318 
1289    2  318 
1290    3  318 
1291   29   68 
1292   30   68 
1293   31   68 
1294   32   68 
1295   33   68 
1296    1  319 
1297    2  319 
1298    3  319 
1299    7  316 
1300    7  317 
1301    7  318 
1302    1  320 
1303    2  320 
1304    3  320 
1305   47   61 
1306   47   62 
1307   47   63 
1308    7  320 
1309    1  321 
1310    2  321 
1311    3  321 
1312    4  321 
1313    5  321 
1314    6  321 
1315    7  321 
1316   47   66 
1317    1  322 
1318    2  322 
1319    3  322 
1320   67   43 
1321   67   44 
1322   67   45 
1323    7  322 
1324   47   67 
1325    1  324 
1326    1  325 
1327    2  325 
1328    1  326 
1329    2  326 
1330    3  326 
1331   19   69 
1332    1  327 
1333    2  327 
1334    3  327 
1335   23   69 
1336   24   69 
1337   25   69 
1338    1  328 
1339    2  328 
1340    3  328 
1341   29   69 
1342   30   69 
1343   31   69 
1344   32   69 
1345   33   69 
1346    1  329 
1347    2  329 
1348    3  329 
1349    7  326 
1350    7  327 
1351    7  328 
1352    1  330 
1353    2  330 
1354    3  330 
1355    4  330 
1356    5  330 
1357    6  330 
1358    7  330 
1359    1  331 
1360    2  331 
1361    3  331 
1362   56   61 
1363   56   62 
1364   56   63 
1365    7  331 
1366   56   65 
1367    1  332 
1368    2  332 
1369    3  332 
1370   67   51 
1371   67   52 
1372   67   53 
1373    7  332 
1374   67   55 
1375   56   67 
1376    1  333 
1377    2  333 
1378    3  333 
1379    4  333 
1380    5  333 
1381    6  333 
1382    7  333 
1383   47   69 
1384   56   68 
1385   67   57 
1386    1  336 
1387    1  338 
1388    1  339 
1389    2  339 
1390    1  341 
1391    1  342 
1392    2  342 
1393    1  343 
1394    2  343 
1395    3  343 
1396    1  345 
1397    1  346 
1398    2  346 
1399    1  347 
1400    2  347 
1401    3  347 
1402    1  348 
1403    2  348 
1404    3  348 
1406    1  350 
1407    1  351 
1408    2  351 
1409    1  352 
1410    2  352 
1411    3  352 
1412    1  353 
1413    2  353 
1414    3  353 
1415   19   74 
1416    1  354 
1417    2  354 
1418    3  354 
1419   19   75 
1420    4  348 1405 
1421    1  356 
1422    1  357 
1423    2  357 
1424    1  358 
1425    2  358 
1426    3  358 
1427    1  359 
1428    2  359 
1429    3  359 
1430   24   73 
1431    1  360 
1432    2  360 
1433    3  360 
1434    5  347 1405 
1435   24   75 
1436    1  361 
1437    2  361 
1438    3  361 
1439   19   77 
1440   24   76 
1441    4  360 1434 
1442    1  363 
1443    1  364 
1444    2  364 
1445    1  365 
1446    2  365 
1447    3  365 
1448    1  366 
1449    2  366 
1450    3  366 
1451    6  343 1405 
1452    1  367 
1453    2  367 
1454    3  367 
1455   31   73 
1456   31   74 
1457    1  368 
1458    2  368 
1459    3  368 
1460   19   78 
1461    4  366 1451 
1462   31   76 
1463    1  369 
1464    2  369 
1465    3  369 
1466    5  365 1451 
1467   24   78 
1468   31   77 
1469    4  369 1466 
1470    1  371 
1471    1  372 
1472    2  372 
1473    1  373 
1474    2  373 
1475    3  373 
1476    1  374 
1477    2  374 
1478    3  374 
1479    7  343 
1480    1  375 
1481    2  375 
1482    3  375 
1483    7  347 
1484    7  348 
1485    1  376 
1486    2  376 
1487    3  376 
1488    7  352 
1489    7  353 
1490    7  354 
1491    1  377 
1492    2  377 
1493    3  377 
1494    7  358 
1495    7  359 
1496    7  360 
1497    7  361 
1498    1  378 
1499    2  378 
1500    3  378 
1501    7  365 
1502    7  366 
1503    7  367 
1504    7  368 
1505    7  369 
1506    1  380 
1507    1  381 
1508    2  381 
1509    1  382 
1510    2  382 
1511    3  382 
1512    1  383 
1513    2  383 
1514    3  383 
1516    1  384 
1517    2  384 
1518    3  384 
1521    1  385 
1522    2  385 
1523    3  385 
1524   19   80 
1525    4  383 1515 
1526    4  384 1519 
1527    1  386 
1528    2  386 
1529    3  386 
1530    5  382 1515 
1531   24   80 
1532    5  384 1520 
1533    4  386 1530 
1534    1  387 
1535    2  387 
1536    3  387 
1537    6  382 1519 
1538    6  383 1520 
1539   31   80 
1540    4  387 1537 
1541    5  387 1538 
1542    1  388 
1543    2  388 
1544    3  388 
1545    7  382 
1546    7  383 
1547    7  384 
1548    7  385 
1549    7  386 
1550    7  387 
1551    1  390 
1552    1  391 
1553    2  391 
1554    1  392 
1555    2  392 
1556    3  392 
1557    1  393 
1558    2  393 
1559    3  393 
1561    1  394 
1562    2  394 
1563    3  394 
1566    1  395 
1567    2  395 
1568    3  395 
1569   19   81 
1570    4  393 1560 
1571    4  394 1564 
1572    1  396 
1573    2  396 
1574    3  396 
1575    5  392 1560 
1576   24   81 
1577    5  394 1565 
1578    4  396 1575 
1579    1  397 
1580    2  397 
1581    3  397 
1582    6  392 1564 
1583    6  393 1565 
1584   31   81 
1585    4  397 1582 
1586    5  397 1583 
1587    1  398 
1588    2  398 
1589    3  398 
1590    7  392 
1591    7  393 
1592    7  394 
1593    7  395 
1594    7  396 
1595    7  397 
1596    1  399 
1597    2  399 
1598    3  399 
1602    4  399 1599 
1603    5  399 1600 
1604    6  399 1601 
1605    7  399 
1606    1  401 
1607    1  402 
1608    2  402 
1609    1  403 
1610    2  403 
1611    3  403 
1612    1  404 
1613    2  404 
1614    3  404 
1616    1  405 
1617    2  405 
1618    3  405 
1621    1  406 
1622    2  406 
1623    3  406 
1624   19   82 
1625    4  404 1615 
1626    4  405 1619 
1627    1  407 
1628    2  407 
1629    3  407 
1630    5  403 1615 
1631   24   82 
1632    5  405 1620 
1633    4  407 1630 
1634    1  408 
1635    2  408 
1636    3  408 
1637    6  403 1619 
1638    6  404 1620 
1639   31   82 
1640    4  408 1637 
1641    5  408 1638 
1642    1  409 
1643    2  409 
1644    3  409 
1645    7  403 
1646    7  404 
1647    7  405 
1648    7  406 
1649    7  407 
1650    7  408 
1651    1  410 
1652    2  410 
1653    3  410 
1657    4  410 1654 
1658    5  410 1655 
1659    6  410 1656 
1660    7  410 
1661    1  411 
1662    2  411 
1663    3  411 
1667    4  411 1664 
1668    5  411 1665 
1669    6  411 1666 
1670    7  411 
1672    1  413 
1673    1  414 
1674    2  414 
1675    1  415 
1676    2  415 
1677    3  415 
1678   19   83 
1679    1  416 
1680    2  416 
1681    3  416 
1682   23   83 
1683   24   83 
1684   25   83 
1685    1  417 
1686    2  417 
1687    3  417 
1688   29   83 
1689   30   83 
1690   31   83 
1691   32   83 
1692   33   83 
1693    1  418 
1694    2  418 
1695    3  418 
1696    7  415 
1697    7  416 
1698    7  417 
1699    1  420 
1700    1  421 
1701    2  421 
1702    1  422 
1703    2  422 
1704    3  422 
1705    1  423 
1706    2  423 
1707    3  423 
1709    1  424 
1710    2  424 
1711    3  424 
1714    1  425 
1715    2  425 
1716    3  425 
1717   19   84 
1718    4  423 1708 
1719    4  424 1712 
1720    1  426 
1721    2  426 
1722    3  426 
1723    5  422 1708 
1724   24   84 
1725    5  424 1713 
1726    4  426 1723 
1727    1  427 
1728    2  427 
1729    3  427 
1730    6  422 1712 
1731    6  423 1713 
1732   31   84 
1733    4  427 1730 
1734    5  427 1731 
1735    1  428 
1736    2  428 
1737    3  428 
1738    7  422 
1739    7  423 
1740    7  424 
1741    7  425 
1742    7  426 
1743    7  427 
1744    1  430 
1745    1  431 
1746    2  431 
1747    1  432 
1748    2  432 
1749    3  432 
1750    1  433 
1751    2  433 
1752    3  433 
1753    8  343 1515 
1754    1  434 
1755    2  434 
1756    3  434 
1757    8  347 1519 
1758    8  348 1520 
1759    1  435 
1760    2  435 
1761    3  435 
1762   19   85 
1763    4  433 1753 
1764    4  434 1757 
1765    1  436 
1766    2  436 
1767    3  436 
1768    5  432 1753 
1769   24   85 
1770    5  434 1758 
1771    4  436 1768 
1772    1  437 
1773    2  437 
1774    3  437 
1775    6  432 1757 
1776    6  433 1758 
1777   31   85 
1778    4  437 1775 
1779    5  437 1776 
1780    1  438 
1781    2  438 
1782    3  438 
1783    7  432 
1784    7  433 
1785    7  434 
1786    7  435 
1787    7  436 
1788    7  437 
1789    1  439 
1790    2  439 
1791    3  439 
1792   47   73 
1793   47   74 
1794   47   75 
1795   47   76 
1796   47   77 
1797   47   78 
1798    7  439 
1799    1  440 
1800    2  440 
1801    3  440 
1802    8  392 1599 
1803    8  393 1600 
1804    8  394 1601 
1805    4  440 1802 
1806    5  440 1803 
1807    6  440 1804 
1808    7  440 
1809   47   81 
1810    1  441 
1811    2  441 
1812    3  441 
1813    8  403 1654 
1814    8  404 1655 
1815    8  405 1656 
1816    4  441 1813 
1817    5  441 1814 
1818    6  441 1815 
1819    7  441 
1820   47   82 
1821    8  411 1671 
1822    1  442 
1823    2  442 
1824    3  442 
1828    4  442 1825 
1829    5  442 1826 
1830    6  442 1827 
1831    7  442 
1832   47   83 
1833    1  443 
1834    2  443 
1835    3  443 
1836    8  422 
1837    8  423 
1838    8  424 
1839    8  425 
1840    8  426 
1841    8  427 
1842    7  443 
1843   47   84 
1844    1  445 
1845    1  446 
1846    2  446 
1847    1  447 
1848    2  447 
1849    3  447 
1850    1  448 
1851    2  448 
1852    3  448 
1853    9  343 1560 
1854    1  449 
1855    2  449 
1856    3  449 
1857    9  347 1564 
1858    9  348 1565 
1859    1  450 
1860    2  450 
1861    3  450 
1862   19   86 
1863    4  448 1853 
1864    4  449 1857 
1865    1  451 
1866    2  451 
1867    3  451 
1868    5  447 1853 
1869   24   86 
1870    5  449 1858 
1871    4  451 1868 
1872    1  452 
1873    2  452 
1874    3  452 
1875    6  447 1857 
1876    6  448 1858 
1877   31   86 
1878    4  452 1875 
1879    5  452 1876 
1880    1  453 
1881    2  453 
1882    3  453 
1883    7  447 
1884    7  448 
1885    7  449 
1886    7  450 
1887    7  451 
1888    7  452 
1889    1  454 
1890    2  454 
1891    3  454 
1892    9  382 1599 
1893    9  383 1600 
1894    9  384 1601 
1895    4  454 1892 
1896    5  454 1893 
1897    6  454 1894 
1898    7  454 
1899    1  455 
1900    2  455 
1901    3  455 
1902   56   73 
1903   56   74 
1904   56   75 
1905   56   76 
1906   56   77 
1907   56   78 
1908    7  455 
1909   56   80 
1910    1  456 
1911    2  456 
1912    3  456 
1913    9  403 1664 
1914    9  404 1665 
1915    9  405 1666 
1916    4  456 1913 
1917    5  456 1914 
1918    6  456 1915 
1919    7  456 
1920    9  410 1671 
1921   56   82 
1922    1  457 
1923    2  457 
1924    3  457 
1928    4  457 1925 
1929    5  457 1926 
1930    6  457 1927 
1931    7  457 
1932   55   83 
1933   56   83 
1934    1  458 
1935    2  458 
1936    3  458 
1937    9  422 
1938    9  423 
1939    9  424 
1940    9  425 
1941    9  426 
1942    9  427 
1943    7  458 
1944   55   84 
1945   56   84 
1946    1  459 
1947    2  459 
1948    3  459 
1949    8  447 1892 
1950    8  448 1893 
1951    8  449 1894 
1952    4  459 1949 
1953    5  459 1950 
1954    6  459 1951 
1955    7  459 
1956   47   86 
1957   56   85 
1958    8  456 1920 
1959   57   83 
1960   57   84 
1961    1  461 
1962    1  462 
1963    2  462 
1964    1  463 
1965    2  463 
1966    3  463 
1967    1  464 
1968    2  464 
1969    3  464 
1970   10  343 1615 
1971    1  465 
1972    2  465 
1973    3  465 
1974   10  347 1619 
1975   10  348 1620 
1976    1  466 
1977    2  466 
1978    3  466 
1979   19   87 
1980    4  464 1970 
1981    4  465 1974 
1982    1  467 
1983    2  467 
1984    3  467 
1985    5  463 1970 
1986   24   87 
1987    5  465 1975 
1988    4  467 1985 
1989    1  468 
1990    2  468 
1991    3  468 
1992    6  463 1974 
1993    6  464 1975 
1994   31   87 
1995    4  468 1992 
1996    5  468 1993 
1997    1  469 
1998    2  469 
1999    3  469 
2000    7  463 
2001    7  464 
2002    7  465 
2003    7  466 
2004    7  467 
2005    7  468 
2006    1  470 
2007    2  470 
2008    3  470 
2009   10  382 1654 
2010   10  383 1655 
2011   10  384 1656 
2012    4  470 2009 
2013    5  470 2010 
2014    6  470 2011 
2015    7  470 
2016    1  471 
2017    2  471 
2018    3  471 
2019   10  392 1664 
2020   10  393 1665 
2021   10  394 1666 
2022    4  471 2019 
2023    5  471 2020 
2024    6  471 2021 
2025    7  471 
2026   10  399 1671 
2027    1  472 
2028    2  472 
2029    3  472 
2030   67   73 
2031   67   74 
2032   67   75 
2033   67   76 
2034   67   77 
2035   67   78 
2036    7  472 
2037   67   80 
2038   67   81 
2039    1  473 
2040    2  473 
2041    3  473 
2045    4  473 2042 
2046    5  473 2043 
2047    6  473 2044 
2048    7  473 
2049   65   83 
2050   66   83 
2051   67   83 
2052    1  474 
2053    2  474 
2054    3  474 
2055   10  422 
2056   10  423 
2057   10  424 
2058   10  425 
2059   10  426 
2060   10  427 
2061    7  474 
2062   65   84 
2063   66   84 
2064   67   84 
2065    1  475 
2066    2  475 
2067    3  475 
2068    8  463 2009 
2069    8  464 2010 
2070    8  465 2011 
2071    4  475 2068 
2072    5  475 2069 
2073    6  475 2070 
2074    7  475 
2075   47   87 
2076    8  471 2026 
2077   67   85 
2078   68   83 
2079   68   84 
2080    1  476 
2081    2  476 
2082    3  476 
2083    9  463 2019 
2084    9  464 2020 
2085    9  465 2021 
2086    4  476 2083 
2087    5  476 2084 
2088    6  476 2085 
2089    7  476 
2090    9  470 2026 
2091   56   87 
2092   67   86 
2093   69   83 
2094   69   84 
2095    8  476 2090 
2096    1  478 
2097    1  479 
2098    2  479 
2099    1  480 
2100    2  480 
2101    3  480 
2102   19   88 
2103    1  481 
2104    2  481 
2105    3  481 
2106   23   88 
2107   24   88 
2108   25   88 
2109    1  482 
2110    2  482 
2111    3  482 
2112   29   88 
2113   30   88 
2114   31   88 
2115   32   88 
2116   33   88 
2117    1  483 
2118    2  483 
2119    3  483 
2120    7  480 
2121    7  481 
2122    7  482 
2123    1  484 
2124    2  484 
2125    3  484 
2126    4  484 
2127    5  484 
2128    6  484 
2129    7  484 
2130    1  485 
2131    2  485 
2132    3  485 
2133    4  485 
2134    5  485 
2135    6  485 
2136    7  485 
2138    1  486 
2139    2  486 
2140    3  486 
2141    4  486 
2142    5  486 
2143    6  486 
2144    7  486 
2147    1  487 
2148    2  487 
2149    3  487 
2153    4  487 2150 
2154    5  487 2151 
2155    6  487 2152 
2156    7  487 
2161    1  488 
2162    2  488 
2163    3  488 
2164    4  488 
2165    5  488 
2166    6  488 
2167    7  488 
2168   47   88 
2169    8  485 2137 
2170    8  486 2145 
2171    8  487 2157 
2172    1  489 
2173    2  489 
2174    3  489 
2175    4  489 
2176    5  489 
2177    6  489 
2178    7  489 
2179    9  484 2137 
2180   56   88 
2181    9  486 2146 
2182    9  487 2158 
2183    8  489 2179 
2184    1  490 
2185    2  490 
2186    3  490 
2187    4  490 
2188    5  490 
2189    6  490 
2190    7  490 
2191   10  484 2145 
2192   10  485 2146 
2193   67   88 
2194   10  487 2159 
2195    8  490 2191 
2196    9  490 2192 
2197    1  493 
2198    1  495 
2199    1  496 
2200    2  496 
2201    1  497 
2202    2  497 
2203    3  497 
2204    1  499 
2205    1  500 
2206    2  500 
2207    1  501 
2208    2  501 
2209    3  501 
2210    1  502 
2211    2  502 
2212    3  502 
2213    1  503 
2214    2  503 
2215    3  503 
2216   12  131 
2217   12  132 
2218    1  505 
2219    1  506 
2220    2  506 
2221    1  507 
2222    2  507 
2223    3  507 
2224    1  508 
2225    2  508 
2226    3  508 
2227   12  142 
2228    1  509 
2229    2  509 
2230    3  509 
2231    1  510 
2232    2  510 
2233    3  510 
2234   12  149 
2235   12  150 
2236   12  151 
2237    1  511 
2238    2  511 
2239    3  511 
2240   12  155 
2241   12  156 
2242   12  157 
2243   12  158 
2244    1  513 
2245    1  514 
2246    2  514 
2247    1  515 
2248    2  515 
2249    3  515 
2250    7  497 
2251    1  516 
2252    2  516 
2253    3  516 
2254    7  501 
2255    7  502 
2256    7  503 
2257    1  517 
2258    2  517 
2259    3  517 
2260    7  507 
2261    7  508 
2262    7  509 
2263    7  510 
2264    7  511 
2265    1  519 
2266    1  520 
2267    2  520 
2268    1  521 
2269    2  521 
2270    3  521 
2271   12  186 
2272    1  522 
2273    2  522 
2274    3  522 
2275   12  190 
2276   12  191 
2277   12  192 
2278    1  523 
2279    2  523 
2280    3  523 
2281   12  196 
2282   12  197 
2283   12  198 
2284   12  199 
2285   12  200 
2286    1  524 
2287    2  524 
2288    3  524 
2289    7  521 
2290    7  522 
2291    7  523 
2292    1  525 
2293    2  525 
2294    3  525 
2295   12  210 
2296   12  211 
2297   12  212 
2298    7  525 
2299    1  527 
2300    1  528 
2301    2  528 
2302    1  529 
2303    2  529 
2304    3  529 
2305   12  220 
2306    1  530 
2307    2  530 
2308    3  530 
2309   12  224 
2310   12  225 
2311   12  226 
2312    1  531 
2313    2  531 
2314    3  531 
2315   12  230 
2316   12  231 
2317   12  232 
2318   12  233 
2319   12  234 
2320    1  532 
2321    2  532 
2322    3  532 
2323    7  529 
2324    7  530 
2325    7  531 
2326    1  533 
2327    2  533 
2328    3  533 
2329   12  244 
2330   12  245 
2331   12  246 
2332    7  533 
2333    1  534 
2334    2  534 
2335    3  534 
2336   12  251 
2337   12  252 
2338   12  253 
2339    7  534 
2340    1  535 
2341    2  535 
2342    3  535 
2343   12  258 
2344   12  259 
2345   12  260 
2346    7  535 
2347   12  262 
2348   12  263 
2349    1  537 
2350    1  538 
2351    2  538 
2352    1  539 
2353    2  539 
2354    3  539 
2355   12  270 
2356    1  540 
2357    2  540 
2358    3  540 
2359   12  274 
2360   12  275 
2361   12  276 
2362    1  541 
2363    2  541 
2364    3  541 
2365   12  280 
2366   12  281 
2367   12  282 
2368   12  283 
2369   12  284 
2370    1  542 
2371    2  542 
2372    3  542 
2373    7  539 
2374    7  540 
2375    7  541 
2376    1  543 
2377    2  543 
2378    3  543 
2379   12  294 
2380   12  295 
2381   12  296 
2382    7  543 
2383    1  544 
2384    2  544 
2385    3  544 
2386   12  301 
2387   12  302 
2388   12  303 
2389    7  544 
2390   12  305 
2391    1  545 
2392    2  545 
2393    3  545 
2394   12  309 
2395   12  310 
2396   12  311 
2397    7  545 
2398    1  546 
2399    2  546 
2400    3  546 
2401   12  316 
2402   12  317 
2403   12  318 
2404    7  546 
2405   12  320 
2406   12  321 
2407   12  322 
2408    1  547 
2409    2  547 
2410    3  547 
2411   12  326 
2412   12  327 
2413   12  328 
2414    7  547 
2415   12  330 
2416   12  331 
2417   12  332 
2418   12  333 
2419    1  549 
2420    1  550 
2421    2  550 
2422    1  551 
2423    2  551 
2424    3  551 
2425    1  552 
2426    2  552 
2427    3  552 
2428   12  343 
2429    1  553 
2430    2  553 
2431    3  553 
2432   12  347 
2433   12  348 
2434    1  554 
2435    2  554 
2436    3  554 
2437   12  352 
2438   12  353 
2439   12  354 
2440    1  555 
2441    2  555 
2442    3  555 
2443   12  358 
2444   12  359 
2445   12  360 
2446   12  361 
2447    1  556 
2448    2  556 
2449    3  556 
2450   12  365 
2451   12  366 
2452   12  367 
2453   12  368 
2454   12  369 
2455    1  557 
2456    2  557 
2457    3  557 
2458    7  551 
2459    7  552 
2460    7  553 
2461    7  554 
2462    7  555 
2463    7  556 
2464    1  558 
2465    2  558 
2466    3  558 
2467   12  382 
2468   12  383 
2469   12  384 
2470   12  385 
2471   12  386 
2472   12  387 
2473    7  558 
2474    1  559 
2475    2  559 
2476    3  559 
2477   12  392 
2478   12  393 
2479   12  394 
2480   12  395 
2481   12  396 
2482   12  397 
2483    7  559 
2484   12  399 
2485    1  560 
2486    2  560 
2487    3  560 
2488   12  403 
2489   12  404 
2490   12  405 
2491   12  406 
2492   12  407 
2493   12  408 
2494    7  560 
2495   12  410 
2496   12  411 
2497    1  561 
2498    2  561 
2499    3  561 
2500   12  415 
2501   12  416 
2502   12  417 
2503    7  561 
2504    1  562 
2505    2  562 
2506    3  562 
2507   12  422 
2508   12  423 
2509   12  424 
2510   12  425 
2511   12  426 
2512   12  427 
2513    7  562 
2514    1  563 
2515    2  563 
2516    3  563 
2517   12  432 
2518   12  433 
2519   12  434 
2520   12  435 
2521   12  436 
2522   12  437 
2523    7  563 
2524   12  439 
2525   12  440 
2526   12  441 
2527   12  442 
2528   12  443 
2529    1  564 
2530    2  564 
2531    3  564 
2532   12  447 
2533   12  448 
2534   12  449 
2535   12  450 
2536   12  451 
2537   12  452 
2538    7  564 
2539   12  454 
2540   12  455 
2541   12  456 
2542   12  457 
2543   12  458 
2544   12  459 
2545    1  565 
2546    2  565 
2547    3  565 
2548   12  463 
2549   12  464 
2550   12  465 
2551   12  466 
2552   12  467 
2553   12  468 
2554    7  565 
2555   12  470 
2556   12  471 
2557   12  472 
2558   12  473 
2559   12  474 
2560   12  475 
2561   12  476 
2562    1  566 
2563    2  566 
2564    3  566 
2565   12  480 
2566   12  481 
2567   12  482 
2568    7  566 
2569   12  484 
2570   12  485 
2571   12  486 
2572   12  487 
2573   12  488 
2574   12  489 
2575   12  490 
2576    1  112 
2577    1  570 
2578    1  572 
2579    1  113 
2580    1  574 
2581    1  114 
2582    2  115 
2583    1  575 
2584    2  575 
2585    1  116 
2586    2  117 
2587    3  118 
2588    1  577 
2589    1  578 
2590    2  578 
2591    1  579 
2592    2  579 
2593    3  579 
2594    1  119 
2595    1  581 
2596    1  120 
2597    2  121 
2598    1  582 
2599    2  582 
2600    1  122 
2601    2  123 
2602    3  124 
2603    1  583 
2604    2  583 
2605    3  583 
2606    1  125 
2607    2  126 
2608    3  127 
2609    1  128 
2610    2  129 
2611    3  130 
2612   19   23 
2613    1  584 
2614    2  584 
2615    3  584 
2616   19   25 
2617   24  103 
2618    1  586 
2619    1  587 
2620    2  587 
2621    1  588 
2622    2  588 
2623    3  588 
2624    1  589 
2625    2  589 
2626    3  589 
2627   24   23 
2628    1  590 
2629    2  590 
2630    3  590 
2631   19  104 
2632   24   25 
2633    1  133 
2634    1  592 
2635    1  134 
2636    2  135 
2637    1  593 
2638    2  593 
2639    1  136 
2640    2  137 
2641    3  138 
2642    1  594 
2643    2  594 
2644    3  594 
2645    1  139 
2646    2  140 
2647    3  141 
2648    4  142  787 
2649    1  595 
2650    2  595 
2651    3  595 
2652    5  142  801 
2653    1  143 
2654    2  144 
2655    3  145 
2656    1  146 
2657    2  147 
2658    3  148 
2659   19   29 
2660    4  595 2652 
2661    1  596 
2662    2  596 
2663    3  596 
2664   19   32 
2665    4  150  787 
2666   31  103 
2667    1  152 
2668    2  153 
2669    3  154 
2670    4  155  810 
2671   24   30 
2672    4  158  810 
2673    1  597 
2674    2  597 
2675    3  597 
2676    5  155  801 
2677   24   33 
2678   31  104 
2679    4  597 2676 
2680    1  599 
2681    1  600 
2682    2  600 
2683    1  601 
2684    2  601 
2685    3  601 
2686    1  602 
2687    2  602 
2688    3  602 
2689    6  142  812 
2690    1  603 
2691    2  603 
2692    3  603 
2693   31   29 
2694   31   30 
2695    1  604 
2696    2  604 
2697    3  604 
2698   19  105 
2699    4  602 2689 
2700   31   32 
2701    1  605 
2702    2  605 
2703    3  605 
2704    5  601 2689 
2705   24  105 
2706   31   33 
2707    4  605 2704 
2708    1  159 
2709    1  607 
2710    1  160 
2711    2  161 
2712    1  608 
2713    2  608 
2714    1  162 
2715    2  163 
2716    3  164 
2717    1  609 
2718    2  609 
2719    3  609 
2720    7  579 
2721    1  166 
2722    2  167 
2723    3  168 
2724    7  583 
2725    7  584 
2726    1  610 
2727    2  610 
2728    3  610 
2729    7  588 
2730    7  589 
2731    7  590 
2732    1  172 
2733    2  173 
2734    3  174 
2735    7  594 
2736    7  595 
2737    7  596 
2738    7  597 
2739    1  611 
2740    2  611 
2741    3  611 
2742    7  601 
2743    7  602 
2744    7  603 
2745    7  604 
2746    7  605 
2747    1  613 
2748    1  614 
2749    2  614 
2750    1  615 
2751    2  615 
2752    3  615 
2753    7  165 
2754    1  616 
2755    2  616 
2756    3  616 
2757    7  169 
2758    7  170 
2759    7  171 
2760    1  617 
2761    2  617 
2762    3  617 
2763    7  175 
2764    7  176 
2765    7  177 
2766    7  178 
2767    7  179 
2768    1  180 
2769    1  619 
2770    1  181 
2771    2  182 
2772    1  620 
2773    2  620 
2774    1  183 
2775    2  184 
2776    3  185 
2777    1  621 
2778    2  621 
2779    3  621 
2780   19   43 
2781    1  187 
2782    2  188 
2783    3  189 
2784    8  583 
2785    8  584 
2786    1  622 
2787    2  622 
2788    3  622 
2789    8  588 
2790   24   44 
2791    8  590 
2792    1  193 
2793    2  194 
2794    3  195 
2795    8  594 
2796    8  595 
2797    8  596 
2798    8  597 
2799    1  623 
2800    2  623 
2801    3  623 
2802    8  601 
2803    8  602 
2804   31   45 
2805    8  604 
2806    8  605 
2807    1  201 
2808    2  202 
2809    3  203 
2810    7  621 
2811    7  622 
2812    7  623 
2813    1  624 
2814    2  624 
2815    3  624 
2816    7  204 
2817    7  205 
2818    7  206 
2819    1  207 
2820    2  208 
2821    3  209 
2822   47  103 
2823   47  104 
2824   47  105 
2825    7  213 
2826    1  626 
2827    1  627 
2828    2  627 
2829    1  628 
2830    2  628 
2831    3  628 
2832   19  107 
2833    1  629 
2834    2  629 
2835    3  629 
2836   23  107 
2837   24  107 
2838   25  107 
2839    1  630 
2840    2  630 
2841    3  630 
2842   29  107 
2843   30  107 
2844   31  107 
2845   32  107 
2846   33  107 
2847    1  631 
2848    2  631 
2849    3  631 
2850    7  628 
2851    7  629 
2852    7  630 
2853    1  632 
2854    2  632 
2855    3  632 
2856   47   43 
2857   47   44 
2858   47   45 
2859    7  632 
2860    1  214 
2861    1  634 
2862    1  215 
2863    2  216 
2864    1  635 
2865    2  635 
2866    1  217 
2867    2  218 
2868    3  219 
2869    1  636 
2870    2  636 
2871    3  636 
2872   19   51 
2873    1  221 
2874    2  222 
2875    3  223 
2876    9  583 
2877    9  584 
2878    1  637 
2879    2  637 
2880    3  637 
2881    9  588 
2882   24   52 
2883    9  590 
2884    1  227 
2885    2  228 
2886    3  229 
2887    9  594 
2888    9  595 
2889    9  596 
2890    9  597 
2891    1  638 
2892    2  638 
2893    3  638 
2894    9  601 
2895    9  602 
2896   31   53 
2897    9  604 
2898    9  605 
2899    1  235 
2900    2  236 
2901    3  237 
2902    7  636 
2903    7  637 
2904    7  638 
2905    1  639 
2906    2  639 
2907    3  639 
2908    7  238 
2909    7  239 
2910    7  240 
2911    1  241 
2912    2  242 
2913    3  243 
2914   55  103 
2915   55  104 
2916   55  105 
2917    7  247 
2918    1  640 
2919    2  640 
2920    3  640 
2921    4  640 
2922    5  640 
2923    6  640 
2924    7  640 
2925    1  248 
2926    2  249 
2927    3  250 
2928   56  103 
2929   56  104 
2930   56  105 
2931    7  254 
2932    1  255 
2933    2  256 
2934    3  257 
2935   57  103 
2936   57  104 
2937   57  105 
2938    7  261 
2939   47   55 
2940    1  641 
2941    2  641 
2942    3  641 
2943    4  641 
2944    5  641 
2945    6  641 
2946    7  641 
2947   47   57 
2948   56  107 
2949    1  643 
2950    1  644 
2951    2  644 
2952    1  645 
2953    2  645 
2954    3  645 
2955   19  108 
2956    1  646 
2957    2  646 
2958    3  646 
2959   23  108 
2960   24  108 
2961   25  108 
2962    1  647 
2963    2  647 
2964    3  647 
2965   29  108 
2966   30  108 
2967   31  108 
2968   32  108 
2969   33  108 
2970    1  648 
2971    2  648 
2972    3  648 
2973    7  645 
2974    7  646 
2975    7  647 
2976    1  649 
2977    2  649 
2978    3  649 
2979    4  649 
2980    5  649 
2981    6  649 
2982    7  649 
2983    1  650 
2984    2  650 
2985    3  650 
2986   56   51 
2987   56   52 
2988   56   53 
2989    7  650 
2990   56   55 
2991    1  651 
2992    2  651 
2993    3  651 
2994    4  651 
2995    5  651 
2996    6  651 
2997    7  651 
2998   47  108 
2999   56   57 
3000    1  264 
3001    1  653 
3002    1  265 
3003    2  266 
3004    1  654 
3005    2  654 
3006    1  267 
3007    2  268 
3008    3  269 
3009    1  655 
3010    2  655 
3011    3  655 
3012   19   61 
3013    1  271 
3014    2  272 
3015    3  273 
3016   10  583 
3017   10  584 
3018    1  656 
3019    2  656 
3020    3  656 
3021   10  588 
3022   24   62 
3023   10  590 
3024    1  277 
3025    2  278 
3026    3  279 
3027   10  594 
3028   10  595 
3029   10  596 
3030   10  597 
3031    1  657 
3032    2  657 
3033    3  657 
3034   10  601 
3035   10  602 
3036   31   63 
3037   10  604 
3038   10  605 
3039    1  285 
3040    2  286 
3041    3  287 
3042    7  655 
3043    7  656 
3044    7  657 
3045    1  658 
3046    2  658 
3047    3  658 
3048    7  288 
3049    7  289 
3050    7  290 
3051    1  291 
3052    2  292 
3053    3  293 
3054   65  103 
3055   65  104 
3056   65  105 
3057    7  297 
3058    1  659 
3059    2  659 
3060    3  659 
3061    4  659 
3062    5  659 
3063    6  659 
3064    7  659 
3065    1  298 
3066    2  299 
3067    3  300 
3068   66  103 
3069   66  104 
3070   66  105 
3071    7  304 
3072    8  305 1316 
3073    1  660 
3074    2  660 
3075    3  660 
3076    4  660 
3077    5  660 
3078    6  660 
3079    7  660 
3080    9  305 1366 
3081    1  306 
3082    2  307 
3083    3  308 
3084   67  103 
3085   67  104 
3086   67  105 
3087    7  312 
3088    1  313 
3089    2  314 
3090    3  315 
3091   68  103 
3092   68  104 
3093   68  105 
3094    7  319 
3095   47   65 
3096    8  660 3080 
3097    1  661 
3098    2  661 
3099    3  661 
3100    4  661 
3101    5  661 
3102    6  661 
3103    7  661 
3104   47   68 
3105    8  321 1316 
3106   67  107 
3107    1  323 
3108    2  324 
3109    3  325 
3110   69  103 
3111   69  104 
3112   69  105 
3113    7  329 
3114    8  330 1383 
3115   56   66 
3116    8  333 1383 
3117    1  662 
3118    2  662 
3119    3  662 
3120    4  662 
3121    5  662 
3122    6  662 
3123    7  662 
3124    9  330 1366 
3125   56   69 
3126   67  108 
3127    8  662 3124 
3128    1  664 
3129    1  665 
3130    2  665 
3131    1  666 
3132    2  666 
3133    3  666 
3134   19  109 
3135    1  667 
3136    2  667 
3137    3  667 
3138   23  109 
3139   24  109 
3140   25  109 
3141    1  668 
3142    2  668 
3143    3  668 
3144   29  109 
3145   30  109 
3146   31  109 
3147   32  109 
3148   33  109 
3149    1  669 
3150    2  669 
3151    3  669 
3152    7  666 
3153    7  667 
3154    7  668 
3155    1  670 
3156    2  670 
3157    3  670 
3158    4  670 
3159    5  670 
3160    6  670 
3161    7  670 
3162    1  671 
3163    2  671 
3164    3  671 
3165    4  671 
3166    5  671 
3167    6  671 
3168    7  671 
3169   10  305 1385 
3170    1  672 
3171    2  672 
3172    3  672 
3173   67   61 
3174   67   62 
3175   67   63 
3176    7  672 
3177   67   65 
3178   67   66 
3179    1  673 
3180    2  673 
3181    3  673 
3182    4  673 
3183    5  673 
3184    6  673 
3185    7  673 
3186   47  109 
3187    8  671 3169 
3188   67   68 
3189    1  674 
3190    2  674 
3191    3  674 
3192    4  674 
3193    5  674 
3194    6  674 
3195    7  674 
3196    9  670 3169 
3197   56  109 
3198   67   69 
3199    8  674 3196 
3200    1  334 
3201    1  676 
3202    1  335 
3203    2  336 
3204    1  677 
3205    2  677 
3206    1  337 
3207    2  338 
3208    3  339 
3209    1  678 
3210    2  678 
3211    3  678 
3212    1  340 
3213    2  341 
3214    3  342 
3215    4  343 1415 
3216    1  679 
3217    2  679 
3218    3  679 
3219    5  343 1430 
3220    1  344 
3221    2  345 
3222    3  346 
3223    4  347 1419 
3224    5  348 1435 
3225    1  680 
3226    2  680 
3227    3  680 
3228    6  347 1455 
3229    6  348 1456 
3230    1  349 
3231    2  350 
3232    3  351 
3233   19   73 
3234    4  679 3219 
3235    4  680 3228 
3236    1  681 
3237    2  681 
3238    3  681 
3239   19   76 
3240    4  353 1415 
3241    4  354 1419 
3242    1  355 
3243    2  356 
3244    3  357 
3245    4  358 1439 
3246   24   74 
3247    5  680 3229 
3248    4  361 1439 
3249    1  682 
3250    2  682 
3251    3  682 
3252    5  358 1430 
3253   24   77 
3254    5  360 1435 
3255    4  682 3252 
3256    1  362 
3257    2  363 
3258    3  364 
3259    4  365 1460 
3260    5  366 1467 
3261   31   75 
3262    4  368 1460 
3263    5  369 1467 
3264    1  683 
3265    2  683 
3266    3  683 
3267    6  365 1455 
3268    6  366 1456 
3269   31   78 
3270    4  683 3267 
3271    5  683 3268 
3272    1  370 
3273    2  371 
3274    3  372 
3275    7  678 
3276    7  679 
3277    7  680 
3278    7  681 
3279    7  682 
3280    7  683 
3281    1  684 
3282    2  684 
3283    3  684 
3284    7  373 
3285    7  374 
3286    7  375 
3287    7  376 
3288    7  377 
3289    7  378 
3290    1  379 
3291    2  380 
3292    3  381 
3293    4  382 1524 
3294    5  383 1531 
3295    6  384 1539 
3296    4  385 1524 
3297    5  386 1531 
3298    6  387 1539 
3299    7  388 
3300    1  685 
3301    2  685 
3302    3  685 
3303    8  382 1792 
3304    8  383 1793 
3305    8  384 1794 
3306    4  685 3303 
3307    5  685 3304 
3308    6  685 3305 
3309    7  685 
3310    1  389 
3311    2  390 
3312    3  391 
3313    4  392 1569 
3314    5  393 1576 
3315    6  394 1584 
3316    4  395 1569 
3317    5  396 1576 
3318    6  397 1584 
3319    7  398 
3320    8  399 1809 
3321    1  686 
3322    2  686 
3323    3  686 
3324    9  392 1902 
3325    9  393 1903 
3326    9  394 1904 
3327    4  686 3324 
3328    5  686 3325 
3329    6  686 3326 
3330    7  686 
3331    9  399 1909 
3332    1  400 
3333    2  401 
3334    3  402 
3335    4  403 1624 
3336    5  404 1631 
3337    6  405 1639 
3338    4  406 1624 
3339    5  407 1631 
3340    6  408 1639 
3341    7  409 
3342    8  410 1820 
3343    9  411 1921 
3344    1  687 
3345    2  687 
3346    3  687 
3347   10  403 2030 
3348   10  404 2031 
3349   10  405 2032 
3350    4  687 3347 
3351    5  687 3348 
3352    6  687 3349 
3353    7  687 
3354   10  410 2037 
3355   10  411 2038 
3356    1  412 
3357    2  413 
3358    3  414 
3359   83  103 
3360   83  104 
3361   83  105 
3362    7  418 
3363    1  419 
3364    2  420 
3365    3  421 
3366    4  422 1717 
3367    5  423 1724 
3368    6  424 1732 
3369    4  425 1717 
3370    5  426 1724 
3371    6  427 1732 
3372    7  428 
3373    1  429 
3374    2  430 
3375    3  431 
3376    4  432 1762 
3377    5  433 1769 
3378    6  434 1777 
3379    4  435 1762 
3380    5  436 1769 
3381    6  437 1777 
3382    7  438 
3383   47   80 
3384    8  686 3331 
3385    8  687 3354 
3386    1  688 
3387    2  688 
3388    3  688 
3389    8  432 1792 
3390    8  433 1793 
3391    8  434 1794 
3392    4  688 3389 
3393    5  688 3390 
3394    6  688 3391 
3395    7  688 
3396   47   85 
3397    8  440 1809 
3398    8  441 1820 
3399   83  107 
3400   84  107 
3401    1  444 
3402    2  445 
3403    3  446 
3404    4  447 1862 
3405    5  448 1869 
3406    6  449 1877 
3407    4  450 1862 
3408    5  451 1869 
3409    6  452 1877 
3410    7  453 
3411    8  454 1956 
3412   56   81 
3413    9  687 3355 
3414    8  459 1956 
3415    1  689 
3416    2  689 
3417    3  689 
3418    9  447 1902 
3419    9  448 1903 
3420    9  449 1904 
3421    4  689 3418 
3422    5  689 3419 
3423    6  689 3420 
3424    7  689 
3425    9  454 1909 
3426   56   86 
3427    9  456 1921 
3428   83  108 
3429   84  108 
3430    8  689 3425 
3431    1  460 
3432    2  461 
3433    3  462 
3434    4  463 1979 
3435    5  464 1986 
3436    6  465 1994 
3437    4  466 1979 
3438    5  467 1986 
3439    6  468 1994 
3440    7  469 
3441    8  470 2075 
3442    9  471 2091 
3443   67   82 
3444    8  475 2075 
3445    9  476 2091 
3446    1  690 
3447    2  690 
3448    3  690 
3449   10  463 2030 
3450   10  464 2031 
3451   10  465 2032 
3452    4  690 3449 
3453    5  690 3450 
3454    6  690 3451 
3455    7  690 
3456   10  470 2037 
3457   10  471 2038 
3458   67   87 
3459   83  109 
3460   84  109 
3461    8  690 3456 
3462    9  690 3457 
3463    1  477 
3464    2  478 
3465    3  479 
3466   88  103 
3467   88  104 
3468   88  105 
3469    7  483 
3470    8  484 2168 
3471    9  485 2180 
3472   10  486 2193 
3473    8  488 2168 
3474    9  489 2180 
3475   10  490 2193 
3476    1  692 
3477    1  693 
3478    2  693 
3479    1  694 
3480    2  694 
3481    3  694 
3482    1  695 
3483    2  695 
3484    3  695 
3485   11  343 2108 1708 1684 1708 
3486    1  696 
3487    2  696 
3488    3  696 
3489   11  347 2115 1712 1691 1712 
3490   11  348 2116 1713 1692 1713 
3491    1  697 
3492    2  697 
3493    3  697 
3494   19  110 
3495    4  695 3485 
3496    4  696 3489 
3497    1  698 
3498    2  698 
3499    3  698 
3500    5  694 3485 
3501   24  110 
3502    5  696 3490 
3503    4  698 3500 
3504    1  699 
3505    2  699 
3506    3  699 
3507    6  694 3489 
3508    6  695 3490 
3509   31  110 
3510    4  699 3507 
3511    5  699 3508 
3512    1  700 
3513    2  700 
3514    3  700 
3515    7  694 
3516    7  695 
3517    7  696 
3518    7  697 
3519    7  698 
3520    7  699 
3521    1  701 
3522    2  701 
3523    3  701 
3524   11  382 2126 1836 1828 
3525   11  383 2127 1837 1829 
3526   11  384 2128 1838 1830 
3527    4  701 3524 
3528    5  701 3525 
3529    6  701 3526 
3530    7  701 
3531    1  702 
3532    2  702 
3533    3  702 
3534   11  392 2133 1937 1928 
3535   11  393 2134 1938 1929 
3536   11  394 2135 1939 1930 
3537    4  702 3534 
3538    5  702 3535 
3539    6  702 3536 
3540    7  702 
3541   11  399 2137 1960 1959 2137 
3542    1  703 
3543    2  703 
3544    3  703 
3545   11  403 2141 2055 2045 
3546   11  404 2142 2056 2046 
3547   11  405 2143 2057 2047 
3548    4  703 3545 
3549    5  703 3546 
3550    6  703 3547 
3551    7  703 
3552   11  410 2145 2079 2078 2145 
3553   11  411 2146 2094 2093 2146 
3554    1  704 
3555    2  704 
3556    3  704 
3557   73   83 2150 
3558   74   83 2151 
3559   75   83 2152 
3560    4  704 3557 
3561    5  704 3558 
3562    6  704 3559 
3563    7  704 
3564   80   83 2157 
3565   81   83 2158 
3566   82   83 2159 
3567    1  705 
3568    2  705 
3569    3  705 
3570   11  422 2150 
3571   11  423 2151 
3572   11  424 2152 
3573    4  705 3570 
3574    5  705 3571 
3575    6  705 3572 
3576    7  705 
3577   80   84 2157 
3578   81   84 2158 
3579   82   84 2159 
3580   83   84 
3581    1  706 
3582    2  706 
3583    3  706 
3584    8  694 3524 
3585    8  695 3525 
3586    8  696 3526 
3587    4  706 3584 
3588    5  706 3585 
3589    6  706 3586 
3590    7  706 
3591   47  110 
3592    8  702 3541 
3593    8  703 3552 
3594    8  704 3564 
3595    8  705 3577 
3596    1  707 
3597    2  707 
3598    3  707 
3599    9  694 3534 
3600    9  695 3535 
3601    9  696 3536 
3602    4  707 3599 
3603    5  707 3600 
3604    6  707 3601 
3605    7  707 
3606    9  701 3541 
3607   56  110 
3608    9  703 3553 
3609    9  704 3565 
3610    9  705 3578 
3611    8  707 3606 
3612    1  708 
3613    2  708 
3614    3  708 
3615   10  694 3545 
3616   10  695 3546 
3617   10  696 3547 
3618    4  708 3615 
3619    5  708 3616 
3620    6  708 3617 
3621    7  708 
3622   10  701 3552 
3623   10  702 3553 
3624   67  110 
3625   10  704 3566 
3626   10  705 3579 
3627    8  708 3622 
3628    9  708 3623 
3629    1  709 
3630    2  709 
3631    3  709 
3632   73   88 2150 
3633   74   88 2151 
3634   75   88 2152 
3635    4  709 3632 
3636    5  709 3633 
3637    6  709 3634 
3638    7  709 
3639   11  484 2157 
3640   11  485 2158 
3641   11  486 2159 
3642   83   88 
3643   84   88 
3644    8  709 3639 
3645    9  709 3640 
3646   10  709 3641 
3647    1  491 
3648    1  711 
3649    1  492 
3650    2  493 
3651    1  712 
3652    2  712 
3653    1  494 
3654    2  495 
3655    3  496 
3656    1  713 
3657    2  713 
3658    3  713 
3659   12  579 
3660    1  498 
3661    2  499 
3662    3  500 
3663   12  583 
3664   12  584 
3665    1  714 
3666    2  714 
3667    3  714 
3668   12  588 
3669   12  589 
3670   12  590 
3671    1  504 
3672    2  505 
3673    3  506 
3674   12  594 
3675   12  595 
3676   12  596 
3677   12  597 
3678    1  715 
3679    2  715 
3680    3  715 
3681   12  601 
3682   12  602 
3683   12  603 
3684   12  604 
3685   12  605 
3686    1  512 
3687    2  513 
3688    3  514 
3689    7  713 
3690    7  714 
3691    7  715 
3692    1  716 
3693    2  716 
3694    3  716 
3695    7  515 
3696    7  516 
3697    7  517 
3698    1  518 
3699    2  519 
3700    3  520 
3701   12  621 
3702   12  622 
3703   12  623 
3704    7  524 
3705    1  717 
3706    2  717 
3707    3  717 
3708   12  628 
3709   12  629 
3710   12  630 
3711    7  717 
3712   12  632 
3713    1  526 
3714    2  527 
3715    3  528 
3716   12  636 
3717   12  637 
3718   12  638 
3719    7  532 
3720   12  640 
3721   12  641 
3722    1  718 
3723    2  718 
3724    3  718 
3725   12  645 
3726   12  646 
3727   12  647 
3728    7  718 
3729   12  649 
3730   12  650 
3731   12  651 
3732    1  536 
3733    2  537 
3734    3  538 
3735   12  655 
3736   12  656 
3737   12  657 
3738    7  542 
3739   12  659 
3740   12  660 
3741   12  661 
3742   12  662 
3743    1  719 
3744    2  719 
3745    3  719 
3746   12  666 
3747   12  667 
3748   12  668 
3749    7  719 
3750   12  670 
3751   12  671 
3752   12  672 
3753   12  673 
3754   12  674 
3755    1  548 
3756    2  549 
3757    3  550 
3758   12  678 
3759   12  679 
3760   12  680 
3761   12  681 
3762   12  682 
3763   12  683 
3764    7  557 
3765   12  685 
3766   12  686 
3767   12  687 
3768   12  688 
3769   12  689 
3770   12  690 
3771    1  720 
3772    2  720 
3773    3  720 
3774   12  694 
3775   12  695 
3776   12  696 
3777   12  697 
3778   12  698 
3779   12  699 
3780    7  720 
3781   12  701 
3782   12  702 
3783   12  703 
3784   12  704 
3785   12  705 
3786   12  706 
3787   12  707 
3788   12  708 
3789   12  709 
3790    1  722 
3791    1  723 
3792    2  723 
3793    1  724 
3794    2  724 
3795    3  724 
3796   12  497 
3797    1  725 
3798    2  725 
3799    3  725 
3800   12  501 
3801   12  502 
3802   12  503 
3803    1  726 
3804    2  726 
3805    3  726 
3806   12  507 
3807   12  508 
3808   12  509 
3809   12  510 
3810   12  511 
3811    1  727 
3812    2  727 
3813    3  727 
3814    7  724 
3815    7  725 
3816    7  726 
3817    1  728 
3818    2  728 
3819    3  728 
3820   12  521 
3821   12  522 
3822   12  523 
3823    7  728 
3824   12  525 
3825    1  729 
3826    2  729 
3827    3  729 
3828   12  529 
3829   12  530 
3830   12  531 
3831    7  729 
3832   12  533 
3833   12  534 
3834   12  535 
3835    1  730 
3836    2  730 
3837    3  730 
3838   12  539 
3839   12  540 
3840   12  541 
3841    7  730 
3842   12  543 
3843   12  544 
3844   12  545 
3845   12  546 
3846   12  547 
3847    1  731 
3848    2  731 
3849    3  731 
3850   12  551 
3851   12  552 
3852   12  553 
3853   12  554 
3854   12  555 
3855   12  556 
3856    7  731 
3857   12  558 
3858   12  559 
3859   12  560 
3860   12  561 
3861   12  562 
3862   12  563 
3863   12  564 
3864   12  565 
3865   12  566 
3866    1  567 
3867    1  568 
3868    1  733 
3869    1  569 
3870    2  570 
3871    1  571 
3872    2  572 
3873    1  734 
3874    2  734 
3875    1  573 
3876    2  574 
3877    3  575 
3878    1  576 
3879    2  577 
3880    3  578 
3881   19   19 
3882    1  735 
3883    2  735 
3884    3  735 
3885   19  103 
3886    1  580 
3887    2  581 
3888    3  582 
3889    4  583 2612 
3890    4  584 2616 
3891    1  585 
3892    2  586 
3893    3  587 
3894    4  588 2631 
3895   24   24 
3896    4  590 2631 
3897    1  736 
3898    2  736 
3899    3  736 
3900    5  588 2627 
3901   24  104 
3902    4  736 3900 
3903    1  591 
3904    2  592 
3905    3  593 
3906    4  594 2659 
3907    5  595 2671 
3908    4  596 2664 
3909    5  597 2677 
3910    1  598 
3911    2  599 
3912    3  600 
3913    4  601 2698 
3914    5  602 2705 
3915   31   31 
3916    4  604 2698 
3917    5  605 2705 
3918    1  737 
3919    2  737 
3920    3  737 
3921    6  601 2693 
3922    6  602 2694 
3923   31  105 
3924    4  737 3921 
3925    5  737 3922 
3926    1  606 
3927    2  607 
3928    3  608 
3929    7  735 
3930    7  736 
3931    7  737 
3932    1  612 
3933    2  613 
3934    3  614 
3935    7  609 
3936    7  610 
3937    7  611 
3938    1  738 
3939    2  738 
3940    3  738 
3941    7  615 
3942    7  616 
3943    7  617 
3944    1  618 
3945    2  619 
3946    3  620 
3947    8  735 
3948    8  736 
3949    8  737 
3950    7  624 
3951    1  625 
3952    2  626 
3953    3  627 
3954  103  107 
3955  104  107 
3956  105  107 
3957    7  631 
3958   47   47 
3959    1  739 
3960    2  739 
3961    3  739 
3962    4  739 
3963    5  739 
3964    6  739 
3965    7  739 
3966   47  107 
3967    1  633 
3968    2  634 
3969    3  635 
3970    9  735 
3971    9  736 
3972    9  737 
3973    7  639 
3974    8  640 2939 
3975    8  641 2947 
3976    1  642 
3977    2  643 
3978    3  644 
3979  103  108 
3980  104  108 
3981  105  108 
3982    7  648 
3983    8  649 2998 
3984   56   56 
3985    8  651 2998 
3986    1  740 
3987    2  740 
3988    3  740 
3989    4  740 
3990    5  740 
3991    6  740 
3992    7  740 
3993    9  649 2990 
3994   56  108 
3995    8  740 3993 
3996    1  652 
3997    2  653 
3998    3  654 
3999   10  735 
4000   10  736 
4001   10  737 
4002    7  658 
4003    8  659 3095 
4004    9  660 3115 
4005    8  661 3104 
4006    9  662 3125 
4007    1  663 
4008    2  664 
4009    3  665 
4010  103  109 
4011  104  109 
4012  105  109 
4013    7  669 
4014    8  670 3186 
4015    9  671 3197 
4016   67   67 
4017    8  673 3186 
4018    9  674 3197 
4019    1  741 
4020    2  741 
4021    3  741 
4022    4  741 
4023    5  741 
4024    6  741 
4025    7  741 
4026   10  670 3177 
4027   10  671 3178 
4028   67  109 
4029    8  741 4026 
4030    9  741 4027 
4031    1  675 
4032    2  676 
4033    3  677 
4034    4  678 3233 
4035    5  679 3246 
4036    6  680 3261 
4037    4  681 3239 
4038    5  682 3253 
4039    6  683 3269 
4040    7  684 
4041    8  685 3383 
4042    9  686 3412 
4043   10  687 3443 
4044    8  688 3396 
4045    9  689 3426 
4046   10  690 3458 
4047    1  691 
4048    2  692 
4049    3  693 
4050    4  694 3494 
4051    5  695 3501 
4052    6  696 3509 
4053    4  697 3494 
4054    5  698 3501 
4055    6  699 3509 
4056    7  700 
4057    8  701 3591 
4058    9  702 3607 
4059   10  703 3624 
4060   83   83 2160 2160 
4061   84   84 2160 2160 
4062    8  706 3591 
4063    9  707 3607 
4064   10  708 3624 
4065   88   88 2160 2160 
4066    1  742 
4067    2  742 
4068    3  742 
4069   11  694 3632 3570 3557 
4070   11  695 3633 3571 3558 
4071   11  696 3634 3572 3559 
4072    4  742 4069 
4073    5  742 4070 
4074    6  742 4071 
4075    7  742 
4076   11  701 3639 3577 3564 
4077   11  702 3640 3578 3565 
4078   11  703 3641 3579 3566 
4079   83  110 3643 
4080   84  110 3642 
4081    8  742 4076 
4082    9  742 4077 
4083   10  742 4078 
4084   88  110 3580 
4085    1  710 
4086    2  711 
4087    3  712 
4088   12  735 
4089   12  736 
4090   12  737 
4091    7  716 
4092   12  739 
4093   12  740 
4094   12  741 
4095   12  742 
4096    1  721 
4097    2  722 
4098    3  723 
4099   12  713 
4100   12  714 
4101   12  715 
4102    7  727 
4103   12  717 
4104   12  718 
4105   12  719 
4106   12  720 
4107    1  743 
4108    2  743 
4109    3  743 
4110   12  724 
4111   12  725 
4112   12  726 
4113    7  743 
4114   12  728 
4115   12  729 
4116   12  730 
4117   12  731 
4118    1  732 
4119    2  733 
4120    3  734 
4121    4  735 3885 
4122    5  736 3901 
4123    6  737 3923 
4124    7  738 
4125    8  739 3966 
4126    9  740 3994 
4127   10  741 4028 
4128   11  742 4084 4080 4079 
4129   12  743 
