# Supplementary material for: Efficient Generation of Permutationally Invariant Potential Energy Surfaces for Large Molecules
Source: J Chem Theory Comput. 2020 Mar 26;16(5):3264–72. doi: 10.1021/acs.jctc.0c00001 (PMC7997398; doi:10.1021/acs.jctc.0c00001)
Supplement: Supplementary file 2 — ct0c00001_si_002.zip [file ct0c00001_si_002.zip › FilesForJCTC/22111_4/MOL_2_2_1_1_1_4.MONO]

0 0 0 0 0 0 0 0 0 0 0 0 0 0 0 0 0 0 0 0 0 0 
0 0 0 0 0 0 0 0 0 0 0 0 0 0 0 0 0 0 0 0 0 1 
0 0 0 0 0 0 0 0 0 0 0 0 0 0 0 0 0 0 0 0 1 0 
0 0 0 0 0 0 0 0 0 0 0 0 0 0 0 0 0 0 0 1 0 0 
0 0 0 0 0 0 0 0 0 0 0 0 0 0 0 0 0 0 1 0 0 0 
0 0 0 0 0 0 0 0 0 0 0 0 0 0 0 1 0 0 0 0 0 0 
0 0 0 0 0 0 0 0 0 0 0 0 0 0 0 0 0 1 0 0 0 0 
0 0 0 0 0 0 0 0 0 0 0 0 0 0 1 0 0 0 0 0 0 0 
0 0 0 0 0 0 0 0 0 0 0 0 0 0 0 0 1 0 0 0 0 0 
0 0 0 0 0 0 0 0 0 0 0 0 0 1 0 0 0 0 0 0 0 0 
0 0 0 0 0 0 0 0 0 0 0 0 1 0 0 0 0 0 0 0 0 0 
0 0 0 0 0 0 0 0 0 0 0 1 0 0 0 0 0 0 0 0 0 0 
0 0 0 0 0 0 1 0 0 0 0 0 0 0 0 0 0 0 0 0 0 0 
0 0 0 0 0 0 0 0 0 0 1 0 0 0 0 0 0 0 0 0 0 0 
0 0 0 0 0 1 0 0 0 0 0 0 0 0 0 0 0 0 0 0 0 0 
0 0 0 0 0 0 0 0 0 1 0 0 0 0 0 0 0 0 0 0 0 0 
0 0 0 0 1 0 0 0 0 0 0 0 0 0 0 0 0 0 0 0 0 0 
0 0 0 0 0 0 0 0 1 0 0 0 0 0 0 0 0 0 0 0 0 0 
0 0 0 0 0 0 0 1 0 0 0 0 0 0 0 0 0 0 0 0 0 0 
0 0 0 1 0 0 0 0 0 0 0 0 0 0 0 0 0 0 0 0 0 0 
0 0 1 0 0 0 0 0 0 0 0 0 0 0 0 0 0 0 0 0 0 0 
0 1 0 0 0 0 0 0 0 0 0 0 0 0 0 0 0 0 0 0 0 0 
1 4 5 
1 5 6 
1 4 7 
1 6 7 
1 5 8 
1 4 9 
1 7 8 
1 6 9 
1 8 9 
1 11 12 
1 12 13 
1 11 14 
1 13 14 
1 12 15 
1 11 16 
1 14 15 
1 13 16 
1 15 16 
1 5 17 
1 4 18 
1 5 19 
1 4 20 
1 7 17 
1 6 18 
1 7 19 
1 6 20 
1 9 17 
1 8 18 
1 9 19 
1 8 20 
1 12 17 
1 12 18 
1 11 19 
1 11 20 
1 14 17 
1 14 18 
1 13 19 
1 13 20 
1 16 17 
1 16 18 
1 15 19 
1 15 20 
1 18 19 
1 17 20 
1 17 19 
1 18 20 
1 17 18 
1 19 20 
1 5 28 
1 4 29 
1 12 37 
1 11 38 
1 5 44 
1 4 45 
1 5 46 
1 4 47 
1 5 48 
1 4 49 
1 5 50 
1 4 51 
1 7 48 
1 6 49 
1 7 50 
1 6 51 
1 5 52 
1 4 53 
1 5 54 
1 4 55 
1 7 52 
1 6 53 
1 7 54 
1 6 55 
1 9 52 
1 8 53 
1 9 54 
1 8 55 
1 5 56 
1 4 57 
1 5 58 
1 4 59 
1 7 56 
1 6 57 
1 7 58 
1 6 59 
1 9 56 
1 8 57 
1 9 58 
1 8 59 
1 12 56 
1 12 57 
1 11 58 
1 11 59 
1 5 60 
1 4 61 
1 5 62 
1 4 63 
1 7 60 
1 6 61 
1 7 62 
1 6 63 
1 9 60 
1 8 61 
1 9 62 
1 8 63 
1 12 60 
1 12 61 
1 11 62 
1 11 63 
1 14 60 
1 14 61 
1 13 62 
1 13 63 
1 5 66 
1 4 67 
1 7 66 
1 6 67 
1 9 66 
1 8 67 
1 12 68 
1 11 69 
1 14 68 
1 13 69 
1 16 68 
1 15 69 
1 17 64 
1 17 67 
1 17 69 
1 18 69 
1 5 82 
1 4 83 
1 5 84 
1 4 85 
1 5 90 
1 4 91 
1 5 92 
1 4 93 
1 5 94 
1 4 95 
1 5 96 
1 4 97 
1 7 94 
1 6 95 
1 7 96 
1 6 97 
1 5 102 
1 4 103 
1 5 104 
1 4 105 
1 5 106 
1 4 107 
1 5 108 
1 4 109 
1 7 106 
1 6 107 
1 7 108 
1 6 109 
1 5 110 
1 4 111 
1 5 112 
1 4 113 
1 7 110 
1 6 111 
1 7 112 
1 6 113 
1 9 110 
1 8 111 
1 9 112 
1 8 113 
1 5 118 
1 4 119 
1 5 120 
1 4 121 
1 5 122 
1 4 123 
1 5 124 
1 4 125 
1 7 122 
1 6 123 
1 7 124 
1 6 125 
1 5 126 
1 4 127 
1 5 128 
1 4 129 
1 7 126 
1 6 127 
1 7 128 
1 6 129 
1 9 126 
1 8 127 
1 9 128 
1 8 129 
1 5 130 
1 4 131 
1 5 132 
1 4 133 
1 7 130 
1 6 131 
1 7 132 
1 6 133 
1 9 130 
1 8 131 
1 9 132 
1 8 133 
1 12 130 
1 12 131 
1 11 132 
1 11 133 
1 5 136 
1 4 137 
1 5 138 
1 4 139 
1 7 138 
1 6 139 
1 41 54 
1 42 53 
1 40 55 
1 43 52 
1 45 54 
1 46 53 
1 44 55 
1 47 52 
1 49 54 
1 50 53 
1 48 55 
1 51 52 
1 41 58 
1 42 57 
1 40 59 
1 43 56 
1 45 58 
1 46 57 
1 44 59 
1 47 56 
1 49 58 
1 50 57 
1 48 59 
1 51 56 
1 41 62 
1 42 61 
1 40 63 
1 43 60 
1 45 62 
1 46 61 
1 44 63 
1 47 60 
1 49 62 
1 50 61 
1 48 63 
1 51 60 
1 12 142 
1 11 143 
1 12 144 
1 11 145 
1 14 144 
1 13 145 
1 5 146 
1 4 147 
1 5 148 
1 4 149 
1 7 146 
1 6 147 
1 7 148 
1 6 149 
1 9 146 
1 8 147 
1 9 148 
1 8 149 
1 12 146 
1 12 147 
1 11 148 
1 11 149 
1 14 146 
1 14 147 
1 13 148 
1 13 149 
1 16 146 
1 16 147 
1 15 148 
1 15 149 
1 17 149 
