# Supplementary material for: Efficient Generation of Permutationally Invariant Potential Energy Surfaces for Large Molecules
Source: J Chem Theory Comput. 2020 Mar 26;16(5):3264–72. doi: 10.1021/acs.jctc.0c00001 (PMC7997398; doi:10.1021/acs.jctc.0c00001)
Supplement: Supplementary file 2 — ct0c00001_si_002.zip [file ct0c00001_si_002.zip › FilesForJCTC/22111_4/MOL_2_2_1_1_1_4.POLY]

2 0 
2 1 
2 2 
2 3 
2 4 5 
2 6 7 
2 8 9 
2 10 
2 11 12 
2 13 14 
2 15 16 
2 17 18 19 20 
2 21 
3 1 2 
3 1 3 
3 2 3 
3 1 4 
3 2 4 
3 3 4 
2 22 
3 1 5 
3 2 5 
3 3 5 
2 23 24 
2 25 
3 4 5 23 
3 1 6 
3 2 6 
3 3 6 
2 26 27 
2 28 29 
2 30 
3 4 6 29 
3 5 6 30 
3 1 7 
3 2 7 
3 3 7 
3 7 4 
3 7 5 
3 7 6 
3 1 8 
3 2 8 
3 3 8 
3 4 8 
3 5 8 
3 6 8 
3 7 8 
2 31 
3 1 9 
3 2 9 
3 3 9 
3 4 9 
3 5 9 
3 6 9 
3 7 9 
2 32 33 
2 34 
3 8 9 55 
3 1 10 
3 2 10 
3 3 10 
3 4 10 
3 5 10 
3 6 10 
3 7 10 
2 35 36 
2 37 38 
2 39 
3 8 10 65 
3 9 10 66 
3 1 11 
3 2 11 
3 3 11 
2 40 41 42 43 
2 44 45 46 47 
2 48 49 50 51 
3 4 11 73 
3 5 11 74 
3 6 11 75 
3 7 11 
2 52 53 54 55 
2 56 57 58 59 
2 60 61 62 63 
2 64 65 
2 66 67 
3 8 11 80 
3 9 11 81 
3 10 11 82 
2 68 69 
3 1 12 
3 2 12 
3 3 12 
3 12 4 
3 12 5 
3 12 6 
3 7 12 
3 12 8 
3 12 9 
3 12 10 
3 12 11 
3 1 1 
3 2 2 
3 3 3 
3 4 4 19 19 
3 5 5 24 24 
3 6 6 31 31 
3 7 7 
3 8 8 47 47 
3 9 9 56 56 
3 10 10 67 67 
3 11 11 88 84 83 88 84 83 
3 12 12 
3 1 15 
3 1 17 
3 1 18 
3 2 18 
3 1 19 
3 2 19 
3 3 19 
3 1 21 
3 1 22 
3 2 22 
3 1 23 
3 2 23 
3 3 23 
3 1 24 
3 2 24 
3 3 24 
3 1 25 
3 2 25 
3 3 25 
3 19 5 
3 24 4 
3 1 27 
3 1 28 
3 2 28 
3 1 29 
3 2 29 
3 3 29 
3 1 30 
3 2 30 
3 3 30 
2 70 71 
3 1 31 
3 2 31 
3 3 31 
3 1 32 
3 2 32 
3 3 32 
3 19 6 
3 4 30 142 
3 31 4 
3 1 33 
3 2 33 
3 3 33 
3 5 29 142 
3 24 6 
3 31 5 
3 4 33 155 
3 1 35 
3 1 36 
3 2 36 
3 1 37 
3 2 37 
3 3 37 
3 7 19 
3 1 38 
3 2 38 
3 3 38 
3 7 23 
3 7 24 
3 7 25 
3 1 39 
3 2 39 
3 3 39 
3 7 29 
3 7 30 
3 7 31 
3 7 32 
3 7 33 
3 1 41 
3 1 42 
3 2 42 
3 1 43 
3 2 43 
3 3 43 
3 19 8 
3 1 44 
3 2 44 
3 3 44 
3 8 23 
3 24 8 
3 8 25 
3 1 45 
3 2 45 
3 3 45 
3 8 29 
3 8 30 
3 31 8 
3 8 32 
3 8 33 
3 1 46 
3 2 46 
3 3 46 
3 7 43 
3 7 44 
3 7 45 
3 1 47 
3 2 47 
3 3 47 
3 47 4 
3 47 5 
3 47 6 
3 7 47 
3 1 49 
3 1 50 
3 2 50 
3 1 51 
3 2 51 
3 3 51 
3 19 9 
3 1 52 
3 2 52 
3 3 52 
3 9 23 
3 24 9 
3 9 25 
3 1 53 
3 2 53 
3 3 53 
3 9 29 
3 9 30 
3 31 9 
3 9 32 
3 9 33 
3 1 54 
3 2 54 
3 3 54 
3 7 51 
3 7 52 
3 7 53 
3 1 55 
3 2 55 
3 3 55 
3 4 55 
3 5 55 
3 6 55 
3 7 55 
3 1 56 
3 2 56 
3 3 56 
3 56 4 
3 56 5 
3 56 6 
3 7 56 
3 1 57 
3 2 57 
3 3 57 
3 4 57 
3 5 57 
3 6 57 
3 7 57 
3 47 9 
3 56 8 
3 1 59 
3 1 60 
3 2 60 
3 1 61 
3 2 61 
3 3 61 
3 19 10 
3 1 62 
3 2 62 
3 3 62 
3 10 23 
3 24 10 
3 10 25 
3 1 63 
3 2 63 
3 3 63 
3 10 29 
3 10 30 
3 31 10 
3 10 32 
3 10 33 
3 1 64 
3 2 64 
3 3 64 
3 7 61 
3 7 62 
3 7 63 
3 1 65 
3 2 65 
3 3 65 
3 4 65 
3 5 65 
3 6 65 
3 7 65 
3 1 66 
3 2 66 
3 3 66 
3 4 66 
3 5 66 
3 6 66 
3 7 66 
2 72 73 
3 1 67 
3 2 67 
3 3 67 
3 67 4 
3 67 5 
3 67 6 
3 7 67 
3 1 68 
3 2 68 
3 3 68 
3 4 68 
3 5 68 
3 6 68 
3 7 68 
3 47 10 
3 8 66 305 
3 67 8 
3 1 69 
3 2 69 
3 3 69 
3 4 69 
3 5 69 
3 6 69 
3 7 69 
3 9 65 305 
3 56 10 
3 67 9 
3 8 69 330 
3 1 71 
3 1 72 
3 2 72 
3 1 73 
3 2 73 
3 3 73 
3 1 74 
3 2 74 
3 3 74 
2 74 75 76 77 
3 1 75 
3 2 75 
3 3 75 
2 78 79 80 81 
2 82 83 84 85 
3 1 76 
3 2 76 
3 3 76 
3 19 11 
3 4 74 343 
3 4 75 347 
3 1 77 
3 2 77 
3 3 77 
3 5 73 343 
3 24 11 
3 5 75 348 
3 4 77 358 
3 1 78 
3 2 78 
3 3 78 
3 6 73 347 
3 6 74 348 
3 31 11 
3 4 78 365 
3 5 78 366 
3 1 79 
3 2 79 
3 3 79 
3 7 73 
3 7 74 
3 7 75 
3 7 76 
3 7 77 
3 7 78 
3 1 80 
3 2 80 
3 3 80 
2 86 87 88 89 
2 90 91 92 93 
2 94 95 96 97 
3 4 80 382 
3 5 80 383 
3 6 80 384 
3 7 80 
3 1 81 
3 2 81 
3 3 81 
2 98 99 100 101 
2 102 103 104 105 
2 106 107 108 109 
3 4 81 392 
3 5 81 393 
3 6 81 394 
3 7 81 
2 110 111 112 113 
3 1 82 
3 2 82 
3 3 82 
2 114 115 116 117 
2 118 119 120 121 
2 122 123 124 125 
3 4 82 403 
3 5 82 404 
3 6 82 405 
3 7 82 
2 126 127 128 129 
2 130 131 132 133 
3 1 83 
3 2 83 
3 3 83 
3 4 83 
3 5 83 
3 6 83 
3 7 83 
3 1 84 
3 2 84 
3 3 84 
2 134 135 
2 136 137 
2 138 139 
3 4 84 422 
3 5 84 423 
3 6 84 424 
3 7 84 
3 1 85 
3 2 85 
3 3 85 
3 8 73 382 
3 8 74 383 
3 8 75 384 
3 4 85 432 
3 5 85 433 
3 6 85 434 
3 7 85 
3 47 11 
3 8 81 399 
3 8 82 410 
3 8 83 
3 8 84 
3 1 86 
3 2 86 
3 3 86 
3 9 73 392 
3 9 74 393 
3 9 75 394 
3 4 86 447 
3 5 86 448 
3 6 86 449 
3 7 86 
3 9 80 399 
3 56 11 
3 9 82 411 
3 9 83 
3 9 84 
3 8 86 454 
3 1 87 
3 2 87 
3 3 87 
3 10 73 403 
3 10 74 404 
3 10 75 405 
3 4 87 463 
3 5 87 464 
3 6 87 465 
3 7 87 
3 10 80 410 
3 10 81 411 
3 67 11 
3 10 83 
3 10 84 
3 8 87 470 
3 9 87 471 
3 1 88 
3 2 88 
3 3 88 
3 4 88 
3 5 88 
3 6 88 
3 7 88 
2 140 141 
2 142 143 
2 144 145 
2 146 147 148 149 
3 8 88 484 
3 9 88 485 
3 10 88 486 
3 1 90 
3 1 91 
3 2 91 
3 1 92 
3 2 92 
3 3 92 
3 12 19 
3 1 93 
3 2 93 
3 3 93 
3 12 23 
3 12 24 
3 12 25 
3 1 94 
3 2 94 
3 3 94 
3 12 29 
3 12 30 
3 12 31 
3 12 32 
3 12 33 
3 1 95 
3 2 95 
3 3 95 
3 7 92 
3 7 93 
3 7 94 
3 1 96 
3 2 96 
3 3 96 
3 12 43 
3 12 44 
3 12 45 
3 7 96 
3 12 47 
3 1 97 
3 2 97 
3 3 97 
3 12 51 
3 12 52 
3 12 53 
3 7 97 
3 12 55 
3 12 56 
3 12 57 
3 1 98 
3 2 98 
3 3 98 
3 12 61 
3 12 62 
3 12 63 
3 7 98 
3 12 65 
3 12 66 
3 12 67 
3 12 68 
3 12 69 
3 1 99 
3 2 99 
3 3 99 
3 12 73 
3 12 74 
3 12 75 
3 12 76 
3 12 77 
3 12 78 
3 7 99 
3 12 80 
3 12 81 
3 12 82 
3 12 83 
3 12 84 
3 12 85 
3 12 86 
3 12 87 
3 12 88 
3 1 13 
3 1 101 
3 1 14 
3 2 15 
3 1 102 
3 2 102 
3 1 16 
3 2 17 
3 3 18 
3 1 103 
3 2 103 
3 3 103 
3 19 4 
3 1 20 
3 2 21 
3 3 22 
3 4 23 131 
3 4 25 131 
3 1 104 
3 2 104 
3 3 104 
3 5 23 132 
3 24 5 
3 4 104 588 
3 1 26 
3 2 27 
3 3 28 
3 4 29 149 
3 5 30 156 
3 4 32 149 
3 5 33 156 
3 1 105 
3 2 105 
3 3 105 
3 6 29 151 
3 6 30 157 
3 31 6 
3 4 105 601 
3 5 105 602 
3 1 34 
3 2 35 
3 3 36 
3 7 103 
3 7 104 
3 7 105 
3 1 106 
3 2 106 
3 3 106 
3 7 37 
3 7 38 
3 7 39 
3 1 40 
3 2 41 
3 3 42 
3 8 103 
3 8 104 
3 8 105 
3 7 46 
3 1 107 
3 2 107 
3 3 107 
3 4 107 
3 5 107 
3 6 107 
3 7 107 
3 47 8 
3 1 48 
3 2 49 
3 3 50 
3 9 103 
3 9 104 
3 9 105 
3 7 54 
3 8 55 262 
3 8 57 262 
3 1 108 
3 2 108 
3 3 108 
3 4 108 
3 5 108 
3 6 108 
3 7 108 
3 9 55 263 
3 56 9 
3 8 108 649 
3 1 58 
3 2 59 
3 3 60 
3 10 103 
3 10 104 
3 10 105 
3 7 64 
3 8 65 320 
3 9 66 331 
3 8 68 320 
3 9 69 331 
3 1 109 
3 2 109 
3 3 109 
3 4 109 
3 5 109 
3 6 109 
3 7 109 
3 10 65 322 
3 10 66 332 
3 67 10 
3 8 109 670 
3 9 109 671 
3 1 70 
3 2 71 
3 3 72 
3 4 73 352 
3 5 74 359 
3 6 75 367 
3 4 76 352 
3 5 77 359 
3 6 78 367 
3 7 79 
3 8 80 439 
3 9 81 455 
3 10 82 472 
3 8 85 439 
3 9 86 455 
3 10 87 472 
3 1 110 
3 2 110 
3 3 110 
3 11 73 480 422 415 422 
3 11 74 481 423 416 423 
3 11 75 482 424 417 424 
3 4 110 694 
3 5 110 695 
3 6 110 696 
3 7 110 
3 11 80 484 443 442 484 
3 11 81 485 458 457 485 
3 11 82 486 474 473 486 
3 11 83 487 
3 11 84 487 
3 8 110 701 
3 9 110 702 
3 10 110 703 
3 11 88 487 
3 1 89 
3 2 90 
3 3 91 
3 12 103 
3 12 104 
3 12 105 
3 7 95 
3 12 107 
3 12 108 
3 12 109 
3 12 110 
3 1 111 
3 2 111 
3 3 111 
3 12 92 
3 12 93 
3 12 94 
3 7 111 
3 12 96 
3 12 97 
3 12 98 
3 12 99 
3 1 100 
3 2 101 
3 3 102 
3 4 103 579 
3 5 104 589 
3 6 105 603 
3 7 106 
3 8 107 632 
3 9 108 650 
3 10 109 672 
3 11 110 709 705 704 
3 12 111 
3 1 115 
3 1 117 
3 1 118 
3 2 118 
3 1 121 
3 1 123 
3 1 124 
3 2 124 
3 1 126 
3 1 127 
3 2 127 
3 1 129 
3 1 130 
3 2 130 
3 1 131 
3 2 131 
3 3 131 
3 1 132 
3 2 132 
3 3 132 
3 19 24 
3 1 135 
3 1 137 
3 1 138 
3 2 138 
3 1 140 
3 1 141 
3 2 141 
3 1 142 
3 2 142 
3 3 142 
3 1 144 
3 1 145 
3 2 145 
3 1 147 
3 1 148 
3 2 148 
3 1 149 
3 2 149 
3 3 149 
3 1 150 
3 2 150 
3 3 150 
3 19 30 
3 1 151 
3 2 151 
3 3 151 
3 19 31 
3 1 153 
3 1 154 
3 2 154 
3 1 155 
3 2 155 
3 3 155 
3 1 156 
3 2 156 
3 3 156 
3 24 29 
3 1 157 
3 2 157 
3 3 157 
3 31 23 
3 24 31 
3 1 158 
3 2 158 
3 3 158 
3 19 33 
3 24 32 
3 31 25 
3 1 161 
3 1 163 
3 1 164 
3 2 164 
3 1 165 
3 2 165 
3 3 165 
3 1 167 
3 1 168 
3 2 168 
3 1 169 
3 2 169 
3 3 169 
3 1 170 
3 2 170 
3 3 170 
3 1 171 
3 2 171 
3 3 171 
3 7 131 
3 7 132 
3 1 173 
3 1 174 
3 2 174 
3 1 175 
3 2 175 
3 3 175 
3 1 176 
3 2 176 
3 3 176 
3 7 142 
3 1 177 
3 2 177 
3 3 177 
3 1 178 
3 2 178 
3 3 178 
3 7 149 
3 7 150 
3 7 151 
3 1 179 
3 2 179 
3 3 179 
3 7 155 
3 7 156 
3 7 157 
3 7 158 
3 1 182 
3 1 184 
3 1 185 
3 2 185 
3 1 186 
3 2 186 
3 3 186 
3 1 188 
3 1 189 
3 2 189 
3 1 190 
3 2 190 
3 3 190 
3 1 191 
3 2 191 
3 3 191 
3 1 192 
3 2 192 
3 3 192 
3 19 44 
3 24 43 
3 1 194 
3 1 195 
3 2 195 
3 1 196 
3 2 196 
3 3 196 
3 1 197 
3 2 197 
3 3 197 
3 8 142 
3 1 198 
3 2 198 
3 3 198 
3 1 199 
3 2 199 
3 3 199 
3 19 45 
3 8 150 
3 31 43 
3 1 200 
3 2 200 
3 3 200 
3 8 155 
3 24 45 
3 31 44 
3 8 158 
3 1 202 
3 1 203 
3 2 203 
3 1 204 
3 2 204 
3 3 204 
3 7 186 
3 1 205 
3 2 205 
3 3 205 
3 7 190 
3 7 191 
3 7 192 
3 1 206 
3 2 206 
3 3 206 
3 7 196 
3 7 197 
3 7 198 
3 7 199 
3 7 200 
3 1 208 
3 1 209 
3 2 209 
3 1 210 
3 2 210 
3 3 210 
3 19 47 
3 1 211 
3 2 211 
3 3 211 
3 47 23 
3 24 47 
3 47 25 
3 1 212 
3 2 212 
3 3 212 
3 47 29 
3 47 30 
3 31 47 
3 47 32 
3 47 33 
3 1 213 
3 2 213 
3 3 213 
3 7 210 
3 7 211 
3 7 212 
3 1 216 
3 1 218 
3 1 219 
3 2 219 
3 1 220 
3 2 220 
3 3 220 
3 1 222 
3 1 223 
3 2 223 
3 1 224 
3 2 224 
3 3 224 
3 1 225 
3 2 225 
3 3 225 
3 1 226 
3 2 226 
3 3 226 
3 19 52 
3 24 51 
3 1 228 
3 1 229 
3 2 229 
3 1 230 
3 2 230 
3 3 230 
3 1 231 
3 2 231 
3 3 231 
3 9 142 
3 1 232 
3 2 232 
3 3 232 
3 1 233 
3 2 233 
3 3 233 
3 19 53 
3 9 150 
3 31 51 
3 1 234 
3 2 234 
3 3 234 
3 9 155 
3 24 53 
3 31 52 
3 9 158 
3 1 236 
3 1 237 
3 2 237 
3 1 238 
3 2 238 
3 3 238 
3 7 220 
3 1 239 
3 2 239 
3 3 239 
3 7 224 
3 7 225 
3 7 226 
3 1 240 
3 2 240 
3 3 240 
3 7 230 
3 7 231 
3 7 232 
3 7 233 
3 7 234 
3 1 242 
3 1 243 
3 2 243 
3 1 244 
3 2 244 
3 3 244 
3 19 55 
3 1 245 
3 2 245 
3 3 245 
3 23 55 
3 24 55 
3 25 55 
3 1 246 
3 2 246 
3 3 246 
3 29 55 
3 30 55 
3 31 55 
3 32 55 
3 33 55 
3 1 247 
3 2 247 
3 3 247 
3 7 244 
3 7 245 
3 7 246 
3 1 249 
3 1 250 
3 2 250 
3 1 251 
3 2 251 
3 3 251 
3 19 56 
3 1 252 
3 2 252 
3 3 252 
3 56 23 
3 24 56 
3 56 25 
3 1 253 
3 2 253 
3 3 253 
3 56 29 
3 56 30 
3 31 56 
3 56 32 
3 56 33 
3 1 254 
3 2 254 
3 3 254 
3 7 251 
3 7 252 
3 7 253 
3 1 256 
3 1 257 
3 2 257 
3 1 258 
3 2 258 
3 3 258 
3 19 57 
3 1 259 
3 2 259 
3 3 259 
3 23 57 
3 24 57 
3 25 57 
3 1 260 
3 2 260 
3 3 260 
3 29 57 
3 30 57 
3 31 57 
3 32 57 
3 33 57 
3 1 261 
3 2 261 
3 3 261 
3 7 258 
3 7 259 
3 7 260 
3 1 262 
3 2 262 
3 3 262 
3 47 51 
3 47 52 
3 47 53 
3 7 262 
3 1 263 
3 2 263 
3 3 263 
3 56 43 
3 56 44 
3 56 45 
3 7 263 
3 47 56 
3 1 266 
3 1 268 
3 1 269 
3 2 269 
3 1 270 
3 2 270 
3 3 270 
3 1 272 
3 1 273 
3 2 273 
3 1 274 
3 2 274 
3 3 274 
3 1 275 
3 2 275 
3 3 275 
3 1 276 
3 2 276 
3 3 276 
3 19 62 
3 24 61 
3 1 278 
3 1 279 
3 2 279 
3 1 280 
3 2 280 
3 3 280 
3 1 281 
3 2 281 
3 3 281 
3 10 142 
3 1 282 
3 2 282 
3 3 282 
3 1 283 
3 2 283 
3 3 283 
3 19 63 
3 10 150 
3 31 61 
3 1 284 
3 2 284 
3 3 284 
3 10 155 
3 24 63 
3 31 62 
3 10 158 
3 1 286 
3 1 287 
3 2 287 
3 1 288 
3 2 288 
3 3 288 
3 7 270 
3 1 289 
3 2 289 
3 3 289 
3 7 274 
3 7 275 
3 7 276 
3 1 290 
3 2 290 
3 3 290 
3 7 280 
3 7 281 
3 7 282 
3 7 283 
3 7 284 
3 1 292 
3 1 293 
3 2 293 
3 1 294 
3 2 294 
3 3 294 
3 19 65 
3 1 295 
3 2 295 
3 3 295 
3 23 65 
3 24 65 
3 25 65 
3 1 296 
3 2 296 
3 3 296 
3 29 65 
3 30 65 
3 31 65 
3 32 65 
3 33 65 
3 1 297 
3 2 297 
3 3 297 
3 7 294 
3 7 295 
3 7 296 
3 1 299 
3 1 300 
3 2 300 
3 1 301 
3 2 301 
3 3 301 
3 19 66 
3 1 302 
3 2 302 
3 3 302 
3 23 66 
3 24 66 
3 25 66 
3 1 303 
3 2 303 
3 3 303 
3 29 66 
3 30 66 
3 31 66 
3 32 66 
3 33 66 
3 1 304 
3 2 304 
3 3 304 
3 7 301 
3 7 302 
3 7 303 
3 1 305 
3 2 305 
3 3 305 
3 4 305 
3 5 305 
3 6 305 
3 7 305 
3 1 307 
3 1 308 
3 2 308 
3 1 309 
3 2 309 
3 3 309 
3 19 67 
3 1 310 
3 2 310 
3 3 310 
3 67 23 
3 24 67 
3 67 25 
3 1 311 
3 2 311 
3 3 311 
3 67 29 
3 67 30 
3 31 67 
3 67 32 
3 67 33 
3 1 312 
3 2 312 
3 3 312 
3 7 309 
3 7 310 
3 7 311 
3 1 314 
3 1 315 
3 2 315 
3 1 316 
3 2 316 
3 3 316 
3 19 68 
3 1 317 
3 2 317 
3 3 317 
3 23 68 
3 24 68 
3 25 68 
3 1 318 
3 2 318 
3 3 318 
3 29 68 
3 30 68 
3 31 68 
3 32 68 
3 33 68 
3 1 319 
3 2 319 
3 3 319 
3 7 316 
3 7 317 
3 7 318 
3 1 320 
3 2 320 
3 3 320 
3 47 61 
3 47 62 
3 47 63 
3 7 320 
3 1 321 
3 2 321 
3 3 321 
3 4 321 
3 5 321 
3 6 321 
3 7 321 
3 47 66 
3 1 322 
3 2 322 
3 3 322 
3 67 43 
3 67 44 
3 67 45 
3 7 322 
3 47 67 
3 1 324 
3 1 325 
3 2 325 
3 1 326 
3 2 326 
3 3 326 
3 19 69 
3 1 327 
3 2 327 
3 3 327 
3 23 69 
3 24 69 
3 25 69 
3 1 328 
3 2 328 
3 3 328 
3 29 69 
3 30 69 
3 31 69 
3 32 69 
3 33 69 
3 1 329 
3 2 329 
3 3 329 
3 7 326 
3 7 327 
3 7 328 
3 1 330 
3 2 330 
3 3 330 
3 4 330 
3 5 330 
3 6 330 
3 7 330 
3 1 331 
3 2 331 
3 3 331 
3 56 61 
3 56 62 
3 56 63 
3 7 331 
3 56 65 
3 1 332 
3 2 332 
3 3 332 
3 67 51 
3 67 52 
3 67 53 
3 7 332 
3 67 55 
3 56 67 
3 1 333 
3 2 333 
3 3 333 
3 4 333 
3 5 333 
3 6 333 
3 7 333 
3 47 69 
3 56 68 
3 67 57 
3 1 336 
3 1 338 
3 1 339 
3 2 339 
3 1 341 
3 1 342 
3 2 342 
3 1 343 
3 2 343 
3 3 343 
3 1 345 
3 1 346 
3 2 346 
3 1 347 
3 2 347 
3 3 347 
3 1 348 
3 2 348 
3 3 348 
2 150 151 152 153 
3 1 350 
3 1 351 
3 2 351 
3 1 352 
3 2 352 
3 3 352 
3 1 353 
3 2 353 
3 3 353 
3 19 74 
3 1 354 
3 2 354 
3 3 354 
3 19 75 
3 4 348 1405 
3 1 356 
3 1 357 
3 2 357 
3 1 358 
3 2 358 
3 3 358 
3 1 359 
3 2 359 
3 3 359 
3 24 73 
3 1 360 
3 2 360 
3 3 360 
3 5 347 1405 
3 24 75 
3 1 361 
3 2 361 
3 3 361 
3 19 77 
3 24 76 
3 4 360 1434 
3 1 363 
3 1 364 
3 2 364 
3 1 365 
3 2 365 
3 3 365 
3 1 366 
3 2 366 
3 3 366 
3 6 343 1405 
3 1 367 
3 2 367 
3 3 367 
3 31 73 
3 31 74 
3 1 368 
3 2 368 
3 3 368 
3 19 78 
3 4 366 1451 
3 31 76 
3 1 369 
3 2 369 
3 3 369 
3 5 365 1451 
3 24 78 
3 31 77 
3 4 369 1466 
3 1 371 
3 1 372 
3 2 372 
3 1 373 
3 2 373 
3 3 373 
3 1 374 
3 2 374 
3 3 374 
3 7 343 
3 1 375 
3 2 375 
3 3 375 
3 7 347 
3 7 348 
3 1 376 
3 2 376 
3 3 376 
3 7 352 
3 7 353 
3 7 354 
3 1 377 
3 2 377 
3 3 377 
3 7 358 
3 7 359 
3 7 360 
3 7 361 
3 1 378 
3 2 378 
3 3 378 
3 7 365 
3 7 366 
3 7 367 
3 7 368 
3 7 369 
3 1 380 
3 1 381 
3 2 381 
3 1 382 
3 2 382 
3 3 382 
3 1 383 
3 2 383 
3 3 383 
2 154 155 156 157 
3 1 384 
3 2 384 
3 3 384 
2 158 159 160 161 
2 162 163 164 165 
3 1 385 
3 2 385 
3 3 385 
3 19 80 
3 4 383 1515 
3 4 384 1519 
3 1 386 
3 2 386 
3 3 386 
3 5 382 1515 
3 24 80 
3 5 384 1520 
3 4 386 1530 
3 1 387 
3 2 387 
3 3 387 
3 6 382 1519 
3 6 383 1520 
3 31 80 
3 4 387 1537 
3 5 387 1538 
3 1 388 
3 2 388 
3 3 388 
3 7 382 
3 7 383 
3 7 384 
3 7 385 
3 7 386 
3 7 387 
3 1 390 
3 1 391 
3 2 391 
3 1 392 
3 2 392 
3 3 392 
3 1 393 
3 2 393 
3 3 393 
2 166 167 168 169 
3 1 394 
3 2 394 
3 3 394 
2 170 171 172 173 
2 174 175 176 177 
3 1 395 
3 2 395 
3 3 395 
3 19 81 
3 4 393 1560 
3 4 394 1564 
3 1 396 
3 2 396 
3 3 396 
3 5 392 1560 
3 24 81 
3 5 394 1565 
3 4 396 1575 
3 1 397 
3 2 397 
3 3 397 
3 6 392 1564 
3 6 393 1565 
3 31 81 
3 4 397 1582 
3 5 397 1583 
3 1 398 
3 2 398 
3 3 398 
3 7 392 
3 7 393 
3 7 394 
3 7 395 
3 7 396 
3 7 397 
3 1 399 
3 2 399 
3 3 399 
2 178 179 180 181 
2 182 183 184 185 
2 186 187 188 189 
3 4 399 1599 
3 5 399 1600 
3 6 399 1601 
3 7 399 
3 1 401 
3 1 402 
3 2 402 
3 1 403 
3 2 403 
3 3 403 
3 1 404 
3 2 404 
3 3 404 
2 190 191 192 193 
3 1 405 
3 2 405 
3 3 405 
2 194 195 196 197 
2 198 199 200 201 
3 1 406 
3 2 406 
3 3 406 
3 19 82 
3 4 404 1615 
3 4 405 1619 
3 1 407 
3 2 407 
3 3 407 
3 5 403 1615 
3 24 82 
3 5 405 1620 
3 4 407 1630 
3 1 408 
3 2 408 
3 3 408 
3 6 403 1619 
3 6 404 1620 
3 31 82 
3 4 408 1637 
3 5 408 1638 
3 1 409 
3 2 409 
3 3 409 
3 7 403 
3 7 404 
3 7 405 
3 7 406 
3 7 407 
3 7 408 
3 1 410 
3 2 410 
3 3 410 
2 202 203 204 205 
2 206 207 208 209 
2 210 211 212 213 
3 4 410 1654 
3 5 410 1655 
3 6 410 1656 
3 7 410 
3 1 411 
3 2 411 
3 3 411 
2 214 215 216 217 
2 218 219 220 221 
2 222 223 224 225 
3 4 411 1664 
3 5 411 1665 
3 6 411 1666 
3 7 411 
2 226 227 228 229 
3 1 413 
3 1 414 
3 2 414 
3 1 415 
3 2 415 
3 3 415 
3 19 83 
3 1 416 
3 2 416 
3 3 416 
3 23 83 
3 24 83 
3 25 83 
3 1 417 
3 2 417 
3 3 417 
3 29 83 
3 30 83 
3 31 83 
3 32 83 
3 33 83 
3 1 418 
3 2 418 
3 3 418 
3 7 415 
3 7 416 
3 7 417 
3 1 420 
3 1 421 
3 2 421 
3 1 422 
3 2 422 
3 3 422 
3 1 423 
3 2 423 
3 3 423 
2 230 231 
3 1 424 
3 2 424 
3 3 424 
2 232 233 
2 234 235 
3 1 425 
3 2 425 
3 3 425 
3 19 84 
3 4 423 1708 
3 4 424 1712 
3 1 426 
3 2 426 
3 3 426 
3 5 422 1708 
3 24 84 
3 5 424 1713 
3 4 426 1723 
3 1 427 
3 2 427 
3 3 427 
3 6 422 1712 
3 6 423 1713 
3 31 84 
3 4 427 1730 
3 5 427 1731 
3 1 428 
3 2 428 
3 3 428 
3 7 422 
3 7 423 
3 7 424 
3 7 425 
3 7 426 
3 7 427 
3 1 430 
3 1 431 
3 2 431 
3 1 432 
3 2 432 
3 3 432 
3 1 433 
3 2 433 
3 3 433 
3 8 343 1515 
3 1 434 
3 2 434 
3 3 434 
3 8 347 1519 
3 8 348 1520 
3 1 435 
3 2 435 
3 3 435 
3 19 85 
3 4 433 1753 
3 4 434 1757 
3 1 436 
3 2 436 
3 3 436 
3 5 432 1753 
3 24 85 
3 5 434 1758 
3 4 436 1768 
3 1 437 
3 2 437 
3 3 437 
3 6 432 1757 
3 6 433 1758 
3 31 85 
3 4 437 1775 
3 5 437 1776 
3 1 438 
3 2 438 
3 3 438 
3 7 432 
3 7 433 
3 7 434 
3 7 435 
3 7 436 
3 7 437 
3 1 439 
3 2 439 
3 3 439 
3 47 73 
3 47 74 
3 47 75 
3 47 76 
3 47 77 
3 47 78 
3 7 439 
3 1 440 
3 2 440 
3 3 440 
3 8 392 1599 
3 8 393 1600 
3 8 394 1601 
3 4 440 1802 
3 5 440 1803 
3 6 440 1804 
3 7 440 
3 47 81 
3 1 441 
3 2 441 
3 3 441 
3 8 403 1654 
3 8 404 1655 
3 8 405 1656 
3 4 441 1813 
3 5 441 1814 
3 6 441 1815 
3 7 441 
3 47 82 
3 8 411 1671 
3 1 442 
3 2 442 
3 3 442 
2 236 237 238 239 
2 240 241 242 243 
2 244 245 246 247 
3 4 442 1825 
3 5 442 1826 
3 6 442 1827 
3 7 442 
3 47 83 
3 1 443 
3 2 443 
3 3 443 
3 8 422 
3 8 423 
3 8 424 
3 8 425 
3 8 426 
3 8 427 
3 7 443 
3 47 84 
3 1 445 
3 1 446 
3 2 446 
3 1 447 
3 2 447 
3 3 447 
3 1 448 
3 2 448 
3 3 448 
3 9 343 1560 
3 1 449 
3 2 449 
3 3 449 
3 9 347 1564 
3 9 348 1565 
3 1 450 
3 2 450 
3 3 450 
3 19 86 
3 4 448 1853 
3 4 449 1857 
3 1 451 
3 2 451 
3 3 451 
3 5 447 1853 
3 24 86 
3 5 449 1858 
3 4 451 1868 
3 1 452 
3 2 452 
3 3 452 
3 6 447 1857 
3 6 448 1858 
3 31 86 
3 4 452 1875 
3 5 452 1876 
3 1 453 
3 2 453 
3 3 453 
3 7 447 
3 7 448 
3 7 449 
3 7 450 
3 7 451 
3 7 452 
3 1 454 
3 2 454 
3 3 454 
3 9 382 1599 
3 9 383 1600 
3 9 384 1601 
3 4 454 1892 
3 5 454 1893 
3 6 454 1894 
3 7 454 
3 1 455 
3 2 455 
3 3 455 
3 56 73 
3 56 74 
3 56 75 
3 56 76 
3 56 77 
3 56 78 
3 7 455 
3 56 80 
3 1 456 
3 2 456 
3 3 456 
3 9 403 1664 
3 9 404 1665 
3 9 405 1666 
3 4 456 1913 
3 5 456 1914 
3 6 456 1915 
3 7 456 
3 9 410 1671 
3 56 82 
3 1 457 
3 2 457 
3 3 457 
2 248 249 250 251 
2 252 253 254 255 
2 256 257 258 259 
3 4 457 1925 
3 5 457 1926 
3 6 457 1927 
3 7 457 
3 55 83 
3 56 83 
3 1 458 
3 2 458 
3 3 458 
3 9 422 
3 9 423 
3 9 424 
3 9 425 
3 9 426 
3 9 427 
3 7 458 
3 55 84 
3 56 84 
3 1 459 
3 2 459 
3 3 459 
3 8 447 1892 
3 8 448 1893 
3 8 449 1894 
3 4 459 1949 
3 5 459 1950 
3 6 459 1951 
3 7 459 
3 47 86 
3 56 85 
3 8 456 1920 
3 57 83 
3 57 84 
3 1 461 
3 1 462 
3 2 462 
3 1 463 
3 2 463 
3 3 463 
3 1 464 
3 2 464 
3 3 464 
3 10 343 1615 
3 1 465 
3 2 465 
3 3 465 
3 10 347 1619 
3 10 348 1620 
3 1 466 
3 2 466 
3 3 466 
3 19 87 
3 4 464 1970 
3 4 465 1974 
3 1 467 
3 2 467 
3 3 467 
3 5 463 1970 
3 24 87 
3 5 465 1975 
3 4 467 1985 
3 1 468 
3 2 468 
3 3 468 
3 6 463 1974 
3 6 464 1975 
3 31 87 
3 4 468 1992 
3 5 468 1993 
3 1 469 
3 2 469 
3 3 469 
3 7 463 
3 7 464 
3 7 465 
3 7 466 
3 7 467 
3 7 468 
3 1 470 
3 2 470 
3 3 470 
3 10 382 1654 
3 10 383 1655 
3 10 384 1656 
3 4 470 2009 
3 5 470 2010 
3 6 470 2011 
3 7 470 
3 1 471 
3 2 471 
3 3 471 
3 10 392 1664 
3 10 393 1665 
3 10 394 1666 
3 4 471 2019 
3 5 471 2020 
3 6 471 2021 
3 7 471 
3 10 399 1671 
3 1 472 
3 2 472 
3 3 472 
3 67 73 
3 67 74 
3 67 75 
3 67 76 
3 67 77 
3 67 78 
3 7 472 
3 67 80 
3 67 81 
3 1 473 
3 2 473 
3 3 473 
2 260 261 262 263 
2 264 265 266 267 
2 268 269 270 271 
3 4 473 2042 
3 5 473 2043 
3 6 473 2044 
3 7 473 
3 65 83 
3 66 83 
3 67 83 
3 1 474 
3 2 474 
3 3 474 
3 10 422 
3 10 423 
3 10 424 
3 10 425 
3 10 426 
3 10 427 
3 7 474 
3 65 84 
3 66 84 
3 67 84 
3 1 475 
3 2 475 
3 3 475 
3 8 463 2009 
3 8 464 2010 
3 8 465 2011 
3 4 475 2068 
3 5 475 2069 
3 6 475 2070 
3 7 475 
3 47 87 
3 8 471 2026 
3 67 85 
3 68 83 
3 68 84 
3 1 476 
3 2 476 
3 3 476 
3 9 463 2019 
3 9 464 2020 
3 9 465 2021 
3 4 476 2083 
3 5 476 2084 
3 6 476 2085 
3 7 476 
3 9 470 2026 
3 56 87 
3 67 86 
3 69 83 
3 69 84 
3 8 476 2090 
3 1 478 
3 1 479 
3 2 479 
3 1 480 
3 2 480 
3 3 480 
3 19 88 
3 1 481 
3 2 481 
3 3 481 
3 23 88 
3 24 88 
3 25 88 
3 1 482 
3 2 482 
3 3 482 
3 29 88 
3 30 88 
3 31 88 
3 32 88 
3 33 88 
3 1 483 
3 2 483 
3 3 483 
3 7 480 
3 7 481 
3 7 482 
3 1 484 
3 2 484 
3 3 484 
3 4 484 
3 5 484 
3 6 484 
3 7 484 
3 1 485 
3 2 485 
3 3 485 
3 4 485 
3 5 485 
3 6 485 
3 7 485 
2 272 273 
3 1 486 
3 2 486 
3 3 486 
3 4 486 
3 5 486 
3 6 486 
3 7 486 
2 274 275 
2 276 277 
3 1 487 
3 2 487 
3 3 487 
2 278 279 280 281 
2 282 283 284 285 
2 286 287 288 289 
3 4 487 2150 
3 5 487 2151 
3 6 487 2152 
3 7 487 
2 290 291 292 293 
2 294 295 296 297 
2 298 299 300 301 
2 302 
3 1 488 
3 2 488 
3 3 488 
3 4 488 
3 5 488 
3 6 488 
3 7 488 
3 47 88 
3 8 485 2137 
3 8 486 2145 
3 8 487 2157 
3 1 489 
3 2 489 
3 3 489 
3 4 489 
3 5 489 
3 6 489 
3 7 489 
3 9 484 2137 
3 56 88 
3 9 486 2146 
3 9 487 2158 
3 8 489 2179 
3 1 490 
3 2 490 
3 3 490 
3 4 490 
3 5 490 
3 6 490 
3 7 490 
3 10 484 2145 
3 10 485 2146 
3 67 88 
3 10 487 2159 
3 8 490 2191 
3 9 490 2192 
3 1 493 
3 1 495 
3 1 496 
3 2 496 
3 1 497 
3 2 497 
3 3 497 
3 1 499 
3 1 500 
3 2 500 
3 1 501 
3 2 501 
3 3 501 
3 1 502 
3 2 502 
3 3 502 
3 1 503 
3 2 503 
3 3 503 
3 12 131 
3 12 132 
3 1 505 
3 1 506 
3 2 506 
3 1 507 
3 2 507 
3 3 507 
3 1 508 
3 2 508 
3 3 508 
3 12 142 
3 1 509 
3 2 509 
3 3 509 
3 1 510 
3 2 510 
3 3 510 
3 12 149 
3 12 150 
3 12 151 
3 1 511 
3 2 511 
3 3 511 
3 12 155 
3 12 156 
3 12 157 
3 12 158 
3 1 513 
3 1 514 
3 2 514 
3 1 515 
3 2 515 
3 3 515 
3 7 497 
3 1 516 
3 2 516 
3 3 516 
3 7 501 
3 7 502 
3 7 503 
3 1 517 
3 2 517 
3 3 517 
3 7 507 
3 7 508 
3 7 509 
3 7 510 
3 7 511 
3 1 519 
3 1 520 
3 2 520 
3 1 521 
3 2 521 
3 3 521 
3 12 186 
3 1 522 
3 2 522 
3 3 522 
3 12 190 
3 12 191 
3 12 192 
3 1 523 
3 2 523 
3 3 523 
3 12 196 
3 12 197 
3 12 198 
3 12 199 
3 12 200 
3 1 524 
3 2 524 
3 3 524 
3 7 521 
3 7 522 
3 7 523 
3 1 525 
3 2 525 
3 3 525 
3 12 210 
3 12 211 
3 12 212 
3 7 525 
3 1 527 
3 1 528 
3 2 528 
3 1 529 
3 2 529 
3 3 529 
3 12 220 
3 1 530 
3 2 530 
3 3 530 
3 12 224 
3 12 225 
3 12 226 
3 1 531 
3 2 531 
3 3 531 
3 12 230 
3 12 231 
3 12 232 
3 12 233 
3 12 234 
3 1 532 
3 2 532 
3 3 532 
3 7 529 
3 7 530 
3 7 531 
3 1 533 
3 2 533 
3 3 533 
3 12 244 
3 12 245 
3 12 246 
3 7 533 
3 1 534 
3 2 534 
3 3 534 
3 12 251 
3 12 252 
3 12 253 
3 7 534 
3 1 535 
3 2 535 
3 3 535 
3 12 258 
3 12 259 
3 12 260 
3 7 535 
3 12 262 
3 12 263 
3 1 537 
3 1 538 
3 2 538 
3 1 539 
3 2 539 
3 3 539 
3 12 270 
3 1 540 
3 2 540 
3 3 540 
3 12 274 
3 12 275 
3 12 276 
3 1 541 
3 2 541 
3 3 541 
3 12 280 
3 12 281 
3 12 282 
3 12 283 
3 12 284 
3 1 542 
3 2 542 
3 3 542 
3 7 539 
3 7 540 
3 7 541 
3 1 543 
3 2 543 
3 3 543 
3 12 294 
3 12 295 
3 12 296 
3 7 543 
3 1 544 
3 2 544 
3 3 544 
3 12 301 
3 12 302 
3 12 303 
3 7 544 
3 12 305 
3 1 545 
3 2 545 
3 3 545 
3 12 309 
3 12 310 
3 12 311 
3 7 545 
3 1 546 
3 2 546 
3 3 546 
3 12 316 
3 12 317 
3 12 318 
3 7 546 
3 12 320 
3 12 321 
3 12 322 
3 1 547 
3 2 547 
3 3 547 
3 12 326 
3 12 327 
3 12 328 
3 7 547 
3 12 330 
3 12 331 
3 12 332 
3 12 333 
3 1 549 
3 1 550 
3 2 550 
3 1 551 
3 2 551 
3 3 551 
3 1 552 
3 2 552 
3 3 552 
3 12 343 
3 1 553 
3 2 553 
3 3 553 
3 12 347 
3 12 348 
3 1 554 
3 2 554 
3 3 554 
3 12 352 
3 12 353 
3 12 354 
3 1 555 
3 2 555 
3 3 555 
3 12 358 
3 12 359 
3 12 360 
3 12 361 
3 1 556 
3 2 556 
3 3 556 
3 12 365 
3 12 366 
3 12 367 
3 12 368 
3 12 369 
3 1 557 
3 2 557 
3 3 557 
3 7 551 
3 7 552 
3 7 553 
3 7 554 
3 7 555 
3 7 556 
3 1 558 
3 2 558 
3 3 558 
3 12 382 
3 12 383 
3 12 384 
3 12 385 
3 12 386 
3 12 387 
3 7 558 
3 1 559 
3 2 559 
3 3 559 
3 12 392 
3 12 393 
3 12 394 
3 12 395 
3 12 396 
3 12 397 
3 7 559 
3 12 399 
3 1 560 
3 2 560 
3 3 560 
3 12 403 
3 12 404 
3 12 405 
3 12 406 
3 12 407 
3 12 408 
3 7 560 
3 12 410 
3 12 411 
3 1 561 
3 2 561 
3 3 561 
3 12 415 
3 12 416 
3 12 417 
3 7 561 
3 1 562 
3 2 562 
3 3 562 
3 12 422 
3 12 423 
3 12 424 
3 12 425 
3 12 426 
3 12 427 
3 7 562 
3 1 563 
3 2 563 
3 3 563 
3 12 432 
3 12 433 
3 12 434 
3 12 435 
3 12 436 
3 12 437 
3 7 563 
3 12 439 
3 12 440 
3 12 441 
3 12 442 
3 12 443 
3 1 564 
3 2 564 
3 3 564 
3 12 447 
3 12 448 
3 12 449 
3 12 450 
3 12 451 
3 12 452 
3 7 564 
3 12 454 
3 12 455 
3 12 456 
3 12 457 
3 12 458 
3 12 459 
3 1 565 
3 2 565 
3 3 565 
3 12 463 
3 12 464 
3 12 465 
3 12 466 
3 12 467 
3 12 468 
3 7 565 
3 12 470 
3 12 471 
3 12 472 
3 12 473 
3 12 474 
3 12 475 
3 12 476 
3 1 566 
3 2 566 
3 3 566 
3 12 480 
3 12 481 
3 12 482 
3 7 566 
3 12 484 
3 12 485 
3 12 486 
3 12 487 
3 12 488 
3 12 489 
3 12 490 
3 1 112 
3 1 570 
3 1 572 
3 1 113 
3 1 574 
3 1 114 
3 2 115 
3 1 575 
3 2 575 
3 1 116 
3 2 117 
3 3 118 
3 1 577 
3 1 578 
3 2 578 
3 1 579 
3 2 579 
3 3 579 
3 1 119 
3 1 581 
3 1 120 
3 2 121 
3 1 582 
3 2 582 
3 1 122 
3 2 123 
3 3 124 
3 1 583 
3 2 583 
3 3 583 
3 1 125 
3 2 126 
3 3 127 
3 1 128 
3 2 129 
3 3 130 
3 19 23 
3 1 584 
3 2 584 
3 3 584 
3 19 25 
3 24 103 
3 1 586 
3 1 587 
3 2 587 
3 1 588 
3 2 588 
3 3 588 
3 1 589 
3 2 589 
3 3 589 
3 24 23 
3 1 590 
3 2 590 
3 3 590 
3 19 104 
3 24 25 
3 1 133 
3 1 592 
3 1 134 
3 2 135 
3 1 593 
3 2 593 
3 1 136 
3 2 137 
3 3 138 
3 1 594 
3 2 594 
3 3 594 
3 1 139 
3 2 140 
3 3 141 
3 4 142 787 
3 1 595 
3 2 595 
3 3 595 
3 5 142 801 
3 1 143 
3 2 144 
3 3 145 
3 1 146 
3 2 147 
3 3 148 
3 19 29 
3 4 595 2652 
3 1 596 
3 2 596 
3 3 596 
3 19 32 
3 4 150 787 
3 31 103 
3 1 152 
3 2 153 
3 3 154 
3 4 155 810 
3 24 30 
3 4 158 810 
3 1 597 
3 2 597 
3 3 597 
3 5 155 801 
3 24 33 
3 31 104 
3 4 597 2676 
3 1 599 
3 1 600 
3 2 600 
3 1 601 
3 2 601 
3 3 601 
3 1 602 
3 2 602 
3 3 602 
3 6 142 812 
3 1 603 
3 2 603 
3 3 603 
3 31 29 
3 31 30 
3 1 604 
3 2 604 
3 3 604 
3 19 105 
3 4 602 2689 
3 31 32 
3 1 605 
3 2 605 
3 3 605 
3 5 601 2689 
3 24 105 
3 31 33 
3 4 605 2704 
3 1 159 
3 1 607 
3 1 160 
3 2 161 
3 1 608 
3 2 608 
3 1 162 
3 2 163 
3 3 164 
3 1 609 
3 2 609 
3 3 609 
3 7 579 
3 1 166 
3 2 167 
3 3 168 
3 7 583 
3 7 584 
3 1 610 
3 2 610 
3 3 610 
3 7 588 
3 7 589 
3 7 590 
3 1 172 
3 2 173 
3 3 174 
3 7 594 
3 7 595 
3 7 596 
3 7 597 
3 1 611 
3 2 611 
3 3 611 
3 7 601 
3 7 602 
3 7 603 
3 7 604 
3 7 605 
3 1 613 
3 1 614 
3 2 614 
3 1 615 
3 2 615 
3 3 615 
3 7 165 
3 1 616 
3 2 616 
3 3 616 
3 7 169 
3 7 170 
3 7 171 
3 1 617 
3 2 617 
3 3 617 
3 7 175 
3 7 176 
3 7 177 
3 7 178 
3 7 179 
3 1 180 
3 1 619 
3 1 181 
3 2 182 
3 1 620 
3 2 620 
3 1 183 
3 2 184 
3 3 185 
3 1 621 
3 2 621 
3 3 621 
3 19 43 
3 1 187 
3 2 188 
3 3 189 
3 8 583 
3 8 584 
3 1 622 
3 2 622 
3 3 622 
3 8 588 
3 24 44 
3 8 590 
3 1 193 
3 2 194 
3 3 195 
3 8 594 
3 8 595 
3 8 596 
3 8 597 
3 1 623 
3 2 623 
3 3 623 
3 8 601 
3 8 602 
3 31 45 
3 8 604 
3 8 605 
3 1 201 
3 2 202 
3 3 203 
3 7 621 
3 7 622 
3 7 623 
3 1 624 
3 2 624 
3 3 624 
3 7 204 
3 7 205 
3 7 206 
3 1 207 
3 2 208 
3 3 209 
3 47 103 
3 47 104 
3 47 105 
3 7 213 
3 1 626 
3 1 627 
3 2 627 
3 1 628 
3 2 628 
3 3 628 
3 19 107 
3 1 629 
3 2 629 
3 3 629 
3 23 107 
3 24 107 
3 25 107 
3 1 630 
3 2 630 
3 3 630 
3 29 107 
3 30 107 
3 31 107 
3 32 107 
3 33 107 
3 1 631 
3 2 631 
3 3 631 
3 7 628 
3 7 629 
3 7 630 
3 1 632 
3 2 632 
3 3 632 
3 47 43 
3 47 44 
3 47 45 
3 7 632 
3 1 214 
3 1 634 
3 1 215 
3 2 216 
3 1 635 
3 2 635 
3 1 217 
3 2 218 
3 3 219 
3 1 636 
3 2 636 
3 3 636 
3 19 51 
3 1 221 
3 2 222 
3 3 223 
3 9 583 
3 9 584 
3 1 637 
3 2 637 
3 3 637 
3 9 588 
3 24 52 
3 9 590 
3 1 227 
3 2 228 
3 3 229 
3 9 594 
3 9 595 
3 9 596 
3 9 597 
3 1 638 
3 2 638 
3 3 638 
3 9 601 
3 9 602 
3 31 53 
3 9 604 
3 9 605 
3 1 235 
3 2 236 
3 3 237 
3 7 636 
3 7 637 
3 7 638 
3 1 639 
3 2 639 
3 3 639 
3 7 238 
3 7 239 
3 7 240 
3 1 241 
3 2 242 
3 3 243 
3 55 103 
3 55 104 
3 55 105 
3 7 247 
3 1 640 
3 2 640 
3 3 640 
3 4 640 
3 5 640 
3 6 640 
3 7 640 
3 1 248 
3 2 249 
3 3 250 
3 56 103 
3 56 104 
3 56 105 
3 7 254 
3 1 255 
3 2 256 
3 3 257 
3 57 103 
3 57 104 
3 57 105 
3 7 261 
3 47 55 
3 1 641 
3 2 641 
3 3 641 
3 4 641 
3 5 641 
3 6 641 
3 7 641 
3 47 57 
3 56 107 
3 1 643 
3 1 644 
3 2 644 
3 1 645 
3 2 645 
3 3 645 
3 19 108 
3 1 646 
3 2 646 
3 3 646 
3 23 108 
3 24 108 
3 25 108 
3 1 647 
3 2 647 
3 3 647 
3 29 108 
3 30 108 
3 31 108 
3 32 108 
3 33 108 
3 1 648 
3 2 648 
3 3 648 
3 7 645 
3 7 646 
3 7 647 
3 1 649 
3 2 649 
3 3 649 
3 4 649 
3 5 649 
3 6 649 
3 7 649 
3 1 650 
3 2 650 
3 3 650 
3 56 51 
3 56 52 
3 56 53 
3 7 650 
3 56 55 
3 1 651 
3 2 651 
3 3 651 
3 4 651 
3 5 651 
3 6 651 
3 7 651 
3 47 108 
3 56 57 
3 1 264 
3 1 653 
3 1 265 
3 2 266 
3 1 654 
3 2 654 
3 1 267 
3 2 268 
3 3 269 
3 1 655 
3 2 655 
3 3 655 
3 19 61 
3 1 271 
3 2 272 
3 3 273 
3 10 583 
3 10 584 
3 1 656 
3 2 656 
3 3 656 
3 10 588 
3 24 62 
3 10 590 
3 1 277 
3 2 278 
3 3 279 
3 10 594 
3 10 595 
3 10 596 
3 10 597 
3 1 657 
3 2 657 
3 3 657 
3 10 601 
3 10 602 
3 31 63 
3 10 604 
3 10 605 
3 1 285 
3 2 286 
3 3 287 
3 7 655 
3 7 656 
3 7 657 
3 1 658 
3 2 658 
3 3 658 
3 7 288 
3 7 289 
3 7 290 
3 1 291 
3 2 292 
3 3 293 
3 65 103 
3 65 104 
3 65 105 
3 7 297 
3 1 659 
3 2 659 
3 3 659 
3 4 659 
3 5 659 
3 6 659 
3 7 659 
3 1 298 
3 2 299 
3 3 300 
3 66 103 
3 66 104 
3 66 105 
3 7 304 
3 8 305 1316 
3 1 660 
3 2 660 
3 3 660 
3 4 660 
3 5 660 
3 6 660 
3 7 660 
3 9 305 1366 
3 1 306 
3 2 307 
3 3 308 
3 67 103 
3 67 104 
3 67 105 
3 7 312 
3 1 313 
3 2 314 
3 3 315 
3 68 103 
3 68 104 
3 68 105 
3 7 319 
3 47 65 
3 8 660 3080 
3 1 661 
3 2 661 
3 3 661 
3 4 661 
3 5 661 
3 6 661 
3 7 661 
3 47 68 
3 8 321 1316 
3 67 107 
3 1 323 
3 2 324 
3 3 325 
3 69 103 
3 69 104 
3 69 105 
3 7 329 
3 8 330 1383 
3 56 66 
3 8 333 1383 
3 1 662 
3 2 662 
3 3 662 
3 4 662 
3 5 662 
3 6 662 
3 7 662 
3 9 330 1366 
3 56 69 
3 67 108 
3 8 662 3124 
3 1 664 
3 1 665 
3 2 665 
3 1 666 
3 2 666 
3 3 666 
3 19 109 
3 1 667 
3 2 667 
3 3 667 
3 23 109 
3 24 109 
3 25 109 
3 1 668 
3 2 668 
3 3 668 
3 29 109 
3 30 109 
3 31 109 
3 32 109 
3 33 109 
3 1 669 
3 2 669 
3 3 669 
3 7 666 
3 7 667 
3 7 668 
3 1 670 
3 2 670 
3 3 670 
3 4 670 
3 5 670 
3 6 670 
3 7 670 
3 1 671 
3 2 671 
3 3 671 
3 4 671 
3 5 671 
3 6 671 
3 7 671 
3 10 305 1385 
3 1 672 
3 2 672 
3 3 672 
3 67 61 
3 67 62 
3 67 63 
3 7 672 
3 67 65 
3 67 66 
3 1 673 
3 2 673 
3 3 673 
3 4 673 
3 5 673 
3 6 673 
3 7 673 
3 47 109 
3 8 671 3169 
3 67 68 
3 1 674 
3 2 674 
3 3 674 
3 4 674 
3 5 674 
3 6 674 
3 7 674 
3 9 670 3169 
3 56 109 
3 67 69 
3 8 674 3196 
3 1 334 
3 1 676 
3 1 335 
3 2 336 
3 1 677 
3 2 677 
3 1 337 
3 2 338 
3 3 339 
3 1 678 
3 2 678 
3 3 678 
3 1 340 
3 2 341 
3 3 342 
3 4 343 1415 
3 1 679 
3 2 679 
3 3 679 
3 5 343 1430 
3 1 344 
3 2 345 
3 3 346 
3 4 347 1419 
3 5 348 1435 
3 1 680 
3 2 680 
3 3 680 
3 6 347 1455 
3 6 348 1456 
3 1 349 
3 2 350 
3 3 351 
3 19 73 
3 4 679 3219 
3 4 680 3228 
3 1 681 
3 2 681 
3 3 681 
3 19 76 
3 4 353 1415 
3 4 354 1419 
3 1 355 
3 2 356 
3 3 357 
3 4 358 1439 
3 24 74 
3 5 680 3229 
3 4 361 1439 
3 1 682 
3 2 682 
3 3 682 
3 5 358 1430 
3 24 77 
3 5 360 1435 
3 4 682 3252 
3 1 362 
3 2 363 
3 3 364 
3 4 365 1460 
3 5 366 1467 
3 31 75 
3 4 368 1460 
3 5 369 1467 
3 1 683 
3 2 683 
3 3 683 
3 6 365 1455 
3 6 366 1456 
3 31 78 
3 4 683 3267 
3 5 683 3268 
3 1 370 
3 2 371 
3 3 372 
3 7 678 
3 7 679 
3 7 680 
3 7 681 
3 7 682 
3 7 683 
3 1 684 
3 2 684 
3 3 684 
3 7 373 
3 7 374 
3 7 375 
3 7 376 
3 7 377 
3 7 378 
3 1 379 
3 2 380 
3 3 381 
3 4 382 1524 
3 5 383 1531 
3 6 384 1539 
3 4 385 1524 
3 5 386 1531 
3 6 387 1539 
3 7 388 
3 1 685 
3 2 685 
3 3 685 
3 8 382 1792 
3 8 383 1793 
3 8 384 1794 
3 4 685 3303 
3 5 685 3304 
3 6 685 3305 
3 7 685 
3 1 389 
3 2 390 
3 3 391 
3 4 392 1569 
3 5 393 1576 
3 6 394 1584 
3 4 395 1569 
3 5 396 1576 
3 6 397 1584 
3 7 398 
3 8 399 1809 
3 1 686 
3 2 686 
3 3 686 
3 9 392 1902 
3 9 393 1903 
3 9 394 1904 
3 4 686 3324 
3 5 686 3325 
3 6 686 3326 
3 7 686 
3 9 399 1909 
3 1 400 
3 2 401 
3 3 402 
3 4 403 1624 
3 5 404 1631 
3 6 405 1639 
3 4 406 1624 
3 5 407 1631 
3 6 408 1639 
3 7 409 
3 8 410 1820 
3 9 411 1921 
3 1 687 
3 2 687 
3 3 687 
3 10 403 2030 
3 10 404 2031 
3 10 405 2032 
3 4 687 3347 
3 5 687 3348 
3 6 687 3349 
3 7 687 
3 10 410 2037 
3 10 411 2038 
3 1 412 
3 2 413 
3 3 414 
3 83 103 
3 83 104 
3 83 105 
3 7 418 
3 1 419 
3 2 420 
3 3 421 
3 4 422 1717 
3 5 423 1724 
3 6 424 1732 
3 4 425 1717 
3 5 426 1724 
3 6 427 1732 
3 7 428 
3 1 429 
3 2 430 
3 3 431 
3 4 432 1762 
3 5 433 1769 
3 6 434 1777 
3 4 435 1762 
3 5 436 1769 
3 6 437 1777 
3 7 438 
3 47 80 
3 8 686 3331 
3 8 687 3354 
3 1 688 
3 2 688 
3 3 688 
3 8 432 1792 
3 8 433 1793 
3 8 434 1794 
3 4 688 3389 
3 5 688 3390 
3 6 688 3391 
3 7 688 
3 47 85 
3 8 440 1809 
3 8 441 1820 
3 83 107 
3 84 107 
3 1 444 
3 2 445 
3 3 446 
3 4 447 1862 
3 5 448 1869 
3 6 449 1877 
3 4 450 1862 
3 5 451 1869 
3 6 452 1877 
3 7 453 
3 8 454 1956 
3 56 81 
3 9 687 3355 
3 8 459 1956 
3 1 689 
3 2 689 
3 3 689 
3 9 447 1902 
3 9 448 1903 
3 9 449 1904 
3 4 689 3418 
3 5 689 3419 
3 6 689 3420 
3 7 689 
3 9 454 1909 
3 56 86 
3 9 456 1921 
3 83 108 
3 84 108 
3 8 689 3425 
3 1 460 
3 2 461 
3 3 462 
3 4 463 1979 
3 5 464 1986 
3 6 465 1994 
3 4 466 1979 
3 5 467 1986 
3 6 468 1994 
3 7 469 
3 8 470 2075 
3 9 471 2091 
3 67 82 
3 8 475 2075 
3 9 476 2091 
3 1 690 
3 2 690 
3 3 690 
3 10 463 2030 
3 10 464 2031 
3 10 465 2032 
3 4 690 3449 
3 5 690 3450 
3 6 690 3451 
3 7 690 
3 10 470 2037 
3 10 471 2038 
3 67 87 
3 83 109 
3 84 109 
3 8 690 3456 
3 9 690 3457 
3 1 477 
3 2 478 
3 3 479 
3 88 103 
3 88 104 
3 88 105 
3 7 483 
3 8 484 2168 
3 9 485 2180 
3 10 486 2193 
3 8 488 2168 
3 9 489 2180 
3 10 490 2193 
3 1 692 
3 1 693 
3 2 693 
3 1 694 
3 2 694 
3 3 694 
3 1 695 
3 2 695 
3 3 695 
3 11 343 2108 1708 1684 1708 
3 1 696 
3 2 696 
3 3 696 
3 11 347 2115 1712 1691 1712 
3 11 348 2116 1713 1692 1713 
3 1 697 
3 2 697 
3 3 697 
3 19 110 
3 4 695 3485 
3 4 696 3489 
3 1 698 
3 2 698 
3 3 698 
3 5 694 3485 
3 24 110 
3 5 696 3490 
3 4 698 3500 
3 1 699 
3 2 699 
3 3 699 
3 6 694 3489 
3 6 695 3490 
3 31 110 
3 4 699 3507 
3 5 699 3508 
3 1 700 
3 2 700 
3 3 700 
3 7 694 
3 7 695 
3 7 696 
3 7 697 
3 7 698 
3 7 699 
3 1 701 
3 2 701 
3 3 701 
3 11 382 2126 1836 1828 
3 11 383 2127 1837 1829 
3 11 384 2128 1838 1830 
3 4 701 3524 
3 5 701 3525 
3 6 701 3526 
3 7 701 
3 1 702 
3 2 702 
3 3 702 
3 11 392 2133 1937 1928 
3 11 393 2134 1938 1929 
3 11 394 2135 1939 1930 
3 4 702 3534 
3 5 702 3535 
3 6 702 3536 
3 7 702 
3 11 399 2137 1960 1959 2137 
3 1 703 
3 2 703 
3 3 703 
3 11 403 2141 2055 2045 
3 11 404 2142 2056 2046 
3 11 405 2143 2057 2047 
3 4 703 3545 
3 5 703 3546 
3 6 703 3547 
3 7 703 
3 11 410 2145 2079 2078 2145 
3 11 411 2146 2094 2093 2146 
3 1 704 
3 2 704 
3 3 704 
3 73 83 2150 
3 74 83 2151 
3 75 83 2152 
3 4 704 3557 
3 5 704 3558 
3 6 704 3559 
3 7 704 
3 80 83 2157 
3 81 83 2158 
3 82 83 2159 
3 1 705 
3 2 705 
3 3 705 
3 11 422 2150 
3 11 423 2151 
3 11 424 2152 
3 4 705 3570 
3 5 705 3571 
3 6 705 3572 
3 7 705 
3 80 84 2157 
3 81 84 2158 
3 82 84 2159 
3 83 84 
3 1 706 
3 2 706 
3 3 706 
3 8 694 3524 
3 8 695 3525 
3 8 696 3526 
3 4 706 3584 
3 5 706 3585 
3 6 706 3586 
3 7 706 
3 47 110 
3 8 702 3541 
3 8 703 3552 
3 8 704 3564 
3 8 705 3577 
3 1 707 
3 2 707 
3 3 707 
3 9 694 3534 
3 9 695 3535 
3 9 696 3536 
3 4 707 3599 
3 5 707 3600 
3 6 707 3601 
3 7 707 
3 9 701 3541 
3 56 110 
3 9 703 3553 
3 9 704 3565 
3 9 705 3578 
3 8 707 3606 
3 1 708 
3 2 708 
3 3 708 
3 10 694 3545 
3 10 695 3546 
3 10 696 3547 
3 4 708 3615 
3 5 708 3616 
3 6 708 3617 
3 7 708 
3 10 701 3552 
3 10 702 3553 
3 67 110 
3 10 704 3566 
3 10 705 3579 
3 8 708 3622 
3 9 708 3623 
3 1 709 
3 2 709 
3 3 709 
3 73 88 2150 
3 74 88 2151 
3 75 88 2152 
3 4 709 3632 
3 5 709 3633 
3 6 709 3634 
3 7 709 
3 11 484 2157 
3 11 485 2158 
3 11 486 2159 
3 83 88 
3 84 88 
3 8 709 3639 
3 9 709 3640 
3 10 709 3641 
3 1 491 
3 1 711 
3 1 492 
3 2 493 
3 1 712 
3 2 712 
3 1 494 
3 2 495 
3 3 496 
3 1 713 
3 2 713 
3 3 713 
3 12 579 
3 1 498 
3 2 499 
3 3 500 
3 12 583 
3 12 584 
3 1 714 
3 2 714 
3 3 714 
3 12 588 
3 12 589 
3 12 590 
3 1 504 
3 2 505 
3 3 506 
3 12 594 
3 12 595 
3 12 596 
3 12 597 
3 1 715 
3 2 715 
3 3 715 
3 12 601 
3 12 602 
3 12 603 
3 12 604 
3 12 605 
3 1 512 
3 2 513 
3 3 514 
3 7 713 
3 7 714 
3 7 715 
3 1 716 
3 2 716 
3 3 716 
3 7 515 
3 7 516 
3 7 517 
3 1 518 
3 2 519 
3 3 520 
3 12 621 
3 12 622 
3 12 623 
3 7 524 
3 1 717 
3 2 717 
3 3 717 
3 12 628 
3 12 629 
3 12 630 
3 7 717 
3 12 632 
3 1 526 
3 2 527 
3 3 528 
3 12 636 
3 12 637 
3 12 638 
3 7 532 
3 12 640 
3 12 641 
3 1 718 
3 2 718 
3 3 718 
3 12 645 
3 12 646 
3 12 647 
3 7 718 
3 12 649 
3 12 650 
3 12 651 
3 1 536 
3 2 537 
3 3 538 
3 12 655 
3 12 656 
3 12 657 
3 7 542 
3 12 659 
3 12 660 
3 12 661 
3 12 662 
3 1 719 
3 2 719 
3 3 719 
3 12 666 
3 12 667 
3 12 668 
3 7 719 
3 12 670 
3 12 671 
3 12 672 
3 12 673 
3 12 674 
3 1 548 
3 2 549 
3 3 550 
3 12 678 
3 12 679 
3 12 680 
3 12 681 
3 12 682 
3 12 683 
3 7 557 
3 12 685 
3 12 686 
3 12 687 
3 12 688 
3 12 689 
3 12 690 
3 1 720 
3 2 720 
3 3 720 
3 12 694 
3 12 695 
3 12 696 
3 12 697 
3 12 698 
3 12 699 
3 7 720 
3 12 701 
3 12 702 
3 12 703 
3 12 704 
3 12 705 
3 12 706 
3 12 707 
3 12 708 
3 12 709 
3 1 722 
3 1 723 
3 2 723 
3 1 724 
3 2 724 
3 3 724 
3 12 497 
3 1 725 
3 2 725 
3 3 725 
3 12 501 
3 12 502 
3 12 503 
3 1 726 
3 2 726 
3 3 726 
3 12 507 
3 12 508 
3 12 509 
3 12 510 
3 12 511 
3 1 727 
3 2 727 
3 3 727 
3 7 724 
3 7 725 
3 7 726 
3 1 728 
3 2 728 
3 3 728 
3 12 521 
3 12 522 
3 12 523 
3 7 728 
3 12 525 
3 1 729 
3 2 729 
3 3 729 
3 12 529 
3 12 530 
3 12 531 
3 7 729 
3 12 533 
3 12 534 
3 12 535 
3 1 730 
3 2 730 
3 3 730 
3 12 539 
3 12 540 
3 12 541 
3 7 730 
3 12 543 
3 12 544 
3 12 545 
3 12 546 
3 12 547 
3 1 731 
3 2 731 
3 3 731 
3 12 551 
3 12 552 
3 12 553 
3 12 554 
3 12 555 
3 12 556 
3 7 731 
3 12 558 
3 12 559 
3 12 560 
3 12 561 
3 12 562 
3 12 563 
3 12 564 
3 12 565 
3 12 566 
3 1 567 
3 1 568 
3 1 733 
3 1 569 
3 2 570 
3 1 571 
3 2 572 
3 1 734 
3 2 734 
3 1 573 
3 2 574 
3 3 575 
3 1 576 
3 2 577 
3 3 578 
3 19 19 
3 1 735 
3 2 735 
3 3 735 
3 19 103 
3 1 580 
3 2 581 
3 3 582 
3 4 583 2612 
3 4 584 2616 
3 1 585 
3 2 586 
3 3 587 
3 4 588 2631 
3 24 24 
3 4 590 2631 
3 1 736 
3 2 736 
3 3 736 
3 5 588 2627 
3 24 104 
3 4 736 3900 
3 1 591 
3 2 592 
3 3 593 
3 4 594 2659 
3 5 595 2671 
3 4 596 2664 
3 5 597 2677 
3 1 598 
3 2 599 
3 3 600 
3 4 601 2698 
3 5 602 2705 
3 31 31 
3 4 604 2698 
3 5 605 2705 
3 1 737 
3 2 737 
3 3 737 
3 6 601 2693 
3 6 602 2694 
3 31 105 
3 4 737 3921 
3 5 737 3922 
3 1 606 
3 2 607 
3 3 608 
3 7 735 
3 7 736 
3 7 737 
3 1 612 
3 2 613 
3 3 614 
3 7 609 
3 7 610 
3 7 611 
3 1 738 
3 2 738 
3 3 738 
3 7 615 
3 7 616 
3 7 617 
3 1 618 
3 2 619 
3 3 620 
3 8 735 
3 8 736 
3 8 737 
3 7 624 
3 1 625 
3 2 626 
3 3 627 
3 103 107 
3 104 107 
3 105 107 
3 7 631 
3 47 47 
3 1 739 
3 2 739 
3 3 739 
3 4 739 
3 5 739 
3 6 739 
3 7 739 
3 47 107 
3 1 633 
3 2 634 
3 3 635 
3 9 735 
3 9 736 
3 9 737 
3 7 639 
3 8 640 2939 
3 8 641 2947 
3 1 642 
3 2 643 
3 3 644 
3 103 108 
3 104 108 
3 105 108 
3 7 648 
3 8 649 2998 
3 56 56 
3 8 651 2998 
3 1 740 
3 2 740 
3 3 740 
3 4 740 
3 5 740 
3 6 740 
3 7 740 
3 9 649 2990 
3 56 108 
3 8 740 3993 
3 1 652 
3 2 653 
3 3 654 
3 10 735 
3 10 736 
3 10 737 
3 7 658 
3 8 659 3095 
3 9 660 3115 
3 8 661 3104 
3 9 662 3125 
3 1 663 
3 2 664 
3 3 665 
3 103 109 
3 104 109 
3 105 109 
3 7 669 
3 8 670 3186 
3 9 671 3197 
3 67 67 
3 8 673 3186 
3 9 674 3197 
3 1 741 
3 2 741 
3 3 741 
3 4 741 
3 5 741 
3 6 741 
3 7 741 
3 10 670 3177 
3 10 671 3178 
3 67 109 
3 8 741 4026 
3 9 741 4027 
3 1 675 
3 2 676 
3 3 677 
3 4 678 3233 
3 5 679 3246 
3 6 680 3261 
3 4 681 3239 
3 5 682 3253 
3 6 683 3269 
3 7 684 
3 8 685 3383 
3 9 686 3412 
3 10 687 3443 
3 8 688 3396 
3 9 689 3426 
3 10 690 3458 
3 1 691 
3 2 692 
3 3 693 
3 4 694 3494 
3 5 695 3501 
3 6 696 3509 
3 4 697 3494 
3 5 698 3501 
3 6 699 3509 
3 7 700 
3 8 701 3591 
3 9 702 3607 
3 10 703 3624 
3 83 83 2160 2160 
3 84 84 2160 2160 
3 8 706 3591 
3 9 707 3607 
3 10 708 3624 
3 88 88 2160 2160 
3 1 742 
3 2 742 
3 3 742 
3 11 694 3632 3570 3557 
3 11 695 3633 3571 3558 
3 11 696 3634 3572 3559 
3 4 742 4069 
3 5 742 4070 
3 6 742 4071 
3 7 742 
3 11 701 3639 3577 3564 
3 11 702 3640 3578 3565 
3 11 703 3641 3579 3566 
3 83 110 3643 
3 84 110 3642 
3 8 742 4076 
3 9 742 4077 
3 10 742 4078 
3 88 110 3580 
3 1 710 
3 2 711 
3 3 712 
3 12 735 
3 12 736 
3 12 737 
3 7 716 
3 12 739 
3 12 740 
3 12 741 
3 12 742 
3 1 721 
3 2 722 
3 3 723 
3 12 713 
3 12 714 
3 12 715 
3 7 727 
3 12 717 
3 12 718 
3 12 719 
3 12 720 
3 1 743 
3 2 743 
3 3 743 
3 12 724 
3 12 725 
3 12 726 
3 7 743 
3 12 728 
3 12 729 
3 12 730 
3 12 731 
3 1 732 
3 2 733 
3 3 734 
3 4 735 3885 
3 5 736 3901 
3 6 737 3923 
3 7 738 
3 8 739 3966 
3 9 740 3994 
3 10 741 4028 
3 11 742 4084 4080 4079 
3 12 743 
