# Supplementary material for: Efficient Generation of Permutationally Invariant Potential Energy Surfaces for Large Molecules
Source: J Chem Theory Comput. 2020 Mar 26;16(5):3264–72. doi: 10.1021/acs.jctc.0c00001 (PMC7997398; doi:10.1021/acs.jctc.0c00001)
Supplement: Supplementary file 2 — ct0c00001_si_002.zip [file ct0c00001_si_002.zip › FilesForJCTC/31111_3/bemsa31111_3.f90]

module bemsa
  implicit none
  integer, parameter :: wp  = kind(1.0D0)
  
  private
  public :: bemsav, emsav
contains
  function emsav(x,c) result(v)
    implicit none
    real(wp),dimension(1:21)::x
    real(wp),dimension(0:578)::c
    real(wp)::v
    ! ::::::::::::::::::::
    real(wp),dimension(0:578)::p
    
    call bemsav(x,p)
    v = dot_product(p,c)
    
    return
  end function emsav
  
  subroutine bemsav(x,p)
    implicit none
    real(wp),dimension(1:21),intent(in)::x
    real(wp),dimension(0:578),intent(out)::p
    ! ::::::::::::::::::::
    real(wp),dimension(0:239)::m
    
    call evmono(x,m)
    call evpoly(m,p)
    
    return
  end subroutine bemsav
  
  subroutine evmono(x,m)
    implicit none
    real(wp),dimension(1:21),intent(in)::x
    real(wp),dimension(0:239),intent(out)::m
    !::::::::::::::::::::
    
    m(0) = 1.0D0
    m(1) = x(21)
    m(2) = x(20)
    m(3) = x(19)
    m(4) = x(18)
    m(5) = x(17)
    m(6) = x(16)
    m(7) = x(15)
    m(8) = x(11)
    m(9) = x(6)
    m(10) = x(14)
    m(11) = x(10)
    m(12) = x(5)
    m(13) = x(13)
    m(14) = x(9)
    m(15) = x(4)
    m(16) = x(12)
    m(17) = x(8)
    m(18) = x(3)
    m(19) = x(7)
    m(20) = x(2)
    m(21) = x(1)
    m(22) = m(7)*m(8)
    m(23) = m(7)*m(9)
    m(24) = m(8)*m(9)
    m(25) = m(8)*m(10)
    m(26) = m(7)*m(11)
    m(27) = m(9)*m(10)
    m(28) = m(9)*m(11)
    m(29) = m(7)*m(12)
    m(30) = m(8)*m(12)
    m(31) = m(10)*m(11)
    m(32) = m(10)*m(12)
    m(33) = m(11)*m(12)
    m(34) = m(8)*m(13)
    m(35) = m(7)*m(14)
    m(36) = m(9)*m(13)
    m(37) = m(9)*m(14)
    m(38) = m(7)*m(15)
    m(39) = m(8)*m(15)
    m(40) = m(11)*m(13)
    m(41) = m(10)*m(14)
    m(42) = m(12)*m(13)
    m(43) = m(12)*m(14)
    m(44) = m(10)*m(15)
    m(45) = m(11)*m(15)
    m(46) = m(13)*m(14)
    m(47) = m(13)*m(15)
    m(48) = m(14)*m(15)
    m(49) = m(8)*m(16)
    m(50) = m(7)*m(17)
    m(51) = m(9)*m(16)
    m(52) = m(9)*m(17)
    m(53) = m(7)*m(18)
    m(54) = m(8)*m(18)
    m(55) = m(11)*m(16)
    m(56) = m(10)*m(17)
    m(57) = m(12)*m(16)
    m(58) = m(12)*m(17)
    m(59) = m(10)*m(18)
    m(60) = m(11)*m(18)
    m(61) = m(14)*m(16)
    m(62) = m(13)*m(17)
    m(63) = m(15)*m(16)
    m(64) = m(15)*m(17)
    m(65) = m(13)*m(18)
    m(66) = m(14)*m(18)
    m(67) = m(16)*m(17)
    m(68) = m(16)*m(18)
    m(69) = m(17)*m(18)
    m(70) = m(9)*m(19)
    m(71) = m(8)*m(20)
    m(72) = m(7)*m(21)
    m(73) = m(12)*m(19)
    m(74) = m(11)*m(20)
    m(75) = m(10)*m(21)
    m(76) = m(15)*m(19)
    m(77) = m(14)*m(20)
    m(78) = m(13)*m(21)
    m(79) = m(18)*m(19)
    m(80) = m(17)*m(20)
    m(81) = m(16)*m(21)
    m(82) = m(19)*m(20)
    m(83) = m(19)*m(21)
    m(84) = m(20)*m(21)
    m(85) = m(7)*m(24)
    m(86) = m(8)*m(27)
    m(87) = m(7)*m(28)
    m(88) = m(7)*m(30)
    m(89) = m(9)*m(31)
    m(90) = m(8)*m(32)
    m(91) = m(7)*m(33)
    m(92) = m(10)*m(33)
    m(93) = m(8)*m(36)
    m(94) = m(7)*m(37)
    m(95) = m(7)*m(39)
    m(96) = m(9)*m(40)
    m(97) = m(9)*m(41)
    m(98) = m(8)*m(42)
    m(99) = m(7)*m(43)
    m(100) = m(8)*m(44)
    m(101) = m(7)*m(45)
    m(102) = m(11)*m(42)
    m(103) = m(10)*m(43)
    m(104) = m(10)*m(45)
    m(105) = m(8)*m(40)
    m(106) = m(7)*m(41)
    m(107) = m(9)*m(42)
    m(108) = m(9)*m(43)
    m(109) = m(7)*m(44)
    m(110) = m(8)*m(45)
    m(111) = m(9)*m(46)
    m(112) = m(8)*m(47)
    m(113) = m(7)*m(48)
    m(114) = m(12)*m(46)
    m(115) = m(11)*m(47)
    m(116) = m(10)*m(48)
    m(117) = m(13)*m(48)
    m(118) = m(8)*m(51)
    m(119) = m(7)*m(52)
    m(120) = m(7)*m(54)
    m(121) = m(9)*m(55)
    m(122) = m(9)*m(56)
    m(123) = m(8)*m(57)
    m(124) = m(7)*m(58)
    m(125) = m(8)*m(59)
    m(126) = m(7)*m(60)
    m(127) = m(11)*m(57)
    m(128) = m(10)*m(58)
    m(129) = m(10)*m(60)
    m(130) = m(8)*m(55)
    m(131) = m(7)*m(56)
    m(132) = m(9)*m(57)
    m(133) = m(9)*m(58)
    m(134) = m(7)*m(59)
    m(135) = m(8)*m(60)
    m(136) = m(9)*m(61)
    m(137) = m(9)*m(62)
    m(138) = m(8)*m(63)
    m(139) = m(7)*m(64)
    m(140) = m(8)*m(65)
    m(141) = m(7)*m(66)
    m(142) = m(12)*m(61)
    m(143) = m(12)*m(62)
    m(144) = m(11)*m(63)
    m(145) = m(10)*m(64)
    m(146) = m(11)*m(65)
    m(147) = m(10)*m(66)
    m(148) = m(14)*m(63)
    m(149) = m(13)*m(64)
    m(150) = m(13)*m(66)
    m(151) = m(8)*m(61)
    m(152) = m(7)*m(62)
    m(153) = m(9)*m(63)
    m(154) = m(9)*m(64)
    m(155) = m(7)*m(65)
    m(156) = m(8)*m(66)
    m(157) = m(11)*m(61)
    m(158) = m(10)*m(62)
    m(159) = m(12)*m(63)
    m(160) = m(12)*m(64)
    m(161) = m(10)*m(65)
    m(162) = m(11)*m(66)
    m(163) = m(9)*m(67)
    m(164) = m(8)*m(68)
    m(165) = m(7)*m(69)
    m(166) = m(12)*m(67)
    m(167) = m(11)*m(68)
    m(168) = m(10)*m(69)
    m(169) = m(15)*m(67)
    m(170) = m(14)*m(68)
    m(171) = m(13)*m(69)
    m(172) = m(16)*m(69)
    m(173) = m(9)*m(73)
    m(174) = m(8)*m(74)
    m(175) = m(7)*m(75)
    m(176) = m(9)*m(76)
    m(177) = m(8)*m(77)
    m(178) = m(7)*m(78)
    m(179) = m(12)*m(76)
    m(180) = m(11)*m(77)
    m(181) = m(10)*m(78)
    m(182) = m(9)*m(79)
    m(183) = m(8)*m(80)
    m(184) = m(7)*m(81)
    m(185) = m(12)*m(79)
    m(186) = m(11)*m(80)
    m(187) = m(10)*m(81)
    m(188) = m(15)*m(79)
    m(189) = m(14)*m(80)
    m(190) = m(13)*m(81)
    m(191) = m(7)*m(70)
    m(192) = m(8)*m(70)
    m(193) = m(7)*m(71)
    m(194) = m(9)*m(71)
    m(195) = m(8)*m(72)
    m(196) = m(9)*m(72)
    m(197) = m(10)*m(73)
    m(198) = m(11)*m(73)
    m(199) = m(10)*m(74)
    m(200) = m(12)*m(74)
    m(201) = m(11)*m(75)
    m(202) = m(12)*m(75)
    m(203) = m(13)*m(76)
    m(204) = m(14)*m(76)
    m(205) = m(13)*m(77)
    m(206) = m(15)*m(77)
    m(207) = m(14)*m(78)
    m(208) = m(15)*m(78)
    m(209) = m(16)*m(79)
    m(210) = m(17)*m(79)
    m(211) = m(16)*m(80)
    m(212) = m(18)*m(80)
    m(213) = m(17)*m(81)
    m(214) = m(18)*m(81)
    m(215) = m(8)*m(82)
    m(216) = m(9)*m(82)
    m(217) = m(7)*m(83)
    m(218) = m(9)*m(83)
    m(219) = m(7)*m(84)
    m(220) = m(8)*m(84)
    m(221) = m(11)*m(82)
    m(222) = m(12)*m(82)
    m(223) = m(10)*m(83)
    m(224) = m(12)*m(83)
    m(225) = m(10)*m(84)
    m(226) = m(11)*m(84)
    m(227) = m(14)*m(82)
    m(228) = m(15)*m(82)
    m(229) = m(13)*m(83)
    m(230) = m(15)*m(83)
    m(231) = m(13)*m(84)
    m(232) = m(14)*m(84)
    m(233) = m(17)*m(82)
    m(234) = m(18)*m(82)
    m(235) = m(16)*m(83)
    m(236) = m(18)*m(83)
    m(237) = m(16)*m(84)
    m(238) = m(17)*m(84)
    m(239) = m(19)*m(84)

    return
  end subroutine evmono

  subroutine evpoly(m,p)
    implicit none
    real(wp),dimension(0:239),intent(in)::m
    real(wp),dimension(0:578),intent(out)::p
    !::::::::::::::::::::
    
    p(0) = m(0)
    p(1) = m(1)
    p(2) = m(2)
    p(3) = m(3)
    p(4) = m(4)
    p(5) = m(5)
    p(6) = m(6)
    p(7) = m(7) + m(8) + m(9)
    p(8) = m(10) + m(11) + m(12)
    p(9) = m(13) + m(14) + m(15)
    p(10) = m(16) + m(17) + m(18)
    p(11) = m(19) + m(20) + m(21)
    p(12) = p(1)*p(2)
    p(13) = p(1)*p(3)
    p(14) = p(2)*p(3)
    p(15) = p(1)*p(4)
    p(16) = p(2)*p(4)
    p(17) = p(3)*p(4)
    p(18) = p(1)*p(5)
    p(19) = p(2)*p(5)
    p(20) = p(3)*p(5)
    p(21) = p(4)*p(5)
    p(22) = p(1)*p(6)
    p(23) = p(2)*p(6)
    p(24) = p(3)*p(6)
    p(25) = p(4)*p(6)
    p(26) = p(5)*p(6)
    p(27) = p(1)*p(7)
    p(28) = p(2)*p(7)
    p(29) = p(3)*p(7)
    p(30) = p(4)*p(7)
    p(31) = p(5)*p(7)
    p(32) = p(6)*p(7)
    p(33) = m(22) + m(23) + m(24)
    p(34) = p(1)*p(8)
    p(35) = p(2)*p(8)
    p(36) = p(3)*p(8)
    p(37) = p(4)*p(8)
    p(38) = p(5)*p(8)
    p(39) = p(6)*p(8)
    p(40) = m(25) + m(26) + m(27) + m(28) + m(29) + m(30)
    p(41) = m(31) + m(32) + m(33)
    p(42) = p(7)*p(8) - p(40)
    p(43) = p(1)*p(9)
    p(44) = p(2)*p(9)
    p(45) = p(3)*p(9)
    p(46) = p(4)*p(9)
    p(47) = p(5)*p(9)
    p(48) = p(6)*p(9)
    p(49) = m(34) + m(35) + m(36) + m(37) + m(38) + m(39)
    p(50) = m(40) + m(41) + m(42) + m(43) + m(44) + m(45)
    p(51) = m(46) + m(47) + m(48)
    p(52) = p(7)*p(9) - p(49)
    p(53) = p(8)*p(9) - p(50)
    p(54) = p(1)*p(10)
    p(55) = p(2)*p(10)
    p(56) = p(3)*p(10)
    p(57) = p(4)*p(10)
    p(58) = p(5)*p(10)
    p(59) = p(6)*p(10)
    p(60) = m(49) + m(50) + m(51) + m(52) + m(53) + m(54)
    p(61) = m(55) + m(56) + m(57) + m(58) + m(59) + m(60)
    p(62) = m(61) + m(62) + m(63) + m(64) + m(65) + m(66)
    p(63) = m(67) + m(68) + m(69)
    p(64) = p(7)*p(10) - p(60)
    p(65) = p(8)*p(10) - p(61)
    p(66) = p(9)*p(10) - p(62)
    p(67) = p(1)*p(11)
    p(68) = p(2)*p(11)
    p(69) = p(3)*p(11)
    p(70) = p(4)*p(11)
    p(71) = p(5)*p(11)
    p(72) = p(6)*p(11)
    p(73) = m(70) + m(71) + m(72)
    p(74) = m(73) + m(74) + m(75)
    p(75) = m(76) + m(77) + m(78)
    p(76) = m(79) + m(80) + m(81)
    p(77) = p(7)*p(11) - p(73)
    p(78) = p(8)*p(11) - p(74)
    p(79) = p(9)*p(11) - p(75)
    p(80) = p(10)*p(11) - p(76)
    p(81) = m(82) + m(83) + m(84)
    p(82) = p(1)*p(1)
    p(83) = p(2)*p(2)
    p(84) = p(3)*p(3)
    p(85) = p(4)*p(4)
    p(86) = p(5)*p(5)
    p(87) = p(6)*p(6)
    p(88) = p(7)*p(7) - p(33) - p(33)
    p(89) = p(8)*p(8) - p(41) - p(41)
    p(90) = p(9)*p(9) - p(51) - p(51)
    p(91) = p(10)*p(10) - p(63) - p(63)
    p(92) = p(11)*p(11) - p(81) - p(81)
    p(93) = p(1)*p(14)
    p(94) = p(1)*p(16)
    p(95) = p(1)*p(17)
    p(96) = p(2)*p(17)
    p(97) = p(1)*p(19)
    p(98) = p(1)*p(20)
    p(99) = p(2)*p(20)
    p(100) = p(1)*p(21)
    p(101) = p(2)*p(21)
    p(102) = p(3)*p(21)
    p(103) = p(1)*p(23)
    p(104) = p(1)*p(24)
    p(105) = p(2)*p(24)
    p(106) = p(1)*p(25)
    p(107) = p(2)*p(25)
    p(108) = p(3)*p(25)
    p(109) = p(1)*p(26)
    p(110) = p(2)*p(26)
    p(111) = p(3)*p(26)
    p(112) = p(4)*p(26)
    p(113) = p(1)*p(28)
    p(114) = p(1)*p(29)
    p(115) = p(2)*p(29)
    p(116) = p(1)*p(30)
    p(117) = p(2)*p(30)
    p(118) = p(3)*p(30)
    p(119) = p(1)*p(31)
    p(120) = p(2)*p(31)
    p(121) = p(3)*p(31)
    p(122) = p(4)*p(31)
    p(123) = p(1)*p(32)
    p(124) = p(2)*p(32)
    p(125) = p(3)*p(32)
    p(126) = p(4)*p(32)
    p(127) = p(5)*p(32)
    p(128) = p(1)*p(33)
    p(129) = p(2)*p(33)
    p(130) = p(3)*p(33)
    p(131) = p(4)*p(33)
    p(132) = p(5)*p(33)
    p(133) = p(6)*p(33)
    p(134) = m(85)
    p(135) = p(1)*p(35)
    p(136) = p(1)*p(36)
    p(137) = p(2)*p(36)
    p(138) = p(1)*p(37)
    p(139) = p(2)*p(37)
    p(140) = p(3)*p(37)
    p(141) = p(1)*p(38)
    p(142) = p(2)*p(38)
    p(143) = p(3)*p(38)
    p(144) = p(4)*p(38)
    p(145) = p(1)*p(39)
    p(146) = p(2)*p(39)
    p(147) = p(3)*p(39)
    p(148) = p(4)*p(39)
    p(149) = p(5)*p(39)
    p(150) = p(1)*p(40)
    p(151) = p(2)*p(40)
    p(152) = p(3)*p(40)
    p(153) = p(4)*p(40)
    p(154) = p(5)*p(40)
    p(155) = p(6)*p(40)
    p(156) = m(86) + m(87) + m(88)
    p(157) = p(1)*p(41)
    p(158) = p(2)*p(41)
    p(159) = p(3)*p(41)
    p(160) = p(4)*p(41)
    p(161) = p(5)*p(41)
    p(162) = p(6)*p(41)
    p(163) = m(89) + m(90) + m(91)
    p(164) = m(92)
    p(165) = p(1)*p(42)
    p(166) = p(2)*p(42)
    p(167) = p(3)*p(42)
    p(168) = p(4)*p(42)
    p(169) = p(5)*p(42)
    p(170) = p(6)*p(42)
    p(171) = p(8)*p(33) - p(156)
    p(172) = p(7)*p(41) - p(163)
    p(173) = p(1)*p(44)
    p(174) = p(1)*p(45)
    p(175) = p(2)*p(45)
    p(176) = p(1)*p(46)
    p(177) = p(2)*p(46)
    p(178) = p(3)*p(46)
    p(179) = p(1)*p(47)
    p(180) = p(2)*p(47)
    p(181) = p(3)*p(47)
    p(182) = p(4)*p(47)
    p(183) = p(1)*p(48)
    p(184) = p(2)*p(48)
    p(185) = p(3)*p(48)
    p(186) = p(4)*p(48)
    p(187) = p(5)*p(48)
    p(188) = p(1)*p(49)
    p(189) = p(2)*p(49)
    p(190) = p(3)*p(49)
    p(191) = p(4)*p(49)
    p(192) = p(5)*p(49)
    p(193) = p(6)*p(49)
    p(194) = m(93) + m(94) + m(95)
    p(195) = p(1)*p(50)
    p(196) = p(2)*p(50)
    p(197) = p(3)*p(50)
    p(198) = p(4)*p(50)
    p(199) = p(5)*p(50)
    p(200) = p(6)*p(50)
    p(201) = m(96) + m(97) + m(98) + m(99) + m(100) + m(101)
    p(202) = m(102) + m(103) + m(104)
    p(203) = m(105) + m(106) + m(107) + m(108) + m(109) + m(110)
    p(204) = p(1)*p(51)
    p(205) = p(2)*p(51)
    p(206) = p(3)*p(51)
    p(207) = p(4)*p(51)
    p(208) = p(5)*p(51)
    p(209) = p(6)*p(51)
    p(210) = m(111) + m(112) + m(113)
    p(211) = m(114) + m(115) + m(116)
    p(212) = m(117)
    p(213) = p(1)*p(52)
    p(214) = p(2)*p(52)
    p(215) = p(3)*p(52)
    p(216) = p(4)*p(52)
    p(217) = p(5)*p(52)
    p(218) = p(6)*p(52)
    p(219) = p(9)*p(33) - p(194)
    p(220) = p(7)*p(50) - p(203) - p(201)
    p(221) = p(7)*p(51) - p(210)
    p(222) = p(1)*p(53)
    p(223) = p(2)*p(53)
    p(224) = p(3)*p(53)
    p(225) = p(4)*p(53)
    p(226) = p(5)*p(53)
    p(227) = p(6)*p(53)
    p(228) = p(8)*p(49) - p(203) - p(201)
    p(229) = p(9)*p(41) - p(202)
    p(230) = p(8)*p(51) - p(211)
    p(231) = p(7)*p(53) - p(228)
    p(232) = p(1)*p(55)
    p(233) = p(1)*p(56)
    p(234) = p(2)*p(56)
    p(235) = p(1)*p(57)
    p(236) = p(2)*p(57)
    p(237) = p(3)*p(57)
    p(238) = p(1)*p(58)
    p(239) = p(2)*p(58)
    p(240) = p(3)*p(58)
    p(241) = p(4)*p(58)
    p(242) = p(1)*p(59)
    p(243) = p(2)*p(59)
    p(244) = p(3)*p(59)
    p(245) = p(4)*p(59)
    p(246) = p(5)*p(59)
    p(247) = p(1)*p(60)
    p(248) = p(2)*p(60)
    p(249) = p(3)*p(60)
    p(250) = p(4)*p(60)
    p(251) = p(5)*p(60)
    p(252) = p(6)*p(60)
    p(253) = m(118) + m(119) + m(120)
    p(254) = p(1)*p(61)
    p(255) = p(2)*p(61)
    p(256) = p(3)*p(61)
    p(257) = p(4)*p(61)
    p(258) = p(5)*p(61)
    p(259) = p(6)*p(61)
    p(260) = m(121) + m(122) + m(123) + m(124) + m(125) + m(126)
    p(261) = m(127) + m(128) + m(129)
    p(262) = m(130) + m(131) + m(132) + m(133) + m(134) + m(135)
    p(263) = p(1)*p(62)
    p(264) = p(2)*p(62)
    p(265) = p(3)*p(62)
    p(266) = p(4)*p(62)
    p(267) = p(5)*p(62)
    p(268) = p(6)*p(62)
    p(269) = m(136) + m(137) + m(138) + m(139) + m(140) + m(141)
    p(270) = m(142) + m(143) + m(144) + m(145) + m(146) + m(147)
    p(271) = m(148) + m(149) + m(150)
    p(272) = m(151) + m(152) + m(153) + m(154) + m(155) + m(156)
    p(273) = m(157) + m(158) + m(159) + m(160) + m(161) + m(162)
    p(274) = p(1)*p(63)
    p(275) = p(2)*p(63)
    p(276) = p(3)*p(63)
    p(277) = p(4)*p(63)
    p(278) = p(5)*p(63)
    p(279) = p(6)*p(63)
    p(280) = m(163) + m(164) + m(165)
    p(281) = m(166) + m(167) + m(168)
    p(282) = m(169) + m(170) + m(171)
    p(283) = m(172)
    p(284) = p(1)*p(64)
    p(285) = p(2)*p(64)
    p(286) = p(3)*p(64)
    p(287) = p(4)*p(64)
    p(288) = p(5)*p(64)
    p(289) = p(6)*p(64)
    p(290) = p(10)*p(33) - p(253)
    p(291) = p(7)*p(61) - p(262) - p(260)
    p(292) = p(7)*p(62) - p(272) - p(269)
    p(293) = p(7)*p(63) - p(280)
    p(294) = p(1)*p(65)
    p(295) = p(2)*p(65)
    p(296) = p(3)*p(65)
    p(297) = p(4)*p(65)
    p(298) = p(5)*p(65)
    p(299) = p(6)*p(65)
    p(300) = p(8)*p(60) - p(262) - p(260)
    p(301) = p(10)*p(41) - p(261)
    p(302) = p(8)*p(62) - p(273) - p(270)
    p(303) = p(8)*p(63) - p(281)
    p(304) = p(7)*p(65) - p(300)
    p(305) = p(1)*p(66)
    p(306) = p(2)*p(66)
    p(307) = p(3)*p(66)
    p(308) = p(4)*p(66)
    p(309) = p(5)*p(66)
    p(310) = p(6)*p(66)
    p(311) = p(9)*p(60) - p(272) - p(269)
    p(312) = p(9)*p(61) - p(273) - p(270)
    p(313) = p(10)*p(51) - p(271)
    p(314) = p(9)*p(63) - p(282)
    p(315) = p(7)*p(66) - p(311)
    p(316) = p(8)*p(66) - p(312)
    p(317) = p(1)*p(68)
    p(318) = p(1)*p(69)
    p(319) = p(2)*p(69)
    p(320) = p(1)*p(70)
    p(321) = p(2)*p(70)
    p(322) = p(3)*p(70)
    p(323) = p(1)*p(71)
    p(324) = p(2)*p(71)
    p(325) = p(3)*p(71)
    p(326) = p(4)*p(71)
    p(327) = p(1)*p(72)
    p(328) = p(2)*p(72)
    p(329) = p(3)*p(72)
    p(330) = p(4)*p(72)
    p(331) = p(5)*p(72)
    p(332) = p(1)*p(73)
    p(333) = p(2)*p(73)
    p(334) = p(3)*p(73)
    p(335) = p(4)*p(73)
    p(336) = p(5)*p(73)
    p(337) = p(6)*p(73)
    p(338) = p(1)*p(74)
    p(339) = p(2)*p(74)
    p(340) = p(3)*p(74)
    p(341) = p(4)*p(74)
    p(342) = p(5)*p(74)
    p(343) = p(6)*p(74)
    p(344) = m(173) + m(174) + m(175)
    p(345) = p(1)*p(75)
    p(346) = p(2)*p(75)
    p(347) = p(3)*p(75)
    p(348) = p(4)*p(75)
    p(349) = p(5)*p(75)
    p(350) = p(6)*p(75)
    p(351) = m(176) + m(177) + m(178)
    p(352) = m(179) + m(180) + m(181)
    p(353) = p(1)*p(76)
    p(354) = p(2)*p(76)
    p(355) = p(3)*p(76)
    p(356) = p(4)*p(76)
    p(357) = p(5)*p(76)
    p(358) = p(6)*p(76)
    p(359) = m(182) + m(183) + m(184)
    p(360) = m(185) + m(186) + m(187)
    p(361) = m(188) + m(189) + m(190)
    p(362) = p(1)*p(77)
    p(363) = p(2)*p(77)
    p(364) = p(3)*p(77)
    p(365) = p(4)*p(77)
    p(366) = p(5)*p(77)
    p(367) = p(6)*p(77)
    p(368) = m(191) + m(192) + m(193) + m(194) + m(195) + m(196)
    p(369) = p(7)*p(74) - p(344)
    p(370) = p(7)*p(75) - p(351)
    p(371) = p(7)*p(76) - p(359)
    p(372) = p(11)*p(33) - p(368)
    p(373) = p(1)*p(78)
    p(374) = p(2)*p(78)
    p(375) = p(3)*p(78)
    p(376) = p(4)*p(78)
    p(377) = p(5)*p(78)
    p(378) = p(6)*p(78)
    p(379) = p(8)*p(73) - p(344)
    p(380) = m(197) + m(198) + m(199) + m(200) + m(201) + m(202)
    p(381) = p(8)*p(75) - p(352)
    p(382) = p(8)*p(76) - p(360)
    p(383) = p(11)*p(40) - p(379) - p(369)
    p(384) = p(11)*p(41) - p(380)
    p(385) = p(11)*p(42) - p(344)
    p(386) = p(1)*p(79)
    p(387) = p(2)*p(79)
    p(388) = p(3)*p(79)
    p(389) = p(4)*p(79)
    p(390) = p(5)*p(79)
    p(391) = p(6)*p(79)
    p(392) = p(9)*p(73) - p(351)
    p(393) = p(9)*p(74) - p(352)
    p(394) = m(203) + m(204) + m(205) + m(206) + m(207) + m(208)
    p(395) = p(9)*p(76) - p(361)
    p(396) = p(11)*p(49) - p(392) - p(370)
    p(397) = p(11)*p(50) - p(393) - p(381)
    p(398) = p(11)*p(51) - p(394)
    p(399) = p(11)*p(52) - p(351)
    p(400) = p(11)*p(53) - p(352)
    p(401) = p(1)*p(80)
    p(402) = p(2)*p(80)
    p(403) = p(3)*p(80)
    p(404) = p(4)*p(80)
    p(405) = p(5)*p(80)
    p(406) = p(6)*p(80)
    p(407) = p(10)*p(73) - p(359)
    p(408) = p(10)*p(74) - p(360)
    p(409) = p(10)*p(75) - p(361)
    p(410) = m(209) + m(210) + m(211) + m(212) + m(213) + m(214)
    p(411) = p(11)*p(60) - p(407) - p(371)
    p(412) = p(11)*p(61) - p(408) - p(382)
    p(413) = p(11)*p(62) - p(409) - p(395)
    p(414) = p(11)*p(63) - p(410)
    p(415) = p(11)*p(64) - p(359)
    p(416) = p(11)*p(65) - p(360)
    p(417) = p(11)*p(66) - p(361)
    p(418) = p(1)*p(81)
    p(419) = p(2)*p(81)
    p(420) = p(3)*p(81)
    p(421) = p(4)*p(81)
    p(422) = p(5)*p(81)
    p(423) = p(6)*p(81)
    p(424) = m(215) + m(216) + m(217) + m(218) + m(219) + m(220)
    p(425) = m(221) + m(222) + m(223) + m(224) + m(225) + m(226)
    p(426) = m(227) + m(228) + m(229) + m(230) + m(231) + m(232)
    p(427) = m(233) + m(234) + m(235) + m(236) + m(237) + m(238)
    p(428) = m(239)
    p(429) = p(7)*p(81) - p(424)
    p(430) = p(8)*p(81) - p(425)
    p(431) = p(9)*p(81) - p(426)
    p(432) = p(10)*p(81) - p(427)
    p(433) = p(1)*p(12)
    p(434) = p(1)*p(83)
    p(435) = p(1)*p(13)
    p(436) = p(2)*p(14)
    p(437) = p(1)*p(84)
    p(438) = p(2)*p(84)
    p(439) = p(1)*p(15)
    p(440) = p(2)*p(16)
    p(441) = p(3)*p(17)
    p(442) = p(1)*p(85)
    p(443) = p(2)*p(85)
    p(444) = p(3)*p(85)
    p(445) = p(1)*p(18)
    p(446) = p(2)*p(19)
    p(447) = p(3)*p(20)
    p(448) = p(4)*p(21)
    p(449) = p(1)*p(86)
    p(450) = p(2)*p(86)
    p(451) = p(3)*p(86)
    p(452) = p(4)*p(86)
    p(453) = p(1)*p(22)
    p(454) = p(2)*p(23)
    p(455) = p(3)*p(24)
    p(456) = p(4)*p(25)
    p(457) = p(5)*p(26)
    p(458) = p(1)*p(87)
    p(459) = p(2)*p(87)
    p(460) = p(3)*p(87)
    p(461) = p(4)*p(87)
    p(462) = p(5)*p(87)
    p(463) = p(1)*p(27)
    p(464) = p(2)*p(28)
    p(465) = p(3)*p(29)
    p(466) = p(4)*p(30)
    p(467) = p(5)*p(31)
    p(468) = p(6)*p(32)
    p(469) = p(1)*p(88)
    p(470) = p(2)*p(88)
    p(471) = p(3)*p(88)
    p(472) = p(4)*p(88)
    p(473) = p(5)*p(88)
    p(474) = p(6)*p(88)
    p(475) = p(7)*p(33) - p(134) - p(134) - p(134)
    p(476) = p(1)*p(34)
    p(477) = p(2)*p(35)
    p(478) = p(3)*p(36)
    p(479) = p(4)*p(37)
    p(480) = p(5)*p(38)
    p(481) = p(6)*p(39)
    p(482) = p(7)*p(40) - p(171) - p(156) - p(156)
    p(483) = p(7)*p(42) - p(171)
    p(484) = p(1)*p(89)
    p(485) = p(2)*p(89)
    p(486) = p(3)*p(89)
    p(487) = p(4)*p(89)
    p(488) = p(5)*p(89)
    p(489) = p(6)*p(89)
    p(490) = p(8)*p(40) - p(172) - p(163) - p(163)
    p(491) = p(8)*p(41) - p(164) - p(164) - p(164)
    p(492) = p(7)*p(89) - p(490)
    p(493) = p(1)*p(43)
    p(494) = p(2)*p(44)
    p(495) = p(3)*p(45)
    p(496) = p(4)*p(46)
    p(497) = p(5)*p(47)
    p(498) = p(6)*p(48)
    p(499) = p(7)*p(49) - p(219) - p(194) - p(194)
    p(500) = p(8)*p(50) - p(229) - p(202) - p(202)
    p(501) = p(7)*p(52) - p(219)
    p(502) = p(8)*p(53) - p(229)
    p(503) = p(1)*p(90)
    p(504) = p(2)*p(90)
    p(505) = p(3)*p(90)
    p(506) = p(4)*p(90)
    p(507) = p(5)*p(90)
    p(508) = p(6)*p(90)
    p(509) = p(9)*p(49) - p(221) - p(210) - p(210)
    p(510) = p(9)*p(50) - p(230) - p(211) - p(211)
    p(511) = p(9)*p(51) - p(212) - p(212) - p(212)
    p(512) = p(7)*p(90) - p(509)
    p(513) = p(8)*p(90) - p(510)
    p(514) = p(1)*p(54)
    p(515) = p(2)*p(55)
    p(516) = p(3)*p(56)
    p(517) = p(4)*p(57)
    p(518) = p(5)*p(58)
    p(519) = p(6)*p(59)
    p(520) = p(7)*p(60) - p(290) - p(253) - p(253)
    p(521) = p(8)*p(61) - p(301) - p(261) - p(261)
    p(522) = p(9)*p(62) - p(313) - p(271) - p(271)
    p(523) = p(7)*p(64) - p(290)
    p(524) = p(8)*p(65) - p(301)
    p(525) = p(9)*p(66) - p(313)
    p(526) = p(1)*p(91)
    p(527) = p(2)*p(91)
    p(528) = p(3)*p(91)
    p(529) = p(4)*p(91)
    p(530) = p(5)*p(91)
    p(531) = p(6)*p(91)
    p(532) = p(10)*p(60) - p(293) - p(280) - p(280)
    p(533) = p(10)*p(61) - p(303) - p(281) - p(281)
    p(534) = p(10)*p(62) - p(314) - p(282) - p(282)
    p(535) = p(10)*p(63) - p(283) - p(283) - p(283)
    p(536) = p(7)*p(91) - p(532)
    p(537) = p(8)*p(91) - p(533)
    p(538) = p(9)*p(91) - p(534)
    p(539) = p(1)*p(67)
    p(540) = p(2)*p(68)
    p(541) = p(3)*p(69)
    p(542) = p(4)*p(70)
    p(543) = p(5)*p(71)
    p(544) = p(6)*p(72)
    p(545) = p(7)*p(73) - p(368)
    p(546) = p(8)*p(74) - p(380)
    p(547) = p(9)*p(75) - p(394)
    p(548) = p(10)*p(76) - p(410)
    p(549) = p(11)*p(88) - p(545)
    p(550) = p(11)*p(89) - p(546)
    p(551) = p(11)*p(90) - p(547)
    p(552) = p(11)*p(91) - p(548)
    p(553) = p(1)*p(92)
    p(554) = p(2)*p(92)
    p(555) = p(3)*p(92)
    p(556) = p(4)*p(92)
    p(557) = p(5)*p(92)
    p(558) = p(6)*p(92)
    p(559) = p(11)*p(73) - p(424)
    p(560) = p(11)*p(74) - p(425)
    p(561) = p(11)*p(75) - p(426)
    p(562) = p(11)*p(76) - p(427)
    p(563) = p(7)*p(92) - p(559)
    p(564) = p(8)*p(92) - p(560)
    p(565) = p(9)*p(92) - p(561)
    p(566) = p(10)*p(92) - p(562)
    p(567) = p(11)*p(81) - p(428) - p(428) - p(428)
    p(568) = p(1)*p(82)
    p(569) = p(2)*p(83)
    p(570) = p(3)*p(84)
    p(571) = p(4)*p(85)
    p(572) = p(5)*p(86)
    p(573) = p(6)*p(87)
    p(574) = p(7)*p(88) - p(475)
    p(575) = p(8)*p(89) - p(491)
    p(576) = p(9)*p(90) - p(511)
    p(577) = p(10)*p(91) - p(535)
    p(578) = p(11)*p(92) - p(567)

    return
  end subroutine evpoly

end module bemsa
