# Supplementary material for: Efficient Generation of Permutationally Invariant Potential Energy Surfaces for Large Molecules
Source: J Chem Theory Comput. 2020 Mar 26;16(5):3264–72. doi: 10.1021/acs.jctc.0c00001 (PMC7997398; doi:10.1021/acs.jctc.0c00001)
Supplement: Supplementary file 2 — ct0c00001_si_002.zip [file ct0c00001_si_002.zip › FilesForJCTC/31111_3/gradient.f90]

module gradient
  implicit none

contains
  function demsav(drdx,c,m,p,flag) result(grad)
    implicit none
    real,dimension(21,21)::drdx
    real,dimension(0:578)::c
    real,dimension(0:239)::m
    real,dimension(0:578)::p
    real::grad
    integer::flag
    ! ::::::::::::::::::::
    real,dimension(0:578)::dp

    call dbemsav(drdx,dp,m,p,flag)
    grad = dot_product(dp,c)

    return
  end function demsav

  subroutine dbemsav(drdx,dp,m,p,flag)
    implicit none
    real,dimension(21,21),intent(in)::drdx
    real,dimension(0:578),intent(out)::dp
    real,dimension(0:239),intent(in)::m
    real,dimension(0:578),intent(in)::p
    integer::flag
    ! ::::::::::::::::::::
    real,dimension(0:239)::dm

    call devmono(drdx,dm,m,flag)
    call devpoly(dm,p,dp)

    return
  end subroutine dbemsav

  subroutine devmono(drdx,dm,m,flag)
    implicit none
    real,dimension(21,21),intent(in)::drdx
    real,dimension(0:239),intent(out)::dm
    real,dimension(0:239),intent(in)::m
    integer::flag
    !::::::::::::::::::::
    real::a

    a = 2.d0

    dm(0) = 0.0D0
    dm(1) = -m(1)/a*drdx(flag,21)
    dm(2) = -m(2)/a*drdx(flag,20)
    dm(3) = -m(3)/a*drdx(flag,19)
    dm(4) = -m(4)/a*drdx(flag,18)
    dm(5) = -m(5)/a*drdx(flag,17)
    dm(6) = -m(6)/a*drdx(flag,16)
    dm(7) = -m(7)/a*drdx(flag,15)
    dm(8) = -m(8)/a*drdx(flag,11)
    dm(9) = -m(9)/a*drdx(flag,6)
    dm(10) = -m(10)/a*drdx(flag,14)
    dm(11) = -m(11)/a*drdx(flag,10)
    dm(12) = -m(12)/a*drdx(flag,5)
    dm(13) = -m(13)/a*drdx(flag,13)
    dm(14) = -m(14)/a*drdx(flag,9)
    dm(15) = -m(15)/a*drdx(flag,4)
    dm(16) = -m(16)/a*drdx(flag,12)
    dm(17) = -m(17)/a*drdx(flag,8)
    dm(18) = -m(18)/a*drdx(flag,3)
    dm(19) = -m(19)/a*drdx(flag,7)
    dm(20) = -m(20)/a*drdx(flag,2)
    dm(21) = -m(21)/a*drdx(flag,1)
    dm(22) = dm(7)*m(8) + m(7)*dm(8)
    dm(23) = dm(7)*m(9) + m(7)*dm(9)
    dm(24) = dm(8)*m(9) + m(8)*dm(9)
    dm(25) = dm(8)*m(10) + m(8)*dm(10)
    dm(26) = dm(7)*m(11) + m(7)*dm(11)
    dm(27) = dm(9)*m(10) + m(9)*dm(10)
    dm(28) = dm(9)*m(11) + m(9)*dm(11)
    dm(29) = dm(7)*m(12) + m(7)*dm(12)
    dm(30) = dm(8)*m(12) + m(8)*dm(12)
    dm(31) = dm(10)*m(11) + m(10)*dm(11)
    dm(32) = dm(10)*m(12) + m(10)*dm(12)
    dm(33) = dm(11)*m(12) + m(11)*dm(12)
    dm(34) = dm(8)*m(13) + m(8)*dm(13)
    dm(35) = dm(7)*m(14) + m(7)*dm(14)
    dm(36) = dm(9)*m(13) + m(9)*dm(13)
    dm(37) = dm(9)*m(14) + m(9)*dm(14)
    dm(38) = dm(7)*m(15) + m(7)*dm(15)
    dm(39) = dm(8)*m(15) + m(8)*dm(15)
    dm(40) = dm(11)*m(13) + m(11)*dm(13)
    dm(41) = dm(10)*m(14) + m(10)*dm(14)
    dm(42) = dm(12)*m(13) + m(12)*dm(13)
    dm(43) = dm(12)*m(14) + m(12)*dm(14)
    dm(44) = dm(10)*m(15) + m(10)*dm(15)
    dm(45) = dm(11)*m(15) + m(11)*dm(15)
    dm(46) = dm(13)*m(14) + m(13)*dm(14)
    dm(47) = dm(13)*m(15) + m(13)*dm(15)
    dm(48) = dm(14)*m(15) + m(14)*dm(15)
    dm(49) = dm(8)*m(16) + m(8)*dm(16)
    dm(50) = dm(7)*m(17) + m(7)*dm(17)
    dm(51) = dm(9)*m(16) + m(9)*dm(16)
    dm(52) = dm(9)*m(17) + m(9)*dm(17)
    dm(53) = dm(7)*m(18) + m(7)*dm(18)
    dm(54) = dm(8)*m(18) + m(8)*dm(18)
    dm(55) = dm(11)*m(16) + m(11)*dm(16)
    dm(56) = dm(10)*m(17) + m(10)*dm(17)
    dm(57) = dm(12)*m(16) + m(12)*dm(16)
    dm(58) = dm(12)*m(17) + m(12)*dm(17)
    dm(59) = dm(10)*m(18) + m(10)*dm(18)
    dm(60) = dm(11)*m(18) + m(11)*dm(18)
    dm(61) = dm(14)*m(16) + m(14)*dm(16)
    dm(62) = dm(13)*m(17) + m(13)*dm(17)
    dm(63) = dm(15)*m(16) + m(15)*dm(16)
    dm(64) = dm(15)*m(17) + m(15)*dm(17)
    dm(65) = dm(13)*m(18) + m(13)*dm(18)
    dm(66) = dm(14)*m(18) + m(14)*dm(18)
    dm(67) = dm(16)*m(17) + m(16)*dm(17)
    dm(68) = dm(16)*m(18) + m(16)*dm(18)
    dm(69) = dm(17)*m(18) + m(17)*dm(18)
    dm(70) = dm(9)*m(19) + m(9)*dm(19)
    dm(71) = dm(8)*m(20) + m(8)*dm(20)
    dm(72) = dm(7)*m(21) + m(7)*dm(21)
    dm(73) = dm(12)*m(19) + m(12)*dm(19)
    dm(74) = dm(11)*m(20) + m(11)*dm(20)
    dm(75) = dm(10)*m(21) + m(10)*dm(21)
    dm(76) = dm(15)*m(19) + m(15)*dm(19)
    dm(77) = dm(14)*m(20) + m(14)*dm(20)
    dm(78) = dm(13)*m(21) + m(13)*dm(21)
    dm(79) = dm(18)*m(19) + m(18)*dm(19)
    dm(80) = dm(17)*m(20) + m(17)*dm(20)
    dm(81) = dm(16)*m(21) + m(16)*dm(21)
    dm(82) = dm(19)*m(20) + m(19)*dm(20)
    dm(83) = dm(19)*m(21) + m(19)*dm(21)
    dm(84) = dm(20)*m(21) + m(20)*dm(21)
    dm(85) = dm(7)*m(24) + m(7)*dm(24)
    dm(86) = dm(8)*m(27) + m(8)*dm(27)
    dm(87) = dm(7)*m(28) + m(7)*dm(28)
    dm(88) = dm(7)*m(30) + m(7)*dm(30)
    dm(89) = dm(9)*m(31) + m(9)*dm(31)
    dm(90) = dm(8)*m(32) + m(8)*dm(32)
    dm(91) = dm(7)*m(33) + m(7)*dm(33)
    dm(92) = dm(10)*m(33) + m(10)*dm(33)
    dm(93) = dm(8)*m(36) + m(8)*dm(36)
    dm(94) = dm(7)*m(37) + m(7)*dm(37)
    dm(95) = dm(7)*m(39) + m(7)*dm(39)
    dm(96) = dm(9)*m(40) + m(9)*dm(40)
    dm(97) = dm(9)*m(41) + m(9)*dm(41)
    dm(98) = dm(8)*m(42) + m(8)*dm(42)
    dm(99) = dm(7)*m(43) + m(7)*dm(43)
    dm(100) = dm(8)*m(44) + m(8)*dm(44)
    dm(101) = dm(7)*m(45) + m(7)*dm(45)
    dm(102) = dm(11)*m(42) + m(11)*dm(42)
    dm(103) = dm(10)*m(43) + m(10)*dm(43)
    dm(104) = dm(10)*m(45) + m(10)*dm(45)
    dm(105) = dm(8)*m(40) + m(8)*dm(40)
    dm(106) = dm(7)*m(41) + m(7)*dm(41)
    dm(107) = dm(9)*m(42) + m(9)*dm(42)
    dm(108) = dm(9)*m(43) + m(9)*dm(43)
    dm(109) = dm(7)*m(44) + m(7)*dm(44)
    dm(110) = dm(8)*m(45) + m(8)*dm(45)
    dm(111) = dm(9)*m(46) + m(9)*dm(46)
    dm(112) = dm(8)*m(47) + m(8)*dm(47)
    dm(113) = dm(7)*m(48) + m(7)*dm(48)
    dm(114) = dm(12)*m(46) + m(12)*dm(46)
    dm(115) = dm(11)*m(47) + m(11)*dm(47)
    dm(116) = dm(10)*m(48) + m(10)*dm(48)
    dm(117) = dm(13)*m(48) + m(13)*dm(48)
    dm(118) = dm(8)*m(51) + m(8)*dm(51)
    dm(119) = dm(7)*m(52) + m(7)*dm(52)
    dm(120) = dm(7)*m(54) + m(7)*dm(54)
    dm(121) = dm(9)*m(55) + m(9)*dm(55)
    dm(122) = dm(9)*m(56) + m(9)*dm(56)
    dm(123) = dm(8)*m(57) + m(8)*dm(57)
    dm(124) = dm(7)*m(58) + m(7)*dm(58)
    dm(125) = dm(8)*m(59) + m(8)*dm(59)
    dm(126) = dm(7)*m(60) + m(7)*dm(60)
    dm(127) = dm(11)*m(57) + m(11)*dm(57)
    dm(128) = dm(10)*m(58) + m(10)*dm(58)
    dm(129) = dm(10)*m(60) + m(10)*dm(60)
    dm(130) = dm(8)*m(55) + m(8)*dm(55)
    dm(131) = dm(7)*m(56) + m(7)*dm(56)
    dm(132) = dm(9)*m(57) + m(9)*dm(57)
    dm(133) = dm(9)*m(58) + m(9)*dm(58)
    dm(134) = dm(7)*m(59) + m(7)*dm(59)
    dm(135) = dm(8)*m(60) + m(8)*dm(60)
    dm(136) = dm(9)*m(61) + m(9)*dm(61)
    dm(137) = dm(9)*m(62) + m(9)*dm(62)
    dm(138) = dm(8)*m(63) + m(8)*dm(63)
    dm(139) = dm(7)*m(64) + m(7)*dm(64)
    dm(140) = dm(8)*m(65) + m(8)*dm(65)
    dm(141) = dm(7)*m(66) + m(7)*dm(66)
    dm(142) = dm(12)*m(61) + m(12)*dm(61)
    dm(143) = dm(12)*m(62) + m(12)*dm(62)
    dm(144) = dm(11)*m(63) + m(11)*dm(63)
    dm(145) = dm(10)*m(64) + m(10)*dm(64)
    dm(146) = dm(11)*m(65) + m(11)*dm(65)
    dm(147) = dm(10)*m(66) + m(10)*dm(66)
    dm(148) = dm(14)*m(63) + m(14)*dm(63)
    dm(149) = dm(13)*m(64) + m(13)*dm(64)
    dm(150) = dm(13)*m(66) + m(13)*dm(66)
    dm(151) = dm(8)*m(61) + m(8)*dm(61)
    dm(152) = dm(7)*m(62) + m(7)*dm(62)
    dm(153) = dm(9)*m(63) + m(9)*dm(63)
    dm(154) = dm(9)*m(64) + m(9)*dm(64)
    dm(155) = dm(7)*m(65) + m(7)*dm(65)
    dm(156) = dm(8)*m(66) + m(8)*dm(66)
    dm(157) = dm(11)*m(61) + m(11)*dm(61)
    dm(158) = dm(10)*m(62) + m(10)*dm(62)
    dm(159) = dm(12)*m(63) + m(12)*dm(63)
    dm(160) = dm(12)*m(64) + m(12)*dm(64)
    dm(161) = dm(10)*m(65) + m(10)*dm(65)
    dm(162) = dm(11)*m(66) + m(11)*dm(66)
    dm(163) = dm(9)*m(67) + m(9)*dm(67)
    dm(164) = dm(8)*m(68) + m(8)*dm(68)
    dm(165) = dm(7)*m(69) + m(7)*dm(69)
    dm(166) = dm(12)*m(67) + m(12)*dm(67)
    dm(167) = dm(11)*m(68) + m(11)*dm(68)
    dm(168) = dm(10)*m(69) + m(10)*dm(69)
    dm(169) = dm(15)*m(67) + m(15)*dm(67)
    dm(170) = dm(14)*m(68) + m(14)*dm(68)
    dm(171) = dm(13)*m(69) + m(13)*dm(69)
    dm(172) = dm(16)*m(69) + m(16)*dm(69)
    dm(173) = dm(9)*m(73) + m(9)*dm(73)
    dm(174) = dm(8)*m(74) + m(8)*dm(74)
    dm(175) = dm(7)*m(75) + m(7)*dm(75)
    dm(176) = dm(9)*m(76) + m(9)*dm(76)
    dm(177) = dm(8)*m(77) + m(8)*dm(77)
    dm(178) = dm(7)*m(78) + m(7)*dm(78)
    dm(179) = dm(12)*m(76) + m(12)*dm(76)
    dm(180) = dm(11)*m(77) + m(11)*dm(77)
    dm(181) = dm(10)*m(78) + m(10)*dm(78)
    dm(182) = dm(9)*m(79) + m(9)*dm(79)
    dm(183) = dm(8)*m(80) + m(8)*dm(80)
    dm(184) = dm(7)*m(81) + m(7)*dm(81)
    dm(185) = dm(12)*m(79) + m(12)*dm(79)
    dm(186) = dm(11)*m(80) + m(11)*dm(80)
    dm(187) = dm(10)*m(81) + m(10)*dm(81)
    dm(188) = dm(15)*m(79) + m(15)*dm(79)
    dm(189) = dm(14)*m(80) + m(14)*dm(80)
    dm(190) = dm(13)*m(81) + m(13)*dm(81)
    dm(191) = dm(7)*m(70) + m(7)*dm(70)
    dm(192) = dm(8)*m(70) + m(8)*dm(70)
    dm(193) = dm(7)*m(71) + m(7)*dm(71)
    dm(194) = dm(9)*m(71) + m(9)*dm(71)
    dm(195) = dm(8)*m(72) + m(8)*dm(72)
    dm(196) = dm(9)*m(72) + m(9)*dm(72)
    dm(197) = dm(10)*m(73) + m(10)*dm(73)
    dm(198) = dm(11)*m(73) + m(11)*dm(73)
    dm(199) = dm(10)*m(74) + m(10)*dm(74)
    dm(200) = dm(12)*m(74) + m(12)*dm(74)
    dm(201) = dm(11)*m(75) + m(11)*dm(75)
    dm(202) = dm(12)*m(75) + m(12)*dm(75)
    dm(203) = dm(13)*m(76) + m(13)*dm(76)
    dm(204) = dm(14)*m(76) + m(14)*dm(76)
    dm(205) = dm(13)*m(77) + m(13)*dm(77)
    dm(206) = dm(15)*m(77) + m(15)*dm(77)
    dm(207) = dm(14)*m(78) + m(14)*dm(78)
    dm(208) = dm(15)*m(78) + m(15)*dm(78)
    dm(209) = dm(16)*m(79) + m(16)*dm(79)
    dm(210) = dm(17)*m(79) + m(17)*dm(79)
    dm(211) = dm(16)*m(80) + m(16)*dm(80)
    dm(212) = dm(18)*m(80) + m(18)*dm(80)
    dm(213) = dm(17)*m(81) + m(17)*dm(81)
    dm(214) = dm(18)*m(81) + m(18)*dm(81)
    dm(215) = dm(8)*m(82) + m(8)*dm(82)
    dm(216) = dm(9)*m(82) + m(9)*dm(82)
    dm(217) = dm(7)*m(83) + m(7)*dm(83)
    dm(218) = dm(9)*m(83) + m(9)*dm(83)
    dm(219) = dm(7)*m(84) + m(7)*dm(84)
    dm(220) = dm(8)*m(84) + m(8)*dm(84)
    dm(221) = dm(11)*m(82) + m(11)*dm(82)
    dm(222) = dm(12)*m(82) + m(12)*dm(82)
    dm(223) = dm(10)*m(83) + m(10)*dm(83)
    dm(224) = dm(12)*m(83) + m(12)*dm(83)
    dm(225) = dm(10)*m(84) + m(10)*dm(84)
    dm(226) = dm(11)*m(84) + m(11)*dm(84)
    dm(227) = dm(14)*m(82) + m(14)*dm(82)
    dm(228) = dm(15)*m(82) + m(15)*dm(82)
    dm(229) = dm(13)*m(83) + m(13)*dm(83)
    dm(230) = dm(15)*m(83) + m(15)*dm(83)
    dm(231) = dm(13)*m(84) + m(13)*dm(84)
    dm(232) = dm(14)*m(84) + m(14)*dm(84)
    dm(233) = dm(17)*m(82) + m(17)*dm(82)
    dm(234) = dm(18)*m(82) + m(18)*dm(82)
    dm(235) = dm(16)*m(83) + m(16)*dm(83)
    dm(236) = dm(18)*m(83) + m(18)*dm(83)
    dm(237) = dm(16)*m(84) + m(16)*dm(84)
    dm(238) = dm(17)*m(84) + m(17)*dm(84)
    dm(239) = dm(19)*m(84) + m(19)*dm(84)

    return
  end subroutine devmono

  subroutine devpoly(dm,p,dp)
    implicit none
    real,dimension(0:239),intent(in)::dm
    real,dimension(0:578),intent(in)::p
    real,dimension(0:578),intent(out)::dp
    !::::::::::::::::::::

    dp(0) = dm(0)
    dp(1) = dm(1)
    dp(2) = dm(2)
    dp(3) = dm(3)
    dp(4) = dm(4)
    dp(5) = dm(5)
    dp(6) = dm(6)
    dp(7) = dm(7) + dm(8) + dm(9)
    dp(8) = dm(10) + dm(11) + dm(12)
    dp(9) = dm(13) + dm(14) + dm(15)
    dp(10) = dm(16) + dm(17) + dm(18)
    dp(11) = dm(19) + dm(20) + dm(21)
    dp(12) = dp(1)*p(2) + p(1)*dp(2)
    dp(13) = dp(1)*p(3) + p(1)*dp(3)
    dp(14) = dp(2)*p(3) + p(2)*dp(3)
    dp(15) = dp(1)*p(4) + p(1)*dp(4)
    dp(16) = dp(2)*p(4) + p(2)*dp(4)
    dp(17) = dp(3)*p(4) + p(3)*dp(4)
    dp(18) = dp(1)*p(5) + p(1)*dp(5)
    dp(19) = dp(2)*p(5) + p(2)*dp(5)
    dp(20) = dp(3)*p(5) + p(3)*dp(5)
    dp(21) = dp(4)*p(5) + p(4)*dp(5)
    dp(22) = dp(1)*p(6) + p(1)*dp(6)
    dp(23) = dp(2)*p(6) + p(2)*dp(6)
    dp(24) = dp(3)*p(6) + p(3)*dp(6)
    dp(25) = dp(4)*p(6) + p(4)*dp(6)
    dp(26) = dp(5)*p(6) + p(5)*dp(6)
    dp(27) = dp(1)*p(7) + p(1)*dp(7)
    dp(28) = dp(2)*p(7) + p(2)*dp(7)
    dp(29) = dp(3)*p(7) + p(3)*dp(7)
    dp(30) = dp(4)*p(7) + p(4)*dp(7)
    dp(31) = dp(5)*p(7) + p(5)*dp(7)
    dp(32) = dp(6)*p(7) + p(6)*dp(7)
    dp(33) = dm(22) + dm(23) + dm(24)
    dp(34) = dp(1)*p(8) + p(1)*dp(8)
    dp(35) = dp(2)*p(8) + p(2)*dp(8)
    dp(36) = dp(3)*p(8) + p(3)*dp(8)
    dp(37) = dp(4)*p(8) + p(4)*dp(8)
    dp(38) = dp(5)*p(8) + p(5)*dp(8)
    dp(39) = dp(6)*p(8) + p(6)*dp(8)
    dp(40) = dm(25) + dm(26) + dm(27) + dm(28) + dm(29) + dm(30)
    dp(41) = dm(31) + dm(32) + dm(33)
    dp(42) = dp(7)*p(8) + p(7)*dp(8) - dp(40)
    dp(43) = dp(1)*p(9) + p(1)*dp(9)
    dp(44) = dp(2)*p(9) + p(2)*dp(9)
    dp(45) = dp(3)*p(9) + p(3)*dp(9)
    dp(46) = dp(4)*p(9) + p(4)*dp(9)
    dp(47) = dp(5)*p(9) + p(5)*dp(9)
    dp(48) = dp(6)*p(9) + p(6)*dp(9)
    dp(49) = dm(34) + dm(35) + dm(36) + dm(37) + dm(38) + dm(39)
    dp(50) = dm(40) + dm(41) + dm(42) + dm(43) + dm(44) + dm(45)
    dp(51) = dm(46) + dm(47) + dm(48)
    dp(52) = dp(7)*p(9) + p(7)*dp(9) - dp(49)
    dp(53) = dp(8)*p(9) + p(8)*dp(9) - dp(50)
    dp(54) = dp(1)*p(10) + p(1)*dp(10)
    dp(55) = dp(2)*p(10) + p(2)*dp(10)
    dp(56) = dp(3)*p(10) + p(3)*dp(10)
    dp(57) = dp(4)*p(10) + p(4)*dp(10)
    dp(58) = dp(5)*p(10) + p(5)*dp(10)
    dp(59) = dp(6)*p(10) + p(6)*dp(10)
    dp(60) = dm(49) + dm(50) + dm(51) + dm(52) + dm(53) + dm(54)
    dp(61) = dm(55) + dm(56) + dm(57) + dm(58) + dm(59) + dm(60)
    dp(62) = dm(61) + dm(62) + dm(63) + dm(64) + dm(65) + dm(66)
    dp(63) = dm(67) + dm(68) + dm(69)
    dp(64) = dp(7)*p(10) + p(7)*dp(10) - dp(60)
    dp(65) = dp(8)*p(10) + p(8)*dp(10) - dp(61)
    dp(66) = dp(9)*p(10) + p(9)*dp(10) - dp(62)
    dp(67) = dp(1)*p(11) + p(1)*dp(11)
    dp(68) = dp(2)*p(11) + p(2)*dp(11)
    dp(69) = dp(3)*p(11) + p(3)*dp(11)
    dp(70) = dp(4)*p(11) + p(4)*dp(11)
    dp(71) = dp(5)*p(11) + p(5)*dp(11)
    dp(72) = dp(6)*p(11) + p(6)*dp(11)
    dp(73) = dm(70) + dm(71) + dm(72)
    dp(74) = dm(73) + dm(74) + dm(75)
    dp(75) = dm(76) + dm(77) + dm(78)
    dp(76) = dm(79) + dm(80) + dm(81)
    dp(77) = dp(7)*p(11) + p(7)*dp(11) - dp(73)
    dp(78) = dp(8)*p(11) + p(8)*dp(11) - dp(74)
    dp(79) = dp(9)*p(11) + p(9)*dp(11) - dp(75)
    dp(80) = dp(10)*p(11) + p(10)*dp(11) - dp(76)
    dp(81) = dm(82) + dm(83) + dm(84)
    dp(82) = dp(1)*p(1) + p(1)*dp(1)
    dp(83) = dp(2)*p(2) + p(2)*dp(2)
    dp(84) = dp(3)*p(3) + p(3)*dp(3)
    dp(85) = dp(4)*p(4) + p(4)*dp(4)
    dp(86) = dp(5)*p(5) + p(5)*dp(5)
    dp(87) = dp(6)*p(6) + p(6)*dp(6)
    dp(88) = dp(7)*p(7) + p(7)*dp(7) - dp(33) - dp(33)
    dp(89) = dp(8)*p(8) + p(8)*dp(8) - dp(41) - dp(41)
    dp(90) = dp(9)*p(9) + p(9)*dp(9) - dp(51) - dp(51)
    dp(91) = dp(10)*p(10) + p(10)*dp(10) - dp(63) - dp(63)
    dp(92) = dp(11)*p(11) + p(11)*dp(11) - dp(81) - dp(81)
    dp(93) = dp(1)*p(14) + p(1)*dp(14)
    dp(94) = dp(1)*p(16) + p(1)*dp(16)
    dp(95) = dp(1)*p(17) + p(1)*dp(17)
    dp(96) = dp(2)*p(17) + p(2)*dp(17)
    dp(97) = dp(1)*p(19) + p(1)*dp(19)
    dp(98) = dp(1)*p(20) + p(1)*dp(20)
    dp(99) = dp(2)*p(20) + p(2)*dp(20)
    dp(100) = dp(1)*p(21) + p(1)*dp(21)
    dp(101) = dp(2)*p(21) + p(2)*dp(21)
    dp(102) = dp(3)*p(21) + p(3)*dp(21)
    dp(103) = dp(1)*p(23) + p(1)*dp(23)
    dp(104) = dp(1)*p(24) + p(1)*dp(24)
    dp(105) = dp(2)*p(24) + p(2)*dp(24)
    dp(106) = dp(1)*p(25) + p(1)*dp(25)
    dp(107) = dp(2)*p(25) + p(2)*dp(25)
    dp(108) = dp(3)*p(25) + p(3)*dp(25)
    dp(109) = dp(1)*p(26) + p(1)*dp(26)
    dp(110) = dp(2)*p(26) + p(2)*dp(26)
    dp(111) = dp(3)*p(26) + p(3)*dp(26)
    dp(112) = dp(4)*p(26) + p(4)*dp(26)
    dp(113) = dp(1)*p(28) + p(1)*dp(28)
    dp(114) = dp(1)*p(29) + p(1)*dp(29)
    dp(115) = dp(2)*p(29) + p(2)*dp(29)
    dp(116) = dp(1)*p(30) + p(1)*dp(30)
    dp(117) = dp(2)*p(30) + p(2)*dp(30)
    dp(118) = dp(3)*p(30) + p(3)*dp(30)
    dp(119) = dp(1)*p(31) + p(1)*dp(31)
    dp(120) = dp(2)*p(31) + p(2)*dp(31)
    dp(121) = dp(3)*p(31) + p(3)*dp(31)
    dp(122) = dp(4)*p(31) + p(4)*dp(31)
    dp(123) = dp(1)*p(32) + p(1)*dp(32)
    dp(124) = dp(2)*p(32) + p(2)*dp(32)
    dp(125) = dp(3)*p(32) + p(3)*dp(32)
    dp(126) = dp(4)*p(32) + p(4)*dp(32)
    dp(127) = dp(5)*p(32) + p(5)*dp(32)
    dp(128) = dp(1)*p(33) + p(1)*dp(33)
    dp(129) = dp(2)*p(33) + p(2)*dp(33)
    dp(130) = dp(3)*p(33) + p(3)*dp(33)
    dp(131) = dp(4)*p(33) + p(4)*dp(33)
    dp(132) = dp(5)*p(33) + p(5)*dp(33)
    dp(133) = dp(6)*p(33) + p(6)*dp(33)
    dp(134) = dm(85)
    dp(135) = dp(1)*p(35) + p(1)*dp(35)
    dp(136) = dp(1)*p(36) + p(1)*dp(36)
    dp(137) = dp(2)*p(36) + p(2)*dp(36)
    dp(138) = dp(1)*p(37) + p(1)*dp(37)
    dp(139) = dp(2)*p(37) + p(2)*dp(37)
    dp(140) = dp(3)*p(37) + p(3)*dp(37)
    dp(141) = dp(1)*p(38) + p(1)*dp(38)
    dp(142) = dp(2)*p(38) + p(2)*dp(38)
    dp(143) = dp(3)*p(38) + p(3)*dp(38)
    dp(144) = dp(4)*p(38) + p(4)*dp(38)
    dp(145) = dp(1)*p(39) + p(1)*dp(39)
    dp(146) = dp(2)*p(39) + p(2)*dp(39)
    dp(147) = dp(3)*p(39) + p(3)*dp(39)
    dp(148) = dp(4)*p(39) + p(4)*dp(39)
    dp(149) = dp(5)*p(39) + p(5)*dp(39)
    dp(150) = dp(1)*p(40) + p(1)*dp(40)
    dp(151) = dp(2)*p(40) + p(2)*dp(40)
    dp(152) = dp(3)*p(40) + p(3)*dp(40)
    dp(153) = dp(4)*p(40) + p(4)*dp(40)
    dp(154) = dp(5)*p(40) + p(5)*dp(40)
    dp(155) = dp(6)*p(40) + p(6)*dp(40)
    dp(156) = dm(86) + dm(87) + dm(88)
    dp(157) = dp(1)*p(41) + p(1)*dp(41)
    dp(158) = dp(2)*p(41) + p(2)*dp(41)
    dp(159) = dp(3)*p(41) + p(3)*dp(41)
    dp(160) = dp(4)*p(41) + p(4)*dp(41)
    dp(161) = dp(5)*p(41) + p(5)*dp(41)
    dp(162) = dp(6)*p(41) + p(6)*dp(41)
    dp(163) = dm(89) + dm(90) + dm(91)
    dp(164) = dm(92)
    dp(165) = dp(1)*p(42) + p(1)*dp(42)
    dp(166) = dp(2)*p(42) + p(2)*dp(42)
    dp(167) = dp(3)*p(42) + p(3)*dp(42)
    dp(168) = dp(4)*p(42) + p(4)*dp(42)
    dp(169) = dp(5)*p(42) + p(5)*dp(42)
    dp(170) = dp(6)*p(42) + p(6)*dp(42)
    dp(171) = dp(8)*p(33) + p(8)*dp(33) - dp(156)
    dp(172) = dp(7)*p(41) + p(7)*dp(41) - dp(163)
    dp(173) = dp(1)*p(44) + p(1)*dp(44)
    dp(174) = dp(1)*p(45) + p(1)*dp(45)
    dp(175) = dp(2)*p(45) + p(2)*dp(45)
    dp(176) = dp(1)*p(46) + p(1)*dp(46)
    dp(177) = dp(2)*p(46) + p(2)*dp(46)
    dp(178) = dp(3)*p(46) + p(3)*dp(46)
    dp(179) = dp(1)*p(47) + p(1)*dp(47)
    dp(180) = dp(2)*p(47) + p(2)*dp(47)
    dp(181) = dp(3)*p(47) + p(3)*dp(47)
    dp(182) = dp(4)*p(47) + p(4)*dp(47)
    dp(183) = dp(1)*p(48) + p(1)*dp(48)
    dp(184) = dp(2)*p(48) + p(2)*dp(48)
    dp(185) = dp(3)*p(48) + p(3)*dp(48)
    dp(186) = dp(4)*p(48) + p(4)*dp(48)
    dp(187) = dp(5)*p(48) + p(5)*dp(48)
    dp(188) = dp(1)*p(49) + p(1)*dp(49)
    dp(189) = dp(2)*p(49) + p(2)*dp(49)
    dp(190) = dp(3)*p(49) + p(3)*dp(49)
    dp(191) = dp(4)*p(49) + p(4)*dp(49)
    dp(192) = dp(5)*p(49) + p(5)*dp(49)
    dp(193) = dp(6)*p(49) + p(6)*dp(49)
    dp(194) = dm(93) + dm(94) + dm(95)
    dp(195) = dp(1)*p(50) + p(1)*dp(50)
    dp(196) = dp(2)*p(50) + p(2)*dp(50)
    dp(197) = dp(3)*p(50) + p(3)*dp(50)
    dp(198) = dp(4)*p(50) + p(4)*dp(50)
    dp(199) = dp(5)*p(50) + p(5)*dp(50)
    dp(200) = dp(6)*p(50) + p(6)*dp(50)
    dp(201) = dm(96) + dm(97) + dm(98) + dm(99) + dm(100) + dm(101)
    dp(202) = dm(102) + dm(103) + dm(104)
    dp(203) = dm(105) + dm(106) + dm(107) + dm(108) + dm(109) + dm(110)
    dp(204) = dp(1)*p(51) + p(1)*dp(51)
    dp(205) = dp(2)*p(51) + p(2)*dp(51)
    dp(206) = dp(3)*p(51) + p(3)*dp(51)
    dp(207) = dp(4)*p(51) + p(4)*dp(51)
    dp(208) = dp(5)*p(51) + p(5)*dp(51)
    dp(209) = dp(6)*p(51) + p(6)*dp(51)
    dp(210) = dm(111) + dm(112) + dm(113)
    dp(211) = dm(114) + dm(115) + dm(116)
    dp(212) = dm(117)
    dp(213) = dp(1)*p(52) + p(1)*dp(52)
    dp(214) = dp(2)*p(52) + p(2)*dp(52)
    dp(215) = dp(3)*p(52) + p(3)*dp(52)
    dp(216) = dp(4)*p(52) + p(4)*dp(52)
    dp(217) = dp(5)*p(52) + p(5)*dp(52)
    dp(218) = dp(6)*p(52) + p(6)*dp(52)
    dp(219) = dp(9)*p(33) + p(9)*dp(33) - dp(194)
    dp(220) = dp(7)*p(50) + p(7)*dp(50) - dp(203) - dp(201)
    dp(221) = dp(7)*p(51) + p(7)*dp(51) - dp(210)
    dp(222) = dp(1)*p(53) + p(1)*dp(53)
    dp(223) = dp(2)*p(53) + p(2)*dp(53)
    dp(224) = dp(3)*p(53) + p(3)*dp(53)
    dp(225) = dp(4)*p(53) + p(4)*dp(53)
    dp(226) = dp(5)*p(53) + p(5)*dp(53)
    dp(227) = dp(6)*p(53) + p(6)*dp(53)
    dp(228) = dp(8)*p(49) + p(8)*dp(49) - dp(203) - dp(201)
    dp(229) = dp(9)*p(41) + p(9)*dp(41) - dp(202)
    dp(230) = dp(8)*p(51) + p(8)*dp(51) - dp(211)
    dp(231) = dp(7)*p(53) + p(7)*dp(53) - dp(228)
    dp(232) = dp(1)*p(55) + p(1)*dp(55)
    dp(233) = dp(1)*p(56) + p(1)*dp(56)
    dp(234) = dp(2)*p(56) + p(2)*dp(56)
    dp(235) = dp(1)*p(57) + p(1)*dp(57)
    dp(236) = dp(2)*p(57) + p(2)*dp(57)
    dp(237) = dp(3)*p(57) + p(3)*dp(57)
    dp(238) = dp(1)*p(58) + p(1)*dp(58)
    dp(239) = dp(2)*p(58) + p(2)*dp(58)
    dp(240) = dp(3)*p(58) + p(3)*dp(58)
    dp(241) = dp(4)*p(58) + p(4)*dp(58)
    dp(242) = dp(1)*p(59) + p(1)*dp(59)
    dp(243) = dp(2)*p(59) + p(2)*dp(59)
    dp(244) = dp(3)*p(59) + p(3)*dp(59)
    dp(245) = dp(4)*p(59) + p(4)*dp(59)
    dp(246) = dp(5)*p(59) + p(5)*dp(59)
    dp(247) = dp(1)*p(60) + p(1)*dp(60)
    dp(248) = dp(2)*p(60) + p(2)*dp(60)
    dp(249) = dp(3)*p(60) + p(3)*dp(60)
    dp(250) = dp(4)*p(60) + p(4)*dp(60)
    dp(251) = dp(5)*p(60) + p(5)*dp(60)
    dp(252) = dp(6)*p(60) + p(6)*dp(60)
    dp(253) = dm(118) + dm(119) + dm(120)
    dp(254) = dp(1)*p(61) + p(1)*dp(61)
    dp(255) = dp(2)*p(61) + p(2)*dp(61)
    dp(256) = dp(3)*p(61) + p(3)*dp(61)
    dp(257) = dp(4)*p(61) + p(4)*dp(61)
    dp(258) = dp(5)*p(61) + p(5)*dp(61)
    dp(259) = dp(6)*p(61) + p(6)*dp(61)
    dp(260) = dm(121) + dm(122) + dm(123) + dm(124) + dm(125) + dm(126)
    dp(261) = dm(127) + dm(128) + dm(129)
    dp(262) = dm(130) + dm(131) + dm(132) + dm(133) + dm(134) + dm(135)
    dp(263) = dp(1)*p(62) + p(1)*dp(62)
    dp(264) = dp(2)*p(62) + p(2)*dp(62)
    dp(265) = dp(3)*p(62) + p(3)*dp(62)
    dp(266) = dp(4)*p(62) + p(4)*dp(62)
    dp(267) = dp(5)*p(62) + p(5)*dp(62)
    dp(268) = dp(6)*p(62) + p(6)*dp(62)
    dp(269) = dm(136) + dm(137) + dm(138) + dm(139) + dm(140) + dm(141)
    dp(270) = dm(142) + dm(143) + dm(144) + dm(145) + dm(146) + dm(147)
    dp(271) = dm(148) + dm(149) + dm(150)
    dp(272) = dm(151) + dm(152) + dm(153) + dm(154) + dm(155) + dm(156)
    dp(273) = dm(157) + dm(158) + dm(159) + dm(160) + dm(161) + dm(162)
    dp(274) = dp(1)*p(63) + p(1)*dp(63)
    dp(275) = dp(2)*p(63) + p(2)*dp(63)
    dp(276) = dp(3)*p(63) + p(3)*dp(63)
    dp(277) = dp(4)*p(63) + p(4)*dp(63)
    dp(278) = dp(5)*p(63) + p(5)*dp(63)
    dp(279) = dp(6)*p(63) + p(6)*dp(63)
    dp(280) = dm(163) + dm(164) + dm(165)
    dp(281) = dm(166) + dm(167) + dm(168)
    dp(282) = dm(169) + dm(170) + dm(171)
    dp(283) = dm(172)
    dp(284) = dp(1)*p(64) + p(1)*dp(64)
    dp(285) = dp(2)*p(64) + p(2)*dp(64)
    dp(286) = dp(3)*p(64) + p(3)*dp(64)
    dp(287) = dp(4)*p(64) + p(4)*dp(64)
    dp(288) = dp(5)*p(64) + p(5)*dp(64)
    dp(289) = dp(6)*p(64) + p(6)*dp(64)
    dp(290) = dp(10)*p(33) + p(10)*dp(33) - dp(253)
    dp(291) = dp(7)*p(61) + p(7)*dp(61) - dp(262) - dp(260)
    dp(292) = dp(7)*p(62) + p(7)*dp(62) - dp(272) - dp(269)
    dp(293) = dp(7)*p(63) + p(7)*dp(63) - dp(280)
    dp(294) = dp(1)*p(65) + p(1)*dp(65)
    dp(295) = dp(2)*p(65) + p(2)*dp(65)
    dp(296) = dp(3)*p(65) + p(3)*dp(65)
    dp(297) = dp(4)*p(65) + p(4)*dp(65)
    dp(298) = dp(5)*p(65) + p(5)*dp(65)
    dp(299) = dp(6)*p(65) + p(6)*dp(65)
    dp(300) = dp(8)*p(60) + p(8)*dp(60) - dp(262) - dp(260)
    dp(301) = dp(10)*p(41) + p(10)*dp(41) - dp(261)
    dp(302) = dp(8)*p(62) + p(8)*dp(62) - dp(273) - dp(270)
    dp(303) = dp(8)*p(63) + p(8)*dp(63) - dp(281)
    dp(304) = dp(7)*p(65) + p(7)*dp(65) - dp(300)
    dp(305) = dp(1)*p(66) + p(1)*dp(66)
    dp(306) = dp(2)*p(66) + p(2)*dp(66)
    dp(307) = dp(3)*p(66) + p(3)*dp(66)
    dp(308) = dp(4)*p(66) + p(4)*dp(66)
    dp(309) = dp(5)*p(66) + p(5)*dp(66)
    dp(310) = dp(6)*p(66) + p(6)*dp(66)
    dp(311) = dp(9)*p(60) + p(9)*dp(60) - dp(272) - dp(269)
    dp(312) = dp(9)*p(61) + p(9)*dp(61) - dp(273) - dp(270)
    dp(313) = dp(10)*p(51) + p(10)*dp(51) - dp(271)
    dp(314) = dp(9)*p(63) + p(9)*dp(63) - dp(282)
    dp(315) = dp(7)*p(66) + p(7)*dp(66) - dp(311)
    dp(316) = dp(8)*p(66) + p(8)*dp(66) - dp(312)
    dp(317) = dp(1)*p(68) + p(1)*dp(68)
    dp(318) = dp(1)*p(69) + p(1)*dp(69)
    dp(319) = dp(2)*p(69) + p(2)*dp(69)
    dp(320) = dp(1)*p(70) + p(1)*dp(70)
    dp(321) = dp(2)*p(70) + p(2)*dp(70)
    dp(322) = dp(3)*p(70) + p(3)*dp(70)
    dp(323) = dp(1)*p(71) + p(1)*dp(71)
    dp(324) = dp(2)*p(71) + p(2)*dp(71)
    dp(325) = dp(3)*p(71) + p(3)*dp(71)
    dp(326) = dp(4)*p(71) + p(4)*dp(71)
    dp(327) = dp(1)*p(72) + p(1)*dp(72)
    dp(328) = dp(2)*p(72) + p(2)*dp(72)
    dp(329) = dp(3)*p(72) + p(3)*dp(72)
    dp(330) = dp(4)*p(72) + p(4)*dp(72)
    dp(331) = dp(5)*p(72) + p(5)*dp(72)
    dp(332) = dp(1)*p(73) + p(1)*dp(73)
    dp(333) = dp(2)*p(73) + p(2)*dp(73)
    dp(334) = dp(3)*p(73) + p(3)*dp(73)
    dp(335) = dp(4)*p(73) + p(4)*dp(73)
    dp(336) = dp(5)*p(73) + p(5)*dp(73)
    dp(337) = dp(6)*p(73) + p(6)*dp(73)
    dp(338) = dp(1)*p(74) + p(1)*dp(74)
    dp(339) = dp(2)*p(74) + p(2)*dp(74)
    dp(340) = dp(3)*p(74) + p(3)*dp(74)
    dp(341) = dp(4)*p(74) + p(4)*dp(74)
    dp(342) = dp(5)*p(74) + p(5)*dp(74)
    dp(343) = dp(6)*p(74) + p(6)*dp(74)
    dp(344) = dm(173) + dm(174) + dm(175)
    dp(345) = dp(1)*p(75) + p(1)*dp(75)
    dp(346) = dp(2)*p(75) + p(2)*dp(75)
    dp(347) = dp(3)*p(75) + p(3)*dp(75)
    dp(348) = dp(4)*p(75) + p(4)*dp(75)
    dp(349) = dp(5)*p(75) + p(5)*dp(75)
    dp(350) = dp(6)*p(75) + p(6)*dp(75)
    dp(351) = dm(176) + dm(177) + dm(178)
    dp(352) = dm(179) + dm(180) + dm(181)
    dp(353) = dp(1)*p(76) + p(1)*dp(76)
    dp(354) = dp(2)*p(76) + p(2)*dp(76)
    dp(355) = dp(3)*p(76) + p(3)*dp(76)
    dp(356) = dp(4)*p(76) + p(4)*dp(76)
    dp(357) = dp(5)*p(76) + p(5)*dp(76)
    dp(358) = dp(6)*p(76) + p(6)*dp(76)
    dp(359) = dm(182) + dm(183) + dm(184)
    dp(360) = dm(185) + dm(186) + dm(187)
    dp(361) = dm(188) + dm(189) + dm(190)
    dp(362) = dp(1)*p(77) + p(1)*dp(77)
    dp(363) = dp(2)*p(77) + p(2)*dp(77)
    dp(364) = dp(3)*p(77) + p(3)*dp(77)
    dp(365) = dp(4)*p(77) + p(4)*dp(77)
    dp(366) = dp(5)*p(77) + p(5)*dp(77)
    dp(367) = dp(6)*p(77) + p(6)*dp(77)
    dp(368) = dm(191) + dm(192) + dm(193) + dm(194) + dm(195) + dm(196)
    dp(369) = dp(7)*p(74) + p(7)*dp(74) - dp(344)
    dp(370) = dp(7)*p(75) + p(7)*dp(75) - dp(351)
    dp(371) = dp(7)*p(76) + p(7)*dp(76) - dp(359)
    dp(372) = dp(11)*p(33) + p(11)*dp(33) - dp(368)
    dp(373) = dp(1)*p(78) + p(1)*dp(78)
    dp(374) = dp(2)*p(78) + p(2)*dp(78)
    dp(375) = dp(3)*p(78) + p(3)*dp(78)
    dp(376) = dp(4)*p(78) + p(4)*dp(78)
    dp(377) = dp(5)*p(78) + p(5)*dp(78)
    dp(378) = dp(6)*p(78) + p(6)*dp(78)
    dp(379) = dp(8)*p(73) + p(8)*dp(73) - dp(344)
    dp(380) = dm(197) + dm(198) + dm(199) + dm(200) + dm(201) + dm(202)
    dp(381) = dp(8)*p(75) + p(8)*dp(75) - dp(352)
    dp(382) = dp(8)*p(76) + p(8)*dp(76) - dp(360)
    dp(383) = dp(11)*p(40) + p(11)*dp(40) - dp(379) - dp(369)
    dp(384) = dp(11)*p(41) + p(11)*dp(41) - dp(380)
    dp(385) = dp(11)*p(42) + p(11)*dp(42) - dp(344)
    dp(386) = dp(1)*p(79) + p(1)*dp(79)
    dp(387) = dp(2)*p(79) + p(2)*dp(79)
    dp(388) = dp(3)*p(79) + p(3)*dp(79)
    dp(389) = dp(4)*p(79) + p(4)*dp(79)
    dp(390) = dp(5)*p(79) + p(5)*dp(79)
    dp(391) = dp(6)*p(79) + p(6)*dp(79)
    dp(392) = dp(9)*p(73) + p(9)*dp(73) - dp(351)
    dp(393) = dp(9)*p(74) + p(9)*dp(74) - dp(352)
    dp(394) = dm(203) + dm(204) + dm(205) + dm(206) + dm(207) + dm(208)
    dp(395) = dp(9)*p(76) + p(9)*dp(76) - dp(361)
    dp(396) = dp(11)*p(49) + p(11)*dp(49) - dp(392) - dp(370)
    dp(397) = dp(11)*p(50) + p(11)*dp(50) - dp(393) - dp(381)
    dp(398) = dp(11)*p(51) + p(11)*dp(51) - dp(394)
    dp(399) = dp(11)*p(52) + p(11)*dp(52) - dp(351)
    dp(400) = dp(11)*p(53) + p(11)*dp(53) - dp(352)
    dp(401) = dp(1)*p(80) + p(1)*dp(80)
    dp(402) = dp(2)*p(80) + p(2)*dp(80)
    dp(403) = dp(3)*p(80) + p(3)*dp(80)
    dp(404) = dp(4)*p(80) + p(4)*dp(80)
    dp(405) = dp(5)*p(80) + p(5)*dp(80)
    dp(406) = dp(6)*p(80) + p(6)*dp(80)
    dp(407) = dp(10)*p(73) + p(10)*dp(73) - dp(359)
    dp(408) = dp(10)*p(74) + p(10)*dp(74) - dp(360)
    dp(409) = dp(10)*p(75) + p(10)*dp(75) - dp(361)
    dp(410) = dm(209) + dm(210) + dm(211) + dm(212) + dm(213) + dm(214)
    dp(411) = dp(11)*p(60) + p(11)*dp(60) - dp(407) - dp(371)
    dp(412) = dp(11)*p(61) + p(11)*dp(61) - dp(408) - dp(382)
    dp(413) = dp(11)*p(62) + p(11)*dp(62) - dp(409) - dp(395)
    dp(414) = dp(11)*p(63) + p(11)*dp(63) - dp(410)
    dp(415) = dp(11)*p(64) + p(11)*dp(64) - dp(359)
    dp(416) = dp(11)*p(65) + p(11)*dp(65) - dp(360)
    dp(417) = dp(11)*p(66) + p(11)*dp(66) - dp(361)
    dp(418) = dp(1)*p(81) + p(1)*dp(81)
    dp(419) = dp(2)*p(81) + p(2)*dp(81)
    dp(420) = dp(3)*p(81) + p(3)*dp(81)
    dp(421) = dp(4)*p(81) + p(4)*dp(81)
    dp(422) = dp(5)*p(81) + p(5)*dp(81)
    dp(423) = dp(6)*p(81) + p(6)*dp(81)
    dp(424) = dm(215) + dm(216) + dm(217) + dm(218) + dm(219) + dm(220)
    dp(425) = dm(221) + dm(222) + dm(223) + dm(224) + dm(225) + dm(226)
    dp(426) = dm(227) + dm(228) + dm(229) + dm(230) + dm(231) + dm(232)
    dp(427) = dm(233) + dm(234) + dm(235) + dm(236) + dm(237) + dm(238)
    dp(428) = dm(239)
    dp(429) = dp(7)*p(81) + p(7)*dp(81) - dp(424)
    dp(430) = dp(8)*p(81) + p(8)*dp(81) - dp(425)
    dp(431) = dp(9)*p(81) + p(9)*dp(81) - dp(426)
    dp(432) = dp(10)*p(81) + p(10)*dp(81) - dp(427)
    dp(433) = dp(1)*p(12) + p(1)*dp(12)
    dp(434) = dp(1)*p(83) + p(1)*dp(83)
    dp(435) = dp(1)*p(13) + p(1)*dp(13)
    dp(436) = dp(2)*p(14) + p(2)*dp(14)
    dp(437) = dp(1)*p(84) + p(1)*dp(84)
    dp(438) = dp(2)*p(84) + p(2)*dp(84)
    dp(439) = dp(1)*p(15) + p(1)*dp(15)
    dp(440) = dp(2)*p(16) + p(2)*dp(16)
    dp(441) = dp(3)*p(17) + p(3)*dp(17)
    dp(442) = dp(1)*p(85) + p(1)*dp(85)
    dp(443) = dp(2)*p(85) + p(2)*dp(85)
    dp(444) = dp(3)*p(85) + p(3)*dp(85)
    dp(445) = dp(1)*p(18) + p(1)*dp(18)
    dp(446) = dp(2)*p(19) + p(2)*dp(19)
    dp(447) = dp(3)*p(20) + p(3)*dp(20)
    dp(448) = dp(4)*p(21) + p(4)*dp(21)
    dp(449) = dp(1)*p(86) + p(1)*dp(86)
    dp(450) = dp(2)*p(86) + p(2)*dp(86)
    dp(451) = dp(3)*p(86) + p(3)*dp(86)
    dp(452) = dp(4)*p(86) + p(4)*dp(86)
    dp(453) = dp(1)*p(22) + p(1)*dp(22)
    dp(454) = dp(2)*p(23) + p(2)*dp(23)
    dp(455) = dp(3)*p(24) + p(3)*dp(24)
    dp(456) = dp(4)*p(25) + p(4)*dp(25)
    dp(457) = dp(5)*p(26) + p(5)*dp(26)
    dp(458) = dp(1)*p(87) + p(1)*dp(87)
    dp(459) = dp(2)*p(87) + p(2)*dp(87)
    dp(460) = dp(3)*p(87) + p(3)*dp(87)
    dp(461) = dp(4)*p(87) + p(4)*dp(87)
    dp(462) = dp(5)*p(87) + p(5)*dp(87)
    dp(463) = dp(1)*p(27) + p(1)*dp(27)
    dp(464) = dp(2)*p(28) + p(2)*dp(28)
    dp(465) = dp(3)*p(29) + p(3)*dp(29)
    dp(466) = dp(4)*p(30) + p(4)*dp(30)
    dp(467) = dp(5)*p(31) + p(5)*dp(31)
    dp(468) = dp(6)*p(32) + p(6)*dp(32)
    dp(469) = dp(1)*p(88) + p(1)*dp(88)
    dp(470) = dp(2)*p(88) + p(2)*dp(88)
    dp(471) = dp(3)*p(88) + p(3)*dp(88)
    dp(472) = dp(4)*p(88) + p(4)*dp(88)
    dp(473) = dp(5)*p(88) + p(5)*dp(88)
    dp(474) = dp(6)*p(88) + p(6)*dp(88)
    dp(475) = dp(7)*p(33) + p(7)*dp(33) - dp(134) - dp(134) - dp(134)
    dp(476) = dp(1)*p(34) + p(1)*dp(34)
    dp(477) = dp(2)*p(35) + p(2)*dp(35)
    dp(478) = dp(3)*p(36) + p(3)*dp(36)
    dp(479) = dp(4)*p(37) + p(4)*dp(37)
    dp(480) = dp(5)*p(38) + p(5)*dp(38)
    dp(481) = dp(6)*p(39) + p(6)*dp(39)
    dp(482) = dp(7)*p(40) + p(7)*dp(40) - dp(171) - dp(156) - dp(156)
    dp(483) = dp(7)*p(42) + p(7)*dp(42) - dp(171)
    dp(484) = dp(1)*p(89) + p(1)*dp(89)
    dp(485) = dp(2)*p(89) + p(2)*dp(89)
    dp(486) = dp(3)*p(89) + p(3)*dp(89)
    dp(487) = dp(4)*p(89) + p(4)*dp(89)
    dp(488) = dp(5)*p(89) + p(5)*dp(89)
    dp(489) = dp(6)*p(89) + p(6)*dp(89)
    dp(490) = dp(8)*p(40) + p(8)*dp(40) - dp(172) - dp(163) - dp(163)
    dp(491) = dp(8)*p(41) + p(8)*dp(41) - dp(164) - dp(164) - dp(164)
    dp(492) = dp(7)*p(89) + p(7)*dp(89) - dp(490)
    dp(493) = dp(1)*p(43) + p(1)*dp(43)
    dp(494) = dp(2)*p(44) + p(2)*dp(44)
    dp(495) = dp(3)*p(45) + p(3)*dp(45)
    dp(496) = dp(4)*p(46) + p(4)*dp(46)
    dp(497) = dp(5)*p(47) + p(5)*dp(47)
    dp(498) = dp(6)*p(48) + p(6)*dp(48)
    dp(499) = dp(7)*p(49) + p(7)*dp(49) - dp(219) - dp(194) - dp(194)
    dp(500) = dp(8)*p(50) + p(8)*dp(50) - dp(229) - dp(202) - dp(202)
    dp(501) = dp(7)*p(52) + p(7)*dp(52) - dp(219)
    dp(502) = dp(8)*p(53) + p(8)*dp(53) - dp(229)
    dp(503) = dp(1)*p(90) + p(1)*dp(90)
    dp(504) = dp(2)*p(90) + p(2)*dp(90)
    dp(505) = dp(3)*p(90) + p(3)*dp(90)
    dp(506) = dp(4)*p(90) + p(4)*dp(90)
    dp(507) = dp(5)*p(90) + p(5)*dp(90)
    dp(508) = dp(6)*p(90) + p(6)*dp(90)
    dp(509) = dp(9)*p(49) + p(9)*dp(49) - dp(221) - dp(210) - dp(210)
    dp(510) = dp(9)*p(50) + p(9)*dp(50) - dp(230) - dp(211) - dp(211)
    dp(511) = dp(9)*p(51) + p(9)*dp(51) - dp(212) - dp(212) - dp(212)
    dp(512) = dp(7)*p(90) + p(7)*dp(90) - dp(509)
    dp(513) = dp(8)*p(90) + p(8)*dp(90) - dp(510)
    dp(514) = dp(1)*p(54) + p(1)*dp(54)
    dp(515) = dp(2)*p(55) + p(2)*dp(55)
    dp(516) = dp(3)*p(56) + p(3)*dp(56)
    dp(517) = dp(4)*p(57) + p(4)*dp(57)
    dp(518) = dp(5)*p(58) + p(5)*dp(58)
    dp(519) = dp(6)*p(59) + p(6)*dp(59)
    dp(520) = dp(7)*p(60) + p(7)*dp(60) - dp(290) - dp(253) - dp(253)
    dp(521) = dp(8)*p(61) + p(8)*dp(61) - dp(301) - dp(261) - dp(261)
    dp(522) = dp(9)*p(62) + p(9)*dp(62) - dp(313) - dp(271) - dp(271)
    dp(523) = dp(7)*p(64) + p(7)*dp(64) - dp(290)
    dp(524) = dp(8)*p(65) + p(8)*dp(65) - dp(301)
    dp(525) = dp(9)*p(66) + p(9)*dp(66) - dp(313)
    dp(526) = dp(1)*p(91) + p(1)*dp(91)
    dp(527) = dp(2)*p(91) + p(2)*dp(91)
    dp(528) = dp(3)*p(91) + p(3)*dp(91)
    dp(529) = dp(4)*p(91) + p(4)*dp(91)
    dp(530) = dp(5)*p(91) + p(5)*dp(91)
    dp(531) = dp(6)*p(91) + p(6)*dp(91)
    dp(532) = dp(10)*p(60) + p(10)*dp(60) - dp(293) - dp(280) - dp(280)
    dp(533) = dp(10)*p(61) + p(10)*dp(61) - dp(303) - dp(281) - dp(281)
    dp(534) = dp(10)*p(62) + p(10)*dp(62) - dp(314) - dp(282) - dp(282)
    dp(535) = dp(10)*p(63) + p(10)*dp(63) - dp(283) - dp(283) - dp(283)
    dp(536) = dp(7)*p(91) + p(7)*dp(91) - dp(532)
    dp(537) = dp(8)*p(91) + p(8)*dp(91) - dp(533)
    dp(538) = dp(9)*p(91) + p(9)*dp(91) - dp(534)
    dp(539) = dp(1)*p(67) + p(1)*dp(67)
    dp(540) = dp(2)*p(68) + p(2)*dp(68)
    dp(541) = dp(3)*p(69) + p(3)*dp(69)
    dp(542) = dp(4)*p(70) + p(4)*dp(70)
    dp(543) = dp(5)*p(71) + p(5)*dp(71)
    dp(544) = dp(6)*p(72) + p(6)*dp(72)
    dp(545) = dp(7)*p(73) + p(7)*dp(73) - dp(368)
    dp(546) = dp(8)*p(74) + p(8)*dp(74) - dp(380)
    dp(547) = dp(9)*p(75) + p(9)*dp(75) - dp(394)
    dp(548) = dp(10)*p(76) + p(10)*dp(76) - dp(410)
    dp(549) = dp(11)*p(88) + p(11)*dp(88) - dp(545)
    dp(550) = dp(11)*p(89) + p(11)*dp(89) - dp(546)
    dp(551) = dp(11)*p(90) + p(11)*dp(90) - dp(547)
    dp(552) = dp(11)*p(91) + p(11)*dp(91) - dp(548)
    dp(553) = dp(1)*p(92) + p(1)*dp(92)
    dp(554) = dp(2)*p(92) + p(2)*dp(92)
    dp(555) = dp(3)*p(92) + p(3)*dp(92)
    dp(556) = dp(4)*p(92) + p(4)*dp(92)
    dp(557) = dp(5)*p(92) + p(5)*dp(92)
    dp(558) = dp(6)*p(92) + p(6)*dp(92)
    dp(559) = dp(11)*p(73) + p(11)*dp(73) - dp(424)
    dp(560) = dp(11)*p(74) + p(11)*dp(74) - dp(425)
    dp(561) = dp(11)*p(75) + p(11)*dp(75) - dp(426)
    dp(562) = dp(11)*p(76) + p(11)*dp(76) - dp(427)
    dp(563) = dp(7)*p(92) + p(7)*dp(92) - dp(559)
    dp(564) = dp(8)*p(92) + p(8)*dp(92) - dp(560)
    dp(565) = dp(9)*p(92) + p(9)*dp(92) - dp(561)
    dp(566) = dp(10)*p(92) + p(10)*dp(92) - dp(562)
    dp(567) = dp(11)*p(81) + p(11)*dp(81) - dp(428) - dp(428) - dp(428)
    dp(568) = dp(1)*p(82) + p(1)*dp(82)
    dp(569) = dp(2)*p(83) + p(2)*dp(83)
    dp(570) = dp(3)*p(84) + p(3)*dp(84)
    dp(571) = dp(4)*p(85) + p(4)*dp(85)
    dp(572) = dp(5)*p(86) + p(5)*dp(86)
    dp(573) = dp(6)*p(87) + p(6)*dp(87)
    dp(574) = dp(7)*p(88) + p(7)*dp(88) - dp(475)
    dp(575) = dp(8)*p(89) + p(8)*dp(89) - dp(491)
    dp(576) = dp(9)*p(90) + p(9)*dp(90) - dp(511)
    dp(577) = dp(10)*p(91) + p(10)*dp(91) - dp(535)
    dp(578) = dp(11)*p(92) + p(11)*dp(92) - dp(567)

    return
  end subroutine devpoly

end module gradient
