# Supplementary material for: Efficient Generation of Permutationally Invariant Potential Energy Surfaces for Large Molecules
Source: J Chem Theory Comput. 2020 Mar 26;16(5):3264–72. doi: 10.1021/acs.jctc.0c00001 (PMC7997398; doi:10.1021/acs.jctc.0c00001)
Supplement: Supplementary file 2 — ct0c00001_si_002.zip [file ct0c00001_si_002.zip › FilesForJCTC/31111_3/MOL_3_1_1_1_1_3.BAS]

   0  0  1  1 : 0 0 0 0 0 0 0 0 0 0 0 0 0 0 0 0 0 0 0 0 0 
   1  1  1  1 : 0 0 0 0 0 0 0 0 0 0 0 0 0 0 0 0 0 0 0 0 1 
   2  1  1  1 : 0 0 0 0 0 0 0 0 0 0 0 0 0 0 0 0 0 0 0 1 0 
   3  1  1  1 : 0 0 0 0 0 0 0 0 0 0 0 0 0 0 0 0 0 0 1 0 0 
   4  1  1  1 : 0 0 0 0 0 0 0 0 0 0 0 0 0 0 0 0 0 1 0 0 0 
   5  1  1  1 : 0 0 0 0 0 0 0 0 0 0 0 0 0 0 0 0 1 0 0 0 0 
   6  1  1  1 : 0 0 0 0 0 0 0 0 0 0 0 0 0 0 0 1 0 0 0 0 0 
   7  1  3  1 : 0 0 0 0 0 0 0 0 0 0 0 0 0 0 1 0 0 0 0 0 0 
   7  1  3  2 : 0 0 0 0 0 0 0 0 0 0 1 0 0 0 0 0 0 0 0 0 0 
   7  1  3  3 : 0 0 0 0 0 1 0 0 0 0 0 0 0 0 0 0 0 0 0 0 0 
   8  1  3  1 : 0 0 0 0 0 0 0 0 0 0 0 0 0 1 0 0 0 0 0 0 0 
   8  1  3  2 : 0 0 0 0 0 0 0 0 0 1 0 0 0 0 0 0 0 0 0 0 0 
   8  1  3  3 : 0 0 0 0 1 0 0 0 0 0 0 0 0 0 0 0 0 0 0 0 0 
   9  1  3  1 : 0 0 0 0 0 0 0 0 0 0 0 0 1 0 0 0 0 0 0 0 0 
   9  1  3  2 : 0 0 0 0 0 0 0 0 1 0 0 0 0 0 0 0 0 0 0 0 0 
   9  1  3  3 : 0 0 0 1 0 0 0 0 0 0 0 0 0 0 0 0 0 0 0 0 0 
  10  1  3  1 : 0 0 0 0 0 0 0 0 0 0 0 1 0 0 0 0 0 0 0 0 0 
  10  1  3  2 : 0 0 0 0 0 0 0 1 0 0 0 0 0 0 0 0 0 0 0 0 0 
  10  1  3  3 : 0 0 1 0 0 0 0 0 0 0 0 0 0 0 0 0 0 0 0 0 0 
  11  1  3  1 : 0 0 0 0 0 0 1 0 0 0 0 0 0 0 0 0 0 0 0 0 0 
  11  1  3  2 : 0 1 0 0 0 0 0 0 0 0 0 0 0 0 0 0 0 0 0 0 0 
  11  1  3  3 : 1 0 0 0 0 0 0 0 0 0 0 0 0 0 0 0 0 0 0 0 0 
  12  2  1  1 : 0 0 0 0 0 0 0 0 0 0 0 0 0 0 0 0 0 0 0 1 1 
  13  2  1  1 : 0 0 0 0 0 0 0 0 0 0 0 0 0 0 0 0 0 0 1 0 1 
  14  2  1  1 : 0 0 0 0 0 0 0 0 0 0 0 0 0 0 0 0 0 0 1 1 0 
  15  2  1  1 : 0 0 0 0 0 0 0 0 0 0 0 0 0 0 0 0 0 1 0 0 1 
  16  2  1  1 : 0 0 0 0 0 0 0 0 0 0 0 0 0 0 0 0 0 1 0 1 0 
  17  2  1  1 : 0 0 0 0 0 0 0 0 0 0 0 0 0 0 0 0 0 1 1 0 0 
  18  2  1  1 : 0 0 0 0 0 0 0 0 0 0 0 0 0 0 0 0 1 0 0 0 1 
  19  2  1  1 : 0 0 0 0 0 0 0 0 0 0 0 0 0 0 0 0 1 0 0 1 0 
  20  2  1  1 : 0 0 0 0 0 0 0 0 0 0 0 0 0 0 0 0 1 0 1 0 0 
  21  2  1  1 : 0 0 0 0 0 0 0 0 0 0 0 0 0 0 0 0 1 1 0 0 0 
  22  2  1  1 : 0 0 0 0 0 0 0 0 0 0 0 0 0 0 0 1 0 0 0 0 1 
  23  2  1  1 : 0 0 0 0 0 0 0 0 0 0 0 0 0 0 0 1 0 0 0 1 0 
  24  2  1  1 : 0 0 0 0 0 0 0 0 0 0 0 0 0 0 0 1 0 0 1 0 0 
  25  2  1  1 : 0 0 0 0 0 0 0 0 0 0 0 0 0 0 0 1 0 1 0 0 0 
  26  2  1  1 : 0 0 0 0 0 0 0 0 0 0 0 0 0 0 0 1 1 0 0 0 0 
  27  2  3  1 : 0 0 0 0 0 0 0 0 0 0 0 0 0 0 1 0 0 0 0 0 1 
  27  2  3  2 : 0 0 0 0 0 0 0 0 0 0 1 0 0 0 0 0 0 0 0 0 1 
  27  2  3  3 : 0 0 0 0 0 1 0 0 0 0 0 0 0 0 0 0 0 0 0 0 1 
  28  2  3  1 : 0 0 0 0 0 0 0 0 0 0 0 0 0 0 1 0 0 0 0 1 0 
  28  2  3  2 : 0 0 0 0 0 0 0 0 0 0 1 0 0 0 0 0 0 0 0 1 0 
  28  2  3  3 : 0 0 0 0 0 1 0 0 0 0 0 0 0 0 0 0 0 0 0 1 0 
  29  2  3  1 : 0 0 0 0 0 0 0 0 0 0 0 0 0 0 1 0 0 0 1 0 0 
  29  2  3  2 : 0 0 0 0 0 0 0 0 0 0 1 0 0 0 0 0 0 0 1 0 0 
  29  2  3  3 : 0 0 0 0 0 1 0 0 0 0 0 0 0 0 0 0 0 0 1 0 0 
  30  2  3  1 : 0 0 0 0 0 0 0 0 0 0 0 0 0 0 1 0 0 1 0 0 0 
  30  2  3  2 : 0 0 0 0 0 0 0 0 0 0 1 0 0 0 0 0 0 1 0 0 0 
  30  2  3  3 : 0 0 0 0 0 1 0 0 0 0 0 0 0 0 0 0 0 1 0 0 0 
  31  2  3  1 : 0 0 0 0 0 0 0 0 0 0 0 0 0 0 1 0 1 0 0 0 0 
  31  2  3  2 : 0 0 0 0 0 0 0 0 0 0 1 0 0 0 0 0 1 0 0 0 0 
  31  2  3  3 : 0 0 0 0 0 1 0 0 0 0 0 0 0 0 0 0 1 0 0 0 0 
  32  2  3  1 : 0 0 0 0 0 0 0 0 0 0 0 0 0 0 1 1 0 0 0 0 0 
  32  2  3  2 : 0 0 0 0 0 0 0 0 0 0 1 0 0 0 0 1 0 0 0 0 0 
  32  2  3  3 : 0 0 0 0 0 1 0 0 0 0 0 0 0 0 0 1 0 0 0 0 0 
  33  2  3  1 : 0 0 0 0 0 0 0 0 0 0 1 0 0 0 1 0 0 0 0 0 0 
  33  2  3  2 : 0 0 0 0 0 1 0 0 0 0 0 0 0 0 1 0 0 0 0 0 0 
  33  2  3  3 : 0 0 0 0 0 1 0 0 0 0 1 0 0 0 0 0 0 0 0 0 0 
  34  2  3  1 : 0 0 0 0 0 0 0 0 0 0 0 0 0 1 0 0 0 0 0 0 1 
  34  2  3  2 : 0 0 0 0 0 0 0 0 0 1 0 0 0 0 0 0 0 0 0 0 1 
  34  2  3  3 : 0 0 0 0 1 0 0 0 0 0 0 0 0 0 0 0 0 0 0 0 1 
  35  2  3  1 : 0 0 0 0 0 0 0 0 0 0 0 0 0 1 0 0 0 0 0 1 0 
  35  2  3  2 : 0 0 0 0 0 0 0 0 0 1 0 0 0 0 0 0 0 0 0 1 0 
  35  2  3  3 : 0 0 0 0 1 0 0 0 0 0 0 0 0 0 0 0 0 0 0 1 0 
  36  2  3  1 : 0 0 0 0 0 0 0 0 0 0 0 0 0 1 0 0 0 0 1 0 0 
  36  2  3  2 : 0 0 0 0 0 0 0 0 0 1 0 0 0 0 0 0 0 0 1 0 0 
  36  2  3  3 : 0 0 0 0 1 0 0 0 0 0 0 0 0 0 0 0 0 0 1 0 0 
  37  2  3  1 : 0 0 0 0 0 0 0 0 0 0 0 0 0 1 0 0 0 1 0 0 0 
  37  2  3  2 : 0 0 0 0 0 0 0 0 0 1 0 0 0 0 0 0 0 1 0 0 0 
  37  2  3  3 : 0 0 0 0 1 0 0 0 0 0 0 0 0 0 0 0 0 1 0 0 0 
  38  2  3  1 : 0 0 0 0 0 0 0 0 0 0 0 0 0 1 0 0 1 0 0 0 0 
  38  2  3  2 : 0 0 0 0 0 0 0 0 0 1 0 0 0 0 0 0 1 0 0 0 0 
  38  2  3  3 : 0 0 0 0 1 0 0 0 0 0 0 0 0 0 0 0 1 0 0 0 0 
  39  2  3  1 : 0 0 0 0 0 0 0 0 0 0 0 0 0 1 0 1 0 0 0 0 0 
  39  2  3  2 : 0 0 0 0 0 0 0 0 0 1 0 0 0 0 0 1 0 0 0 0 0 
  39  2  3  3 : 0 0 0 0 1 0 0 0 0 0 0 0 0 0 0 1 0 0 0 0 0 
  40  2  6  1 : 0 0 0 0 0 0 0 0 0 0 1 0 0 1 0 0 0 0 0 0 0 
  40  2  6  2 : 0 0 0 0 0 0 0 0 0 1 0 0 0 0 1 0 0 0 0 0 0 
  40  2  6  3 : 0 0 0 0 0 1 0 0 0 0 0 0 0 1 0 0 0 0 0 0 0 
  40  2  6  4 : 0 0 0 0 0 1 0 0 0 1 0 0 0 0 0 0 0 0 0 0 0 
  40  2  6  5 : 0 0 0 0 1 0 0 0 0 0 0 0 0 0 1 0 0 0 0 0 0 
  40  2  6  6 : 0 0 0 0 1 0 0 0 0 0 1 0 0 0 0 0 0 0 0 0 0 
  41  2  3  1 : 0 0 0 0 0 0 0 0 0 1 0 0 0 1 0 0 0 0 0 0 0 
  41  2  3  2 : 0 0 0 0 1 0 0 0 0 0 0 0 0 1 0 0 0 0 0 0 0 
  41  2  3  3 : 0 0 0 0 1 0 0 0 0 1 0 0 0 0 0 0 0 0 0 0 0 
  42  2  3  1 : 0 0 0 0 0 0 0 0 0 0 0 0 0 1 1 0 0 0 0 0 0 
  42  2  3  2 : 0 0 0 0 0 0 0 0 0 1 1 0 0 0 0 0 0 0 0 0 0 
  42  2  3  3 : 0 0 0 0 1 1 0 0 0 0 0 0 0 0 0 0 0 0 0 0 0 
  43  2  3  1 : 0 0 0 0 0 0 0 0 0 0 0 0 1 0 0 0 0 0 0 0 1 
  43  2  3  2 : 0 0 0 0 0 0 0 0 1 0 0 0 0 0 0 0 0 0 0 0 1 
  43  2  3  3 : 0 0 0 1 0 0 0 0 0 0 0 0 0 0 0 0 0 0 0 0 1 
  44  2  3  1 : 0 0 0 0 0 0 0 0 0 0 0 0 1 0 0 0 0 0 0 1 0 
  44  2  3  2 : 0 0 0 0 0 0 0 0 1 0 0 0 0 0 0 0 0 0 0 1 0 
  44  2  3  3 : 0 0 0 1 0 0 0 0 0 0 0 0 0 0 0 0 0 0 0 1 0 
  45  2  3  1 : 0 0 0 0 0 0 0 0 0 0 0 0 1 0 0 0 0 0 1 0 0 
  45  2  3  2 : 0 0 0 0 0 0 0 0 1 0 0 0 0 0 0 0 0 0 1 0 0 
  45  2  3  3 : 0 0 0 1 0 0 0 0 0 0 0 0 0 0 0 0 0 0 1 0 0 
  46  2  3  1 : 0 0 0 0 0 0 0 0 0 0 0 0 1 0 0 0 0 1 0 0 0 
  46  2  3  2 : 0 0 0 0 0 0 0 0 1 0 0 0 0 0 0 0 0 1 0 0 0 
  46  2  3  3 : 0 0 0 1 0 0 0 0 0 0 0 0 0 0 0 0 0 1 0 0 0 
  47  2  3  1 : 0 0 0 0 0 0 0 0 0 0 0 0 1 0 0 0 1 0 0 0 0 
  47  2  3  2 : 0 0 0 0 0 0 0 0 1 0 0 0 0 0 0 0 1 0 0 0 0 
  47  2  3  3 : 0 0 0 1 0 0 0 0 0 0 0 0 0 0 0 0 1 0 0 0 0 
  48  2  3  1 : 0 0 0 0 0 0 0 0 0 0 0 0 1 0 0 1 0 0 0 0 0 
  48  2  3  2 : 0 0 0 0 0 0 0 0 1 0 0 0 0 0 0 1 0 0 0 0 0 
  48  2  3  3 : 0 0 0 1 0 0 0 0 0 0 0 0 0 0 0 1 0 0 0 0 0 
  49  2  6  1 : 0 0 0 0 0 0 0 0 0 0 1 0 1 0 0 0 0 0 0 0 0 
  49  2  6  2 : 0 0 0 0 0 0 0 0 1 0 0 0 0 0 1 0 0 0 0 0 0 
  49  2  6  3 : 0 0 0 0 0 1 0 0 0 0 0 0 1 0 0 0 0 0 0 0 0 
  49  2  6  4 : 0 0 0 0 0 1 0 0 1 0 0 0 0 0 0 0 0 0 0 0 0 
  49  2  6  5 : 0 0 0 1 0 0 0 0 0 0 0 0 0 0 1 0 0 0 0 0 0 
  49  2  6  6 : 0 0 0 1 0 0 0 0 0 0 1 0 0 0 0 0 0 0 0 0 0 
  50  2  6  1 : 0 0 0 0 0 0 0 0 0 1 0 0 1 0 0 0 0 0 0 0 0 
  50  2  6  2 : 0 0 0 0 0 0 0 0 1 0 0 0 0 1 0 0 0 0 0 0 0 
  50  2  6  3 : 0 0 0 0 1 0 0 0 0 0 0 0 1 0 0 0 0 0 0 0 0 
  50  2  6  4 : 0 0 0 0 1 0 0 0 1 0 0 0 0 0 0 0 0 0 0 0 0 
  50  2  6  5 : 0 0 0 1 0 0 0 0 0 0 0 0 0 1 0 0 0 0 0 0 0 
  50  2  6  6 : 0 0 0 1 0 0 0 0 0 1 0 0 0 0 0 0 0 0 0 0 0 
  51  2  3  1 : 0 0 0 0 0 0 0 0 1 0 0 0 1 0 0 0 0 0 0 0 0 
  51  2  3  2 : 0 0 0 1 0 0 0 0 0 0 0 0 1 0 0 0 0 0 0 0 0 
  51  2  3  3 : 0 0 0 1 0 0 0 0 1 0 0 0 0 0 0 0 0 0 0 0 0 
  52  2  3  1 : 0 0 0 0 0 0 0 0 0 0 0 0 1 0 1 0 0 0 0 0 0 
  52  2  3  2 : 0 0 0 0 0 0 0 0 1 0 1 0 0 0 0 0 0 0 0 0 0 
  52  2  3  3 : 0 0 0 1 0 1 0 0 0 0 0 0 0 0 0 0 0 0 0 0 0 
  53  2  3  1 : 0 0 0 0 0 0 0 0 0 0 0 0 1 1 0 0 0 0 0 0 0 
  53  2  3  2 : 0 0 0 0 0 0 0 0 1 1 0 0 0 0 0 0 0 0 0 0 0 
  53  2  3  3 : 0 0 0 1 1 0 0 0 0 0 0 0 0 0 0 0 0 0 0 0 0 
  54  2  3  1 : 0 0 0 0 0 0 0 0 0 0 0 1 0 0 0 0 0 0 0 0 1 
  54  2  3  2 : 0 0 0 0 0 0 0 1 0 0 0 0 0 0 0 0 0 0 0 0 1 
  54  2  3  3 : 0 0 1 0 0 0 0 0 0 0 0 0 0 0 0 0 0 0 0 0 1 
  55  2  3  1 : 0 0 0 0 0 0 0 0 0 0 0 1 0 0 0 0 0 0 0 1 0 
  55  2  3  2 : 0 0 0 0 0 0 0 1 0 0 0 0 0 0 0 0 0 0 0 1 0 
  55  2  3  3 : 0 0 1 0 0 0 0 0 0 0 0 0 0 0 0 0 0 0 0 1 0 
  56  2  3  1 : 0 0 0 0 0 0 0 0 0 0 0 1 0 0 0 0 0 0 1 0 0 
  56  2  3  2 : 0 0 0 0 0 0 0 1 0 0 0 0 0 0 0 0 0 0 1 0 0 
  56  2  3  3 : 0 0 1 0 0 0 0 0 0 0 0 0 0 0 0 0 0 0 1 0 0 
  57  2  3  1 : 0 0 0 0 0 0 0 0 0 0 0 1 0 0 0 0 0 1 0 0 0 
  57  2  3  2 : 0 0 0 0 0 0 0 1 0 0 0 0 0 0 0 0 0 1 0 0 0 
  57  2  3  3 : 0 0 1 0 0 0 0 0 0 0 0 0 0 0 0 0 0 1 0 0 0 
  58  2  3  1 : 0 0 0 0 0 0 0 0 0 0 0 1 0 0 0 0 1 0 0 0 0 
  58  2  3  2 : 0 0 0 0 0 0 0 1 0 0 0 0 0 0 0 0 1 0 0 0 0 
  58  2  3  3 : 0 0 1 0 0 0 0 0 0 0 0 0 0 0 0 0 1 0 0 0 0 
  59  2  3  1 : 0 0 0 0 0 0 0 0 0 0 0 1 0 0 0 1 0 0 0 0 0 
  59  2  3  2 : 0 0 0 0 0 0 0 1 0 0 0 0 0 0 0 1 0 0 0 0 0 
  59  2  3  3 : 0 0 1 0 0 0 0 0 0 0 0 0 0 0 0 1 0 0 0 0 0 
  60  2  6  1 : 0 0 0 0 0 0 0 0 0 0 1 1 0 0 0 0 0 0 0 0 0 
  60  2  6  2 : 0 0 0 0 0 0 0 1 0 0 0 0 0 0 1 0 0 0 0 0 0 
  60  2  6  3 : 0 0 0 0 0 1 0 0 0 0 0 1 0 0 0 0 0 0 0 0 0 
  60  2  6  4 : 0 0 0 0 0 1 0 1 0 0 0 0 0 0 0 0 0 0 0 0 0 
  60  2  6  5 : 0 0 1 0 0 0 0 0 0 0 0 0 0 0 1 0 0 0 0 0 0 
  60  2  6  6 : 0 0 1 0 0 0 0 0 0 0 1 0 0 0 0 0 0 0 0 0 0 
  61  2  6  1 : 0 0 0 0 0 0 0 0 0 1 0 1 0 0 0 0 0 0 0 0 0 
  61  2  6  2 : 0 0 0 0 0 0 0 1 0 0 0 0 0 1 0 0 0 0 0 0 0 
  61  2  6  3 : 0 0 0 0 1 0 0 0 0 0 0 1 0 0 0 0 0 0 0 0 0 
  61  2  6  4 : 0 0 0 0 1 0 0 1 0 0 0 0 0 0 0 0 0 0 0 0 0 
  61  2  6  5 : 0 0 1 0 0 0 0 0 0 0 0 0 0 1 0 0 0 0 0 0 0 
  61  2  6  6 : 0 0 1 0 0 0 0 0 0 1 0 0 0 0 0 0 0 0 0 0 0 
  62  2  6  1 : 0 0 0 0 0 0 0 0 1 0 0 1 0 0 0 0 0 0 0 0 0 
  62  2  6  2 : 0 0 0 0 0 0 0 1 0 0 0 0 1 0 0 0 0 0 0 0 0 
  62  2  6  3 : 0 0 0 1 0 0 0 0 0 0 0 1 0 0 0 0 0 0 0 0 0 
  62  2  6  4 : 0 0 0 1 0 0 0 1 0 0 0 0 0 0 0 0 0 0 0 0 0 
  62  2  6  5 : 0 0 1 0 0 0 0 0 0 0 0 0 1 0 0 0 0 0 0 0 0 
  62  2  6  6 : 0 0 1 0 0 0 0 0 1 0 0 0 0 0 0 0 0 0 0 0 0 
  63  2  3  1 : 0 0 0 0 0 0 0 1 0 0 0 1 0 0 0 0 0 0 0 0 0 
  63  2  3  2 : 0 0 1 0 0 0 0 0 0 0 0 1 0 0 0 0 0 0 0 0 0 
  63  2  3  3 : 0 0 1 0 0 0 0 1 0 0 0 0 0 0 0 0 0 0 0 0 0 
  64  2  3  1 : 0 0 0 0 0 0 0 0 0 0 0 1 0 0 1 0 0 0 0 0 0 
  64  2  3  2 : 0 0 0 0 0 0 0 1 0 0 1 0 0 0 0 0 0 0 0 0 0 
  64  2  3  3 : 0 0 1 0 0 1 0 0 0 0 0 0 0 0 0 0 0 0 0 0 0 
  65  2  3  1 : 0 0 0 0 0 0 0 0 0 0 0 1 0 1 0 0 0 0 0 0 0 
  65  2  3  2 : 0 0 0 0 0 0 0 1 0 1 0 0 0 0 0 0 0 0 0 0 0 
  65  2  3  3 : 0 0 1 0 1 0 0 0 0 0 0 0 0 0 0 0 0 0 0 0 0 
  66  2  3  1 : 0 0 0 0 0 0 0 0 0 0 0 1 1 0 0 0 0 0 0 0 0 
  66  2  3  2 : 0 0 0 0 0 0 0 1 1 0 0 0 0 0 0 0 0 0 0 0 0 
  66  2  3  3 : 0 0 1 1 0 0 0 0 0 0 0 0 0 0 0 0 0 0 0 0 0 
  67  2  3  1 : 0 0 0 0 0 0 1 0 0 0 0 0 0 0 0 0 0 0 0 0 1 
  67  2  3  2 : 0 1 0 0 0 0 0 0 0 0 0 0 0 0 0 0 0 0 0 0 1 
  67  2  3  3 : 1 0 0 0 0 0 0 0 0 0 0 0 0 0 0 0 0 0 0 0 1 
  68  2  3  1 : 0 0 0 0 0 0 1 0 0 0 0 0 0 0 0 0 0 0 0 1 0 
  68  2  3  2 : 0 1 0 0 0 0 0 0 0 0 0 0 0 0 0 0 0 0 0 1 0 
  68  2  3  3 : 1 0 0 0 0 0 0 0 0 0 0 0 0 0 0 0 0 0 0 1 0 
  69  2  3  1 : 0 0 0 0 0 0 1 0 0 0 0 0 0 0 0 0 0 0 1 0 0 
  69  2  3  2 : 0 1 0 0 0 0 0 0 0 0 0 0 0 0 0 0 0 0 1 0 0 
  69  2  3  3 : 1 0 0 0 0 0 0 0 0 0 0 0 0 0 0 0 0 0 1 0 0 
  70  2  3  1 : 0 0 0 0 0 0 1 0 0 0 0 0 0 0 0 0 0 1 0 0 0 
  70  2  3  2 : 0 1 0 0 0 0 0 0 0 0 0 0 0 0 0 0 0 1 0 0 0 
  70  2  3  3 : 1 0 0 0 0 0 0 0 0 0 0 0 0 0 0 0 0 1 0 0 0 
  71  2  3  1 : 0 0 0 0 0 0 1 0 0 0 0 0 0 0 0 0 1 0 0 0 0 
  71  2  3  2 : 0 1 0 0 0 0 0 0 0 0 0 0 0 0 0 0 1 0 0 0 0 
  71  2  3  3 : 1 0 0 0 0 0 0 0 0 0 0 0 0 0 0 0 1 0 0 0 0 
  72  2  3  1 : 0 0 0 0 0 0 1 0 0 0 0 0 0 0 0 1 0 0 0 0 0 
  72  2  3  2 : 0 1 0 0 0 0 0 0 0 0 0 0 0 0 0 1 0 0 0 0 0 
  72  2  3  3 : 1 0 0 0 0 0 0 0 0 0 0 0 0 0 0 1 0 0 0 0 0 
  73  2  3  1 : 0 0 0 0 0 1 1 0 0 0 0 0 0 0 0 0 0 0 0 0 0 
  73  2  3  2 : 0 1 0 0 0 0 0 0 0 0 1 0 0 0 0 0 0 0 0 0 0 
  73  2  3  3 : 1 0 0 0 0 0 0 0 0 0 0 0 0 0 1 0 0 0 0 0 0 
  74  2  3  1 : 0 0 0 0 1 0 1 0 0 0 0 0 0 0 0 0 0 0 0 0 0 
  74  2  3  2 : 0 1 0 0 0 0 0 0 0 1 0 0 0 0 0 0 0 0 0 0 0 
  74  2  3  3 : 1 0 0 0 0 0 0 0 0 0 0 0 0 1 0 0 0 0 0 0 0 
  75  2  3  1 : 0 0 0 1 0 0 1 0 0 0 0 0 0 0 0 0 0 0 0 0 0 
  75  2  3  2 : 0 1 0 0 0 0 0 0 1 0 0 0 0 0 0 0 0 0 0 0 0 
  75  2  3  3 : 1 0 0 0 0 0 0 0 0 0 0 0 1 0 0 0 0 0 0 0 0 
  76  2  3  1 : 0 0 1 0 0 0 1 0 0 0 0 0 0 0 0 0 0 0 0 0 0 
  76  2  3  2 : 0 1 0 0 0 0 0 1 0 0 0 0 0 0 0 0 0 0 0 0 0 
  76  2  3  3 : 1 0 0 0 0 0 0 0 0 0 0 1 0 0 0 0 0 0 0 0 0 
  77  2  6  1 : 0 0 0 0 0 0 1 0 0 0 0 0 0 0 1 0 0 0 0 0 0 
  77  2  6  2 : 0 0 0 0 0 0 1 0 0 0 1 0 0 0 0 0 0 0 0 0 0 
  77  2  6  3 : 0 1 0 0 0 0 0 0 0 0 0 0 0 0 1 0 0 0 0 0 0 
  77  2  6  4 : 0 1 0 0 0 1 0 0 0 0 0 0 0 0 0 0 0 0 0 0 0 
  77  2  6  5 : 1 0 0 0 0 0 0 0 0 0 1 0 0 0 0 0 0 0 0 0 0 
  77  2  6  6 : 1 0 0 0 0 1 0 0 0 0 0 0 0 0 0 0 0 0 0 0 0 
  78  2  6  1 : 0 0 0 0 0 0 1 0 0 0 0 0 0 1 0 0 0 0 0 0 0 
  78  2  6  2 : 0 0 0 0 0 0 1 0 0 1 0 0 0 0 0 0 0 0 0 0 0 
  78  2  6  3 : 0 1 0 0 0 0 0 0 0 0 0 0 0 1 0 0 0 0 0 0 0 
  78  2  6  4 : 0 1 0 0 1 0 0 0 0 0 0 0 0 0 0 0 0 0 0 0 0 
  78  2  6  5 : 1 0 0 0 0 0 0 0 0 1 0 0 0 0 0 0 0 0 0 0 0 
  78  2  6  6 : 1 0 0 0 1 0 0 0 0 0 0 0 0 0 0 0 0 0 0 0 0 
  79  2  6  1 : 0 0 0 0 0 0 1 0 0 0 0 0 1 0 0 0 0 0 0 0 0 
  79  2  6  2 : 0 0 0 0 0 0 1 0 1 0 0 0 0 0 0 0 0 0 0 0 0 
  79  2  6  3 : 0 1 0 0 0 0 0 0 0 0 0 0 1 0 0 0 0 0 0 0 0 
  79  2  6  4 : 0 1 0 1 0 0 0 0 0 0 0 0 0 0 0 0 0 0 0 0 0 
  79  2  6  5 : 1 0 0 0 0 0 0 0 1 0 0 0 0 0 0 0 0 0 0 0 0 
  79  2  6  6 : 1 0 0 1 0 0 0 0 0 0 0 0 0 0 0 0 0 0 0 0 0 
  80  2  6  1 : 0 0 0 0 0 0 1 0 0 0 0 1 0 0 0 0 0 0 0 0 0 
  80  2  6  2 : 0 0 0 0 0 0 1 1 0 0 0 0 0 0 0 0 0 0 0 0 0 
  80  2  6  3 : 0 1 0 0 0 0 0 0 0 0 0 1 0 0 0 0 0 0 0 0 0 
  80  2  6  4 : 0 1 1 0 0 0 0 0 0 0 0 0 0 0 0 0 0 0 0 0 0 
  80  2  6  5 : 1 0 0 0 0 0 0 1 0 0 0 0 0 0 0 0 0 0 0 0 0 
  80  2  6  6 : 1 0 1 0 0 0 0 0 0 0 0 0 0 0 0 0 0 0 0 0 0 
  81  2  3  1 : 0 1 0 0 0 0 1 0 0 0 0 0 0 0 0 0 0 0 0 0 0 
  81  2  3  2 : 1 0 0 0 0 0 1 0 0 0 0 0 0 0 0 0 0 0 0 0 0 
  81  2  3  3 : 1 1 0 0 0 0 0 0 0 0 0 0 0 0 0 0 0 0 0 0 0 
  82  2  1  1 : 0 0 0 0 0 0 0 0 0 0 0 0 0 0 0 0 0 0 0 0 2 
  83  2  1  1 : 0 0 0 0 0 0 0 0 0 0 0 0 0 0 0 0 0 0 0 2 0 
  84  2  1  1 : 0 0 0 0 0 0 0 0 0 0 0 0 0 0 0 0 0 0 2 0 0 
  85  2  1  1 : 0 0 0 0 0 0 0 0 0 0 0 0 0 0 0 0 0 2 0 0 0 
  86  2  1  1 : 0 0 0 0 0 0 0 0 0 0 0 0 0 0 0 0 2 0 0 0 0 
  87  2  1  1 : 0 0 0 0 0 0 0 0 0 0 0 0 0 0 0 2 0 0 0 0 0 
  88  2  3  1 : 0 0 0 0 0 0 0 0 0 0 0 0 0 0 2 0 0 0 0 0 0 
  88  2  3  2 : 0 0 0 0 0 0 0 0 0 0 2 0 0 0 0 0 0 0 0 0 0 
  88  2  3  3 : 0 0 0 0 0 2 0 0 0 0 0 0 0 0 0 0 0 0 0 0 0 
  89  2  3  1 : 0 0 0 0 0 0 0 0 0 0 0 0 0 2 0 0 0 0 0 0 0 
  89  2  3  2 : 0 0 0 0 0 0 0 0 0 2 0 0 0 0 0 0 0 0 0 0 0 
  89  2  3  3 : 0 0 0 0 2 0 0 0 0 0 0 0 0 0 0 0 0 0 0 0 0 
  90  2  3  1 : 0 0 0 0 0 0 0 0 0 0 0 0 2 0 0 0 0 0 0 0 0 
  90  2  3  2 : 0 0 0 0 0 0 0 0 2 0 0 0 0 0 0 0 0 0 0 0 0 
  90  2  3  3 : 0 0 0 2 0 0 0 0 0 0 0 0 0 0 0 0 0 0 0 0 0 
  91  2  3  1 : 0 0 0 0 0 0 0 0 0 0 0 2 0 0 0 0 0 0 0 0 0 
  91  2  3  2 : 0 0 0 0 0 0 0 2 0 0 0 0 0 0 0 0 0 0 0 0 0 
  91  2  3  3 : 0 0 2 0 0 0 0 0 0 0 0 0 0 0 0 0 0 0 0 0 0 
  92  2  3  1 : 0 0 0 0 0 0 2 0 0 0 0 0 0 0 0 0 0 0 0 0 0 
  92  2  3  2 : 0 2 0 0 0 0 0 0 0 0 0 0 0 0 0 0 0 0 0 0 0 
  92  2  3  3 : 2 0 0 0 0 0 0 0 0 0 0 0 0 0 0 0 0 0 0 0 0 
  93  3  1  1 : 0 0 0 0 0 0 0 0 0 0 0 0 0 0 0 0 0 0 1 1 1 
  94  3  1  1 : 0 0 0 0 0 0 0 0 0 0 0 0 0 0 0 0 0 1 0 1 1 
  95  3  1  1 : 0 0 0 0 0 0 0 0 0 0 0 0 0 0 0 0 0 1 1 0 1 
  96  3  1  1 : 0 0 0 0 0 0 0 0 0 0 0 0 0 0 0 0 0 1 1 1 0 
  97  3  1  1 : 0 0 0 0 0 0 0 0 0 0 0 0 0 0 0 0 1 0 0 1 1 
  98  3  1  1 : 0 0 0 0 0 0 0 0 0 0 0 0 0 0 0 0 1 0 1 0 1 
  99  3  1  1 : 0 0 0 0 0 0 0 0 0 0 0 0 0 0 0 0 1 0 1 1 0 
 100  3  1  1 : 0 0 0 0 0 0 0 0 0 0 0 0 0 0 0 0 1 1 0 0 1 
 101  3  1  1 : 0 0 0 0 0 0 0 0 0 0 0 0 0 0 0 0 1 1 0 1 0 
 102  3  1  1 : 0 0 0 0 0 0 0 0 0 0 0 0 0 0 0 0 1 1 1 0 0 
 103  3  1  1 : 0 0 0 0 0 0 0 0 0 0 0 0 0 0 0 1 0 0 0 1 1 
 104  3  1  1 : 0 0 0 0 0 0 0 0 0 0 0 0 0 0 0 1 0 0 1 0 1 
 105  3  1  1 : 0 0 0 0 0 0 0 0 0 0 0 0 0 0 0 1 0 0 1 1 0 
 106  3  1  1 : 0 0 0 0 0 0 0 0 0 0 0 0 0 0 0 1 0 1 0 0 1 
 107  3  1  1 : 0 0 0 0 0 0 0 0 0 0 0 0 0 0 0 1 0 1 0 1 0 
 108  3  1  1 : 0 0 0 0 0 0 0 0 0 0 0 0 0 0 0 1 0 1 1 0 0 
 109  3  1  1 : 0 0 0 0 0 0 0 0 0 0 0 0 0 0 0 1 1 0 0 0 1 
 110  3  1  1 : 0 0 0 0 0 0 0 0 0 0 0 0 0 0 0 1 1 0 0 1 0 
 111  3  1  1 : 0 0 0 0 0 0 0 0 0 0 0 0 0 0 0 1 1 0 1 0 0 
 112  3  1  1 : 0 0 0 0 0 0 0 0 0 0 0 0 0 0 0 1 1 1 0 0 0 
 113  3  3  1 : 0 0 0 0 0 0 0 0 0 0 0 0 0 0 1 0 0 0 0 1 1 
 113  3  3  2 : 0 0 0 0 0 0 0 0 0 0 1 0 0 0 0 0 0 0 0 1 1 
 113  3  3  3 : 0 0 0 0 0 1 0 0 0 0 0 0 0 0 0 0 0 0 0 1 1 
 114  3  3  1 : 0 0 0 0 0 0 0 0 0 0 0 0 0 0 1 0 0 0 1 0 1 
 114  3  3  2 : 0 0 0 0 0 0 0 0 0 0 1 0 0 0 0 0 0 0 1 0 1 
 114  3  3  3 : 0 0 0 0 0 1 0 0 0 0 0 0 0 0 0 0 0 0 1 0 1 
 115  3  3  1 : 0 0 0 0 0 0 0 0 0 0 0 0 0 0 1 0 0 0 1 1 0 
 115  3  3  2 : 0 0 0 0 0 0 0 0 0 0 1 0 0 0 0 0 0 0 1 1 0 
 115  3  3  3 : 0 0 0 0 0 1 0 0 0 0 0 0 0 0 0 0 0 0 1 1 0 
 116  3  3  1 : 0 0 0 0 0 0 0 0 0 0 0 0 0 0 1 0 0 1 0 0 1 
 116  3  3  2 : 0 0 0 0 0 0 0 0 0 0 1 0 0 0 0 0 0 1 0 0 1 
 116  3  3  3 : 0 0 0 0 0 1 0 0 0 0 0 0 0 0 0 0 0 1 0 0 1 
 117  3  3  1 : 0 0 0 0 0 0 0 0 0 0 0 0 0 0 1 0 0 1 0 1 0 
 117  3  3  2 : 0 0 0 0 0 0 0 0 0 0 1 0 0 0 0 0 0 1 0 1 0 
 117  3  3  3 : 0 0 0 0 0 1 0 0 0 0 0 0 0 0 0 0 0 1 0 1 0 
 118  3  3  1 : 0 0 0 0 0 0 0 0 0 0 0 0 0 0 1 0 0 1 1 0 0 
 118  3  3  2 : 0 0 0 0 0 0 0 0 0 0 1 0 0 0 0 0 0 1 1 0 0 
 118  3  3  3 : 0 0 0 0 0 1 0 0 0 0 0 0 0 0 0 0 0 1 1 0 0 
 119  3  3  1 : 0 0 0 0 0 0 0 0 0 0 0 0 0 0 1 0 1 0 0 0 1 
 119  3  3  2 : 0 0 0 0 0 0 0 0 0 0 1 0 0 0 0 0 1 0 0 0 1 
 119  3  3  3 : 0 0 0 0 0 1 0 0 0 0 0 0 0 0 0 0 1 0 0 0 1 
 120  3  3  1 : 0 0 0 0 0 0 0 0 0 0 0 0 0 0 1 0 1 0 0 1 0 
 120  3  3  2 : 0 0 0 0 0 0 0 0 0 0 1 0 0 0 0 0 1 0 0 1 0 
 120  3  3  3 : 0 0 0 0 0 1 0 0 0 0 0 0 0 0 0 0 1 0 0 1 0 
 121  3  3  1 : 0 0 0 0 0 0 0 0 0 0 0 0 0 0 1 0 1 0 1 0 0 
 121  3  3  2 : 0 0 0 0 0 0 0 0 0 0 1 0 0 0 0 0 1 0 1 0 0 
 121  3  3  3 : 0 0 0 0 0 1 0 0 0 0 0 0 0 0 0 0 1 0 1 0 0 
 122  3  3  1 : 0 0 0 0 0 0 0 0 0 0 0 0 0 0 1 0 1 1 0 0 0 
 122  3  3  2 : 0 0 0 0 0 0 0 0 0 0 1 0 0 0 0 0 1 1 0 0 0 
 122  3  3  3 : 0 0 0 0 0 1 0 0 0 0 0 0 0 0 0 0 1 1 0 0 0 
 123  3  3  1 : 0 0 0 0 0 0 0 0 0 0 0 0 0 0 1 1 0 0 0 0 1 
 123  3  3  2 : 0 0 0 0 0 0 0 0 0 0 1 0 0 0 0 1 0 0 0 0 1 
 123  3  3  3 : 0 0 0 0 0 1 0 0 0 0 0 0 0 0 0 1 0 0 0 0 1 
 124  3  3  1 : 0 0 0 0 0 0 0 0 0 0 0 0 0 0 1 1 0 0 0 1 0 
 124  3  3  2 : 0 0 0 0 0 0 0 0 0 0 1 0 0 0 0 1 0 0 0 1 0 
 124  3  3  3 : 0 0 0 0 0 1 0 0 0 0 0 0 0 0 0 1 0 0 0 1 0 
 125  3  3  1 : 0 0 0 0 0 0 0 0 0 0 0 0 0 0 1 1 0 0 1 0 0 
 125  3  3  2 : 0 0 0 0 0 0 0 0 0 0 1 0 0 0 0 1 0 0 1 0 0 
 125  3  3  3 : 0 0 0 0 0 1 0 0 0 0 0 0 0 0 0 1 0 0 1 0 0 
 126  3  3  1 : 0 0 0 0 0 0 0 0 0 0 0 0 0 0 1 1 0 1 0 0 0 
 126  3  3  2 : 0 0 0 0 0 0 0 0 0 0 1 0 0 0 0 1 0 1 0 0 0 
 126  3  3  3 : 0 0 0 0 0 1 0 0 0 0 0 0 0 0 0 1 0 1 0 0 0 
 127  3  3  1 : 0 0 0 0 0 0 0 0 0 0 0 0 0 0 1 1 1 0 0 0 0 
 127  3  3  2 : 0 0 0 0 0 0 0 0 0 0 1 0 0 0 0 1 1 0 0 0 0 
 127  3  3  3 : 0 0 0 0 0 1 0 0 0 0 0 0 0 0 0 1 1 0 0 0 0 
 128  3  3  1 : 0 0 0 0 0 0 0 0 0 0 1 0 0 0 1 0 0 0 0 0 1 
 128  3  3  2 : 0 0 0 0 0 1 0 0 0 0 0 0 0 0 1 0 0 0 0 0 1 
 128  3  3  3 : 0 0 0 0 0 1 0 0 0 0 1 0 0 0 0 0 0 0 0 0 1 
 129  3  3  1 : 0 0 0 0 0 0 0 0 0 0 1 0 0 0 1 0 0 0 0 1 0 
 129  3  3  2 : 0 0 0 0 0 1 0 0 0 0 0 0 0 0 1 0 0 0 0 1 0 
 129  3  3  3 : 0 0 0 0 0 1 0 0 0 0 1 0 0 0 0 0 0 0 0 1 0 
 130  3  3  1 : 0 0 0 0 0 0 0 0 0 0 1 0 0 0 1 0 0 0 1 0 0 
 130  3  3  2 : 0 0 0 0 0 1 0 0 0 0 0 0 0 0 1 0 0 0 1 0 0 
 130  3  3  3 : 0 0 0 0 0 1 0 0 0 0 1 0 0 0 0 0 0 0 1 0 0 
 131  3  3  1 : 0 0 0 0 0 0 0 0 0 0 1 0 0 0 1 0 0 1 0 0 0 
 131  3  3  2 : 0 0 0 0 0 1 0 0 0 0 0 0 0 0 1 0 0 1 0 0 0 
 131  3  3  3 : 0 0 0 0 0 1 0 0 0 0 1 0 0 0 0 0 0 1 0 0 0 
 132  3  3  1 : 0 0 0 0 0 0 0 0 0 0 1 0 0 0 1 0 1 0 0 0 0 
 132  3  3  2 : 0 0 0 0 0 1 0 0 0 0 0 0 0 0 1 0 1 0 0 0 0 
 132  3  3  3 : 0 0 0 0 0 1 0 0 0 0 1 0 0 0 0 0 1 0 0 0 0 
 133  3  3  1 : 0 0 0 0 0 0 0 0 0 0 1 0 0 0 1 1 0 0 0 0 0 
 133  3  3  2 : 0 0 0 0 0 1 0 0 0 0 0 0 0 0 1 1 0 0 0 0 0 
 133  3  3  3 : 0 0 0 0 0 1 0 0 0 0 1 0 0 0 0 1 0 0 0 0 0 
 134  3  1  1 : 0 0 0 0 0 1 0 0 0 0 1 0 0 0 1 0 0 0 0 0 0 
 135  3  3  1 : 0 0 0 0 0 0 0 0 0 0 0 0 0 1 0 0 0 0 0 1 1 
 135  3  3  2 : 0 0 0 0 0 0 0 0 0 1 0 0 0 0 0 0 0 0 0 1 1 
 135  3  3  3 : 0 0 0 0 1 0 0 0 0 0 0 0 0 0 0 0 0 0 0 1 1 
 136  3  3  1 : 0 0 0 0 0 0 0 0 0 0 0 0 0 1 0 0 0 0 1 0 1 
 136  3  3  2 : 0 0 0 0 0 0 0 0 0 1 0 0 0 0 0 0 0 0 1 0 1 
 136  3  3  3 : 0 0 0 0 1 0 0 0 0 0 0 0 0 0 0 0 0 0 1 0 1 
 137  3  3  1 : 0 0 0 0 0 0 0 0 0 0 0 0 0 1 0 0 0 0 1 1 0 
 137  3  3  2 : 0 0 0 0 0 0 0 0 0 1 0 0 0 0 0 0 0 0 1 1 0 
 137  3  3  3 : 0 0 0 0 1 0 0 0 0 0 0 0 0 0 0 0 0 0 1 1 0 
 138  3  3  1 : 0 0 0 0 0 0 0 0 0 0 0 0 0 1 0 0 0 1 0 0 1 
 138  3  3  2 : 0 0 0 0 0 0 0 0 0 1 0 0 0 0 0 0 0 1 0 0 1 
 138  3  3  3 : 0 0 0 0 1 0 0 0 0 0 0 0 0 0 0 0 0 1 0 0 1 
 139  3  3  1 : 0 0 0 0 0 0 0 0 0 0 0 0 0 1 0 0 0 1 0 1 0 
 139  3  3  2 : 0 0 0 0 0 0 0 0 0 1 0 0 0 0 0 0 0 1 0 1 0 
 139  3  3  3 : 0 0 0 0 1 0 0 0 0 0 0 0 0 0 0 0 0 1 0 1 0 
 140  3  3  1 : 0 0 0 0 0 0 0 0 0 0 0 0 0 1 0 0 0 1 1 0 0 
 140  3  3  2 : 0 0 0 0 0 0 0 0 0 1 0 0 0 0 0 0 0 1 1 0 0 
 140  3  3  3 : 0 0 0 0 1 0 0 0 0 0 0 0 0 0 0 0 0 1 1 0 0 
 141  3  3  1 : 0 0 0 0 0 0 0 0 0 0 0 0 0 1 0 0 1 0 0 0 1 
 141  3  3  2 : 0 0 0 0 0 0 0 0 0 1 0 0 0 0 0 0 1 0 0 0 1 
 141  3  3  3 : 0 0 0 0 1 0 0 0 0 0 0 0 0 0 0 0 1 0 0 0 1 
 142  3  3  1 : 0 0 0 0 0 0 0 0 0 0 0 0 0 1 0 0 1 0 0 1 0 
 142  3  3  2 : 0 0 0 0 0 0 0 0 0 1 0 0 0 0 0 0 1 0 0 1 0 
 142  3  3  3 : 0 0 0 0 1 0 0 0 0 0 0 0 0 0 0 0 1 0 0 1 0 
 143  3  3  1 : 0 0 0 0 0 0 0 0 0 0 0 0 0 1 0 0 1 0 1 0 0 
 143  3  3  2 : 0 0 0 0 0 0 0 0 0 1 0 0 0 0 0 0 1 0 1 0 0 
 143  3  3  3 : 0 0 0 0 1 0 0 0 0 0 0 0 0 0 0 0 1 0 1 0 0 
 144  3  3  1 : 0 0 0 0 0 0 0 0 0 0 0 0 0 1 0 0 1 1 0 0 0 
 144  3  3  2 : 0 0 0 0 0 0 0 0 0 1 0 0 0 0 0 0 1 1 0 0 0 
 144  3  3  3 : 0 0 0 0 1 0 0 0 0 0 0 0 0 0 0 0 1 1 0 0 0 
 145  3  3  1 : 0 0 0 0 0 0 0 0 0 0 0 0 0 1 0 1 0 0 0 0 1 
 145  3  3  2 : 0 0 0 0 0 0 0 0 0 1 0 0 0 0 0 1 0 0 0 0 1 
 145  3  3  3 : 0 0 0 0 1 0 0 0 0 0 0 0 0 0 0 1 0 0 0 0 1 
 146  3  3  1 : 0 0 0 0 0 0 0 0 0 0 0 0 0 1 0 1 0 0 0 1 0 
 146  3  3  2 : 0 0 0 0 0 0 0 0 0 1 0 0 0 0 0 1 0 0 0 1 0 
 146  3  3  3 : 0 0 0 0 1 0 0 0 0 0 0 0 0 0 0 1 0 0 0 1 0 
 147  3  3  1 : 0 0 0 0 0 0 0 0 0 0 0 0 0 1 0 1 0 0 1 0 0 
 147  3  3  2 : 0 0 0 0 0 0 0 0 0 1 0 0 0 0 0 1 0 0 1 0 0 
 147  3  3  3 : 0 0 0 0 1 0 0 0 0 0 0 0 0 0 0 1 0 0 1 0 0 
 148  3  3  1 : 0 0 0 0 0 0 0 0 0 0 0 0 0 1 0 1 0 1 0 0 0 
 148  3  3  2 : 0 0 0 0 0 0 0 0 0 1 0 0 0 0 0 1 0 1 0 0 0 
 148  3  3  3 : 0 0 0 0 1 0 0 0 0 0 0 0 0 0 0 1 0 1 0 0 0 
 149  3  3  1 : 0 0 0 0 0 0 0 0 0 0 0 0 0 1 0 1 1 0 0 0 0 
 149  3  3  2 : 0 0 0 0 0 0 0 0 0 1 0 0 0 0 0 1 1 0 0 0 0 
 149  3  3  3 : 0 0 0 0 1 0 0 0 0 0 0 0 0 0 0 1 1 0 0 0 0 
 150  3  6  1 : 0 0 0 0 0 0 0 0 0 0 1 0 0 1 0 0 0 0 0 0 1 
 150  3  6  2 : 0 0 0 0 0 0 0 0 0 1 0 0 0 0 1 0 0 0 0 0 1 
 150  3  6  3 : 0 0 0 0 0 1 0 0 0 0 0 0 0 1 0 0 0 0 0 0 1 
 150  3  6  4 : 0 0 0 0 0 1 0 0 0 1 0 0 0 0 0 0 0 0 0 0 1 
 150  3  6  5 : 0 0 0 0 1 0 0 0 0 0 0 0 0 0 1 0 0 0 0 0 1 
 150  3  6  6 : 0 0 0 0 1 0 0 0 0 0 1 0 0 0 0 0 0 0 0 0 1 
 151  3  6  1 : 0 0 0 0 0 0 0 0 0 0 1 0 0 1 0 0 0 0 0 1 0 
 151  3  6  2 : 0 0 0 0 0 0 0 0 0 1 0 0 0 0 1 0 0 0 0 1 0 
 151  3  6  3 : 0 0 0 0 0 1 0 0 0 0 0 0 0 1 0 0 0 0 0 1 0 
 151  3  6  4 : 0 0 0 0 0 1 0 0 0 1 0 0 0 0 0 0 0 0 0 1 0 
 151  3  6  5 : 0 0 0 0 1 0 0 0 0 0 0 0 0 0 1 0 0 0 0 1 0 
 151  3  6  6 : 0 0 0 0 1 0 0 0 0 0 1 0 0 0 0 0 0 0 0 1 0 
 152  3  6  1 : 0 0 0 0 0 0 0 0 0 0 1 0 0 1 0 0 0 0 1 0 0 
 152  3  6  2 : 0 0 0 0 0 0 0 0 0 1 0 0 0 0 1 0 0 0 1 0 0 
 152  3  6  3 : 0 0 0 0 0 1 0 0 0 0 0 0 0 1 0 0 0 0 1 0 0 
 152  3  6  4 : 0 0 0 0 0 1 0 0 0 1 0 0 0 0 0 0 0 0 1 0 0 
 152  3  6  5 : 0 0 0 0 1 0 0 0 0 0 0 0 0 0 1 0 0 0 1 0 0 
 152  3  6  6 : 0 0 0 0 1 0 0 0 0 0 1 0 0 0 0 0 0 0 1 0 0 
 153  3  6  1 : 0 0 0 0 0 0 0 0 0 0 1 0 0 1 0 0 0 1 0 0 0 
 153  3  6  2 : 0 0 0 0 0 0 0 0 0 1 0 0 0 0 1 0 0 1 0 0 0 
 153  3  6  3 : 0 0 0 0 0 1 0 0 0 0 0 0 0 1 0 0 0 1 0 0 0 
 153  3  6  4 : 0 0 0 0 0 1 0 0 0 1 0 0 0 0 0 0 0 1 0 0 0 
 153  3  6  5 : 0 0 0 0 1 0 0 0 0 0 0 0 0 0 1 0 0 1 0 0 0 
 153  3  6  6 : 0 0 0 0 1 0 0 0 0 0 1 0 0 0 0 0 0 1 0 0 0 
 154  3  6  1 : 0 0 0 0 0 0 0 0 0 0 1 0 0 1 0 0 1 0 0 0 0 
 154  3  6  2 : 0 0 0 0 0 0 0 0 0 1 0 0 0 0 1 0 1 0 0 0 0 
 154  3  6  3 : 0 0 0 0 0 1 0 0 0 0 0 0 0 1 0 0 1 0 0 0 0 
 154  3  6  4 : 0 0 0 0 0 1 0 0 0 1 0 0 0 0 0 0 1 0 0 0 0 
 154  3  6  5 : 0 0 0 0 1 0 0 0 0 0 0 0 0 0 1 0 1 0 0 0 0 
 154  3  6  6 : 0 0 0 0 1 0 0 0 0 0 1 0 0 0 0 0 1 0 0 0 0 
 155  3  6  1 : 0 0 0 0 0 0 0 0 0 0 1 0 0 1 0 1 0 0 0 0 0 
 155  3  6  2 : 0 0 0 0 0 0 0 0 0 1 0 0 0 0 1 1 0 0 0 0 0 
 155  3  6  3 : 0 0 0 0 0 1 0 0 0 0 0 0 0 1 0 1 0 0 0 0 0 
 155  3  6  4 : 0 0 0 0 0 1 0 0 0 1 0 0 0 0 0 1 0 0 0 0 0 
 155  3  6  5 : 0 0 0 0 1 0 0 0 0 0 0 0 0 0 1 1 0 0 0 0 0 
 155  3  6  6 : 0 0 0 0 1 0 0 0 0 0 1 0 0 0 0 1 0 0 0 0 0 
 156  3  3  1 : 0 0 0 0 0 1 0 0 0 0 1 0 0 1 0 0 0 0 0 0 0 
 156  3  3  2 : 0 0 0 0 0 1 0 0 0 1 0 0 0 0 1 0 0 0 0 0 0 
 156  3  3  3 : 0 0 0 0 1 0 0 0 0 0 1 0 0 0 1 0 0 0 0 0 0 
 157  3  3  1 : 0 0 0 0 0 0 0 0 0 1 0 0 0 1 0 0 0 0 0 0 1 
 157  3  3  2 : 0 0 0 0 1 0 0 0 0 0 0 0 0 1 0 0 0 0 0 0 1 
 157  3  3  3 : 0 0 0 0 1 0 0 0 0 1 0 0 0 0 0 0 0 0 0 0 1 
 158  3  3  1 : 0 0 0 0 0 0 0 0 0 1 0 0 0 1 0 0 0 0 0 1 0 
 158  3  3  2 : 0 0 0 0 1 0 0 0 0 0 0 0 0 1 0 0 0 0 0 1 0 
 158  3  3  3 : 0 0 0 0 1 0 0 0 0 1 0 0 0 0 0 0 0 0 0 1 0 
 159  3  3  1 : 0 0 0 0 0 0 0 0 0 1 0 0 0 1 0 0 0 0 1 0 0 
 159  3  3  2 : 0 0 0 0 1 0 0 0 0 0 0 0 0 1 0 0 0 0 1 0 0 
 159  3  3  3 : 0 0 0 0 1 0 0 0 0 1 0 0 0 0 0 0 0 0 1 0 0 
 160  3  3  1 : 0 0 0 0 0 0 0 0 0 1 0 0 0 1 0 0 0 1 0 0 0 
 160  3  3  2 : 0 0 0 0 1 0 0 0 0 0 0 0 0 1 0 0 0 1 0 0 0 
 160  3  3  3 : 0 0 0 0 1 0 0 0 0 1 0 0 0 0 0 0 0 1 0 0 0 
 161  3  3  1 : 0 0 0 0 0 0 0 0 0 1 0 0 0 1 0 0 1 0 0 0 0 
 161  3  3  2 : 0 0 0 0 1 0 0 0 0 0 0 0 0 1 0 0 1 0 0 0 0 
 161  3  3  3 : 0 0 0 0 1 0 0 0 0 1 0 0 0 0 0 0 1 0 0 0 0 
 162  3  3  1 : 0 0 0 0 0 0 0 0 0 1 0 0 0 1 0 1 0 0 0 0 0 
 162  3  3  2 : 0 0 0 0 1 0 0 0 0 0 0 0 0 1 0 1 0 0 0 0 0 
 162  3  3  3 : 0 0 0 0 1 0 0 0 0 1 0 0 0 0 0 1 0 0 0 0 0 
 163  3  3  1 : 0 0 0 0 0 1 0 0 0 1 0 0 0 1 0 0 0 0 0 0 0 
 163  3  3  2 : 0 0 0 0 1 0 0 0 0 0 1 0 0 1 0 0 0 0 0 0 0 
 163  3  3  3 : 0 0 0 0 1 0 0 0 0 1 0 0 0 0 1 0 0 0 0 0 0 
 164  3  1  1 : 0 0 0 0 1 0 0 0 0 1 0 0 0 1 0 0 0 0 0 0 0 
 165  3  3  1 : 0 0 0 0 0 0 0 0 0 0 0 0 0 1 1 0 0 0 0 0 1 
 165  3  3  2 : 0 0 0 0 0 0 0 0 0 1 1 0 0 0 0 0 0 0 0 0 1 
 165  3  3  3 : 0 0 0 0 1 1 0 0 0 0 0 0 0 0 0 0 0 0 0 0 1 
 166  3  3  1 : 0 0 0 0 0 0 0 0 0 0 0 0 0 1 1 0 0 0 0 1 0 
 166  3  3  2 : 0 0 0 0 0 0 0 0 0 1 1 0 0 0 0 0 0 0 0 1 0 
 166  3  3  3 : 0 0 0 0 1 1 0 0 0 0 0 0 0 0 0 0 0 0 0 1 0 
 167  3  3  1 : 0 0 0 0 0 0 0 0 0 0 0 0 0 1 1 0 0 0 1 0 0 
 167  3  3  2 : 0 0 0 0 0 0 0 0 0 1 1 0 0 0 0 0 0 0 1 0 0 
 167  3  3  3 : 0 0 0 0 1 1 0 0 0 0 0 0 0 0 0 0 0 0 1 0 0 
 168  3  3  1 : 0 0 0 0 0 0 0 0 0 0 0 0 0 1 1 0 0 1 0 0 0 
 168  3  3  2 : 0 0 0 0 0 0 0 0 0 1 1 0 0 0 0 0 0 1 0 0 0 
 168  3  3  3 : 0 0 0 0 1 1 0 0 0 0 0 0 0 0 0 0 0 1 0 0 0 
 169  3  3  1 : 0 0 0 0 0 0 0 0 0 0 0 0 0 1 1 0 1 0 0 0 0 
 169  3  3  2 : 0 0 0 0 0 0 0 0 0 1 1 0 0 0 0 0 1 0 0 0 0 
 169  3  3  3 : 0 0 0 0 1 1 0 0 0 0 0 0 0 0 0 0 1 0 0 0 0 
 170  3  3  1 : 0 0 0 0 0 0 0 0 0 0 0 0 0 1 1 1 0 0 0 0 0 
 170  3  3  2 : 0 0 0 0 0 0 0 0 0 1 1 0 0 0 0 1 0 0 0 0 0 
 170  3  3  3 : 0 0 0 0 1 1 0 0 0 0 0 0 0 0 0 1 0 0 0 0 0 
 171  3  6  1 : 0 0 0 0 0 0 0 0 0 0 1 0 0 1 1 0 0 0 0 0 0 
 171  3  6  2 : 0 0 0 0 0 0 0 0 0 1 1 0 0 0 1 0 0 0 0 0 0 
 171  3  6  3 : 0 0 0 0 0 1 0 0 0 0 0 0 0 1 1 0 0 0 0 0 0 
 171  3  6  4 : 0 0 0 0 0 1 0 0 0 1 1 0 0 0 0 0 0 0 0 0 0 
 171  3  6  5 : 0 0 0 0 1 1 0 0 0 0 0 0 0 0 1 0 0 0 0 0 0 
 171  3  6  6 : 0 0 0 0 1 1 0 0 0 0 1 0 0 0 0 0 0 0 0 0 0 
 172  3  6  1 : 0 0 0 0 0 0 0 0 0 1 0 0 0 1 1 0 0 0 0 0 0 
 172  3  6  2 : 0 0 0 0 0 0 0 0 0 1 1 0 0 1 0 0 0 0 0 0 0 
 172  3  6  3 : 0 0 0 0 1 0 0 0 0 0 0 0 0 1 1 0 0 0 0 0 0 
 172  3  6  4 : 0 0 0 0 1 0 0 0 0 1 1 0 0 0 0 0 0 0 0 0 0 
 172  3  6  5 : 0 0 0 0 1 1 0 0 0 0 0 0 0 1 0 0 0 0 0 0 0 
 172  3  6  6 : 0 0 0 0 1 1 0 0 0 1 0 0 0 0 0 0 0 0 0 0 0 
 173  3  3  1 : 0 0 0 0 0 0 0 0 0 0 0 0 1 0 0 0 0 0 0 1 1 
 173  3  3  2 : 0 0 0 0 0 0 0 0 1 0 0 0 0 0 0 0 0 0 0 1 1 
 173  3  3  3 : 0 0 0 1 0 0 0 0 0 0 0 0 0 0 0 0 0 0 0 1 1 
 174  3  3  1 : 0 0 0 0 0 0 0 0 0 0 0 0 1 0 0 0 0 0 1 0 1 
 174  3  3  2 : 0 0 0 0 0 0 0 0 1 0 0 0 0 0 0 0 0 0 1 0 1 
 174  3  3  3 : 0 0 0 1 0 0 0 0 0 0 0 0 0 0 0 0 0 0 1 0 1 
 175  3  3  1 : 0 0 0 0 0 0 0 0 0 0 0 0 1 0 0 0 0 0 1 1 0 
 175  3  3  2 : 0 0 0 0 0 0 0 0 1 0 0 0 0 0 0 0 0 0 1 1 0 
 175  3  3  3 : 0 0 0 1 0 0 0 0 0 0 0 0 0 0 0 0 0 0 1 1 0 
 176  3  3  1 : 0 0 0 0 0 0 0 0 0 0 0 0 1 0 0 0 0 1 0 0 1 
 176  3  3  2 : 0 0 0 0 0 0 0 0 1 0 0 0 0 0 0 0 0 1 0 0 1 
 176  3  3  3 : 0 0 0 1 0 0 0 0 0 0 0 0 0 0 0 0 0 1 0 0 1 
 177  3  3  1 : 0 0 0 0 0 0 0 0 0 0 0 0 1 0 0 0 0 1 0 1 0 
 177  3  3  2 : 0 0 0 0 0 0 0 0 1 0 0 0 0 0 0 0 0 1 0 1 0 
 177  3  3  3 : 0 0 0 1 0 0 0 0 0 0 0 0 0 0 0 0 0 1 0 1 0 
 178  3  3  1 : 0 0 0 0 0 0 0 0 0 0 0 0 1 0 0 0 0 1 1 0 0 
 178  3  3  2 : 0 0 0 0 0 0 0 0 1 0 0 0 0 0 0 0 0 1 1 0 0 
 178  3  3  3 : 0 0 0 1 0 0 0 0 0 0 0 0 0 0 0 0 0 1 1 0 0 
 179  3  3  1 : 0 0 0 0 0 0 0 0 0 0 0 0 1 0 0 0 1 0 0 0 1 
 179  3  3  2 : 0 0 0 0 0 0 0 0 1 0 0 0 0 0 0 0 1 0 0 0 1 
 179  3  3  3 : 0 0 0 1 0 0 0 0 0 0 0 0 0 0 0 0 1 0 0 0 1 
 180  3  3  1 : 0 0 0 0 0 0 0 0 0 0 0 0 1 0 0 0 1 0 0 1 0 
 180  3  3  2 : 0 0 0 0 0 0 0 0 1 0 0 0 0 0 0 0 1 0 0 1 0 
 180  3  3  3 : 0 0 0 1 0 0 0 0 0 0 0 0 0 0 0 0 1 0 0 1 0 
 181  3  3  1 : 0 0 0 0 0 0 0 0 0 0 0 0 1 0 0 0 1 0 1 0 0 
 181  3  3  2 : 0 0 0 0 0 0 0 0 1 0 0 0 0 0 0 0 1 0 1 0 0 
 181  3  3  3 : 0 0 0 1 0 0 0 0 0 0 0 0 0 0 0 0 1 0 1 0 0 
 182  3  3  1 : 0 0 0 0 0 0 0 0 0 0 0 0 1 0 0 0 1 1 0 0 0 
 182  3  3  2 : 0 0 0 0 0 0 0 0 1 0 0 0 0 0 0 0 1 1 0 0 0 
 182  3  3  3 : 0 0 0 1 0 0 0 0 0 0 0 0 0 0 0 0 1 1 0 0 0 
 183  3  3  1 : 0 0 0 0 0 0 0 0 0 0 0 0 1 0 0 1 0 0 0 0 1 
 183  3  3  2 : 0 0 0 0 0 0 0 0 1 0 0 0 0 0 0 1 0 0 0 0 1 
 183  3  3  3 : 0 0 0 1 0 0 0 0 0 0 0 0 0 0 0 1 0 0 0 0 1 
 184  3  3  1 : 0 0 0 0 0 0 0 0 0 0 0 0 1 0 0 1 0 0 0 1 0 
 184  3  3  2 : 0 0 0 0 0 0 0 0 1 0 0 0 0 0 0 1 0 0 0 1 0 
 184  3  3  3 : 0 0 0 1 0 0 0 0 0 0 0 0 0 0 0 1 0 0 0 1 0 
 185  3  3  1 : 0 0 0 0 0 0 0 0 0 0 0 0 1 0 0 1 0 0 1 0 0 
 185  3  3  2 : 0 0 0 0 0 0 0 0 1 0 0 0 0 0 0 1 0 0 1 0 0 
 185  3  3  3 : 0 0 0 1 0 0 0 0 0 0 0 0 0 0 0 1 0 0 1 0 0 
 186  3  3  1 : 0 0 0 0 0 0 0 0 0 0 0 0 1 0 0 1 0 1 0 0 0 
 186  3  3  2 : 0 0 0 0 0 0 0 0 1 0 0 0 0 0 0 1 0 1 0 0 0 
 186  3  3  3 : 0 0 0 1 0 0 0 0 0 0 0 0 0 0 0 1 0 1 0 0 0 
 187  3  3  1 : 0 0 0 0 0 0 0 0 0 0 0 0 1 0 0 1 1 0 0 0 0 
 187  3  3  2 : 0 0 0 0 0 0 0 0 1 0 0 0 0 0 0 1 1 0 0 0 0 
 187  3  3  3 : 0 0 0 1 0 0 0 0 0 0 0 0 0 0 0 1 1 0 0 0 0 
 188  3  6  1 : 0 0 0 0 0 0 0 0 0 0 1 0 1 0 0 0 0 0 0 0 1 
 188  3  6  2 : 0 0 0 0 0 0 0 0 1 0 0 0 0 0 1 0 0 0 0 0 1 
 188  3  6  3 : 0 0 0 0 0 1 0 0 0 0 0 0 1 0 0 0 0 0 0 0 1 
 188  3  6  4 : 0 0 0 0 0 1 0 0 1 0 0 0 0 0 0 0 0 0 0 0 1 
 188  3  6  5 : 0 0 0 1 0 0 0 0 0 0 0 0 0 0 1 0 0 0 0 0 1 
 188  3  6  6 : 0 0 0 1 0 0 0 0 0 0 1 0 0 0 0 0 0 0 0 0 1 
 189  3  6  1 : 0 0 0 0 0 0 0 0 0 0 1 0 1 0 0 0 0 0 0 1 0 
 189  3  6  2 : 0 0 0 0 0 0 0 0 1 0 0 0 0 0 1 0 0 0 0 1 0 
 189  3  6  3 : 0 0 0 0 0 1 0 0 0 0 0 0 1 0 0 0 0 0 0 1 0 
 189  3  6  4 : 0 0 0 0 0 1 0 0 1 0 0 0 0 0 0 0 0 0 0 1 0 
 189  3  6  5 : 0 0 0 1 0 0 0 0 0 0 0 0 0 0 1 0 0 0 0 1 0 
 189  3  6  6 : 0 0 0 1 0 0 0 0 0 0 1 0 0 0 0 0 0 0 0 1 0 
 190  3  6  1 : 0 0 0 0 0 0 0 0 0 0 1 0 1 0 0 0 0 0 1 0 0 
 190  3  6  2 : 0 0 0 0 0 0 0 0 1 0 0 0 0 0 1 0 0 0 1 0 0 
 190  3  6  3 : 0 0 0 0 0 1 0 0 0 0 0 0 1 0 0 0 0 0 1 0 0 
 190  3  6  4 : 0 0 0 0 0 1 0 0 1 0 0 0 0 0 0 0 0 0 1 0 0 
 190  3  6  5 : 0 0 0 1 0 0 0 0 0 0 0 0 0 0 1 0 0 0 1 0 0 
 190  3  6  6 : 0 0 0 1 0 0 0 0 0 0 1 0 0 0 0 0 0 0 1 0 0 
 191  3  6  1 : 0 0 0 0 0 0 0 0 0 0 1 0 1 0 0 0 0 1 0 0 0 
 191  3  6  2 : 0 0 0 0 0 0 0 0 1 0 0 0 0 0 1 0 0 1 0 0 0 
 191  3  6  3 : 0 0 0 0 0 1 0 0 0 0 0 0 1 0 0 0 0 1 0 0 0 
 191  3  6  4 : 0 0 0 0 0 1 0 0 1 0 0 0 0 0 0 0 0 1 0 0 0 
 191  3  6  5 : 0 0 0 1 0 0 0 0 0 0 0 0 0 0 1 0 0 1 0 0 0 
 191  3  6  6 : 0 0 0 1 0 0 0 0 0 0 1 0 0 0 0 0 0 1 0 0 0 
 192  3  6  1 : 0 0 0 0 0 0 0 0 0 0 1 0 1 0 0 0 1 0 0 0 0 
 192  3  6  2 : 0 0 0 0 0 0 0 0 1 0 0 0 0 0 1 0 1 0 0 0 0 
 192  3  6  3 : 0 0 0 0 0 1 0 0 0 0 0 0 1 0 0 0 1 0 0 0 0 
 192  3  6  4 : 0 0 0 0 0 1 0 0 1 0 0 0 0 0 0 0 1 0 0 0 0 
 192  3  6  5 : 0 0 0 1 0 0 0 0 0 0 0 0 0 0 1 0 1 0 0 0 0 
 192  3  6  6 : 0 0 0 1 0 0 0 0 0 0 1 0 0 0 0 0 1 0 0 0 0 
 193  3  6  1 : 0 0 0 0 0 0 0 0 0 0 1 0 1 0 0 1 0 0 0 0 0 
 193  3  6  2 : 0 0 0 0 0 0 0 0 1 0 0 0 0 0 1 1 0 0 0 0 0 
 193  3  6  3 : 0 0 0 0 0 1 0 0 0 0 0 0 1 0 0 1 0 0 0 0 0 
 193  3  6  4 : 0 0 0 0 0 1 0 0 1 0 0 0 0 0 0 1 0 0 0 0 0 
 193  3  6  5 : 0 0 0 1 0 0 0 0 0 0 0 0 0 0 1 1 0 0 0 0 0 
 193  3  6  6 : 0 0 0 1 0 0 0 0 0 0 1 0 0 0 0 1 0 0 0 0 0 
 194  3  3  1 : 0 0 0 0 0 1 0 0 0 0 1 0 1 0 0 0 0 0 0 0 0 
 194  3  3  2 : 0 0 0 0 0 1 0 0 1 0 0 0 0 0 1 0 0 0 0 0 0 
 194  3  3  3 : 0 0 0 1 0 0 0 0 0 0 1 0 0 0 1 0 0 0 0 0 0 
 195  3  6  1 : 0 0 0 0 0 0 0 0 0 1 0 0 1 0 0 0 0 0 0 0 1 
 195  3  6  2 : 0 0 0 0 0 0 0 0 1 0 0 0 0 1 0 0 0 0 0 0 1 
 195  3  6  3 : 0 0 0 0 1 0 0 0 0 0 0 0 1 0 0 0 0 0 0 0 1 
 195  3  6  4 : 0 0 0 0 1 0 0 0 1 0 0 0 0 0 0 0 0 0 0 0 1 
 195  3  6  5 : 0 0 0 1 0 0 0 0 0 0 0 0 0 1 0 0 0 0 0 0 1 
 195  3  6  6 : 0 0 0 1 0 0 0 0 0 1 0 0 0 0 0 0 0 0 0 0 1 
 196  3  6  1 : 0 0 0 0 0 0 0 0 0 1 0 0 1 0 0 0 0 0 0 1 0 
 196  3  6  2 : 0 0 0 0 0 0 0 0 1 0 0 0 0 1 0 0 0 0 0 1 0 
 196  3  6  3 : 0 0 0 0 1 0 0 0 0 0 0 0 1 0 0 0 0 0 0 1 0 
 196  3  6  4 : 0 0 0 0 1 0 0 0 1 0 0 0 0 0 0 0 0 0 0 1 0 
 196  3  6  5 : 0 0 0 1 0 0 0 0 0 0 0 0 0 1 0 0 0 0 0 1 0 
 196  3  6  6 : 0 0 0 1 0 0 0 0 0 1 0 0 0 0 0 0 0 0 0 1 0 
 197  3  6  1 : 0 0 0 0 0 0 0 0 0 1 0 0 1 0 0 0 0 0 1 0 0 
 197  3  6  2 : 0 0 0 0 0 0 0 0 1 0 0 0 0 1 0 0 0 0 1 0 0 
 197  3  6  3 : 0 0 0 0 1 0 0 0 0 0 0 0 1 0 0 0 0 0 1 0 0 
 197  3  6  4 : 0 0 0 0 1 0 0 0 1 0 0 0 0 0 0 0 0 0 1 0 0 
 197  3  6  5 : 0 0 0 1 0 0 0 0 0 0 0 0 0 1 0 0 0 0 1 0 0 
 197  3  6  6 : 0 0 0 1 0 0 0 0 0 1 0 0 0 0 0 0 0 0 1 0 0 
 198  3  6  1 : 0 0 0 0 0 0 0 0 0 1 0 0 1 0 0 0 0 1 0 0 0 
 198  3  6  2 : 0 0 0 0 0 0 0 0 1 0 0 0 0 1 0 0 0 1 0 0 0 
 198  3  6  3 : 0 0 0 0 1 0 0 0 0 0 0 0 1 0 0 0 0 1 0 0 0 
 198  3  6  4 : 0 0 0 0 1 0 0 0 1 0 0 0 0 0 0 0 0 1 0 0 0 
 198  3  6  5 : 0 0 0 1 0 0 0 0 0 0 0 0 0 1 0 0 0 1 0 0 0 
 198  3  6  6 : 0 0 0 1 0 0 0 0 0 1 0 0 0 0 0 0 0 1 0 0 0 
 199  3  6  1 : 0 0 0 0 0 0 0 0 0 1 0 0 1 0 0 0 1 0 0 0 0 
 199  3  6  2 : 0 0 0 0 0 0 0 0 1 0 0 0 0 1 0 0 1 0 0 0 0 
 199  3  6  3 : 0 0 0 0 1 0 0 0 0 0 0 0 1 0 0 0 1 0 0 0 0 
 199  3  6  4 : 0 0 0 0 1 0 0 0 1 0 0 0 0 0 0 0 1 0 0 0 0 
 199  3  6  5 : 0 0 0 1 0 0 0 0 0 0 0 0 0 1 0 0 1 0 0 0 0 
 199  3  6  6 : 0 0 0 1 0 0 0 0 0 1 0 0 0 0 0 0 1 0 0 0 0 
 200  3  6  1 : 0 0 0 0 0 0 0 0 0 1 0 0 1 0 0 1 0 0 0 0 0 
 200  3  6  2 : 0 0 0 0 0 0 0 0 1 0 0 0 0 1 0 1 0 0 0 0 0 
 200  3  6  3 : 0 0 0 0 1 0 0 0 0 0 0 0 1 0 0 1 0 0 0 0 0 
 200  3  6  4 : 0 0 0 0 1 0 0 0 1 0 0 0 0 0 0 1 0 0 0 0 0 
 200  3  6  5 : 0 0 0 1 0 0 0 0 0 0 0 0 0 1 0 1 0 0 0 0 0 
 200  3  6  6 : 0 0 0 1 0 0 0 0 0 1 0 0 0 0 0 1 0 0 0 0 0 
 201  3  6  1 : 0 0 0 0 0 1 0 0 0 1 0 0 1 0 0 0 0 0 0 0 0 
 201  3  6  2 : 0 0 0 0 0 1 0 0 1 0 0 0 0 1 0 0 0 0 0 0 0 
 201  3  6  3 : 0 0 0 0 1 0 0 0 0 0 1 0 1 0 0 0 0 0 0 0 0 
 201  3  6  4 : 0 0 0 0 1 0 0 0 1 0 0 0 0 0 1 0 0 0 0 0 0 
 201  3  6  5 : 0 0 0 1 0 0 0 0 0 0 1 0 0 1 0 0 0 0 0 0 0 
 201  3  6  6 : 0 0 0 1 0 0 0 0 0 1 0 0 0 0 1 0 0 0 0 0 0 
 202  3  3  1 : 0 0 0 0 1 0 0 0 0 1 0 0 1 0 0 0 0 0 0 0 0 
 202  3  3  2 : 0 0 0 0 1 0 0 0 1 0 0 0 0 1 0 0 0 0 0 0 0 
 202  3  3  3 : 0 0 0 1 0 0 0 0 0 1 0 0 0 1 0 0 0 0 0 0 0 
 203  3  6  1 : 0 0 0 0 0 0 0 0 0 1 1 0 1 0 0 0 0 0 0 0 0 
 203  3  6  2 : 0 0 0 0 0 0 0 0 1 0 0 0 0 1 1 0 0 0 0 0 0 
 203  3  6  3 : 0 0 0 0 1 1 0 0 0 0 0 0 1 0 0 0 0 0 0 0 0 
 203  3  6  4 : 0 0 0 0 1 1 0 0 1 0 0 0 0 0 0 0 0 0 0 0 0 
 203  3  6  5 : 0 0 0 1 0 0 0 0 0 0 0 0 0 1 1 0 0 0 0 0 0 
 203  3  6  6 : 0 0 0 1 0 0 0 0 0 1 1 0 0 0 0 0 0 0 0 0 0 
 204  3  3  1 : 0 0 0 0 0 0 0 0 1 0 0 0 1 0 0 0 0 0 0 0 1 
 204  3  3  2 : 0 0 0 1 0 0 0 0 0 0 0 0 1 0 0 0 0 0 0 0 1 
 204  3  3  3 : 0 0 0 1 0 0 0 0 1 0 0 0 0 0 0 0 0 0 0 0 1 
 205  3  3  1 : 0 0 0 0 0 0 0 0 1 0 0 0 1 0 0 0 0 0 0 1 0 
 205  3  3  2 : 0 0 0 1 0 0 0 0 0 0 0 0 1 0 0 0 0 0 0 1 0 
 205  3  3  3 : 0 0 0 1 0 0 0 0 1 0 0 0 0 0 0 0 0 0 0 1 0 
 206  3  3  1 : 0 0 0 0 0 0 0 0 1 0 0 0 1 0 0 0 0 0 1 0 0 
 206  3  3  2 : 0 0 0 1 0 0 0 0 0 0 0 0 1 0 0 0 0 0 1 0 0 
 206  3  3  3 : 0 0 0 1 0 0 0 0 1 0 0 0 0 0 0 0 0 0 1 0 0 
 207  3  3  1 : 0 0 0 0 0 0 0 0 1 0 0 0 1 0 0 0 0 1 0 0 0 
 207  3  3  2 : 0 0 0 1 0 0 0 0 0 0 0 0 1 0 0 0 0 1 0 0 0 
 207  3  3  3 : 0 0 0 1 0 0 0 0 1 0 0 0 0 0 0 0 0 1 0 0 0 
 208  3  3  1 : 0 0 0 0 0 0 0 0 1 0 0 0 1 0 0 0 1 0 0 0 0 
 208  3  3  2 : 0 0 0 1 0 0 0 0 0 0 0 0 1 0 0 0 1 0 0 0 0 
 208  3  3  3 : 0 0 0 1 0 0 0 0 1 0 0 0 0 0 0 0 1 0 0 0 0 
 209  3  3  1 : 0 0 0 0 0 0 0 0 1 0 0 0 1 0 0 1 0 0 0 0 0 
 209  3  3  2 : 0 0 0 1 0 0 0 0 0 0 0 0 1 0 0 1 0 0 0 0 0 
 209  3  3  3 : 0 0 0 1 0 0 0 0 1 0 0 0 0 0 0 1 0 0 0 0 0 
 210  3  3  1 : 0 0 0 0 0 1 0 0 1 0 0 0 1 0 0 0 0 0 0 0 0 
 210  3  3  2 : 0 0 0 1 0 0 0 0 0 0 1 0 1 0 0 0 0 0 0 0 0 
 210  3  3  3 : 0 0 0 1 0 0 0 0 1 0 0 0 0 0 1 0 0 0 0 0 0 
 211  3  3  1 : 0 0 0 0 1 0 0 0 1 0 0 0 1 0 0 0 0 0 0 0 0 
 211  3  3  2 : 0 0 0 1 0 0 0 0 0 1 0 0 1 0 0 0 0 0 0 0 0 
 211  3  3  3 : 0 0 0 1 0 0 0 0 1 0 0 0 0 1 0 0 0 0 0 0 0 
 212  3  1  1 : 0 0 0 1 0 0 0 0 1 0 0 0 1 0 0 0 0 0 0 0 0 
 213  3  3  1 : 0 0 0 0 0 0 0 0 0 0 0 0 1 0 1 0 0 0 0 0 1 
 213  3  3  2 : 0 0 0 0 0 0 0 0 1 0 1 0 0 0 0 0 0 0 0 0 1 
 213  3  3  3 : 0 0 0 1 0 1 0 0 0 0 0 0 0 0 0 0 0 0 0 0 1 
 214  3  3  1 : 0 0 0 0 0 0 0 0 0 0 0 0 1 0 1 0 0 0 0 1 0 
 214  3  3  2 : 0 0 0 0 0 0 0 0 1 0 1 0 0 0 0 0 0 0 0 1 0 
 214  3  3  3 : 0 0 0 1 0 1 0 0 0 0 0 0 0 0 0 0 0 0 0 1 0 
 215  3  3  1 : 0 0 0 0 0 0 0 0 0 0 0 0 1 0 1 0 0 0 1 0 0 
 215  3  3  2 : 0 0 0 0 0 0 0 0 1 0 1 0 0 0 0 0 0 0 1 0 0 
 215  3  3  3 : 0 0 0 1 0 1 0 0 0 0 0 0 0 0 0 0 0 0 1 0 0 
 216  3  3  1 : 0 0 0 0 0 0 0 0 0 0 0 0 1 0 1 0 0 1 0 0 0 
 216  3  3  2 : 0 0 0 0 0 0 0 0 1 0 1 0 0 0 0 0 0 1 0 0 0 
 216  3  3  3 : 0 0 0 1 0 1 0 0 0 0 0 0 0 0 0 0 0 1 0 0 0 
 217  3  3  1 : 0 0 0 0 0 0 0 0 0 0 0 0 1 0 1 0 1 0 0 0 0 
 217  3  3  2 : 0 0 0 0 0 0 0 0 1 0 1 0 0 0 0 0 1 0 0 0 0 
 217  3  3  3 : 0 0 0 1 0 1 0 0 0 0 0 0 0 0 0 0 1 0 0 0 0 
 218  3  3  1 : 0 0 0 0 0 0 0 0 0 0 0 0 1 0 1 1 0 0 0 0 0 
 218  3  3  2 : 0 0 0 0 0 0 0 0 1 0 1 0 0 0 0 1 0 0 0 0 0 
 218  3  3  3 : 0 0 0 1 0 1 0 0 0 0 0 0 0 0 0 1 0 0 0 0 0 
 219  3  6  1 : 0 0 0 0 0 0 0 0 0 0 1 0 1 0 1 0 0 0 0 0 0 
 219  3  6  2 : 0 0 0 0 0 0 0 0 1 0 1 0 0 0 1 0 0 0 0 0 0 
 219  3  6  3 : 0 0 0 0 0 1 0 0 0 0 0 0 1 0 1 0 0 0 0 0 0 
 219  3  6  4 : 0 0 0 0 0 1 0 0 1 0 1 0 0 0 0 0 0 0 0 0 0 
 219  3  6  5 : 0 0 0 1 0 1 0 0 0 0 0 0 0 0 1 0 0 0 0 0 0 
 219  3  6  6 : 0 0 0 1 0 1 0 0 0 0 1 0 0 0 0 0 0 0 0 0 0 
 220  3  6  1 : 0 0 0 0 0 0 0 0 0 1 0 0 1 0 1 0 0 0 0 0 0 
 220  3  6  2 : 0 0 0 0 0 0 0 0 1 0 1 0 0 1 0 0 0 0 0 0 0 
 220  3  6  3 : 0 0 0 0 1 0 0 0 0 0 0 0 1 0 1 0 0 0 0 0 0 
 220  3  6  4 : 0 0 0 0 1 0 0 0 1 0 1 0 0 0 0 0 0 0 0 0 0 
 220  3  6  5 : 0 0 0 1 0 1 0 0 0 0 0 0 0 1 0 0 0 0 0 0 0 
 220  3  6  6 : 0 0 0 1 0 1 0 0 0 1 0 0 0 0 0 0 0 0 0 0 0 
 221  3  6  1 : 0 0 0 0 0 0 0 0 1 0 0 0 1 0 1 0 0 0 0 0 0 
 221  3  6  2 : 0 0 0 0 0 0 0 0 1 0 1 0 1 0 0 0 0 0 0 0 0 
 221  3  6  3 : 0 0 0 1 0 0 0 0 0 0 0 0 1 0 1 0 0 0 0 0 0 
 221  3  6  4 : 0 0 0 1 0 0 0 0 1 0 1 0 0 0 0 0 0 0 0 0 0 
 221  3  6  5 : 0 0 0 1 0 1 0 0 0 0 0 0 1 0 0 0 0 0 0 0 0 
 221  3  6  6 : 0 0 0 1 0 1 0 0 1 0 0 0 0 0 0 0 0 0 0 0 0 
 222  3  3  1 : 0 0 0 0 0 0 0 0 0 0 0 0 1 1 0 0 0 0 0 0 1 
 222  3  3  2 : 0 0 0 0 0 0 0 0 1 1 0 0 0 0 0 0 0 0 0 0 1 
 222  3  3  3 : 0 0 0 1 1 0 0 0 0 0 0 0 0 0 0 0 0 0 0 0 1 
 223  3  3  1 : 0 0 0 0 0 0 0 0 0 0 0 0 1 1 0 0 0 0 0 1 0 
 223  3  3  2 : 0 0 0 0 0 0 0 0 1 1 0 0 0 0 0 0 0 0 0 1 0 
 223  3  3  3 : 0 0 0 1 1 0 0 0 0 0 0 0 0 0 0 0 0 0 0 1 0 
 224  3  3  1 : 0 0 0 0 0 0 0 0 0 0 0 0 1 1 0 0 0 0 1 0 0 
 224  3  3  2 : 0 0 0 0 0 0 0 0 1 1 0 0 0 0 0 0 0 0 1 0 0 
 224  3  3  3 : 0 0 0 1 1 0 0 0 0 0 0 0 0 0 0 0 0 0 1 0 0 
 225  3  3  1 : 0 0 0 0 0 0 0 0 0 0 0 0 1 1 0 0 0 1 0 0 0 
 225  3  3  2 : 0 0 0 0 0 0 0 0 1 1 0 0 0 0 0 0 0 1 0 0 0 
 225  3  3  3 : 0 0 0 1 1 0 0 0 0 0 0 0 0 0 0 0 0 1 0 0 0 
 226  3  3  1 : 0 0 0 0 0 0 0 0 0 0 0 0 1 1 0 0 1 0 0 0 0 
 226  3  3  2 : 0 0 0 0 0 0 0 0 1 1 0 0 0 0 0 0 1 0 0 0 0 
 226  3  3  3 : 0 0 0 1 1 0 0 0 0 0 0 0 0 0 0 0 1 0 0 0 0 
 227  3  3  1 : 0 0 0 0 0 0 0 0 0 0 0 0 1 1 0 1 0 0 0 0 0 
 227  3  3  2 : 0 0 0 0 0 0 0 0 1 1 0 0 0 0 0 1 0 0 0 0 0 
 227  3  3  3 : 0 0 0 1 1 0 0 0 0 0 0 0 0 0 0 1 0 0 0 0 0 
 228  3  6  1 : 0 0 0 0 0 0 0 0 0 0 1 0 1 1 0 0 0 0 0 0 0 
 228  3  6  2 : 0 0 0 0 0 0 0 0 1 1 0 0 0 0 1 0 0 0 0 0 0 
 228  3  6  3 : 0 0 0 0 0 1 0 0 0 0 0 0 1 1 0 0 0 0 0 0 0 
 228  3  6  4 : 0 0 0 0 0 1 0 0 1 1 0 0 0 0 0 0 0 0 0 0 0 
 228  3  6  5 : 0 0 0 1 1 0 0 0 0 0 0 0 0 0 1 0 0 0 0 0 0 
 228  3  6  6 : 0 0 0 1 1 0 0 0 0 0 1 0 0 0 0 0 0 0 0 0 0 
 229  3  6  1 : 0 0 0 0 0 0 0 0 0 1 0 0 1 1 0 0 0 0 0 0 0 
 229  3  6  2 : 0 0 0 0 0 0 0 0 1 1 0 0 0 1 0 0 0 0 0 0 0 
 229  3  6  3 : 0 0 0 0 1 0 0 0 0 0 0 0 1 1 0 0 0 0 0 0 0 
 229  3  6  4 : 0 0 0 0 1 0 0 0 1 1 0 0 0 0 0 0 0 0 0 0 0 
 229  3  6  5 : 0 0 0 1 1 0 0 0 0 0 0 0 0 1 0 0 0 0 0 0 0 
 229  3  6  6 : 0 0 0 1 1 0 0 0 0 1 0 0 0 0 0 0 0 0 0 0 0 
 230  3  6  1 : 0 0 0 0 0 0 0 0 1 0 0 0 1 1 0 0 0 0 0 0 0 
 230  3  6  2 : 0 0 0 0 0 0 0 0 1 1 0 0 1 0 0 0 0 0 0 0 0 
 230  3  6  3 : 0 0 0 1 0 0 0 0 0 0 0 0 1 1 0 0 0 0 0 0 0 
 230  3  6  4 : 0 0 0 1 0 0 0 0 1 1 0 0 0 0 0 0 0 0 0 0 0 
 230  3  6  5 : 0 0 0 1 1 0 0 0 0 0 0 0 1 0 0 0 0 0 0 0 0 
 230  3  6  6 : 0 0 0 1 1 0 0 0 1 0 0 0 0 0 0 0 0 0 0 0 0 
 231  3  3  1 : 0 0 0 0 0 0 0 0 0 0 0 0 1 1 1 0 0 0 0 0 0 
 231  3  3  2 : 0 0 0 0 0 0 0 0 1 1 1 0 0 0 0 0 0 0 0 0 0 
 231  3  3  3 : 0 0 0 1 1 1 0 0 0 0 0 0 0 0 0 0 0 0 0 0 0 
 232  3  3  1 : 0 0 0 0 0 0 0 0 0 0 0 1 0 0 0 0 0 0 0 1 1 
 232  3  3  2 : 0 0 0 0 0 0 0 1 0 0 0 0 0 0 0 0 0 0 0 1 1 
 232  3  3  3 : 0 0 1 0 0 0 0 0 0 0 0 0 0 0 0 0 0 0 0 1 1 
 233  3  3  1 : 0 0 0 0 0 0 0 0 0 0 0 1 0 0 0 0 0 0 1 0 1 
 233  3  3  2 : 0 0 0 0 0 0 0 1 0 0 0 0 0 0 0 0 0 0 1 0 1 
 233  3  3  3 : 0 0 1 0 0 0 0 0 0 0 0 0 0 0 0 0 0 0 1 0 1 
 234  3  3  1 : 0 0 0 0 0 0 0 0 0 0 0 1 0 0 0 0 0 0 1 1 0 
 234  3  3  2 : 0 0 0 0 0 0 0 1 0 0 0 0 0 0 0 0 0 0 1 1 0 
 234  3  3  3 : 0 0 1 0 0 0 0 0 0 0 0 0 0 0 0 0 0 0 1 1 0 
 235  3  3  1 : 0 0 0 0 0 0 0 0 0 0 0 1 0 0 0 0 0 1 0 0 1 
 235  3  3  2 : 0 0 0 0 0 0 0 1 0 0 0 0 0 0 0 0 0 1 0 0 1 
 235  3  3  3 : 0 0 1 0 0 0 0 0 0 0 0 0 0 0 0 0 0 1 0 0 1 
 236  3  3  1 : 0 0 0 0 0 0 0 0 0 0 0 1 0 0 0 0 0 1 0 1 0 
 236  3  3  2 : 0 0 0 0 0 0 0 1 0 0 0 0 0 0 0 0 0 1 0 1 0 
 236  3  3  3 : 0 0 1 0 0 0 0 0 0 0 0 0 0 0 0 0 0 1 0 1 0 
 237  3  3  1 : 0 0 0 0 0 0 0 0 0 0 0 1 0 0 0 0 0 1 1 0 0 
 237  3  3  2 : 0 0 0 0 0 0 0 1 0 0 0 0 0 0 0 0 0 1 1 0 0 
 237  3  3  3 : 0 0 1 0 0 0 0 0 0 0 0 0 0 0 0 0 0 1 1 0 0 
 238  3  3  1 : 0 0 0 0 0 0 0 0 0 0 0 1 0 0 0 0 1 0 0 0 1 
 238  3  3  2 : 0 0 0 0 0 0 0 1 0 0 0 0 0 0 0 0 1 0 0 0 1 
 238  3  3  3 : 0 0 1 0 0 0 0 0 0 0 0 0 0 0 0 0 1 0 0 0 1 
 239  3  3  1 : 0 0 0 0 0 0 0 0 0 0 0 1 0 0 0 0 1 0 0 1 0 
 239  3  3  2 : 0 0 0 0 0 0 0 1 0 0 0 0 0 0 0 0 1 0 0 1 0 
 239  3  3  3 : 0 0 1 0 0 0 0 0 0 0 0 0 0 0 0 0 1 0 0 1 0 
 240  3  3  1 : 0 0 0 0 0 0 0 0 0 0 0 1 0 0 0 0 1 0 1 0 0 
 240  3  3  2 : 0 0 0 0 0 0 0 1 0 0 0 0 0 0 0 0 1 0 1 0 0 
 240  3  3  3 : 0 0 1 0 0 0 0 0 0 0 0 0 0 0 0 0 1 0 1 0 0 
 241  3  3  1 : 0 0 0 0 0 0 0 0 0 0 0 1 0 0 0 0 1 1 0 0 0 
 241  3  3  2 : 0 0 0 0 0 0 0 1 0 0 0 0 0 0 0 0 1 1 0 0 0 
 241  3  3  3 : 0 0 1 0 0 0 0 0 0 0 0 0 0 0 0 0 1 1 0 0 0 
 242  3  3  1 : 0 0 0 0 0 0 0 0 0 0 0 1 0 0 0 1 0 0 0 0 1 
 242  3  3  2 : 0 0 0 0 0 0 0 1 0 0 0 0 0 0 0 1 0 0 0 0 1 
 242  3  3  3 : 0 0 1 0 0 0 0 0 0 0 0 0 0 0 0 1 0 0 0 0 1 
 243  3  3  1 : 0 0 0 0 0 0 0 0 0 0 0 1 0 0 0 1 0 0 0 1 0 
 243  3  3  2 : 0 0 0 0 0 0 0 1 0 0 0 0 0 0 0 1 0 0 0 1 0 
 243  3  3  3 : 0 0 1 0 0 0 0 0 0 0 0 0 0 0 0 1 0 0 0 1 0 
 244  3  3  1 : 0 0 0 0 0 0 0 0 0 0 0 1 0 0 0 1 0 0 1 0 0 
 244  3  3  2 : 0 0 0 0 0 0 0 1 0 0 0 0 0 0 0 1 0 0 1 0 0 
 244  3  3  3 : 0 0 1 0 0 0 0 0 0 0 0 0 0 0 0 1 0 0 1 0 0 
 245  3  3  1 : 0 0 0 0 0 0 0 0 0 0 0 1 0 0 0 1 0 1 0 0 0 
 245  3  3  2 : 0 0 0 0 0 0 0 1 0 0 0 0 0 0 0 1 0 1 0 0 0 
 245  3  3  3 : 0 0 1 0 0 0 0 0 0 0 0 0 0 0 0 1 0 1 0 0 0 
 246  3  3  1 : 0 0 0 0 0 0 0 0 0 0 0 1 0 0 0 1 1 0 0 0 0 
 246  3  3  2 : 0 0 0 0 0 0 0 1 0 0 0 0 0 0 0 1 1 0 0 0 0 
 246  3  3  3 : 0 0 1 0 0 0 0 0 0 0 0 0 0 0 0 1 1 0 0 0 0 
 247  3  6  1 : 0 0 0 0 0 0 0 0 0 0 1 1 0 0 0 0 0 0 0 0 1 
 247  3  6  2 : 0 0 0 0 0 0 0 1 0 0 0 0 0 0 1 0 0 0 0 0 1 
 247  3  6  3 : 0 0 0 0 0 1 0 0 0 0 0 1 0 0 0 0 0 0 0 0 1 
 247  3  6  4 : 0 0 0 0 0 1 0 1 0 0 0 0 0 0 0 0 0 0 0 0 1 
 247  3  6  5 : 0 0 1 0 0 0 0 0 0 0 0 0 0 0 1 0 0 0 0 0 1 
 247  3  6  6 : 0 0 1 0 0 0 0 0 0 0 1 0 0 0 0 0 0 0 0 0 1 
 248  3  6  1 : 0 0 0 0 0 0 0 0 0 0 1 1 0 0 0 0 0 0 0 1 0 
 248  3  6  2 : 0 0 0 0 0 0 0 1 0 0 0 0 0 0 1 0 0 0 0 1 0 
 248  3  6  3 : 0 0 0 0 0 1 0 0 0 0 0 1 0 0 0 0 0 0 0 1 0 
 248  3  6  4 : 0 0 0 0 0 1 0 1 0 0 0 0 0 0 0 0 0 0 0 1 0 
 248  3  6  5 : 0 0 1 0 0 0 0 0 0 0 0 0 0 0 1 0 0 0 0 1 0 
 248  3  6  6 : 0 0 1 0 0 0 0 0 0 0 1 0 0 0 0 0 0 0 0 1 0 
 249  3  6  1 : 0 0 0 0 0 0 0 0 0 0 1 1 0 0 0 0 0 0 1 0 0 
 249  3  6  2 : 0 0 0 0 0 0 0 1 0 0 0 0 0 0 1 0 0 0 1 0 0 
 249  3  6  3 : 0 0 0 0 0 1 0 0 0 0 0 1 0 0 0 0 0 0 1 0 0 
 249  3  6  4 : 0 0 0 0 0 1 0 1 0 0 0 0 0 0 0 0 0 0 1 0 0 
 249  3  6  5 : 0 0 1 0 0 0 0 0 0 0 0 0 0 0 1 0 0 0 1 0 0 
 249  3  6  6 : 0 0 1 0 0 0 0 0 0 0 1 0 0 0 0 0 0 0 1 0 0 
 250  3  6  1 : 0 0 0 0 0 0 0 0 0 0 1 1 0 0 0 0 0 1 0 0 0 
 250  3  6  2 : 0 0 0 0 0 0 0 1 0 0 0 0 0 0 1 0 0 1 0 0 0 
 250  3  6  3 : 0 0 0 0 0 1 0 0 0 0 0 1 0 0 0 0 0 1 0 0 0 
 250  3  6  4 : 0 0 0 0 0 1 0 1 0 0 0 0 0 0 0 0 0 1 0 0 0 
 250  3  6  5 : 0 0 1 0 0 0 0 0 0 0 0 0 0 0 1 0 0 1 0 0 0 
 250  3  6  6 : 0 0 1 0 0 0 0 0 0 0 1 0 0 0 0 0 0 1 0 0 0 
 251  3  6  1 : 0 0 0 0 0 0 0 0 0 0 1 1 0 0 0 0 1 0 0 0 0 
 251  3  6  2 : 0 0 0 0 0 0 0 1 0 0 0 0 0 0 1 0 1 0 0 0 0 
 251  3  6  3 : 0 0 0 0 0 1 0 0 0 0 0 1 0 0 0 0 1 0 0 0 0 
 251  3  6  4 : 0 0 0 0 0 1 0 1 0 0 0 0 0 0 0 0 1 0 0 0 0 
 251  3  6  5 : 0 0 1 0 0 0 0 0 0 0 0 0 0 0 1 0 1 0 0 0 0 
 251  3  6  6 : 0 0 1 0 0 0 0 0 0 0 1 0 0 0 0 0 1 0 0 0 0 
 252  3  6  1 : 0 0 0 0 0 0 0 0 0 0 1 1 0 0 0 1 0 0 0 0 0 
 252  3  6  2 : 0 0 0 0 0 0 0 1 0 0 0 0 0 0 1 1 0 0 0 0 0 
 252  3  6  3 : 0 0 0 0 0 1 0 0 0 0 0 1 0 0 0 1 0 0 0 0 0 
 252  3  6  4 : 0 0 0 0 0 1 0 1 0 0 0 0 0 0 0 1 0 0 0 0 0 
 252  3  6  5 : 0 0 1 0 0 0 0 0 0 0 0 0 0 0 1 1 0 0 0 0 0 
 252  3  6  6 : 0 0 1 0 0 0 0 0 0 0 1 0 0 0 0 1 0 0 0 0 0 
 253  3  3  1 : 0 0 0 0 0 1 0 0 0 0 1 1 0 0 0 0 0 0 0 0 0 
 253  3  3  2 : 0 0 0 0 0 1 0 1 0 0 0 0 0 0 1 0 0 0 0 0 0 
 253  3  3  3 : 0 0 1 0 0 0 0 0 0 0 1 0 0 0 1 0 0 0 0 0 0 
 254  3  6  1 : 0 0 0 0 0 0 0 0 0 1 0 1 0 0 0 0 0 0 0 0 1 
 254  3  6  2 : 0 0 0 0 0 0 0 1 0 0 0 0 0 1 0 0 0 0 0 0 1 
 254  3  6  3 : 0 0 0 0 1 0 0 0 0 0 0 1 0 0 0 0 0 0 0 0 1 
 254  3  6  4 : 0 0 0 0 1 0 0 1 0 0 0 0 0 0 0 0 0 0 0 0 1 
 254  3  6  5 : 0 0 1 0 0 0 0 0 0 0 0 0 0 1 0 0 0 0 0 0 1 
 254  3  6  6 : 0 0 1 0 0 0 0 0 0 1 0 0 0 0 0 0 0 0 0 0 1 
 255  3  6  1 : 0 0 0 0 0 0 0 0 0 1 0 1 0 0 0 0 0 0 0 1 0 
 255  3  6  2 : 0 0 0 0 0 0 0 1 0 0 0 0 0 1 0 0 0 0 0 1 0 
 255  3  6  3 : 0 0 0 0 1 0 0 0 0 0 0 1 0 0 0 0 0 0 0 1 0 
 255  3  6  4 : 0 0 0 0 1 0 0 1 0 0 0 0 0 0 0 0 0 0 0 1 0 
 255  3  6  5 : 0 0 1 0 0 0 0 0 0 0 0 0 0 1 0 0 0 0 0 1 0 
 255  3  6  6 : 0 0 1 0 0 0 0 0 0 1 0 0 0 0 0 0 0 0 0 1 0 
 256  3  6  1 : 0 0 0 0 0 0 0 0 0 1 0 1 0 0 0 0 0 0 1 0 0 
 256  3  6  2 : 0 0 0 0 0 0 0 1 0 0 0 0 0 1 0 0 0 0 1 0 0 
 256  3  6  3 : 0 0 0 0 1 0 0 0 0 0 0 1 0 0 0 0 0 0 1 0 0 
 256  3  6  4 : 0 0 0 0 1 0 0 1 0 0 0 0 0 0 0 0 0 0 1 0 0 
 256  3  6  5 : 0 0 1 0 0 0 0 0 0 0 0 0 0 1 0 0 0 0 1 0 0 
 256  3  6  6 : 0 0 1 0 0 0 0 0 0 1 0 0 0 0 0 0 0 0 1 0 0 
 257  3  6  1 : 0 0 0 0 0 0 0 0 0 1 0 1 0 0 0 0 0 1 0 0 0 
 257  3  6  2 : 0 0 0 0 0 0 0 1 0 0 0 0 0 1 0 0 0 1 0 0 0 
 257  3  6  3 : 0 0 0 0 1 0 0 0 0 0 0 1 0 0 0 0 0 1 0 0 0 
 257  3  6  4 : 0 0 0 0 1 0 0 1 0 0 0 0 0 0 0 0 0 1 0 0 0 
 257  3  6  5 : 0 0 1 0 0 0 0 0 0 0 0 0 0 1 0 0 0 1 0 0 0 
 257  3  6  6 : 0 0 1 0 0 0 0 0 0 1 0 0 0 0 0 0 0 1 0 0 0 
 258  3  6  1 : 0 0 0 0 0 0 0 0 0 1 0 1 0 0 0 0 1 0 0 0 0 
 258  3  6  2 : 0 0 0 0 0 0 0 1 0 0 0 0 0 1 0 0 1 0 0 0 0 
 258  3  6  3 : 0 0 0 0 1 0 0 0 0 0 0 1 0 0 0 0 1 0 0 0 0 
 258  3  6  4 : 0 0 0 0 1 0 0 1 0 0 0 0 0 0 0 0 1 0 0 0 0 
 258  3  6  5 : 0 0 1 0 0 0 0 0 0 0 0 0 0 1 0 0 1 0 0 0 0 
 258  3  6  6 : 0 0 1 0 0 0 0 0 0 1 0 0 0 0 0 0 1 0 0 0 0 
 259  3  6  1 : 0 0 0 0 0 0 0 0 0 1 0 1 0 0 0 1 0 0 0 0 0 
 259  3  6  2 : 0 0 0 0 0 0 0 1 0 0 0 0 0 1 0 1 0 0 0 0 0 
 259  3  6  3 : 0 0 0 0 1 0 0 0 0 0 0 1 0 0 0 1 0 0 0 0 0 
 259  3  6  4 : 0 0 0 0 1 0 0 1 0 0 0 0 0 0 0 1 0 0 0 0 0 
 259  3  6  5 : 0 0 1 0 0 0 0 0 0 0 0 0 0 1 0 1 0 0 0 0 0 
 259  3  6  6 : 0 0 1 0 0 0 0 0 0 1 0 0 0 0 0 1 0 0 0 0 0 
 260  3  6  1 : 0 0 0 0 0 1 0 0 0 1 0 1 0 0 0 0 0 0 0 0 0 
 260  3  6  2 : 0 0 0 0 0 1 0 1 0 0 0 0 0 1 0 0 0 0 0 0 0 
 260  3  6  3 : 0 0 0 0 1 0 0 0 0 0 1 1 0 0 0 0 0 0 0 0 0 
 260  3  6  4 : 0 0 0 0 1 0 0 1 0 0 0 0 0 0 1 0 0 0 0 0 0 
 260  3  6  5 : 0 0 1 0 0 0 0 0 0 0 1 0 0 1 0 0 0 0 0 0 0 
 260  3  6  6 : 0 0 1 0 0 0 0 0 0 1 0 0 0 0 1 0 0 0 0 0 0 
 261  3  3  1 : 0 0 0 0 1 0 0 0 0 1 0 1 0 0 0 0 0 0 0 0 0 
 261  3  3  2 : 0 0 0 0 1 0 0 1 0 0 0 0 0 1 0 0 0 0 0 0 0 
 261  3  3  3 : 0 0 1 0 0 0 0 0 0 1 0 0 0 1 0 0 0 0 0 0 0 
 262  3  6  1 : 0 0 0 0 0 0 0 0 0 1 1 1 0 0 0 0 0 0 0 0 0 
 262  3  6  2 : 0 0 0 0 0 0 0 1 0 0 0 0 0 1 1 0 0 0 0 0 0 
 262  3  6  3 : 0 0 0 0 1 1 0 0 0 0 0 1 0 0 0 0 0 0 0 0 0 
 262  3  6  4 : 0 0 0 0 1 1 0 1 0 0 0 0 0 0 0 0 0 0 0 0 0 
 262  3  6  5 : 0 0 1 0 0 0 0 0 0 0 0 0 0 1 1 0 0 0 0 0 0 
 262  3  6  6 : 0 0 1 0 0 0 0 0 0 1 1 0 0 0 0 0 0 0 0 0 0 
 263  3  6  1 : 0 0 0 0 0 0 0 0 1 0 0 1 0 0 0 0 0 0 0 0 1 
 263  3  6  2 : 0 0 0 0 0 0 0 1 0 0 0 0 1 0 0 0 0 0 0 0 1 
 263  3  6  3 : 0 0 0 1 0 0 0 0 0 0 0 1 0 0 0 0 0 0 0 0 1 
 263  3  6  4 : 0 0 0 1 0 0 0 1 0 0 0 0 0 0 0 0 0 0 0 0 1 
 263  3  6  5 : 0 0 1 0 0 0 0 0 0 0 0 0 1 0 0 0 0 0 0 0 1 
 263  3  6  6 : 0 0 1 0 0 0 0 0 1 0 0 0 0 0 0 0 0 0 0 0 1 
 264  3  6  1 : 0 0 0 0 0 0 0 0 1 0 0 1 0 0 0 0 0 0 0 1 0 
 264  3  6  2 : 0 0 0 0 0 0 0 1 0 0 0 0 1 0 0 0 0 0 0 1 0 
 264  3  6  3 : 0 0 0 1 0 0 0 0 0 0 0 1 0 0 0 0 0 0 0 1 0 
 264  3  6  4 : 0 0 0 1 0 0 0 1 0 0 0 0 0 0 0 0 0 0 0 1 0 
 264  3  6  5 : 0 0 1 0 0 0 0 0 0 0 0 0 1 0 0 0 0 0 0 1 0 
 264  3  6  6 : 0 0 1 0 0 0 0 0 1 0 0 0 0 0 0 0 0 0 0 1 0 
 265  3  6  1 : 0 0 0 0 0 0 0 0 1 0 0 1 0 0 0 0 0 0 1 0 0 
 265  3  6  2 : 0 0 0 0 0 0 0 1 0 0 0 0 1 0 0 0 0 0 1 0 0 
 265  3  6  3 : 0 0 0 1 0 0 0 0 0 0 0 1 0 0 0 0 0 0 1 0 0 
 265  3  6  4 : 0 0 0 1 0 0 0 1 0 0 0 0 0 0 0 0 0 0 1 0 0 
 265  3  6  5 : 0 0 1 0 0 0 0 0 0 0 0 0 1 0 0 0 0 0 1 0 0 
 265  3  6  6 : 0 0 1 0 0 0 0 0 1 0 0 0 0 0 0 0 0 0 1 0 0 
 266  3  6  1 : 0 0 0 0 0 0 0 0 1 0 0 1 0 0 0 0 0 1 0 0 0 
 266  3  6  2 : 0 0 0 0 0 0 0 1 0 0 0 0 1 0 0 0 0 1 0 0 0 
 266  3  6  3 : 0 0 0 1 0 0 0 0 0 0 0 1 0 0 0 0 0 1 0 0 0 
 266  3  6  4 : 0 0 0 1 0 0 0 1 0 0 0 0 0 0 0 0 0 1 0 0 0 
 266  3  6  5 : 0 0 1 0 0 0 0 0 0 0 0 0 1 0 0 0 0 1 0 0 0 
 266  3  6  6 : 0 0 1 0 0 0 0 0 1 0 0 0 0 0 0 0 0 1 0 0 0 
 267  3  6  1 : 0 0 0 0 0 0 0 0 1 0 0 1 0 0 0 0 1 0 0 0 0 
 267  3  6  2 : 0 0 0 0 0 0 0 1 0 0 0 0 1 0 0 0 1 0 0 0 0 
 267  3  6  3 : 0 0 0 1 0 0 0 0 0 0 0 1 0 0 0 0 1 0 0 0 0 
 267  3  6  4 : 0 0 0 1 0 0 0 1 0 0 0 0 0 0 0 0 1 0 0 0 0 
 267  3  6  5 : 0 0 1 0 0 0 0 0 0 0 0 0 1 0 0 0 1 0 0 0 0 
 267  3  6  6 : 0 0 1 0 0 0 0 0 1 0 0 0 0 0 0 0 1 0 0 0 0 
 268  3  6  1 : 0 0 0 0 0 0 0 0 1 0 0 1 0 0 0 1 0 0 0 0 0 
 268  3  6  2 : 0 0 0 0 0 0 0 1 0 0 0 0 1 0 0 1 0 0 0 0 0 
 268  3  6  3 : 0 0 0 1 0 0 0 0 0 0 0 1 0 0 0 1 0 0 0 0 0 
 268  3  6  4 : 0 0 0 1 0 0 0 1 0 0 0 0 0 0 0 1 0 0 0 0 0 
 268  3  6  5 : 0 0 1 0 0 0 0 0 0 0 0 0 1 0 0 1 0 0 0 0 0 
 268  3  6  6 : 0 0 1 0 0 0 0 0 1 0 0 0 0 0 0 1 0 0 0 0 0 
 269  3  6  1 : 0 0 0 0 0 1 0 0 1 0 0 1 0 0 0 0 0 0 0 0 0 
 269  3  6  2 : 0 0 0 0 0 1 0 1 0 0 0 0 1 0 0 0 0 0 0 0 0 
 269  3  6  3 : 0 0 0 1 0 0 0 0 0 0 1 1 0 0 0 0 0 0 0 0 0 
 269  3  6  4 : 0 0 0 1 0 0 0 1 0 0 0 0 0 0 1 0 0 0 0 0 0 
 269  3  6  5 : 0 0 1 0 0 0 0 0 0 0 1 0 1 0 0 0 0 0 0 0 0 
 269  3  6  6 : 0 0 1 0 0 0 0 0 1 0 0 0 0 0 1 0 0 0 0 0 0 
 270  3  6  1 : 0 0 0 0 1 0 0 0 1 0 0 1 0 0 0 0 0 0 0 0 0 
 270  3  6  2 : 0 0 0 0 1 0 0 1 0 0 0 0 1 0 0 0 0 0 0 0 0 
 270  3  6  3 : 0 0 0 1 0 0 0 0 0 1 0 1 0 0 0 0 0 0 0 0 0 
 270  3  6  4 : 0 0 0 1 0 0 0 1 0 0 0 0 0 1 0 0 0 0 0 0 0 
 270  3  6  5 : 0 0 1 0 0 0 0 0 0 1 0 0 1 0 0 0 0 0 0 0 0 
 270  3  6  6 : 0 0 1 0 0 0 0 0 1 0 0 0 0 1 0 0 0 0 0 0 0 
 271  3  3  1 : 0 0 0 1 0 0 0 0 1 0 0 1 0 0 0 0 0 0 0 0 0 
 271  3  3  2 : 0 0 0 1 0 0 0 1 0 0 0 0 1 0 0 0 0 0 0 0 0 
 271  3  3  3 : 0 0 1 0 0 0 0 0 1 0 0 0 1 0 0 0 0 0 0 0 0 
 272  3  6  1 : 0 0 0 0 0 0 0 0 1 0 1 1 0 0 0 0 0 0 0 0 0 
 272  3  6  2 : 0 0 0 0 0 0 0 1 0 0 0 0 1 0 1 0 0 0 0 0 0 
 272  3  6  3 : 0 0 0 1 0 1 0 0 0 0 0 1 0 0 0 0 0 0 0 0 0 
 272  3  6  4 : 0 0 0 1 0 1 0 1 0 0 0 0 0 0 0 0 0 0 0 0 0 
 272  3  6  5 : 0 0 1 0 0 0 0 0 0 0 0 0 1 0 1 0 0 0 0 0 0 
 272  3  6  6 : 0 0 1 0 0 0 0 0 1 0 1 0 0 0 0 0 0 0 0 0 0 
 273  3  6  1 : 0 0 0 0 0 0 0 0 1 1 0 1 0 0 0 0 0 0 0 0 0 
 273  3  6  2 : 0 0 0 0 0 0 0 1 0 0 0 0 1 1 0 0 0 0 0 0 0 
 273  3  6  3 : 0 0 0 1 1 0 0 0 0 0 0 1 0 0 0 0 0 0 0 0 0 
 273  3  6  4 : 0 0 0 1 1 0 0 1 0 0 0 0 0 0 0 0 0 0 0 0 0 
 273  3  6  5 : 0 0 1 0 0 0 0 0 0 0 0 0 1 1 0 0 0 0 0 0 0 
 273  3  6  6 : 0 0 1 0 0 0 0 0 1 1 0 0 0 0 0 0 0 0 0 0 0 
 274  3  3  1 : 0 0 0 0 0 0 0 1 0 0 0 1 0 0 0 0 0 0 0 0 1 
 274  3  3  2 : 0 0 1 0 0 0 0 0 0 0 0 1 0 0 0 0 0 0 0 0 1 
 274  3  3  3 : 0 0 1 0 0 0 0 1 0 0 0 0 0 0 0 0 0 0 0 0 1 
 275  3  3  1 : 0 0 0 0 0 0 0 1 0 0 0 1 0 0 0 0 0 0 0 1 0 
 275  3  3  2 : 0 0 1 0 0 0 0 0 0 0 0 1 0 0 0 0 0 0 0 1 0 
 275  3  3  3 : 0 0 1 0 0 0 0 1 0 0 0 0 0 0 0 0 0 0 0 1 0 
 276  3  3  1 : 0 0 0 0 0 0 0 1 0 0 0 1 0 0 0 0 0 0 1 0 0 
 276  3  3  2 : 0 0 1 0 0 0 0 0 0 0 0 1 0 0 0 0 0 0 1 0 0 
 276  3  3  3 : 0 0 1 0 0 0 0 1 0 0 0 0 0 0 0 0 0 0 1 0 0 
 277  3  3  1 : 0 0 0 0 0 0 0 1 0 0 0 1 0 0 0 0 0 1 0 0 0 
 277  3  3  2 : 0 0 1 0 0 0 0 0 0 0 0 1 0 0 0 0 0 1 0 0 0 
 277  3  3  3 : 0 0 1 0 0 0 0 1 0 0 0 0 0 0 0 0 0 1 0 0 0 
 278  3  3  1 : 0 0 0 0 0 0 0 1 0 0 0 1 0 0 0 0 1 0 0 0 0 
 278  3  3  2 : 0 0 1 0 0 0 0 0 0 0 0 1 0 0 0 0 1 0 0 0 0 
 278  3  3  3 : 0 0 1 0 0 0 0 1 0 0 0 0 0 0 0 0 1 0 0 0 0 
 279  3  3  1 : 0 0 0 0 0 0 0 1 0 0 0 1 0 0 0 1 0 0 0 0 0 
 279  3  3  2 : 0 0 1 0 0 0 0 0 0 0 0 1 0 0 0 1 0 0 0 0 0 
 279  3  3  3 : 0 0 1 0 0 0 0 1 0 0 0 0 0 0 0 1 0 0 0 0 0 
 280  3  3  1 : 0 0 0 0 0 1 0 1 0 0 0 1 0 0 0 0 0 0 0 0 0 
 280  3  3  2 : 0 0 1 0 0 0 0 0 0 0 1 1 0 0 0 0 0 0 0 0 0 
 280  3  3  3 : 0 0 1 0 0 0 0 1 0 0 0 0 0 0 1 0 0 0 0 0 0 
 281  3  3  1 : 0 0 0 0 1 0 0 1 0 0 0 1 0 0 0 0 0 0 0 0 0 
 281  3  3  2 : 0 0 1 0 0 0 0 0 0 1 0 1 0 0 0 0 0 0 0 0 0 
 281  3  3  3 : 0 0 1 0 0 0 0 1 0 0 0 0 0 1 0 0 0 0 0 0 0 
 282  3  3  1 : 0 0 0 1 0 0 0 1 0 0 0 1 0 0 0 0 0 0 0 0 0 
 282  3  3  2 : 0 0 1 0 0 0 0 0 1 0 0 1 0 0 0 0 0 0 0 0 0 
 282  3  3  3 : 0 0 1 0 0 0 0 1 0 0 0 0 1 0 0 0 0 0 0 0 0 
 283  3  1  1 : 0 0 1 0 0 0 0 1 0 0 0 1 0 0 0 0 0 0 0 0 0 
 284  3  3  1 : 0 0 0 0 0 0 0 0 0 0 0 1 0 0 1 0 0 0 0 0 1 
 284  3  3  2 : 0 0 0 0 0 0 0 1 0 0 1 0 0 0 0 0 0 0 0 0 1 
 284  3  3  3 : 0 0 1 0 0 1 0 0 0 0 0 0 0 0 0 0 0 0 0 0 1 
 285  3  3  1 : 0 0 0 0 0 0 0 0 0 0 0 1 0 0 1 0 0 0 0 1 0 
 285  3  3  2 : 0 0 0 0 0 0 0 1 0 0 1 0 0 0 0 0 0 0 0 1 0 
 285  3  3  3 : 0 0 1 0 0 1 0 0 0 0 0 0 0 0 0 0 0 0 0 1 0 
 286  3  3  1 : 0 0 0 0 0 0 0 0 0 0 0 1 0 0 1 0 0 0 1 0 0 
 286  3  3  2 : 0 0 0 0 0 0 0 1 0 0 1 0 0 0 0 0 0 0 1 0 0 
 286  3  3  3 : 0 0 1 0 0 1 0 0 0 0 0 0 0 0 0 0 0 0 1 0 0 
 287  3  3  1 : 0 0 0 0 0 0 0 0 0 0 0 1 0 0 1 0 0 1 0 0 0 
 287  3  3  2 : 0 0 0 0 0 0 0 1 0 0 1 0 0 0 0 0 0 1 0 0 0 
 287  3  3  3 : 0 0 1 0 0 1 0 0 0 0 0 0 0 0 0 0 0 1 0 0 0 
 288  3  3  1 : 0 0 0 0 0 0 0 0 0 0 0 1 0 0 1 0 1 0 0 0 0 
 288  3  3  2 : 0 0 0 0 0 0 0 1 0 0 1 0 0 0 0 0 1 0 0 0 0 
 288  3  3  3 : 0 0 1 0 0 1 0 0 0 0 0 0 0 0 0 0 1 0 0 0 0 
 289  3  3  1 : 0 0 0 0 0 0 0 0 0 0 0 1 0 0 1 1 0 0 0 0 0 
 289  3  3  2 : 0 0 0 0 0 0 0 1 0 0 1 0 0 0 0 1 0 0 0 0 0 
 289  3  3  3 : 0 0 1 0 0 1 0 0 0 0 0 0 0 0 0 1 0 0 0 0 0 
 290  3  6  1 : 0 0 0 0 0 0 0 0 0 0 1 1 0 0 1 0 0 0 0 0 0 
 290  3  6  2 : 0 0 0 0 0 0 0 1 0 0 1 0 0 0 1 0 0 0 0 0 0 
 290  3  6  3 : 0 0 0 0 0 1 0 0 0 0 0 1 0 0 1 0 0 0 0 0 0 
 290  3  6  4 : 0 0 0 0 0 1 0 1 0 0 1 0 0 0 0 0 0 0 0 0 0 
 290  3  6  5 : 0 0 1 0 0 1 0 0 0 0 0 0 0 0 1 0 0 0 0 0 0 
 290  3  6  6 : 0 0 1 0 0 1 0 0 0 0 1 0 0 0 0 0 0 0 0 0 0 
 291  3  6  1 : 0 0 0 0 0 0 0 0 0 1 0 1 0 0 1 0 0 0 0 0 0 
 291  3  6  2 : 0 0 0 0 0 0 0 1 0 0 1 0 0 1 0 0 0 0 0 0 0 
 291  3  6  3 : 0 0 0 0 1 0 0 0 0 0 0 1 0 0 1 0 0 0 0 0 0 
 291  3  6  4 : 0 0 0 0 1 0 0 1 0 0 1 0 0 0 0 0 0 0 0 0 0 
 291  3  6  5 : 0 0 1 0 0 1 0 0 0 0 0 0 0 1 0 0 0 0 0 0 0 
 291  3  6  6 : 0 0 1 0 0 1 0 0 0 1 0 0 0 0 0 0 0 0 0 0 0 
 292  3  6  1 : 0 0 0 0 0 0 0 0 1 0 0 1 0 0 1 0 0 0 0 0 0 
 292  3  6  2 : 0 0 0 0 0 0 0 1 0 0 1 0 1 0 0 0 0 0 0 0 0 
 292  3  6  3 : 0 0 0 1 0 0 0 0 0 0 0 1 0 0 1 0 0 0 0 0 0 
 292  3  6  4 : 0 0 0 1 0 0 0 1 0 0 1 0 0 0 0 0 0 0 0 0 0 
 292  3  6  5 : 0 0 1 0 0 1 0 0 0 0 0 0 1 0 0 0 0 0 0 0 0 
 292  3  6  6 : 0 0 1 0 0 1 0 0 1 0 0 0 0 0 0 0 0 0 0 0 0 
 293  3  6  1 : 0 0 0 0 0 0 0 1 0 0 0 1 0 0 1 0 0 0 0 0 0 
 293  3  6  2 : 0 0 0 0 0 0 0 1 0 0 1 1 0 0 0 0 0 0 0 0 0 
 293  3  6  3 : 0 0 1 0 0 0 0 0 0 0 0 1 0 0 1 0 0 0 0 0 0 
 293  3  6  4 : 0 0 1 0 0 0 0 1 0 0 1 0 0 0 0 0 0 0 0 0 0 
 293  3  6  5 : 0 0 1 0 0 1 0 0 0 0 0 1 0 0 0 0 0 0 0 0 0 
 293  3  6  6 : 0 0 1 0 0 1 0 1 0 0 0 0 0 0 0 0 0 0 0 0 0 
 294  3  3  1 : 0 0 0 0 0 0 0 0 0 0 0 1 0 1 0 0 0 0 0 0 1 
 294  3  3  2 : 0 0 0 0 0 0 0 1 0 1 0 0 0 0 0 0 0 0 0 0 1 
 294  3  3  3 : 0 0 1 0 1 0 0 0 0 0 0 0 0 0 0 0 0 0 0 0 1 
 295  3  3  1 : 0 0 0 0 0 0 0 0 0 0 0 1 0 1 0 0 0 0 0 1 0 
 295  3  3  2 : 0 0 0 0 0 0 0 1 0 1 0 0 0 0 0 0 0 0 0 1 0 
 295  3  3  3 : 0 0 1 0 1 0 0 0 0 0 0 0 0 0 0 0 0 0 0 1 0 
 296  3  3  1 : 0 0 0 0 0 0 0 0 0 0 0 1 0 1 0 0 0 0 1 0 0 
 296  3  3  2 : 0 0 0 0 0 0 0 1 0 1 0 0 0 0 0 0 0 0 1 0 0 
 296  3  3  3 : 0 0 1 0 1 0 0 0 0 0 0 0 0 0 0 0 0 0 1 0 0 
 297  3  3  1 : 0 0 0 0 0 0 0 0 0 0 0 1 0 1 0 0 0 1 0 0 0 
 297  3  3  2 : 0 0 0 0 0 0 0 1 0 1 0 0 0 0 0 0 0 1 0 0 0 
 297  3  3  3 : 0 0 1 0 1 0 0 0 0 0 0 0 0 0 0 0 0 1 0 0 0 
 298  3  3  1 : 0 0 0 0 0 0 0 0 0 0 0 1 0 1 0 0 1 0 0 0 0 
 298  3  3  2 : 0 0 0 0 0 0 0 1 0 1 0 0 0 0 0 0 1 0 0 0 0 
 298  3  3  3 : 0 0 1 0 1 0 0 0 0 0 0 0 0 0 0 0 1 0 0 0 0 
 299  3  3  1 : 0 0 0 0 0 0 0 0 0 0 0 1 0 1 0 1 0 0 0 0 0 
 299  3  3  2 : 0 0 0 0 0 0 0 1 0 1 0 0 0 0 0 1 0 0 0 0 0 
 299  3  3  3 : 0 0 1 0 1 0 0 0 0 0 0 0 0 0 0 1 0 0 0 0 0 
 300  3  6  1 : 0 0 0 0 0 0 0 0 0 0 1 1 0 1 0 0 0 0 0 0 0 
 300  3  6  2 : 0 0 0 0 0 0 0 1 0 1 0 0 0 0 1 0 0 0 0 0 0 
 300  3  6  3 : 0 0 0 0 0 1 0 0 0 0 0 1 0 1 0 0 0 0 0 0 0 
 300  3  6  4 : 0 0 0 0 0 1 0 1 0 1 0 0 0 0 0 0 0 0 0 0 0 
 300  3  6  5 : 0 0 1 0 1 0 0 0 0 0 0 0 0 0 1 0 0 0 0 0 0 
 300  3  6  6 : 0 0 1 0 1 0 0 0 0 0 1 0 0 0 0 0 0 0 0 0 0 
 301  3  6  1 : 0 0 0 0 0 0 0 0 0 1 0 1 0 1 0 0 0 0 0 0 0 
 301  3  6  2 : 0 0 0 0 0 0 0 1 0 1 0 0 0 1 0 0 0 0 0 0 0 
 301  3  6  3 : 0 0 0 0 1 0 0 0 0 0 0 1 0 1 0 0 0 0 0 0 0 
 301  3  6  4 : 0 0 0 0 1 0 0 1 0 1 0 0 0 0 0 0 0 0 0 0 0 
 301  3  6  5 : 0 0 1 0 1 0 0 0 0 0 0 0 0 1 0 0 0 0 0 0 0 
 301  3  6  6 : 0 0 1 0 1 0 0 0 0 1 0 0 0 0 0 0 0 0 0 0 0 
 302  3  6  1 : 0 0 0 0 0 0 0 0 1 0 0 1 0 1 0 0 0 0 0 0 0 
 302  3  6  2 : 0 0 0 0 0 0 0 1 0 1 0 0 1 0 0 0 0 0 0 0 0 
 302  3  6  3 : 0 0 0 1 0 0 0 0 0 0 0 1 0 1 0 0 0 0 0 0 0 
 302  3  6  4 : 0 0 0 1 0 0 0 1 0 1 0 0 0 0 0 0 0 0 0 0 0 
 302  3  6  5 : 0 0 1 0 1 0 0 0 0 0 0 0 1 0 0 0 0 0 0 0 0 
 302  3  6  6 : 0 0 1 0 1 0 0 0 1 0 0 0 0 0 0 0 0 0 0 0 0 
 303  3  6  1 : 0 0 0 0 0 0 0 1 0 0 0 1 0 1 0 0 0 0 0 0 0 
 303  3  6  2 : 0 0 0 0 0 0 0 1 0 1 0 1 0 0 0 0 0 0 0 0 0 
 303  3  6  3 : 0 0 1 0 0 0 0 0 0 0 0 1 0 1 0 0 0 0 0 0 0 
 303  3  6  4 : 0 0 1 0 0 0 0 1 0 1 0 0 0 0 0 0 0 0 0 0 0 
 303  3  6  5 : 0 0 1 0 1 0 0 0 0 0 0 1 0 0 0 0 0 0 0 0 0 
 303  3  6  6 : 0 0 1 0 1 0 0 1 0 0 0 0 0 0 0 0 0 0 0 0 0 
 304  3  3  1 : 0 0 0 0 0 0 0 0 0 0 0 1 0 1 1 0 0 0 0 0 0 
 304  3  3  2 : 0 0 0 0 0 0 0 1 0 1 1 0 0 0 0 0 0 0 0 0 0 
 304  3  3  3 : 0 0 1 0 1 1 0 0 0 0 0 0 0 0 0 0 0 0 0 0 0 
 305  3  3  1 : 0 0 0 0 0 0 0 0 0 0 0 1 1 0 0 0 0 0 0 0 1 
 305  3  3  2 : 0 0 0 0 0 0 0 1 1 0 0 0 0 0 0 0 0 0 0 0 1 
 305  3  3  3 : 0 0 1 1 0 0 0 0 0 0 0 0 0 0 0 0 0 0 0 0 1 
 306  3  3  1 : 0 0 0 0 0 0 0 0 0 0 0 1 1 0 0 0 0 0 0 1 0 
 306  3  3  2 : 0 0 0 0 0 0 0 1 1 0 0 0 0 0 0 0 0 0 0 1 0 
 306  3  3  3 : 0 0 1 1 0 0 0 0 0 0 0 0 0 0 0 0 0 0 0 1 0 
 307  3  3  1 : 0 0 0 0 0 0 0 0 0 0 0 1 1 0 0 0 0 0 1 0 0 
 307  3  3  2 : 0 0 0 0 0 0 0 1 1 0 0 0 0 0 0 0 0 0 1 0 0 
 307  3  3  3 : 0 0 1 1 0 0 0 0 0 0 0 0 0 0 0 0 0 0 1 0 0 
 308  3  3  1 : 0 0 0 0 0 0 0 0 0 0 0 1 1 0 0 0 0 1 0 0 0 
 308  3  3  2 : 0 0 0 0 0 0 0 1 1 0 0 0 0 0 0 0 0 1 0 0 0 
 308  3  3  3 : 0 0 1 1 0 0 0 0 0 0 0 0 0 0 0 0 0 1 0 0 0 
 309  3  3  1 : 0 0 0 0 0 0 0 0 0 0 0 1 1 0 0 0 1 0 0 0 0 
 309  3  3  2 : 0 0 0 0 0 0 0 1 1 0 0 0 0 0 0 0 1 0 0 0 0 
 309  3  3  3 : 0 0 1 1 0 0 0 0 0 0 0 0 0 0 0 0 1 0 0 0 0 
 310  3  3  1 : 0 0 0 0 0 0 0 0 0 0 0 1 1 0 0 1 0 0 0 0 0 
 310  3  3  2 : 0 0 0 0 0 0 0 1 1 0 0 0 0 0 0 1 0 0 0 0 0 
 310  3  3  3 : 0 0 1 1 0 0 0 0 0 0 0 0 0 0 0 1 0 0 0 0 0 
 311  3  6  1 : 0 0 0 0 0 0 0 0 0 0 1 1 1 0 0 0 0 0 0 0 0 
 311  3  6  2 : 0 0 0 0 0 0 0 1 1 0 0 0 0 0 1 0 0 0 0 0 0 
 311  3  6  3 : 0 0 0 0 0 1 0 0 0 0 0 1 1 0 0 0 0 0 0 0 0 
 311  3  6  4 : 0 0 0 0 0 1 0 1 1 0 0 0 0 0 0 0 0 0 0 0 0 
 311  3  6  5 : 0 0 1 1 0 0 0 0 0 0 0 0 0 0 1 0 0 0 0 0 0 
 311  3  6  6 : 0 0 1 1 0 0 0 0 0 0 1 0 0 0 0 0 0 0 0 0 0 
 312  3  6  1 : 0 0 0 0 0 0 0 0 0 1 0 1 1 0 0 0 0 0 0 0 0 
 312  3  6  2 : 0 0 0 0 0 0 0 1 1 0 0 0 0 1 0 0 0 0 0 0 0 
 312  3  6  3 : 0 0 0 0 1 0 0 0 0 0 0 1 1 0 0 0 0 0 0 0 0 
 312  3  6  4 : 0 0 0 0 1 0 0 1 1 0 0 0 0 0 0 0 0 0 0 0 0 
 312  3  6  5 : 0 0 1 1 0 0 0 0 0 0 0 0 0 1 0 0 0 0 0 0 0 
 312  3  6  6 : 0 0 1 1 0 0 0 0 0 1 0 0 0 0 0 0 0 0 0 0 0 
 313  3  6  1 : 0 0 0 0 0 0 0 0 1 0 0 1 1 0 0 0 0 0 0 0 0 
 313  3  6  2 : 0 0 0 0 0 0 0 1 1 0 0 0 1 0 0 0 0 0 0 0 0 
 313  3  6  3 : 0 0 0 1 0 0 0 0 0 0 0 1 1 0 0 0 0 0 0 0 0 
 313  3  6  4 : 0 0 0 1 0 0 0 1 1 0 0 0 0 0 0 0 0 0 0 0 0 
 313  3  6  5 : 0 0 1 1 0 0 0 0 0 0 0 0 1 0 0 0 0 0 0 0 0 
 313  3  6  6 : 0 0 1 1 0 0 0 0 1 0 0 0 0 0 0 0 0 0 0 0 0 
 314  3  6  1 : 0 0 0 0 0 0 0 1 0 0 0 1 1 0 0 0 0 0 0 0 0 
 314  3  6  2 : 0 0 0 0 0 0 0 1 1 0 0 1 0 0 0 0 0 0 0 0 0 
 314  3  6  3 : 0 0 1 0 0 0 0 0 0 0 0 1 1 0 0 0 0 0 0 0 0 
 314  3  6  4 : 0 0 1 0 0 0 0 1 1 0 0 0 0 0 0 0 0 0 0 0 0 
 314  3  6  5 : 0 0 1 1 0 0 0 0 0 0 0 1 0 0 0 0 0 0 0 0 0 
 314  3  6  6 : 0 0 1 1 0 0 0 1 0 0 0 0 0 0 0 0 0 0 0 0 0 
 315  3  3  1 : 0 0 0 0 0 0 0 0 0 0 0 1 1 0 1 0 0 0 0 0 0 
 315  3  3  2 : 0 0 0 0 0 0 0 1 1 0 1 0 0 0 0 0 0 0 0 0 0 
 315  3  3  3 : 0 0 1 1 0 1 0 0 0 0 0 0 0 0 0 0 0 0 0 0 0 
 316  3  3  1 : 0 0 0 0 0 0 0 0 0 0 0 1 1 1 0 0 0 0 0 0 0 
 316  3  3  2 : 0 0 0 0 0 0 0 1 1 1 0 0 0 0 0 0 0 0 0 0 0 
 316  3  3  3 : 0 0 1 1 1 0 0 0 0 0 0 0 0 0 0 0 0 0 0 0 0 
 317  3  3  1 : 0 0 0 0 0 0 1 0 0 0 0 0 0 0 0 0 0 0 0 1 1 
 317  3  3  2 : 0 1 0 0 0 0 0 0 0 0 0 0 0 0 0 0 0 0 0 1 1 
 317  3  3  3 : 1 0 0 0 0 0 0 0 0 0 0 0 0 0 0 0 0 0 0 1 1 
 318  3  3  1 : 0 0 0 0 0 0 1 0 0 0 0 0 0 0 0 0 0 0 1 0 1 
 318  3  3  2 : 0 1 0 0 0 0 0 0 0 0 0 0 0 0 0 0 0 0 1 0 1 
 318  3  3  3 : 1 0 0 0 0 0 0 0 0 0 0 0 0 0 0 0 0 0 1 0 1 
 319  3  3  1 : 0 0 0 0 0 0 1 0 0 0 0 0 0 0 0 0 0 0 1 1 0 
 319  3  3  2 : 0 1 0 0 0 0 0 0 0 0 0 0 0 0 0 0 0 0 1 1 0 
 319  3  3  3 : 1 0 0 0 0 0 0 0 0 0 0 0 0 0 0 0 0 0 1 1 0 
 320  3  3  1 : 0 0 0 0 0 0 1 0 0 0 0 0 0 0 0 0 0 1 0 0 1 
 320  3  3  2 : 0 1 0 0 0 0 0 0 0 0 0 0 0 0 0 0 0 1 0 0 1 
 320  3  3  3 : 1 0 0 0 0 0 0 0 0 0 0 0 0 0 0 0 0 1 0 0 1 
 321  3  3  1 : 0 0 0 0 0 0 1 0 0 0 0 0 0 0 0 0 0 1 0 1 0 
 321  3  3  2 : 0 1 0 0 0 0 0 0 0 0 0 0 0 0 0 0 0 1 0 1 0 
 321  3  3  3 : 1 0 0 0 0 0 0 0 0 0 0 0 0 0 0 0 0 1 0 1 0 
 322  3  3  1 : 0 0 0 0 0 0 1 0 0 0 0 0 0 0 0 0 0 1 1 0 0 
 322  3  3  2 : 0 1 0 0 0 0 0 0 0 0 0 0 0 0 0 0 0 1 1 0 0 
 322  3  3  3 : 1 0 0 0 0 0 0 0 0 0 0 0 0 0 0 0 0 1 1 0 0 
 323  3  3  1 : 0 0 0 0 0 0 1 0 0 0 0 0 0 0 0 0 1 0 0 0 1 
 323  3  3  2 : 0 1 0 0 0 0 0 0 0 0 0 0 0 0 0 0 1 0 0 0 1 
 323  3  3  3 : 1 0 0 0 0 0 0 0 0 0 0 0 0 0 0 0 1 0 0 0 1 
 324  3  3  1 : 0 0 0 0 0 0 1 0 0 0 0 0 0 0 0 0 1 0 0 1 0 
 324  3  3  2 : 0 1 0 0 0 0 0 0 0 0 0 0 0 0 0 0 1 0 0 1 0 
 324  3  3  3 : 1 0 0 0 0 0 0 0 0 0 0 0 0 0 0 0 1 0 0 1 0 
 325  3  3  1 : 0 0 0 0 0 0 1 0 0 0 0 0 0 0 0 0 1 0 1 0 0 
 325  3  3  2 : 0 1 0 0 0 0 0 0 0 0 0 0 0 0 0 0 1 0 1 0 0 
 325  3  3  3 : 1 0 0 0 0 0 0 0 0 0 0 0 0 0 0 0 1 0 1 0 0 
 326  3  3  1 : 0 0 0 0 0 0 1 0 0 0 0 0 0 0 0 0 1 1 0 0 0 
 326  3  3  2 : 0 1 0 0 0 0 0 0 0 0 0 0 0 0 0 0 1 1 0 0 0 
 326  3  3  3 : 1 0 0 0 0 0 0 0 0 0 0 0 0 0 0 0 1 1 0 0 0 
 327  3  3  1 : 0 0 0 0 0 0 1 0 0 0 0 0 0 0 0 1 0 0 0 0 1 
 327  3  3  2 : 0 1 0 0 0 0 0 0 0 0 0 0 0 0 0 1 0 0 0 0 1 
 327  3  3  3 : 1 0 0 0 0 0 0 0 0 0 0 0 0 0 0 1 0 0 0 0 1 
 328  3  3  1 : 0 0 0 0 0 0 1 0 0 0 0 0 0 0 0 1 0 0 0 1 0 
 328  3  3  2 : 0 1 0 0 0 0 0 0 0 0 0 0 0 0 0 1 0 0 0 1 0 
 328  3  3  3 : 1 0 0 0 0 0 0 0 0 0 0 0 0 0 0 1 0 0 0 1 0 
 329  3  3  1 : 0 0 0 0 0 0 1 0 0 0 0 0 0 0 0 1 0 0 1 0 0 
 329  3  3  2 : 0 1 0 0 0 0 0 0 0 0 0 0 0 0 0 1 0 0 1 0 0 
 329  3  3  3 : 1 0 0 0 0 0 0 0 0 0 0 0 0 0 0 1 0 0 1 0 0 
 330  3  3  1 : 0 0 0 0 0 0 1 0 0 0 0 0 0 0 0 1 0 1 0 0 0 
 330  3  3  2 : 0 1 0 0 0 0 0 0 0 0 0 0 0 0 0 1 0 1 0 0 0 
 330  3  3  3 : 1 0 0 0 0 0 0 0 0 0 0 0 0 0 0 1 0 1 0 0 0 
 331  3  3  1 : 0 0 0 0 0 0 1 0 0 0 0 0 0 0 0 1 1 0 0 0 0 
 331  3  3  2 : 0 1 0 0 0 0 0 0 0 0 0 0 0 0 0 1 1 0 0 0 0 
 331  3  3  3 : 1 0 0 0 0 0 0 0 0 0 0 0 0 0 0 1 1 0 0 0 0 
 332  3  3  1 : 0 0 0 0 0 1 1 0 0 0 0 0 0 0 0 0 0 0 0 0 1 
 332  3  3  2 : 0 1 0 0 0 0 0 0 0 0 1 0 0 0 0 0 0 0 0 0 1 
 332  3  3  3 : 1 0 0 0 0 0 0 0 0 0 0 0 0 0 1 0 0 0 0 0 1 
 333  3  3  1 : 0 0 0 0 0 1 1 0 0 0 0 0 0 0 0 0 0 0 0 1 0 
 333  3  3  2 : 0 1 0 0 0 0 0 0 0 0 1 0 0 0 0 0 0 0 0 1 0 
 333  3  3  3 : 1 0 0 0 0 0 0 0 0 0 0 0 0 0 1 0 0 0 0 1 0 
 334  3  3  1 : 0 0 0 0 0 1 1 0 0 0 0 0 0 0 0 0 0 0 1 0 0 
 334  3  3  2 : 0 1 0 0 0 0 0 0 0 0 1 0 0 0 0 0 0 0 1 0 0 
 334  3  3  3 : 1 0 0 0 0 0 0 0 0 0 0 0 0 0 1 0 0 0 1 0 0 
 335  3  3  1 : 0 0 0 0 0 1 1 0 0 0 0 0 0 0 0 0 0 1 0 0 0 
 335  3  3  2 : 0 1 0 0 0 0 0 0 0 0 1 0 0 0 0 0 0 1 0 0 0 
 335  3  3  3 : 1 0 0 0 0 0 0 0 0 0 0 0 0 0 1 0 0 1 0 0 0 
 336  3  3  1 : 0 0 0 0 0 1 1 0 0 0 0 0 0 0 0 0 1 0 0 0 0 
 336  3  3  2 : 0 1 0 0 0 0 0 0 0 0 1 0 0 0 0 0 1 0 0 0 0 
 336  3  3  3 : 1 0 0 0 0 0 0 0 0 0 0 0 0 0 1 0 1 0 0 0 0 
 337  3  3  1 : 0 0 0 0 0 1 1 0 0 0 0 0 0 0 0 1 0 0 0 0 0 
 337  3  3  2 : 0 1 0 0 0 0 0 0 0 0 1 0 0 0 0 1 0 0 0 0 0 
 337  3  3  3 : 1 0 0 0 0 0 0 0 0 0 0 0 0 0 1 1 0 0 0 0 0 
 338  3  3  1 : 0 0 0 0 1 0 1 0 0 0 0 0 0 0 0 0 0 0 0 0 1 
 338  3  3  2 : 0 1 0 0 0 0 0 0 0 1 0 0 0 0 0 0 0 0 0 0 1 
 338  3  3  3 : 1 0 0 0 0 0 0 0 0 0 0 0 0 1 0 0 0 0 0 0 1 
 339  3  3  1 : 0 0 0 0 1 0 1 0 0 0 0 0 0 0 0 0 0 0 0 1 0 
 339  3  3  2 : 0 1 0 0 0 0 0 0 0 1 0 0 0 0 0 0 0 0 0 1 0 
 339  3  3  3 : 1 0 0 0 0 0 0 0 0 0 0 0 0 1 0 0 0 0 0 1 0 
 340  3  3  1 : 0 0 0 0 1 0 1 0 0 0 0 0 0 0 0 0 0 0 1 0 0 
 340  3  3  2 : 0 1 0 0 0 0 0 0 0 1 0 0 0 0 0 0 0 0 1 0 0 
 340  3  3  3 : 1 0 0 0 0 0 0 0 0 0 0 0 0 1 0 0 0 0 1 0 0 
 341  3  3  1 : 0 0 0 0 1 0 1 0 0 0 0 0 0 0 0 0 0 1 0 0 0 
 341  3  3  2 : 0 1 0 0 0 0 0 0 0 1 0 0 0 0 0 0 0 1 0 0 0 
 341  3  3  3 : 1 0 0 0 0 0 0 0 0 0 0 0 0 1 0 0 0 1 0 0 0 
 342  3  3  1 : 0 0 0 0 1 0 1 0 0 0 0 0 0 0 0 0 1 0 0 0 0 
 342  3  3  2 : 0 1 0 0 0 0 0 0 0 1 0 0 0 0 0 0 1 0 0 0 0 
 342  3  3  3 : 1 0 0 0 0 0 0 0 0 0 0 0 0 1 0 0 1 0 0 0 0 
 343  3  3  1 : 0 0 0 0 1 0 1 0 0 0 0 0 0 0 0 1 0 0 0 0 0 
 343  3  3  2 : 0 1 0 0 0 0 0 0 0 1 0 0 0 0 0 1 0 0 0 0 0 
 343  3  3  3 : 1 0 0 0 0 0 0 0 0 0 0 0 0 1 0 1 0 0 0 0 0 
 344  3  3  1 : 0 0 0 0 1 1 1 0 0 0 0 0 0 0 0 0 0 0 0 0 0 
 344  3  3  2 : 0 1 0 0 0 0 0 0 0 1 1 0 0 0 0 0 0 0 0 0 0 
 344  3  3  3 : 1 0 0 0 0 0 0 0 0 0 0 0 0 1 1 0 0 0 0 0 0 
 345  3  3  1 : 0 0 0 1 0 0 1 0 0 0 0 0 0 0 0 0 0 0 0 0 1 
 345  3  3  2 : 0 1 0 0 0 0 0 0 1 0 0 0 0 0 0 0 0 0 0 0 1 
 345  3  3  3 : 1 0 0 0 0 0 0 0 0 0 0 0 1 0 0 0 0 0 0 0 1 
 346  3  3  1 : 0 0 0 1 0 0 1 0 0 0 0 0 0 0 0 0 0 0 0 1 0 
 346  3  3  2 : 0 1 0 0 0 0 0 0 1 0 0 0 0 0 0 0 0 0 0 1 0 
 346  3  3  3 : 1 0 0 0 0 0 0 0 0 0 0 0 1 0 0 0 0 0 0 1 0 
 347  3  3  1 : 0 0 0 1 0 0 1 0 0 0 0 0 0 0 0 0 0 0 1 0 0 
 347  3  3  2 : 0 1 0 0 0 0 0 0 1 0 0 0 0 0 0 0 0 0 1 0 0 
 347  3  3  3 : 1 0 0 0 0 0 0 0 0 0 0 0 1 0 0 0 0 0 1 0 0 
 348  3  3  1 : 0 0 0 1 0 0 1 0 0 0 0 0 0 0 0 0 0 1 0 0 0 
 348  3  3  2 : 0 1 0 0 0 0 0 0 1 0 0 0 0 0 0 0 0 1 0 0 0 
 348  3  3  3 : 1 0 0 0 0 0 0 0 0 0 0 0 1 0 0 0 0 1 0 0 0 
 349  3  3  1 : 0 0 0 1 0 0 1 0 0 0 0 0 0 0 0 0 1 0 0 0 0 
 349  3  3  2 : 0 1 0 0 0 0 0 0 1 0 0 0 0 0 0 0 1 0 0 0 0 
 349  3  3  3 : 1 0 0 0 0 0 0 0 0 0 0 0 1 0 0 0 1 0 0 0 0 
 350  3  3  1 : 0 0 0 1 0 0 1 0 0 0 0 0 0 0 0 1 0 0 0 0 0 
 350  3  3  2 : 0 1 0 0 0 0 0 0 1 0 0 0 0 0 0 1 0 0 0 0 0 
 350  3  3  3 : 1 0 0 0 0 0 0 0 0 0 0 0 1 0 0 1 0 0 0 0 0 
 351  3  3  1 : 0 0 0 1 0 1 1 0 0 0 0 0 0 0 0 0 0 0 0 0 0 
 351  3  3  2 : 0 1 0 0 0 0 0 0 1 0 1 0 0 0 0 0 0 0 0 0 0 
 351  3  3  3 : 1 0 0 0 0 0 0 0 0 0 0 0 1 0 1 0 0 0 0 0 0 
 352  3  3  1 : 0 0 0 1 1 0 1 0 0 0 0 0 0 0 0 0 0 0 0 0 0 
 352  3  3  2 : 0 1 0 0 0 0 0 0 1 1 0 0 0 0 0 0 0 0 0 0 0 
 352  3  3  3 : 1 0 0 0 0 0 0 0 0 0 0 0 1 1 0 0 0 0 0 0 0 
 353  3  3  1 : 0 0 1 0 0 0 1 0 0 0 0 0 0 0 0 0 0 0 0 0 1 
 353  3  3  2 : 0 1 0 0 0 0 0 1 0 0 0 0 0 0 0 0 0 0 0 0 1 
 353  3  3  3 : 1 0 0 0 0 0 0 0 0 0 0 1 0 0 0 0 0 0 0 0 1 
 354  3  3  1 : 0 0 1 0 0 0 1 0 0 0 0 0 0 0 0 0 0 0 0 1 0 
 354  3  3  2 : 0 1 0 0 0 0 0 1 0 0 0 0 0 0 0 0 0 0 0 1 0 
 354  3  3  3 : 1 0 0 0 0 0 0 0 0 0 0 1 0 0 0 0 0 0 0 1 0 
 355  3  3  1 : 0 0 1 0 0 0 1 0 0 0 0 0 0 0 0 0 0 0 1 0 0 
 355  3  3  2 : 0 1 0 0 0 0 0 1 0 0 0 0 0 0 0 0 0 0 1 0 0 
 355  3  3  3 : 1 0 0 0 0 0 0 0 0 0 0 1 0 0 0 0 0 0 1 0 0 
 356  3  3  1 : 0 0 1 0 0 0 1 0 0 0 0 0 0 0 0 0 0 1 0 0 0 
 356  3  3  2 : 0 1 0 0 0 0 0 1 0 0 0 0 0 0 0 0 0 1 0 0 0 
 356  3  3  3 : 1 0 0 0 0 0 0 0 0 0 0 1 0 0 0 0 0 1 0 0 0 
 357  3  3  1 : 0 0 1 0 0 0 1 0 0 0 0 0 0 0 0 0 1 0 0 0 0 
 357  3  3  2 : 0 1 0 0 0 0 0 1 0 0 0 0 0 0 0 0 1 0 0 0 0 
 357  3  3  3 : 1 0 0 0 0 0 0 0 0 0 0 1 0 0 0 0 1 0 0 0 0 
 358  3  3  1 : 0 0 1 0 0 0 1 0 0 0 0 0 0 0 0 1 0 0 0 0 0 
 358  3  3  2 : 0 1 0 0 0 0 0 1 0 0 0 0 0 0 0 1 0 0 0 0 0 
 358  3  3  3 : 1 0 0 0 0 0 0 0 0 0 0 1 0 0 0 1 0 0 0 0 0 
 359  3  3  1 : 0 0 1 0 0 1 1 0 0 0 0 0 0 0 0 0 0 0 0 0 0 
 359  3  3  2 : 0 1 0 0 0 0 0 1 0 0 1 0 0 0 0 0 0 0 0 0 0 
 359  3  3  3 : 1 0 0 0 0 0 0 0 0 0 0 1 0 0 1 0 0 0 0 0 0 
 360  3  3  1 : 0 0 1 0 1 0 1 0 0 0 0 0 0 0 0 0 0 0 0 0 0 
 360  3  3  2 : 0 1 0 0 0 0 0 1 0 1 0 0 0 0 0 0 0 0 0 0 0 
 360  3  3  3 : 1 0 0 0 0 0 0 0 0 0 0 1 0 1 0 0 0 0 0 0 0 
 361  3  3  1 : 0 0 1 1 0 0 1 0 0 0 0 0 0 0 0 0 0 0 0 0 0 
 361  3  3  2 : 0 1 0 0 0 0 0 1 1 0 0 0 0 0 0 0 0 0 0 0 0 
 361  3  3  3 : 1 0 0 0 0 0 0 0 0 0 0 1 1 0 0 0 0 0 0 0 0 
 362  3  6  1 : 0 0 0 0 0 0 1 0 0 0 0 0 0 0 1 0 0 0 0 0 1 
 362  3  6  2 : 0 0 0 0 0 0 1 0 0 0 1 0 0 0 0 0 0 0 0 0 1 
 362  3  6  3 : 0 1 0 0 0 0 0 0 0 0 0 0 0 0 1 0 0 0 0 0 1 
 362  3  6  4 : 0 1 0 0 0 1 0 0 0 0 0 0 0 0 0 0 0 0 0 0 1 
 362  3  6  5 : 1 0 0 0 0 0 0 0 0 0 1 0 0 0 0 0 0 0 0 0 1 
 362  3  6  6 : 1 0 0 0 0 1 0 0 0 0 0 0 0 0 0 0 0 0 0 0 1 
 363  3  6  1 : 0 0 0 0 0 0 1 0 0 0 0 0 0 0 1 0 0 0 0 1 0 
 363  3  6  2 : 0 0 0 0 0 0 1 0 0 0 1 0 0 0 0 0 0 0 0 1 0 
 363  3  6  3 : 0 1 0 0 0 0 0 0 0 0 0 0 0 0 1 0 0 0 0 1 0 
 363  3  6  4 : 0 1 0 0 0 1 0 0 0 0 0 0 0 0 0 0 0 0 0 1 0 
 363  3  6  5 : 1 0 0 0 0 0 0 0 0 0 1 0 0 0 0 0 0 0 0 1 0 
 363  3  6  6 : 1 0 0 0 0 1 0 0 0 0 0 0 0 0 0 0 0 0 0 1 0 
 364  3  6  1 : 0 0 0 0 0 0 1 0 0 0 0 0 0 0 1 0 0 0 1 0 0 
 364  3  6  2 : 0 0 0 0 0 0 1 0 0 0 1 0 0 0 0 0 0 0 1 0 0 
 364  3  6  3 : 0 1 0 0 0 0 0 0 0 0 0 0 0 0 1 0 0 0 1 0 0 
 364  3  6  4 : 0 1 0 0 0 1 0 0 0 0 0 0 0 0 0 0 0 0 1 0 0 
 364  3  6  5 : 1 0 0 0 0 0 0 0 0 0 1 0 0 0 0 0 0 0 1 0 0 
 364  3  6  6 : 1 0 0 0 0 1 0 0 0 0 0 0 0 0 0 0 0 0 1 0 0 
 365  3  6  1 : 0 0 0 0 0 0 1 0 0 0 0 0 0 0 1 0 0 1 0 0 0 
 365  3  6  2 : 0 0 0 0 0 0 1 0 0 0 1 0 0 0 0 0 0 1 0 0 0 
 365  3  6  3 : 0 1 0 0 0 0 0 0 0 0 0 0 0 0 1 0 0 1 0 0 0 
 365  3  6  4 : 0 1 0 0 0 1 0 0 0 0 0 0 0 0 0 0 0 1 0 0 0 
 365  3  6  5 : 1 0 0 0 0 0 0 0 0 0 1 0 0 0 0 0 0 1 0 0 0 
 365  3  6  6 : 1 0 0 0 0 1 0 0 0 0 0 0 0 0 0 0 0 1 0 0 0 
 366  3  6  1 : 0 0 0 0 0 0 1 0 0 0 0 0 0 0 1 0 1 0 0 0 0 
 366  3  6  2 : 0 0 0 0 0 0 1 0 0 0 1 0 0 0 0 0 1 0 0 0 0 
 366  3  6  3 : 0 1 0 0 0 0 0 0 0 0 0 0 0 0 1 0 1 0 0 0 0 
 366  3  6  4 : 0 1 0 0 0 1 0 0 0 0 0 0 0 0 0 0 1 0 0 0 0 
 366  3  6  5 : 1 0 0 0 0 0 0 0 0 0 1 0 0 0 0 0 1 0 0 0 0 
 366  3  6  6 : 1 0 0 0 0 1 0 0 0 0 0 0 0 0 0 0 1 0 0 0 0 
 367  3  6  1 : 0 0 0 0 0 0 1 0 0 0 0 0 0 0 1 1 0 0 0 0 0 
 367  3  6  2 : 0 0 0 0 0 0 1 0 0 0 1 0 0 0 0 1 0 0 0 0 0 
 367  3  6  3 : 0 1 0 0 0 0 0 0 0 0 0 0 0 0 1 1 0 0 0 0 0 
 367  3  6  4 : 0 1 0 0 0 1 0 0 0 0 0 0 0 0 0 1 0 0 0 0 0 
 367  3  6  5 : 1 0 0 0 0 0 0 0 0 0 1 0 0 0 0 1 0 0 0 0 0 
 367  3  6  6 : 1 0 0 0 0 1 0 0 0 0 0 0 0 0 0 1 0 0 0 0 0 
 368  3  6  1 : 0 0 0 0 0 1 1 0 0 0 0 0 0 0 1 0 0 0 0 0 0 
 368  3  6  2 : 0 0 0 0 0 1 1 0 0 0 1 0 0 0 0 0 0 0 0 0 0 
 368  3  6  3 : 0 1 0 0 0 0 0 0 0 0 1 0 0 0 1 0 0 0 0 0 0 
 368  3  6  4 : 0 1 0 0 0 1 0 0 0 0 1 0 0 0 0 0 0 0 0 0 0 
 368  3  6  5 : 1 0 0 0 0 0 0 0 0 0 1 0 0 0 1 0 0 0 0 0 0 
 368  3  6  6 : 1 0 0 0 0 1 0 0 0 0 0 0 0 0 1 0 0 0 0 0 0 
 369  3  6  1 : 0 0 0 0 1 0 1 0 0 0 0 0 0 0 1 0 0 0 0 0 0 
 369  3  6  2 : 0 0 0 0 1 0 1 0 0 0 1 0 0 0 0 0 0 0 0 0 0 
 369  3  6  3 : 0 1 0 0 0 0 0 0 0 1 0 0 0 0 1 0 0 0 0 0 0 
 369  3  6  4 : 0 1 0 0 0 1 0 0 0 1 0 0 0 0 0 0 0 0 0 0 0 
 369  3  6  5 : 1 0 0 0 0 0 0 0 0 0 1 0 0 1 0 0 0 0 0 0 0 
 369  3  6  6 : 1 0 0 0 0 1 0 0 0 0 0 0 0 1 0 0 0 0 0 0 0 
 370  3  6  1 : 0 0 0 1 0 0 1 0 0 0 0 0 0 0 1 0 0 0 0 0 0 
 370  3  6  2 : 0 0 0 1 0 0 1 0 0 0 1 0 0 0 0 0 0 0 0 0 0 
 370  3  6  3 : 0 1 0 0 0 0 0 0 1 0 0 0 0 0 1 0 0 0 0 0 0 
 370  3  6  4 : 0 1 0 0 0 1 0 0 1 0 0 0 0 0 0 0 0 0 0 0 0 
 370  3  6  5 : 1 0 0 0 0 0 0 0 0 0 1 0 1 0 0 0 0 0 0 0 0 
 370  3  6  6 : 1 0 0 0 0 1 0 0 0 0 0 0 1 0 0 0 0 0 0 0 0 
 371  3  6  1 : 0 0 1 0 0 0 1 0 0 0 0 0 0 0 1 0 0 0 0 0 0 
 371  3  6  2 : 0 0 1 0 0 0 1 0 0 0 1 0 0 0 0 0 0 0 0 0 0 
 371  3  6  3 : 0 1 0 0 0 0 0 1 0 0 0 0 0 0 1 0 0 0 0 0 0 
 371  3  6  4 : 0 1 0 0 0 1 0 1 0 0 0 0 0 0 0 0 0 0 0 0 0 
 371  3  6  5 : 1 0 0 0 0 0 0 0 0 0 1 1 0 0 0 0 0 0 0 0 0 
 371  3  6  6 : 1 0 0 0 0 1 0 0 0 0 0 1 0 0 0 0 0 0 0 0 0 
 372  3  3  1 : 0 0 0 0 0 0 1 0 0 0 1 0 0 0 1 0 0 0 0 0 0 
 372  3  3  2 : 0 1 0 0 0 1 0 0 0 0 0 0 0 0 1 0 0 0 0 0 0 
 372  3  3  3 : 1 0 0 0 0 1 0 0 0 0 1 0 0 0 0 0 0 0 0 0 0 
 373  3  6  1 : 0 0 0 0 0 0 1 0 0 0 0 0 0 1 0 0 0 0 0 0 1 
 373  3  6  2 : 0 0 0 0 0 0 1 0 0 1 0 0 0 0 0 0 0 0 0 0 1 
 373  3  6  3 : 0 1 0 0 0 0 0 0 0 0 0 0 0 1 0 0 0 0 0 0 1 
 373  3  6  4 : 0 1 0 0 1 0 0 0 0 0 0 0 0 0 0 0 0 0 0 0 1 
 373  3  6  5 : 1 0 0 0 0 0 0 0 0 1 0 0 0 0 0 0 0 0 0 0 1 
 373  3  6  6 : 1 0 0 0 1 0 0 0 0 0 0 0 0 0 0 0 0 0 0 0 1 
 374  3  6  1 : 0 0 0 0 0 0 1 0 0 0 0 0 0 1 0 0 0 0 0 1 0 
 374  3  6  2 : 0 0 0 0 0 0 1 0 0 1 0 0 0 0 0 0 0 0 0 1 0 
 374  3  6  3 : 0 1 0 0 0 0 0 0 0 0 0 0 0 1 0 0 0 0 0 1 0 
 374  3  6  4 : 0 1 0 0 1 0 0 0 0 0 0 0 0 0 0 0 0 0 0 1 0 
 374  3  6  5 : 1 0 0 0 0 0 0 0 0 1 0 0 0 0 0 0 0 0 0 1 0 
 374  3  6  6 : 1 0 0 0 1 0 0 0 0 0 0 0 0 0 0 0 0 0 0 1 0 
 375  3  6  1 : 0 0 0 0 0 0 1 0 0 0 0 0 0 1 0 0 0 0 1 0 0 
 375  3  6  2 : 0 0 0 0 0 0 1 0 0 1 0 0 0 0 0 0 0 0 1 0 0 
 375  3  6  3 : 0 1 0 0 0 0 0 0 0 0 0 0 0 1 0 0 0 0 1 0 0 
 375  3  6  4 : 0 1 0 0 1 0 0 0 0 0 0 0 0 0 0 0 0 0 1 0 0 
 375  3  6  5 : 1 0 0 0 0 0 0 0 0 1 0 0 0 0 0 0 0 0 1 0 0 
 375  3  6  6 : 1 0 0 0 1 0 0 0 0 0 0 0 0 0 0 0 0 0 1 0 0 
 376  3  6  1 : 0 0 0 0 0 0 1 0 0 0 0 0 0 1 0 0 0 1 0 0 0 
 376  3  6  2 : 0 0 0 0 0 0 1 0 0 1 0 0 0 0 0 0 0 1 0 0 0 
 376  3  6  3 : 0 1 0 0 0 0 0 0 0 0 0 0 0 1 0 0 0 1 0 0 0 
 376  3  6  4 : 0 1 0 0 1 0 0 0 0 0 0 0 0 0 0 0 0 1 0 0 0 
 376  3  6  5 : 1 0 0 0 0 0 0 0 0 1 0 0 0 0 0 0 0 1 0 0 0 
 376  3  6  6 : 1 0 0 0 1 0 0 0 0 0 0 0 0 0 0 0 0 1 0 0 0 
 377  3  6  1 : 0 0 0 0 0 0 1 0 0 0 0 0 0 1 0 0 1 0 0 0 0 
 377  3  6  2 : 0 0 0 0 0 0 1 0 0 1 0 0 0 0 0 0 1 0 0 0 0 
 377  3  6  3 : 0 1 0 0 0 0 0 0 0 0 0 0 0 1 0 0 1 0 0 0 0 
 377  3  6  4 : 0 1 0 0 1 0 0 0 0 0 0 0 0 0 0 0 1 0 0 0 0 
 377  3  6  5 : 1 0 0 0 0 0 0 0 0 1 0 0 0 0 0 0 1 0 0 0 0 
 377  3  6  6 : 1 0 0 0 1 0 0 0 0 0 0 0 0 0 0 0 1 0 0 0 0 
 378  3  6  1 : 0 0 0 0 0 0 1 0 0 0 0 0 0 1 0 1 0 0 0 0 0 
 378  3  6  2 : 0 0 0 0 0 0 1 0 0 1 0 0 0 0 0 1 0 0 0 0 0 
 378  3  6  3 : 0 1 0 0 0 0 0 0 0 0 0 0 0 1 0 1 0 0 0 0 0 
 378  3  6  4 : 0 1 0 0 1 0 0 0 0 0 0 0 0 0 0 1 0 0 0 0 0 
 378  3  6  5 : 1 0 0 0 0 0 0 0 0 1 0 0 0 0 0 1 0 0 0 0 0 
 378  3  6  6 : 1 0 0 0 1 0 0 0 0 0 0 0 0 0 0 1 0 0 0 0 0 
 379  3  6  1 : 0 0 0 0 0 1 1 0 0 0 0 0 0 1 0 0 0 0 0 0 0 
 379  3  6  2 : 0 0 0 0 0 1 1 0 0 1 0 0 0 0 0 0 0 0 0 0 0 
 379  3  6  3 : 0 1 0 0 0 0 0 0 0 0 1 0 0 1 0 0 0 0 0 0 0 
 379  3  6  4 : 0 1 0 0 1 0 0 0 0 0 1 0 0 0 0 0 0 0 0 0 0 
 379  3  6  5 : 1 0 0 0 0 0 0 0 0 1 0 0 0 0 1 0 0 0 0 0 0 
 379  3  6  6 : 1 0 0 0 1 0 0 0 0 0 0 0 0 0 1 0 0 0 0 0 0 
 380  3  6  1 : 0 0 0 0 1 0 1 0 0 0 0 0 0 1 0 0 0 0 0 0 0 
 380  3  6  2 : 0 0 0 0 1 0 1 0 0 1 0 0 0 0 0 0 0 0 0 0 0 
 380  3  6  3 : 0 1 0 0 0 0 0 0 0 1 0 0 0 1 0 0 0 0 0 0 0 
 380  3  6  4 : 0 1 0 0 1 0 0 0 0 1 0 0 0 0 0 0 0 0 0 0 0 
 380  3  6  5 : 1 0 0 0 0 0 0 0 0 1 0 0 0 1 0 0 0 0 0 0 0 
 380  3  6  6 : 1 0 0 0 1 0 0 0 0 0 0 0 0 1 0 0 0 0 0 0 0 
 381  3  6  1 : 0 0 0 1 0 0 1 0 0 0 0 0 0 1 0 0 0 0 0 0 0 
 381  3  6  2 : 0 0 0 1 0 0 1 0 0 1 0 0 0 0 0 0 0 0 0 0 0 
 381  3  6  3 : 0 1 0 0 0 0 0 0 1 0 0 0 0 1 0 0 0 0 0 0 0 
 381  3  6  4 : 0 1 0 0 1 0 0 0 1 0 0 0 0 0 0 0 0 0 0 0 0 
 381  3  6  5 : 1 0 0 0 0 0 0 0 0 1 0 0 1 0 0 0 0 0 0 0 0 
 381  3  6  6 : 1 0 0 0 1 0 0 0 0 0 0 0 1 0 0 0 0 0 0 0 0 
 382  3  6  1 : 0 0 1 0 0 0 1 0 0 0 0 0 0 1 0 0 0 0 0 0 0 
 382  3  6  2 : 0 0 1 0 0 0 1 0 0 1 0 0 0 0 0 0 0 0 0 0 0 
 382  3  6  3 : 0 1 0 0 0 0 0 1 0 0 0 0 0 1 0 0 0 0 0 0 0 
 382  3  6  4 : 0 1 0 0 1 0 0 1 0 0 0 0 0 0 0 0 0 0 0 0 0 
 382  3  6  5 : 1 0 0 0 0 0 0 0 0 1 0 1 0 0 0 0 0 0 0 0 0 
 382  3  6  6 : 1 0 0 0 1 0 0 0 0 0 0 1 0 0 0 0 0 0 0 0 0 
 383  3  6  1 : 0 0 0 0 0 0 1 0 0 0 1 0 0 1 0 0 0 0 0 0 0 
 383  3  6  2 : 0 0 0 0 0 0 1 0 0 1 0 0 0 0 1 0 0 0 0 0 0 
 383  3  6  3 : 0 1 0 0 0 1 0 0 0 0 0 0 0 1 0 0 0 0 0 0 0 
 383  3  6  4 : 0 1 0 0 1 0 0 0 0 0 0 0 0 0 1 0 0 0 0 0 0 
 383  3  6  5 : 1 0 0 0 0 1 0 0 0 1 0 0 0 0 0 0 0 0 0 0 0 
 383  3  6  6 : 1 0 0 0 1 0 0 0 0 0 1 0 0 0 0 0 0 0 0 0 0 
 384  3  3  1 : 0 0 0 0 0 0 1 0 0 1 0 0 0 1 0 0 0 0 0 0 0 
 384  3  3  2 : 0 1 0 0 1 0 0 0 0 0 0 0 0 1 0 0 0 0 0 0 0 
 384  3  3  3 : 1 0 0 0 1 0 0 0 0 1 0 0 0 0 0 0 0 0 0 0 0 
 385  3  6  1 : 0 0 0 0 0 0 1 0 0 0 0 0 0 1 1 0 0 0 0 0 0 
 385  3  6  2 : 0 0 0 0 0 0 1 0 0 1 1 0 0 0 0 0 0 0 0 0 0 
 385  3  6  3 : 0 1 0 0 0 0 0 0 0 0 0 0 0 1 1 0 0 0 0 0 0 
 385  3  6  4 : 0 1 0 0 1 1 0 0 0 0 0 0 0 0 0 0 0 0 0 0 0 
 385  3  6  5 : 1 0 0 0 0 0 0 0 0 1 1 0 0 0 0 0 0 0 0 0 0 
 385  3  6  6 : 1 0 0 0 1 1 0 0 0 0 0 0 0 0 0 0 0 0 0 0 0 
 386  3  6  1 : 0 0 0 0 0 0 1 0 0 0 0 0 1 0 0 0 0 0 0 0 1 
 386  3  6  2 : 0 0 0 0 0 0 1 0 1 0 0 0 0 0 0 0 0 0 0 0 1 
 386  3  6  3 : 0 1 0 0 0 0 0 0 0 0 0 0 1 0 0 0 0 0 0 0 1 
 386  3  6  4 : 0 1 0 1 0 0 0 0 0 0 0 0 0 0 0 0 0 0 0 0 1 
 386  3  6  5 : 1 0 0 0 0 0 0 0 1 0 0 0 0 0 0 0 0 0 0 0 1 
 386  3  6  6 : 1 0 0 1 0 0 0 0 0 0 0 0 0 0 0 0 0 0 0 0 1 
 387  3  6  1 : 0 0 0 0 0 0 1 0 0 0 0 0 1 0 0 0 0 0 0 1 0 
 387  3  6  2 : 0 0 0 0 0 0 1 0 1 0 0 0 0 0 0 0 0 0 0 1 0 
 387  3  6  3 : 0 1 0 0 0 0 0 0 0 0 0 0 1 0 0 0 0 0 0 1 0 
 387  3  6  4 : 0 1 0 1 0 0 0 0 0 0 0 0 0 0 0 0 0 0 0 1 0 
 387  3  6  5 : 1 0 0 0 0 0 0 0 1 0 0 0 0 0 0 0 0 0 0 1 0 
 387  3  6  6 : 1 0 0 1 0 0 0 0 0 0 0 0 0 0 0 0 0 0 0 1 0 
 388  3  6  1 : 0 0 0 0 0 0 1 0 0 0 0 0 1 0 0 0 0 0 1 0 0 
 388  3  6  2 : 0 0 0 0 0 0 1 0 1 0 0 0 0 0 0 0 0 0 1 0 0 
 388  3  6  3 : 0 1 0 0 0 0 0 0 0 0 0 0 1 0 0 0 0 0 1 0 0 
 388  3  6  4 : 0 1 0 1 0 0 0 0 0 0 0 0 0 0 0 0 0 0 1 0 0 
 388  3  6  5 : 1 0 0 0 0 0 0 0 1 0 0 0 0 0 0 0 0 0 1 0 0 
 388  3  6  6 : 1 0 0 1 0 0 0 0 0 0 0 0 0 0 0 0 0 0 1 0 0 
 389  3  6  1 : 0 0 0 0 0 0 1 0 0 0 0 0 1 0 0 0 0 1 0 0 0 
 389  3  6  2 : 0 0 0 0 0 0 1 0 1 0 0 0 0 0 0 0 0 1 0 0 0 
 389  3  6  3 : 0 1 0 0 0 0 0 0 0 0 0 0 1 0 0 0 0 1 0 0 0 
 389  3  6  4 : 0 1 0 1 0 0 0 0 0 0 0 0 0 0 0 0 0 1 0 0 0 
 389  3  6  5 : 1 0 0 0 0 0 0 0 1 0 0 0 0 0 0 0 0 1 0 0 0 
 389  3  6  6 : 1 0 0 1 0 0 0 0 0 0 0 0 0 0 0 0 0 1 0 0 0 
 390  3  6  1 : 0 0 0 0 0 0 1 0 0 0 0 0 1 0 0 0 1 0 0 0 0 
 390  3  6  2 : 0 0 0 0 0 0 1 0 1 0 0 0 0 0 0 0 1 0 0 0 0 
 390  3  6  3 : 0 1 0 0 0 0 0 0 0 0 0 0 1 0 0 0 1 0 0 0 0 
 390  3  6  4 : 0 1 0 1 0 0 0 0 0 0 0 0 0 0 0 0 1 0 0 0 0 
 390  3  6  5 : 1 0 0 0 0 0 0 0 1 0 0 0 0 0 0 0 1 0 0 0 0 
 390  3  6  6 : 1 0 0 1 0 0 0 0 0 0 0 0 0 0 0 0 1 0 0 0 0 
 391  3  6  1 : 0 0 0 0 0 0 1 0 0 0 0 0 1 0 0 1 0 0 0 0 0 
 391  3  6  2 : 0 0 0 0 0 0 1 0 1 0 0 0 0 0 0 1 0 0 0 0 0 
 391  3  6  3 : 0 1 0 0 0 0 0 0 0 0 0 0 1 0 0 1 0 0 0 0 0 
 391  3  6  4 : 0 1 0 1 0 0 0 0 0 0 0 0 0 0 0 1 0 0 0 0 0 
 391  3  6  5 : 1 0 0 0 0 0 0 0 1 0 0 0 0 0 0 1 0 0 0 0 0 
 391  3  6  6 : 1 0 0 1 0 0 0 0 0 0 0 0 0 0 0 1 0 0 0 0 0 
 392  3  6  1 : 0 0 0 0 0 1 1 0 0 0 0 0 1 0 0 0 0 0 0 0 0 
 392  3  6  2 : 0 0 0 0 0 1 1 0 1 0 0 0 0 0 0 0 0 0 0 0 0 
 392  3  6  3 : 0 1 0 0 0 0 0 0 0 0 1 0 1 0 0 0 0 0 0 0 0 
 392  3  6  4 : 0 1 0 1 0 0 0 0 0 0 1 0 0 0 0 0 0 0 0 0 0 
 392  3  6  5 : 1 0 0 0 0 0 0 0 1 0 0 0 0 0 1 0 0 0 0 0 0 
 392  3  6  6 : 1 0 0 1 0 0 0 0 0 0 0 0 0 0 1 0 0 0 0 0 0 
 393  3  6  1 : 0 0 0 0 1 0 1 0 0 0 0 0 1 0 0 0 0 0 0 0 0 
 393  3  6  2 : 0 0 0 0 1 0 1 0 1 0 0 0 0 0 0 0 0 0 0 0 0 
 393  3  6  3 : 0 1 0 0 0 0 0 0 0 1 0 0 1 0 0 0 0 0 0 0 0 
 393  3  6  4 : 0 1 0 1 0 0 0 0 0 1 0 0 0 0 0 0 0 0 0 0 0 
 393  3  6  5 : 1 0 0 0 0 0 0 0 1 0 0 0 0 1 0 0 0 0 0 0 0 
 393  3  6  6 : 1 0 0 1 0 0 0 0 0 0 0 0 0 1 0 0 0 0 0 0 0 
 394  3  6  1 : 0 0 0 1 0 0 1 0 0 0 0 0 1 0 0 0 0 0 0 0 0 
 394  3  6  2 : 0 0 0 1 0 0 1 0 1 0 0 0 0 0 0 0 0 0 0 0 0 
 394  3  6  3 : 0 1 0 0 0 0 0 0 1 0 0 0 1 0 0 0 0 0 0 0 0 
 394  3  6  4 : 0 1 0 1 0 0 0 0 1 0 0 0 0 0 0 0 0 0 0 0 0 
 394  3  6  5 : 1 0 0 0 0 0 0 0 1 0 0 0 1 0 0 0 0 0 0 0 0 
 394  3  6  6 : 1 0 0 1 0 0 0 0 0 0 0 0 1 0 0 0 0 0 0 0 0 
 395  3  6  1 : 0 0 1 0 0 0 1 0 0 0 0 0 1 0 0 0 0 0 0 0 0 
 395  3  6  2 : 0 0 1 0 0 0 1 0 1 0 0 0 0 0 0 0 0 0 0 0 0 
 395  3  6  3 : 0 1 0 0 0 0 0 1 0 0 0 0 1 0 0 0 0 0 0 0 0 
 395  3  6  4 : 0 1 0 1 0 0 0 1 0 0 0 0 0 0 0 0 0 0 0 0 0 
 395  3  6  5 : 1 0 0 0 0 0 0 0 1 0 0 1 0 0 0 0 0 0 0 0 0 
 395  3  6  6 : 1 0 0 1 0 0 0 0 0 0 0 1 0 0 0 0 0 0 0 0 0 
 396  3  6  1 : 0 0 0 0 0 0 1 0 0 0 1 0 1 0 0 0 0 0 0 0 0 
 396  3  6  2 : 0 0 0 0 0 0 1 0 1 0 0 0 0 0 1 0 0 0 0 0 0 
 396  3  6  3 : 0 1 0 0 0 1 0 0 0 0 0 0 1 0 0 0 0 0 0 0 0 
 396  3  6  4 : 0 1 0 1 0 0 0 0 0 0 0 0 0 0 1 0 0 0 0 0 0 
 396  3  6  5 : 1 0 0 0 0 1 0 0 1 0 0 0 0 0 0 0 0 0 0 0 0 
 396  3  6  6 : 1 0 0 1 0 0 0 0 0 0 1 0 0 0 0 0 0 0 0 0 0 
 397  3  6  1 : 0 0 0 0 0 0 1 0 0 1 0 0 1 0 0 0 0 0 0 0 0 
 397  3  6  2 : 0 0 0 0 0 0 1 0 1 0 0 0 0 1 0 0 0 0 0 0 0 
 397  3  6  3 : 0 1 0 0 1 0 0 0 0 0 0 0 1 0 0 0 0 0 0 0 0 
 397  3  6  4 : 0 1 0 1 0 0 0 0 0 0 0 0 0 1 0 0 0 0 0 0 0 
 397  3  6  5 : 1 0 0 0 1 0 0 0 1 0 0 0 0 0 0 0 0 0 0 0 0 
 397  3  6  6 : 1 0 0 1 0 0 0 0 0 1 0 0 0 0 0 0 0 0 0 0 0 
 398  3  3  1 : 0 0 0 0 0 0 1 0 1 0 0 0 1 0 0 0 0 0 0 0 0 
 398  3  3  2 : 0 1 0 1 0 0 0 0 0 0 0 0 1 0 0 0 0 0 0 0 0 
 398  3  3  3 : 1 0 0 1 0 0 0 0 1 0 0 0 0 0 0 0 0 0 0 0 0 
 399  3  6  1 : 0 0 0 0 0 0 1 0 0 0 0 0 1 0 1 0 0 0 0 0 0 
 399  3  6  2 : 0 0 0 0 0 0 1 0 1 0 1 0 0 0 0 0 0 0 0 0 0 
 399  3  6  3 : 0 1 0 0 0 0 0 0 0 0 0 0 1 0 1 0 0 0 0 0 0 
 399  3  6  4 : 0 1 0 1 0 1 0 0 0 0 0 0 0 0 0 0 0 0 0 0 0 
 399  3  6  5 : 1 0 0 0 0 0 0 0 1 0 1 0 0 0 0 0 0 0 0 0 0 
 399  3  6  6 : 1 0 0 1 0 1 0 0 0 0 0 0 0 0 0 0 0 0 0 0 0 
 400  3  6  1 : 0 0 0 0 0 0 1 0 0 0 0 0 1 1 0 0 0 0 0 0 0 
 400  3  6  2 : 0 0 0 0 0 0 1 0 1 1 0 0 0 0 0 0 0 0 0 0 0 
 400  3  6  3 : 0 1 0 0 0 0 0 0 0 0 0 0 1 1 0 0 0 0 0 0 0 
 400  3  6  4 : 0 1 0 1 1 0 0 0 0 0 0 0 0 0 0 0 0 0 0 0 0 
 400  3  6  5 : 1 0 0 0 0 0 0 0 1 1 0 0 0 0 0 0 0 0 0 0 0 
 400  3  6  6 : 1 0 0 1 1 0 0 0 0 0 0 0 0 0 0 0 0 0 0 0 0 
 401  3  6  1 : 0 0 0 0 0 0 1 0 0 0 0 1 0 0 0 0 0 0 0 0 1 
 401  3  6  2 : 0 0 0 0 0 0 1 1 0 0 0 0 0 0 0 0 0 0 0 0 1 
 401  3  6  3 : 0 1 0 0 0 0 0 0 0 0 0 1 0 0 0 0 0 0 0 0 1 
 401  3  6  4 : 0 1 1 0 0 0 0 0 0 0 0 0 0 0 0 0 0 0 0 0 1 
 401  3  6  5 : 1 0 0 0 0 0 0 1 0 0 0 0 0 0 0 0 0 0 0 0 1 
 401  3  6  6 : 1 0 1 0 0 0 0 0 0 0 0 0 0 0 0 0 0 0 0 0 1 
 402  3  6  1 : 0 0 0 0 0 0 1 0 0 0 0 1 0 0 0 0 0 0 0 1 0 
 402  3  6  2 : 0 0 0 0 0 0 1 1 0 0 0 0 0 0 0 0 0 0 0 1 0 
 402  3  6  3 : 0 1 0 0 0 0 0 0 0 0 0 1 0 0 0 0 0 0 0 1 0 
 402  3  6  4 : 0 1 1 0 0 0 0 0 0 0 0 0 0 0 0 0 0 0 0 1 0 
 402  3  6  5 : 1 0 0 0 0 0 0 1 0 0 0 0 0 0 0 0 0 0 0 1 0 
 402  3  6  6 : 1 0 1 0 0 0 0 0 0 0 0 0 0 0 0 0 0 0 0 1 0 
 403  3  6  1 : 0 0 0 0 0 0 1 0 0 0 0 1 0 0 0 0 0 0 1 0 0 
 403  3  6  2 : 0 0 0 0 0 0 1 1 0 0 0 0 0 0 0 0 0 0 1 0 0 
 403  3  6  3 : 0 1 0 0 0 0 0 0 0 0 0 1 0 0 0 0 0 0 1 0 0 
 403  3  6  4 : 0 1 1 0 0 0 0 0 0 0 0 0 0 0 0 0 0 0 1 0 0 
 403  3  6  5 : 1 0 0 0 0 0 0 1 0 0 0 0 0 0 0 0 0 0 1 0 0 
 403  3  6  6 : 1 0 1 0 0 0 0 0 0 0 0 0 0 0 0 0 0 0 1 0 0 
 404  3  6  1 : 0 0 0 0 0 0 1 0 0 0 0 1 0 0 0 0 0 1 0 0 0 
 404  3  6  2 : 0 0 0 0 0 0 1 1 0 0 0 0 0 0 0 0 0 1 0 0 0 
 404  3  6  3 : 0 1 0 0 0 0 0 0 0 0 0 1 0 0 0 0 0 1 0 0 0 
 404  3  6  4 : 0 1 1 0 0 0 0 0 0 0 0 0 0 0 0 0 0 1 0 0 0 
 404  3  6  5 : 1 0 0 0 0 0 0 1 0 0 0 0 0 0 0 0 0 1 0 0 0 
 404  3  6  6 : 1 0 1 0 0 0 0 0 0 0 0 0 0 0 0 0 0 1 0 0 0 
 405  3  6  1 : 0 0 0 0 0 0 1 0 0 0 0 1 0 0 0 0 1 0 0 0 0 
 405  3  6  2 : 0 0 0 0 0 0 1 1 0 0 0 0 0 0 0 0 1 0 0 0 0 
 405  3  6  3 : 0 1 0 0 0 0 0 0 0 0 0 1 0 0 0 0 1 0 0 0 0 
 405  3  6  4 : 0 1 1 0 0 0 0 0 0 0 0 0 0 0 0 0 1 0 0 0 0 
 405  3  6  5 : 1 0 0 0 0 0 0 1 0 0 0 0 0 0 0 0 1 0 0 0 0 
 405  3  6  6 : 1 0 1 0 0 0 0 0 0 0 0 0 0 0 0 0 1 0 0 0 0 
 406  3  6  1 : 0 0 0 0 0 0 1 0 0 0 0 1 0 0 0 1 0 0 0 0 0 
 406  3  6  2 : 0 0 0 0 0 0 1 1 0 0 0 0 0 0 0 1 0 0 0 0 0 
 406  3  6  3 : 0 1 0 0 0 0 0 0 0 0 0 1 0 0 0 1 0 0 0 0 0 
 406  3  6  4 : 0 1 1 0 0 0 0 0 0 0 0 0 0 0 0 1 0 0 0 0 0 
 406  3  6  5 : 1 0 0 0 0 0 0 1 0 0 0 0 0 0 0 1 0 0 0 0 0 
 406  3  6  6 : 1 0 1 0 0 0 0 0 0 0 0 0 0 0 0 1 0 0 0 0 0 
 407  3  6  1 : 0 0 0 0 0 1 1 0 0 0 0 1 0 0 0 0 0 0 0 0 0 
 407  3  6  2 : 0 0 0 0 0 1 1 1 0 0 0 0 0 0 0 0 0 0 0 0 0 
 407  3  6  3 : 0 1 0 0 0 0 0 0 0 0 1 1 0 0 0 0 0 0 0 0 0 
 407  3  6  4 : 0 1 1 0 0 0 0 0 0 0 1 0 0 0 0 0 0 0 0 0 0 
 407  3  6  5 : 1 0 0 0 0 0 0 1 0 0 0 0 0 0 1 0 0 0 0 0 0 
 407  3  6  6 : 1 0 1 0 0 0 0 0 0 0 0 0 0 0 1 0 0 0 0 0 0 
 408  3  6  1 : 0 0 0 0 1 0 1 0 0 0 0 1 0 0 0 0 0 0 0 0 0 
 408  3  6  2 : 0 0 0 0 1 0 1 1 0 0 0 0 0 0 0 0 0 0 0 0 0 
 408  3  6  3 : 0 1 0 0 0 0 0 0 0 1 0 1 0 0 0 0 0 0 0 0 0 
 408  3  6  4 : 0 1 1 0 0 0 0 0 0 1 0 0 0 0 0 0 0 0 0 0 0 
 408  3  6  5 : 1 0 0 0 0 0 0 1 0 0 0 0 0 1 0 0 0 0 0 0 0 
 408  3  6  6 : 1 0 1 0 0 0 0 0 0 0 0 0 0 1 0 0 0 0 0 0 0 
 409  3  6  1 : 0 0 0 1 0 0 1 0 0 0 0 1 0 0 0 0 0 0 0 0 0 
 409  3  6  2 : 0 0 0 1 0 0 1 1 0 0 0 0 0 0 0 0 0 0 0 0 0 
 409  3  6  3 : 0 1 0 0 0 0 0 0 1 0 0 1 0 0 0 0 0 0 0 0 0 
 409  3  6  4 : 0 1 1 0 0 0 0 0 1 0 0 0 0 0 0 0 0 0 0 0 0 
 409  3  6  5 : 1 0 0 0 0 0 0 1 0 0 0 0 1 0 0 0 0 0 0 0 0 
 409  3  6  6 : 1 0 1 0 0 0 0 0 0 0 0 0 1 0 0 0 0 0 0 0 0 
 410  3  6  1 : 0 0 1 0 0 0 1 0 0 0 0 1 0 0 0 0 0 0 0 0 0 
 410  3  6  2 : 0 0 1 0 0 0 1 1 0 0 0 0 0 0 0 0 0 0 0 0 0 
 410  3  6  3 : 0 1 0 0 0 0 0 1 0 0 0 1 0 0 0 0 0 0 0 0 0 
 410  3  6  4 : 0 1 1 0 0 0 0 1 0 0 0 0 0 0 0 0 0 0 0 0 0 
 410  3  6  5 : 1 0 0 0 0 0 0 1 0 0 0 1 0 0 0 0 0 0 0 0 0 
 410  3  6  6 : 1 0 1 0 0 0 0 0 0 0 0 1 0 0 0 0 0 0 0 0 0 
 411  3  6  1 : 0 0 0 0 0 0 1 0 0 0 1 1 0 0 0 0 0 0 0 0 0 
 411  3  6  2 : 0 0 0 0 0 0 1 1 0 0 0 0 0 0 1 0 0 0 0 0 0 
 411  3  6  3 : 0 1 0 0 0 1 0 0 0 0 0 1 0 0 0 0 0 0 0 0 0 
 411  3  6  4 : 0 1 1 0 0 0 0 0 0 0 0 0 0 0 1 0 0 0 0 0 0 
 411  3  6  5 : 1 0 0 0 0 1 0 1 0 0 0 0 0 0 0 0 0 0 0 0 0 
 411  3  6  6 : 1 0 1 0 0 0 0 0 0 0 1 0 0 0 0 0 0 0 0 0 0 
 412  3  6  1 : 0 0 0 0 0 0 1 0 0 1 0 1 0 0 0 0 0 0 0 0 0 
 412  3  6  2 : 0 0 0 0 0 0 1 1 0 0 0 0 0 1 0 0 0 0 0 0 0 
 412  3  6  3 : 0 1 0 0 1 0 0 0 0 0 0 1 0 0 0 0 0 0 0 0 0 
 412  3  6  4 : 0 1 1 0 0 0 0 0 0 0 0 0 0 1 0 0 0 0 0 0 0 
 412  3  6  5 : 1 0 0 0 1 0 0 1 0 0 0 0 0 0 0 0 0 0 0 0 0 
 412  3  6  6 : 1 0 1 0 0 0 0 0 0 1 0 0 0 0 0 0 0 0 0 0 0 
 413  3  6  1 : 0 0 0 0 0 0 1 0 1 0 0 1 0 0 0 0 0 0 0 0 0 
 413  3  6  2 : 0 0 0 0 0 0 1 1 0 0 0 0 1 0 0 0 0 0 0 0 0 
 413  3  6  3 : 0 1 0 1 0 0 0 0 0 0 0 1 0 0 0 0 0 0 0 0 0 
 413  3  6  4 : 0 1 1 0 0 0 0 0 0 0 0 0 1 0 0 0 0 0 0 0 0 
 413  3  6  5 : 1 0 0 1 0 0 0 1 0 0 0 0 0 0 0 0 0 0 0 0 0 
 413  3  6  6 : 1 0 1 0 0 0 0 0 1 0 0 0 0 0 0 0 0 0 0 0 0 
 414  3  3  1 : 0 0 0 0 0 0 1 1 0 0 0 1 0 0 0 0 0 0 0 0 0 
 414  3  3  2 : 0 1 1 0 0 0 0 0 0 0 0 1 0 0 0 0 0 0 0 0 0 
 414  3  3  3 : 1 0 1 0 0 0 0 1 0 0 0 0 0 0 0 0 0 0 0 0 0 
 415  3  6  1 : 0 0 0 0 0 0 1 0 0 0 0 1 0 0 1 0 0 0 0 0 0 
 415  3  6  2 : 0 0 0 0 0 0 1 1 0 0 1 0 0 0 0 0 0 0 0 0 0 
 415  3  6  3 : 0 1 0 0 0 0 0 0 0 0 0 1 0 0 1 0 0 0 0 0 0 
 415  3  6  4 : 0 1 1 0 0 1 0 0 0 0 0 0 0 0 0 0 0 0 0 0 0 
 415  3  6  5 : 1 0 0 0 0 0 0 1 0 0 1 0 0 0 0 0 0 0 0 0 0 
 415  3  6  6 : 1 0 1 0 0 1 0 0 0 0 0 0 0 0 0 0 0 0 0 0 0 
 416  3  6  1 : 0 0 0 0 0 0 1 0 0 0 0 1 0 1 0 0 0 0 0 0 0 
 416  3  6  2 : 0 0 0 0 0 0 1 1 0 1 0 0 0 0 0 0 0 0 0 0 0 
 416  3  6  3 : 0 1 0 0 0 0 0 0 0 0 0 1 0 1 0 0 0 0 0 0 0 
 416  3  6  4 : 0 1 1 0 1 0 0 0 0 0 0 0 0 0 0 0 0 0 0 0 0 
 416  3  6  5 : 1 0 0 0 0 0 0 1 0 1 0 0 0 0 0 0 0 0 0 0 0 
 416  3  6  6 : 1 0 1 0 1 0 0 0 0 0 0 0 0 0 0 0 0 0 0 0 0 
 417  3  6  1 : 0 0 0 0 0 0 1 0 0 0 0 1 1 0 0 0 0 0 0 0 0 
 417  3  6  2 : 0 0 0 0 0 0 1 1 1 0 0 0 0 0 0 0 0 0 0 0 0 
 417  3  6  3 : 0 1 0 0 0 0 0 0 0 0 0 1 1 0 0 0 0 0 0 0 0 
 417  3  6  4 : 0 1 1 1 0 0 0 0 0 0 0 0 0 0 0 0 0 0 0 0 0 
 417  3  6  5 : 1 0 0 0 0 0 0 1 1 0 0 0 0 0 0 0 0 0 0 0 0 
 417  3  6  6 : 1 0 1 1 0 0 0 0 0 0 0 0 0 0 0 0 0 0 0 0 0 
 418  3  3  1 : 0 1 0 0 0 0 1 0 0 0 0 0 0 0 0 0 0 0 0 0 1 
 418  3  3  2 : 1 0 0 0 0 0 1 0 0 0 0 0 0 0 0 0 0 0 0 0 1 
 418  3  3  3 : 1 1 0 0 0 0 0 0 0 0 0 0 0 0 0 0 0 0 0 0 1 
 419  3  3  1 : 0 1 0 0 0 0 1 0 0 0 0 0 0 0 0 0 0 0 0 1 0 
 419  3  3  2 : 1 0 0 0 0 0 1 0 0 0 0 0 0 0 0 0 0 0 0 1 0 
 419  3  3  3 : 1 1 0 0 0 0 0 0 0 0 0 0 0 0 0 0 0 0 0 1 0 
 420  3  3  1 : 0 1 0 0 0 0 1 0 0 0 0 0 0 0 0 0 0 0 1 0 0 
 420  3  3  2 : 1 0 0 0 0 0 1 0 0 0 0 0 0 0 0 0 0 0 1 0 0 
 420  3  3  3 : 1 1 0 0 0 0 0 0 0 0 0 0 0 0 0 0 0 0 1 0 0 
 421  3  3  1 : 0 1 0 0 0 0 1 0 0 0 0 0 0 0 0 0 0 1 0 0 0 
 421  3  3  2 : 1 0 0 0 0 0 1 0 0 0 0 0 0 0 0 0 0 1 0 0 0 
 421  3  3  3 : 1 1 0 0 0 0 0 0 0 0 0 0 0 0 0 0 0 1 0 0 0 
 422  3  3  1 : 0 1 0 0 0 0 1 0 0 0 0 0 0 0 0 0 1 0 0 0 0 
 422  3  3  2 : 1 0 0 0 0 0 1 0 0 0 0 0 0 0 0 0 1 0 0 0 0 
 422  3  3  3 : 1 1 0 0 0 0 0 0 0 0 0 0 0 0 0 0 1 0 0 0 0 
 423  3  3  1 : 0 1 0 0 0 0 1 0 0 0 0 0 0 0 0 1 0 0 0 0 0 
 423  3  3  2 : 1 0 0 0 0 0 1 0 0 0 0 0 0 0 0 1 0 0 0 0 0 
 423  3  3  3 : 1 1 0 0 0 0 0 0 0 0 0 0 0 0 0 1 0 0 0 0 0 
 424  3  6  1 : 0 1 0 0 0 0 1 0 0 0 1 0 0 0 0 0 0 0 0 0 0 
 424  3  6  2 : 0 1 0 0 0 1 1 0 0 0 0 0 0 0 0 0 0 0 0 0 0 
 424  3  6  3 : 1 0 0 0 0 0 1 0 0 0 0 0 0 0 1 0 0 0 0 0 0 
 424  3  6  4 : 1 0 0 0 0 1 1 0 0 0 0 0 0 0 0 0 0 0 0 0 0 
 424  3  6  5 : 1 1 0 0 0 0 0 0 0 0 0 0 0 0 1 0 0 0 0 0 0 
 424  3  6  6 : 1 1 0 0 0 0 0 0 0 0 1 0 0 0 0 0 0 0 0 0 0 
 425  3  6  1 : 0 1 0 0 0 0 1 0 0 1 0 0 0 0 0 0 0 0 0 0 0 
 425  3  6  2 : 0 1 0 0 1 0 1 0 0 0 0 0 0 0 0 0 0 0 0 0 0 
 425  3  6  3 : 1 0 0 0 0 0 1 0 0 0 0 0 0 1 0 0 0 0 0 0 0 
 425  3  6  4 : 1 0 0 0 1 0 1 0 0 0 0 0 0 0 0 0 0 0 0 0 0 
 425  3  6  5 : 1 1 0 0 0 0 0 0 0 0 0 0 0 1 0 0 0 0 0 0 0 
 425  3  6  6 : 1 1 0 0 0 0 0 0 0 1 0 0 0 0 0 0 0 0 0 0 0 
 426  3  6  1 : 0 1 0 0 0 0 1 0 1 0 0 0 0 0 0 0 0 0 0 0 0 
 426  3  6  2 : 0 1 0 1 0 0 1 0 0 0 0 0 0 0 0 0 0 0 0 0 0 
 426  3  6  3 : 1 0 0 0 0 0 1 0 0 0 0 0 1 0 0 0 0 0 0 0 0 
 426  3  6  4 : 1 0 0 1 0 0 1 0 0 0 0 0 0 0 0 0 0 0 0 0 0 
 426  3  6  5 : 1 1 0 0 0 0 0 0 0 0 0 0 1 0 0 0 0 0 0 0 0 
 426  3  6  6 : 1 1 0 0 0 0 0 0 1 0 0 0 0 0 0 0 0 0 0 0 0 
 427  3  6  1 : 0 1 0 0 0 0 1 1 0 0 0 0 0 0 0 0 0 0 0 0 0 
 427  3  6  2 : 0 1 1 0 0 0 1 0 0 0 0 0 0 0 0 0 0 0 0 0 0 
 427  3  6  3 : 1 0 0 0 0 0 1 0 0 0 0 1 0 0 0 0 0 0 0 0 0 
 427  3  6  4 : 1 0 1 0 0 0 1 0 0 0 0 0 0 0 0 0 0 0 0 0 0 
 427  3  6  5 : 1 1 0 0 0 0 0 0 0 0 0 1 0 0 0 0 0 0 0 0 0 
 427  3  6  6 : 1 1 0 0 0 0 0 1 0 0 0 0 0 0 0 0 0 0 0 0 0 
 428  3  1  1 : 1 1 0 0 0 0 1 0 0 0 0 0 0 0 0 0 0 0 0 0 0 
 429  3  3  1 : 0 1 0 0 0 0 1 0 0 0 0 0 0 0 1 0 0 0 0 0 0 
 429  3  3  2 : 1 0 0 0 0 0 1 0 0 0 1 0 0 0 0 0 0 0 0 0 0 
 429  3  3  3 : 1 1 0 0 0 1 0 0 0 0 0 0 0 0 0 0 0 0 0 0 0 
 430  3  3  1 : 0 1 0 0 0 0 1 0 0 0 0 0 0 1 0 0 0 0 0 0 0 
 430  3  3  2 : 1 0 0 0 0 0 1 0 0 1 0 0 0 0 0 0 0 0 0 0 0 
 430  3  3  3 : 1 1 0 0 1 0 0 0 0 0 0 0 0 0 0 0 0 0 0 0 0 
 431  3  3  1 : 0 1 0 0 0 0 1 0 0 0 0 0 1 0 0 0 0 0 0 0 0 
 431  3  3  2 : 1 0 0 0 0 0 1 0 1 0 0 0 0 0 0 0 0 0 0 0 0 
 431  3  3  3 : 1 1 0 1 0 0 0 0 0 0 0 0 0 0 0 0 0 0 0 0 0 
 432  3  3  1 : 0 1 0 0 0 0 1 0 0 0 0 1 0 0 0 0 0 0 0 0 0 
 432  3  3  2 : 1 0 0 0 0 0 1 1 0 0 0 0 0 0 0 0 0 0 0 0 0 
 432  3  3  3 : 1 1 1 0 0 0 0 0 0 0 0 0 0 0 0 0 0 0 0 0 0 
 433  3  1  1 : 0 0 0 0 0 0 0 0 0 0 0 0 0 0 0 0 0 0 0 1 2 
 434  3  1  1 : 0 0 0 0 0 0 0 0 0 0 0 0 0 0 0 0 0 0 0 2 1 
 435  3  1  1 : 0 0 0 0 0 0 0 0 0 0 0 0 0 0 0 0 0 0 1 0 2 
 436  3  1  1 : 0 0 0 0 0 0 0 0 0 0 0 0 0 0 0 0 0 0 1 2 0 
 437  3  1  1 : 0 0 0 0 0 0 0 0 0 0 0 0 0 0 0 0 0 0 2 0 1 
 438  3  1  1 : 0 0 0 0 0 0 0 0 0 0 0 0 0 0 0 0 0 0 2 1 0 
 439  3  1  1 : 0 0 0 0 0 0 0 0 0 0 0 0 0 0 0 0 0 1 0 0 2 
 440  3  1  1 : 0 0 0 0 0 0 0 0 0 0 0 0 0 0 0 0 0 1 0 2 0 
 441  3  1  1 : 0 0 0 0 0 0 0 0 0 0 0 0 0 0 0 0 0 1 2 0 0 
 442  3  1  1 : 0 0 0 0 0 0 0 0 0 0 0 0 0 0 0 0 0 2 0 0 1 
 443  3  1  1 : 0 0 0 0 0 0 0 0 0 0 0 0 0 0 0 0 0 2 0 1 0 
 444  3  1  1 : 0 0 0 0 0 0 0 0 0 0 0 0 0 0 0 0 0 2 1 0 0 
 445  3  1  1 : 0 0 0 0 0 0 0 0 0 0 0 0 0 0 0 0 1 0 0 0 2 
 446  3  1  1 : 0 0 0 0 0 0 0 0 0 0 0 0 0 0 0 0 1 0 0 2 0 
 447  3  1  1 : 0 0 0 0 0 0 0 0 0 0 0 0 0 0 0 0 1 0 2 0 0 
 448  3  1  1 : 0 0 0 0 0 0 0 0 0 0 0 0 0 0 0 0 1 2 0 0 0 
 449  3  1  1 : 0 0 0 0 0 0 0 0 0 0 0 0 0 0 0 0 2 0 0 0 1 
 450  3  1  1 : 0 0 0 0 0 0 0 0 0 0 0 0 0 0 0 0 2 0 0 1 0 
 451  3  1  1 : 0 0 0 0 0 0 0 0 0 0 0 0 0 0 0 0 2 0 1 0 0 
 452  3  1  1 : 0 0 0 0 0 0 0 0 0 0 0 0 0 0 0 0 2 1 0 0 0 
 453  3  1  1 : 0 0 0 0 0 0 0 0 0 0 0 0 0 0 0 1 0 0 0 0 2 
 454  3  1  1 : 0 0 0 0 0 0 0 0 0 0 0 0 0 0 0 1 0 0 0 2 0 
 455  3  1  1 : 0 0 0 0 0 0 0 0 0 0 0 0 0 0 0 1 0 0 2 0 0 
 456  3  1  1 : 0 0 0 0 0 0 0 0 0 0 0 0 0 0 0 1 0 2 0 0 0 
 457  3  1  1 : 0 0 0 0 0 0 0 0 0 0 0 0 0 0 0 1 2 0 0 0 0 
 458  3  1  1 : 0 0 0 0 0 0 0 0 0 0 0 0 0 0 0 2 0 0 0 0 1 
 459  3  1  1 : 0 0 0 0 0 0 0 0 0 0 0 0 0 0 0 2 0 0 0 1 0 
 460  3  1  1 : 0 0 0 0 0 0 0 0 0 0 0 0 0 0 0 2 0 0 1 0 0 
 461  3  1  1 : 0 0 0 0 0 0 0 0 0 0 0 0 0 0 0 2 0 1 0 0 0 
 462  3  1  1 : 0 0 0 0 0 0 0 0 0 0 0 0 0 0 0 2 1 0 0 0 0 
 463  3  3  1 : 0 0 0 0 0 0 0 0 0 0 0 0 0 0 1 0 0 0 0 0 2 
 463  3  3  2 : 0 0 0 0 0 0 0 0 0 0 1 0 0 0 0 0 0 0 0 0 2 
 463  3  3  3 : 0 0 0 0 0 1 0 0 0 0 0 0 0 0 0 0 0 0 0 0 2 
 464  3  3  1 : 0 0 0 0 0 0 0 0 0 0 0 0 0 0 1 0 0 0 0 2 0 
 464  3  3  2 : 0 0 0 0 0 0 0 0 0 0 1 0 0 0 0 0 0 0 0 2 0 
 464  3  3  3 : 0 0 0 0 0 1 0 0 0 0 0 0 0 0 0 0 0 0 0 2 0 
 465  3  3  1 : 0 0 0 0 0 0 0 0 0 0 0 0 0 0 1 0 0 0 2 0 0 
 465  3  3  2 : 0 0 0 0 0 0 0 0 0 0 1 0 0 0 0 0 0 0 2 0 0 
 465  3  3  3 : 0 0 0 0 0 1 0 0 0 0 0 0 0 0 0 0 0 0 2 0 0 
 466  3  3  1 : 0 0 0 0 0 0 0 0 0 0 0 0 0 0 1 0 0 2 0 0 0 
 466  3  3  2 : 0 0 0 0 0 0 0 0 0 0 1 0 0 0 0 0 0 2 0 0 0 
 466  3  3  3 : 0 0 0 0 0 1 0 0 0 0 0 0 0 0 0 0 0 2 0 0 0 
 467  3  3  1 : 0 0 0 0 0 0 0 0 0 0 0 0 0 0 1 0 2 0 0 0 0 
 467  3  3  2 : 0 0 0 0 0 0 0 0 0 0 1 0 0 0 0 0 2 0 0 0 0 
 467  3  3  3 : 0 0 0 0 0 1 0 0 0 0 0 0 0 0 0 0 2 0 0 0 0 
 468  3  3  1 : 0 0 0 0 0 0 0 0 0 0 0 0 0 0 1 2 0 0 0 0 0 
 468  3  3  2 : 0 0 0 0 0 0 0 0 0 0 1 0 0 0 0 2 0 0 0 0 0 
 468  3  3  3 : 0 0 0 0 0 1 0 0 0 0 0 0 0 0 0 2 0 0 0 0 0 
 469  3  3  1 : 0 0 0 0 0 0 0 0 0 0 0 0 0 0 2 0 0 0 0 0 1 
 469  3  3  2 : 0 0 0 0 0 0 0 0 0 0 2 0 0 0 0 0 0 0 0 0 1 
 469  3  3  3 : 0 0 0 0 0 2 0 0 0 0 0 0 0 0 0 0 0 0 0 0 1 
 470  3  3  1 : 0 0 0 0 0 0 0 0 0 0 0 0 0 0 2 0 0 0 0 1 0 
 470  3  3  2 : 0 0 0 0 0 0 0 0 0 0 2 0 0 0 0 0 0 0 0 1 0 
 470  3  3  3 : 0 0 0 0 0 2 0 0 0 0 0 0 0 0 0 0 0 0 0 1 0 
 471  3  3  1 : 0 0 0 0 0 0 0 0 0 0 0 0 0 0 2 0 0 0 1 0 0 
 471  3  3  2 : 0 0 0 0 0 0 0 0 0 0 2 0 0 0 0 0 0 0 1 0 0 
 471  3  3  3 : 0 0 0 0 0 2 0 0 0 0 0 0 0 0 0 0 0 0 1 0 0 
 472  3  3  1 : 0 0 0 0 0 0 0 0 0 0 0 0 0 0 2 0 0 1 0 0 0 
 472  3  3  2 : 0 0 0 0 0 0 0 0 0 0 2 0 0 0 0 0 0 1 0 0 0 
 472  3  3  3 : 0 0 0 0 0 2 0 0 0 0 0 0 0 0 0 0 0 1 0 0 0 
 473  3  3  1 : 0 0 0 0 0 0 0 0 0 0 0 0 0 0 2 0 1 0 0 0 0 
 473  3  3  2 : 0 0 0 0 0 0 0 0 0 0 2 0 0 0 0 0 1 0 0 0 0 
 473  3  3  3 : 0 0 0 0 0 2 0 0 0 0 0 0 0 0 0 0 1 0 0 0 0 
 474  3  3  1 : 0 0 0 0 0 0 0 0 0 0 0 0 0 0 2 1 0 0 0 0 0 
 474  3  3  2 : 0 0 0 0 0 0 0 0 0 0 2 0 0 0 0 1 0 0 0 0 0 
 474  3  3  3 : 0 0 0 0 0 2 0 0 0 0 0 0 0 0 0 1 0 0 0 0 0 
 475  3  6  1 : 0 0 0 0 0 0 0 0 0 0 1 0 0 0 2 0 0 0 0 0 0 
 475  3  6  2 : 0 0 0 0 0 0 0 0 0 0 2 0 0 0 1 0 0 0 0 0 0 
 475  3  6  3 : 0 0 0 0 0 1 0 0 0 0 0 0 0 0 2 0 0 0 0 0 0 
 475  3  6  4 : 0 0 0 0 0 1 0 0 0 0 2 0 0 0 0 0 0 0 0 0 0 
 475  3  6  5 : 0 0 0 0 0 2 0 0 0 0 0 0 0 0 1 0 0 0 0 0 0 
 475  3  6  6 : 0 0 0 0 0 2 0 0 0 0 1 0 0 0 0 0 0 0 0 0 0 
 476  3  3  1 : 0 0 0 0 0 0 0 0 0 0 0 0 0 1 0 0 0 0 0 0 2 
 476  3  3  2 : 0 0 0 0 0 0 0 0 0 1 0 0 0 0 0 0 0 0 0 0 2 
 476  3  3  3 : 0 0 0 0 1 0 0 0 0 0 0 0 0 0 0 0 0 0 0 0 2 
 477  3  3  1 : 0 0 0 0 0 0 0 0 0 0 0 0 0 1 0 0 0 0 0 2 0 
 477  3  3  2 : 0 0 0 0 0 0 0 0 0 1 0 0 0 0 0 0 0 0 0 2 0 
 477  3  3  3 : 0 0 0 0 1 0 0 0 0 0 0 0 0 0 0 0 0 0 0 2 0 
 478  3  3  1 : 0 0 0 0 0 0 0 0 0 0 0 0 0 1 0 0 0 0 2 0 0 
 478  3  3  2 : 0 0 0 0 0 0 0 0 0 1 0 0 0 0 0 0 0 0 2 0 0 
 478  3  3  3 : 0 0 0 0 1 0 0 0 0 0 0 0 0 0 0 0 0 0 2 0 0 
 479  3  3  1 : 0 0 0 0 0 0 0 0 0 0 0 0 0 1 0 0 0 2 0 0 0 
 479  3  3  2 : 0 0 0 0 0 0 0 0 0 1 0 0 0 0 0 0 0 2 0 0 0 
 479  3  3  3 : 0 0 0 0 1 0 0 0 0 0 0 0 0 0 0 0 0 2 0 0 0 
 480  3  3  1 : 0 0 0 0 0 0 0 0 0 0 0 0 0 1 0 0 2 0 0 0 0 
 480  3  3  2 : 0 0 0 0 0 0 0 0 0 1 0 0 0 0 0 0 2 0 0 0 0 
 480  3  3  3 : 0 0 0 0 1 0 0 0 0 0 0 0 0 0 0 0 2 0 0 0 0 
 481  3  3  1 : 0 0 0 0 0 0 0 0 0 0 0 0 0 1 0 2 0 0 0 0 0 
 481  3  3  2 : 0 0 0 0 0 0 0 0 0 1 0 0 0 0 0 2 0 0 0 0 0 
 481  3  3  3 : 0 0 0 0 1 0 0 0 0 0 0 0 0 0 0 2 0 0 0 0 0 
 482  3  6  1 : 0 0 0 0 0 0 0 0 0 0 2 0 0 1 0 0 0 0 0 0 0 
 482  3  6  2 : 0 0 0 0 0 0 0 0 0 1 0 0 0 0 2 0 0 0 0 0 0 
 482  3  6  3 : 0 0 0 0 0 2 0 0 0 0 0 0 0 1 0 0 0 0 0 0 0 
 482  3  6  4 : 0 0 0 0 0 2 0 0 0 1 0 0 0 0 0 0 0 0 0 0 0 
 482  3  6  5 : 0 0 0 0 1 0 0 0 0 0 0 0 0 0 2 0 0 0 0 0 0 
 482  3  6  6 : 0 0 0 0 1 0 0 0 0 0 2 0 0 0 0 0 0 0 0 0 0 
 483  3  3  1 : 0 0 0 0 0 0 0 0 0 0 0 0 0 1 2 0 0 0 0 0 0 
 483  3  3  2 : 0 0 0 0 0 0 0 0 0 1 2 0 0 0 0 0 0 0 0 0 0 
 483  3  3  3 : 0 0 0 0 1 2 0 0 0 0 0 0 0 0 0 0 0 0 0 0 0 
 484  3  3  1 : 0 0 0 0 0 0 0 0 0 0 0 0 0 2 0 0 0 0 0 0 1 
 484  3  3  2 : 0 0 0 0 0 0 0 0 0 2 0 0 0 0 0 0 0 0 0 0 1 
 484  3  3  3 : 0 0 0 0 2 0 0 0 0 0 0 0 0 0 0 0 0 0 0 0 1 
 485  3  3  1 : 0 0 0 0 0 0 0 0 0 0 0 0 0 2 0 0 0 0 0 1 0 
 485  3  3  2 : 0 0 0 0 0 0 0 0 0 2 0 0 0 0 0 0 0 0 0 1 0 
 485  3  3  3 : 0 0 0 0 2 0 0 0 0 0 0 0 0 0 0 0 0 0 0 1 0 
 486  3  3  1 : 0 0 0 0 0 0 0 0 0 0 0 0 0 2 0 0 0 0 1 0 0 
 486  3  3  2 : 0 0 0 0 0 0 0 0 0 2 0 0 0 0 0 0 0 0 1 0 0 
 486  3  3  3 : 0 0 0 0 2 0 0 0 0 0 0 0 0 0 0 0 0 0 1 0 0 
 487  3  3  1 : 0 0 0 0 0 0 0 0 0 0 0 0 0 2 0 0 0 1 0 0 0 
 487  3  3  2 : 0 0 0 0 0 0 0 0 0 2 0 0 0 0 0 0 0 1 0 0 0 
 487  3  3  3 : 0 0 0 0 2 0 0 0 0 0 0 0 0 0 0 0 0 1 0 0 0 
 488  3  3  1 : 0 0 0 0 0 0 0 0 0 0 0 0 0 2 0 0 1 0 0 0 0 
 488  3  3  2 : 0 0 0 0 0 0 0 0 0 2 0 0 0 0 0 0 1 0 0 0 0 
 488  3  3  3 : 0 0 0 0 2 0 0 0 0 0 0 0 0 0 0 0 1 0 0 0 0 
 489  3  3  1 : 0 0 0 0 0 0 0 0 0 0 0 0 0 2 0 1 0 0 0 0 0 
 489  3  3  2 : 0 0 0 0 0 0 0 0 0 2 0 0 0 0 0 1 0 0 0 0 0 
 489  3  3  3 : 0 0 0 0 2 0 0 0 0 0 0 0 0 0 0 1 0 0 0 0 0 
 490  3  6  1 : 0 0 0 0 0 0 0 0 0 0 1 0 0 2 0 0 0 0 0 0 0 
 490  3  6  2 : 0 0 0 0 0 0 0 0 0 2 0 0 0 0 1 0 0 0 0 0 0 
 490  3  6  3 : 0 0 0 0 0 1 0 0 0 0 0 0 0 2 0 0 0 0 0 0 0 
 490  3  6  4 : 0 0 0 0 0 1 0 0 0 2 0 0 0 0 0 0 0 0 0 0 0 
 490  3  6  5 : 0 0 0 0 2 0 0 0 0 0 0 0 0 0 1 0 0 0 0 0 0 
 490  3  6  6 : 0 0 0 0 2 0 0 0 0 0 1 0 0 0 0 0 0 0 0 0 0 
 491  3  6  1 : 0 0 0 0 0 0 0 0 0 1 0 0 0 2 0 0 0 0 0 0 0 
 491  3  6  2 : 0 0 0 0 0 0 0 0 0 2 0 0 0 1 0 0 0 0 0 0 0 
 491  3  6  3 : 0 0 0 0 1 0 0 0 0 0 0 0 0 2 0 0 0 0 0 0 0 
 491  3  6  4 : 0 0 0 0 1 0 0 0 0 2 0 0 0 0 0 0 0 0 0 0 0 
 491  3  6  5 : 0 0 0 0 2 0 0 0 0 0 0 0 0 1 0 0 0 0 0 0 0 
 491  3  6  6 : 0 0 0 0 2 0 0 0 0 1 0 0 0 0 0 0 0 0 0 0 0 
 492  3  3  1 : 0 0 0 0 0 0 0 0 0 0 0 0 0 2 1 0 0 0 0 0 0 
 492  3  3  2 : 0 0 0 0 0 0 0 0 0 2 1 0 0 0 0 0 0 0 0 0 0 
 492  3  3  3 : 0 0 0 0 2 1 0 0 0 0 0 0 0 0 0 0 0 0 0 0 0 
 493  3  3  1 : 0 0 0 0 0 0 0 0 0 0 0 0 1 0 0 0 0 0 0 0 2 
 493  3  3  2 : 0 0 0 0 0 0 0 0 1 0 0 0 0 0 0 0 0 0 0 0 2 
 493  3  3  3 : 0 0 0 1 0 0 0 0 0 0 0 0 0 0 0 0 0 0 0 0 2 
 494  3  3  1 : 0 0 0 0 0 0 0 0 0 0 0 0 1 0 0 0 0 0 0 2 0 
 494  3  3  2 : 0 0 0 0 0 0 0 0 1 0 0 0 0 0 0 0 0 0 0 2 0 
 494  3  3  3 : 0 0 0 1 0 0 0 0 0 0 0 0 0 0 0 0 0 0 0 2 0 
 495  3  3  1 : 0 0 0 0 0 0 0 0 0 0 0 0 1 0 0 0 0 0 2 0 0 
 495  3  3  2 : 0 0 0 0 0 0 0 0 1 0 0 0 0 0 0 0 0 0 2 0 0 
 495  3  3  3 : 0 0 0 1 0 0 0 0 0 0 0 0 0 0 0 0 0 0 2 0 0 
 496  3  3  1 : 0 0 0 0 0 0 0 0 0 0 0 0 1 0 0 0 0 2 0 0 0 
 496  3  3  2 : 0 0 0 0 0 0 0 0 1 0 0 0 0 0 0 0 0 2 0 0 0 
 496  3  3  3 : 0 0 0 1 0 0 0 0 0 0 0 0 0 0 0 0 0 2 0 0 0 
 497  3  3  1 : 0 0 0 0 0 0 0 0 0 0 0 0 1 0 0 0 2 0 0 0 0 
 497  3  3  2 : 0 0 0 0 0 0 0 0 1 0 0 0 0 0 0 0 2 0 0 0 0 
 497  3  3  3 : 0 0 0 1 0 0 0 0 0 0 0 0 0 0 0 0 2 0 0 0 0 
 498  3  3  1 : 0 0 0 0 0 0 0 0 0 0 0 0 1 0 0 2 0 0 0 0 0 
 498  3  3  2 : 0 0 0 0 0 0 0 0 1 0 0 0 0 0 0 2 0 0 0 0 0 
 498  3  3  3 : 0 0 0 1 0 0 0 0 0 0 0 0 0 0 0 2 0 0 0 0 0 
 499  3  6  1 : 0 0 0 0 0 0 0 0 0 0 2 0 1 0 0 0 0 0 0 0 0 
 499  3  6  2 : 0 0 0 0 0 0 0 0 1 0 0 0 0 0 2 0 0 0 0 0 0 
 499  3  6  3 : 0 0 0 0 0 2 0 0 0 0 0 0 1 0 0 0 0 0 0 0 0 
 499  3  6  4 : 0 0 0 0 0 2 0 0 1 0 0 0 0 0 0 0 0 0 0 0 0 
 499  3  6  5 : 0 0 0 1 0 0 0 0 0 0 0 0 0 0 2 0 0 0 0 0 0 
 499  3  6  6 : 0 0 0 1 0 0 0 0 0 0 2 0 0 0 0 0 0 0 0 0 0 
 500  3  6  1 : 0 0 0 0 0 0 0 0 0 2 0 0 1 0 0 0 0 0 0 0 0 
 500  3  6  2 : 0 0 0 0 0 0 0 0 1 0 0 0 0 2 0 0 0 0 0 0 0 
 500  3  6  3 : 0 0 0 0 2 0 0 0 0 0 0 0 1 0 0 0 0 0 0 0 0 
 500  3  6  4 : 0 0 0 0 2 0 0 0 1 0 0 0 0 0 0 0 0 0 0 0 0 
 500  3  6  5 : 0 0 0 1 0 0 0 0 0 0 0 0 0 2 0 0 0 0 0 0 0 
 500  3  6  6 : 0 0 0 1 0 0 0 0 0 2 0 0 0 0 0 0 0 0 0 0 0 
 501  3  3  1 : 0 0 0 0 0 0 0 0 0 0 0 0 1 0 2 0 0 0 0 0 0 
 501  3  3  2 : 0 0 0 0 0 0 0 0 1 0 2 0 0 0 0 0 0 0 0 0 0 
 501  3  3  3 : 0 0 0 1 0 2 0 0 0 0 0 0 0 0 0 0 0 0 0 0 0 
 502  3  3  1 : 0 0 0 0 0 0 0 0 0 0 0 0 1 2 0 0 0 0 0 0 0 
 502  3  3  2 : 0 0 0 0 0 0 0 0 1 2 0 0 0 0 0 0 0 0 0 0 0 
 502  3  3  3 : 0 0 0 1 2 0 0 0 0 0 0 0 0 0 0 0 0 0 0 0 0 
 503  3  3  1 : 0 0 0 0 0 0 0 0 0 0 0 0 2 0 0 0 0 0 0 0 1 
 503  3  3  2 : 0 0 0 0 0 0 0 0 2 0 0 0 0 0 0 0 0 0 0 0 1 
 503  3  3  3 : 0 0 0 2 0 0 0 0 0 0 0 0 0 0 0 0 0 0 0 0 1 
 504  3  3  1 : 0 0 0 0 0 0 0 0 0 0 0 0 2 0 0 0 0 0 0 1 0 
 504  3  3  2 : 0 0 0 0 0 0 0 0 2 0 0 0 0 0 0 0 0 0 0 1 0 
 504  3  3  3 : 0 0 0 2 0 0 0 0 0 0 0 0 0 0 0 0 0 0 0 1 0 
 505  3  3  1 : 0 0 0 0 0 0 0 0 0 0 0 0 2 0 0 0 0 0 1 0 0 
 505  3  3  2 : 0 0 0 0 0 0 0 0 2 0 0 0 0 0 0 0 0 0 1 0 0 
 505  3  3  3 : 0 0 0 2 0 0 0 0 0 0 0 0 0 0 0 0 0 0 1 0 0 
 506  3  3  1 : 0 0 0 0 0 0 0 0 0 0 0 0 2 0 0 0 0 1 0 0 0 
 506  3  3  2 : 0 0 0 0 0 0 0 0 2 0 0 0 0 0 0 0 0 1 0 0 0 
 506  3  3  3 : 0 0 0 2 0 0 0 0 0 0 0 0 0 0 0 0 0 1 0 0 0 
 507  3  3  1 : 0 0 0 0 0 0 0 0 0 0 0 0 2 0 0 0 1 0 0 0 0 
 507  3  3  2 : 0 0 0 0 0 0 0 0 2 0 0 0 0 0 0 0 1 0 0 0 0 
 507  3  3  3 : 0 0 0 2 0 0 0 0 0 0 0 0 0 0 0 0 1 0 0 0 0 
 508  3  3  1 : 0 0 0 0 0 0 0 0 0 0 0 0 2 0 0 1 0 0 0 0 0 
 508  3  3  2 : 0 0 0 0 0 0 0 0 2 0 0 0 0 0 0 1 0 0 0 0 0 
 508  3  3  3 : 0 0 0 2 0 0 0 0 0 0 0 0 0 0 0 1 0 0 0 0 0 
 509  3  6  1 : 0 0 0 0 0 0 0 0 0 0 1 0 2 0 0 0 0 0 0 0 0 
 509  3  6  2 : 0 0 0 0 0 0 0 0 2 0 0 0 0 0 1 0 0 0 0 0 0 
 509  3  6  3 : 0 0 0 0 0 1 0 0 0 0 0 0 2 0 0 0 0 0 0 0 0 
 509  3  6  4 : 0 0 0 0 0 1 0 0 2 0 0 0 0 0 0 0 0 0 0 0 0 
 509  3  6  5 : 0 0 0 2 0 0 0 0 0 0 0 0 0 0 1 0 0 0 0 0 0 
 509  3  6  6 : 0 0 0 2 0 0 0 0 0 0 1 0 0 0 0 0 0 0 0 0 0 
 510  3  6  1 : 0 0 0 0 0 0 0 0 0 1 0 0 2 0 0 0 0 0 0 0 0 
 510  3  6  2 : 0 0 0 0 0 0 0 0 2 0 0 0 0 1 0 0 0 0 0 0 0 
 510  3  6  3 : 0 0 0 0 1 0 0 0 0 0 0 0 2 0 0 0 0 0 0 0 0 
 510  3  6  4 : 0 0 0 0 1 0 0 0 2 0 0 0 0 0 0 0 0 0 0 0 0 
 510  3  6  5 : 0 0 0 2 0 0 0 0 0 0 0 0 0 1 0 0 0 0 0 0 0 
 510  3  6  6 : 0 0 0 2 0 0 0 0 0 1 0 0 0 0 0 0 0 0 0 0 0 
 511  3  6  1 : 0 0 0 0 0 0 0 0 1 0 0 0 2 0 0 0 0 0 0 0 0 
 511  3  6  2 : 0 0 0 0 0 0 0 0 2 0 0 0 1 0 0 0 0 0 0 0 0 
 511  3  6  3 : 0 0 0 1 0 0 0 0 0 0 0 0 2 0 0 0 0 0 0 0 0 
 511  3  6  4 : 0 0 0 1 0 0 0 0 2 0 0 0 0 0 0 0 0 0 0 0 0 
 511  3  6  5 : 0 0 0 2 0 0 0 0 0 0 0 0 1 0 0 0 0 0 0 0 0 
 511  3  6  6 : 0 0 0 2 0 0 0 0 1 0 0 0 0 0 0 0 0 0 0 0 0 
 512  3  3  1 : 0 0 0 0 0 0 0 0 0 0 0 0 2 0 1 0 0 0 0 0 0 
 512  3  3  2 : 0 0 0 0 0 0 0 0 2 0 1 0 0 0 0 0 0 0 0 0 0 
 512  3  3  3 : 0 0 0 2 0 1 0 0 0 0 0 0 0 0 0 0 0 0 0 0 0 
 513  3  3  1 : 0 0 0 0 0 0 0 0 0 0 0 0 2 1 0 0 0 0 0 0 0 
 513  3  3  2 : 0 0 0 0 0 0 0 0 2 1 0 0 0 0 0 0 0 0 0 0 0 
 513  3  3  3 : 0 0 0 2 1 0 0 0 0 0 0 0 0 0 0 0 0 0 0 0 0 
 514  3  3  1 : 0 0 0 0 0 0 0 0 0 0 0 1 0 0 0 0 0 0 0 0 2 
 514  3  3  2 : 0 0 0 0 0 0 0 1 0 0 0 0 0 0 0 0 0 0 0 0 2 
 514  3  3  3 : 0 0 1 0 0 0 0 0 0 0 0 0 0 0 0 0 0 0 0 0 2 
 515  3  3  1 : 0 0 0 0 0 0 0 0 0 0 0 1 0 0 0 0 0 0 0 2 0 
 515  3  3  2 : 0 0 0 0 0 0 0 1 0 0 0 0 0 0 0 0 0 0 0 2 0 
 515  3  3  3 : 0 0 1 0 0 0 0 0 0 0 0 0 0 0 0 0 0 0 0 2 0 
 516  3  3  1 : 0 0 0 0 0 0 0 0 0 0 0 1 0 0 0 0 0 0 2 0 0 
 516  3  3  2 : 0 0 0 0 0 0 0 1 0 0 0 0 0 0 0 0 0 0 2 0 0 
 516  3  3  3 : 0 0 1 0 0 0 0 0 0 0 0 0 0 0 0 0 0 0 2 0 0 
 517  3  3  1 : 0 0 0 0 0 0 0 0 0 0 0 1 0 0 0 0 0 2 0 0 0 
 517  3  3  2 : 0 0 0 0 0 0 0 1 0 0 0 0 0 0 0 0 0 2 0 0 0 
 517  3  3  3 : 0 0 1 0 0 0 0 0 0 0 0 0 0 0 0 0 0 2 0 0 0 
 518  3  3  1 : 0 0 0 0 0 0 0 0 0 0 0 1 0 0 0 0 2 0 0 0 0 
 518  3  3  2 : 0 0 0 0 0 0 0 1 0 0 0 0 0 0 0 0 2 0 0 0 0 
 518  3  3  3 : 0 0 1 0 0 0 0 0 0 0 0 0 0 0 0 0 2 0 0 0 0 
 519  3  3  1 : 0 0 0 0 0 0 0 0 0 0 0 1 0 0 0 2 0 0 0 0 0 
 519  3  3  2 : 0 0 0 0 0 0 0 1 0 0 0 0 0 0 0 2 0 0 0 0 0 
 519  3  3  3 : 0 0 1 0 0 0 0 0 0 0 0 0 0 0 0 2 0 0 0 0 0 
 520  3  6  1 : 0 0 0 0 0 0 0 0 0 0 2 1 0 0 0 0 0 0 0 0 0 
 520  3  6  2 : 0 0 0 0 0 0 0 1 0 0 0 0 0 0 2 0 0 0 0 0 0 
 520  3  6  3 : 0 0 0 0 0 2 0 0 0 0 0 1 0 0 0 0 0 0 0 0 0 
 520  3  6  4 : 0 0 0 0 0 2 0 1 0 0 0 0 0 0 0 0 0 0 0 0 0 
 520  3  6  5 : 0 0 1 0 0 0 0 0 0 0 0 0 0 0 2 0 0 0 0 0 0 
 520  3  6  6 : 0 0 1 0 0 0 0 0 0 0 2 0 0 0 0 0 0 0 0 0 0 
 521  3  6  1 : 0 0 0 0 0 0 0 0 0 2 0 1 0 0 0 0 0 0 0 0 0 
 521  3  6  2 : 0 0 0 0 0 0 0 1 0 0 0 0 0 2 0 0 0 0 0 0 0 
 521  3  6  3 : 0 0 0 0 2 0 0 0 0 0 0 1 0 0 0 0 0 0 0 0 0 
 521  3  6  4 : 0 0 0 0 2 0 0 1 0 0 0 0 0 0 0 0 0 0 0 0 0 
 521  3  6  5 : 0 0 1 0 0 0 0 0 0 0 0 0 0 2 0 0 0 0 0 0 0 
 521  3  6  6 : 0 0 1 0 0 0 0 0 0 2 0 0 0 0 0 0 0 0 0 0 0 
 522  3  6  1 : 0 0 0 0 0 0 0 0 2 0 0 1 0 0 0 0 0 0 0 0 0 
 522  3  6  2 : 0 0 0 0 0 0 0 1 0 0 0 0 2 0 0 0 0 0 0 0 0 
 522  3  6  3 : 0 0 0 2 0 0 0 0 0 0 0 1 0 0 0 0 0 0 0 0 0 
 522  3  6  4 : 0 0 0 2 0 0 0 1 0 0 0 0 0 0 0 0 0 0 0 0 0 
 522  3  6  5 : 0 0 1 0 0 0 0 0 0 0 0 0 2 0 0 0 0 0 0 0 0 
 522  3  6  6 : 0 0 1 0 0 0 0 0 2 0 0 0 0 0 0 0 0 0 0 0 0 
 523  3  3  1 : 0 0 0 0 0 0 0 0 0 0 0 1 0 0 2 0 0 0 0 0 0 
 523  3  3  2 : 0 0 0 0 0 0 0 1 0 0 2 0 0 0 0 0 0 0 0 0 0 
 523  3  3  3 : 0 0 1 0 0 2 0 0 0 0 0 0 0 0 0 0 0 0 0 0 0 
 524  3  3  1 : 0 0 0 0 0 0 0 0 0 0 0 1 0 2 0 0 0 0 0 0 0 
 524  3  3  2 : 0 0 0 0 0 0 0 1 0 2 0 0 0 0 0 0 0 0 0 0 0 
 524  3  3  3 : 0 0 1 0 2 0 0 0 0 0 0 0 0 0 0 0 0 0 0 0 0 
 525  3  3  1 : 0 0 0 0 0 0 0 0 0 0 0 1 2 0 0 0 0 0 0 0 0 
 525  3  3  2 : 0 0 0 0 0 0 0 1 2 0 0 0 0 0 0 0 0 0 0 0 0 
 525  3  3  3 : 0 0 1 2 0 0 0 0 0 0 0 0 0 0 0 0 0 0 0 0 0 
 526  3  3  1 : 0 0 0 0 0 0 0 0 0 0 0 2 0 0 0 0 0 0 0 0 1 
 526  3  3  2 : 0 0 0 0 0 0 0 2 0 0 0 0 0 0 0 0 0 0 0 0 1 
 526  3  3  3 : 0 0 2 0 0 0 0 0 0 0 0 0 0 0 0 0 0 0 0 0 1 
 527  3  3  1 : 0 0 0 0 0 0 0 0 0 0 0 2 0 0 0 0 0 0 0 1 0 
 527  3  3  2 : 0 0 0 0 0 0 0 2 0 0 0 0 0 0 0 0 0 0 0 1 0 
 527  3  3  3 : 0 0 2 0 0 0 0 0 0 0 0 0 0 0 0 0 0 0 0 1 0 
 528  3  3  1 : 0 0 0 0 0 0 0 0 0 0 0 2 0 0 0 0 0 0 1 0 0 
 528  3  3  2 : 0 0 0 0 0 0 0 2 0 0 0 0 0 0 0 0 0 0 1 0 0 
 528  3  3  3 : 0 0 2 0 0 0 0 0 0 0 0 0 0 0 0 0 0 0 1 0 0 
 529  3  3  1 : 0 0 0 0 0 0 0 0 0 0 0 2 0 0 0 0 0 1 0 0 0 
 529  3  3  2 : 0 0 0 0 0 0 0 2 0 0 0 0 0 0 0 0 0 1 0 0 0 
 529  3  3  3 : 0 0 2 0 0 0 0 0 0 0 0 0 0 0 0 0 0 1 0 0 0 
 530  3  3  1 : 0 0 0 0 0 0 0 0 0 0 0 2 0 0 0 0 1 0 0 0 0 
 530  3  3  2 : 0 0 0 0 0 0 0 2 0 0 0 0 0 0 0 0 1 0 0 0 0 
 530  3  3  3 : 0 0 2 0 0 0 0 0 0 0 0 0 0 0 0 0 1 0 0 0 0 
 531  3  3  1 : 0 0 0 0 0 0 0 0 0 0 0 2 0 0 0 1 0 0 0 0 0 
 531  3  3  2 : 0 0 0 0 0 0 0 2 0 0 0 0 0 0 0 1 0 0 0 0 0 
 531  3  3  3 : 0 0 2 0 0 0 0 0 0 0 0 0 0 0 0 1 0 0 0 0 0 
 532  3  6  1 : 0 0 0 0 0 0 0 0 0 0 1 2 0 0 0 0 0 0 0 0 0 
 532  3  6  2 : 0 0 0 0 0 0 0 2 0 0 0 0 0 0 1 0 0 0 0 0 0 
 532  3  6  3 : 0 0 0 0 0 1 0 0 0 0 0 2 0 0 0 0 0 0 0 0 0 
 532  3  6  4 : 0 0 0 0 0 1 0 2 0 0 0 0 0 0 0 0 0 0 0 0 0 
 532  3  6  5 : 0 0 2 0 0 0 0 0 0 0 0 0 0 0 1 0 0 0 0 0 0 
 532  3  6  6 : 0 0 2 0 0 0 0 0 0 0 1 0 0 0 0 0 0 0 0 0 0 
 533  3  6  1 : 0 0 0 0 0 0 0 0 0 1 0 2 0 0 0 0 0 0 0 0 0 
 533  3  6  2 : 0 0 0 0 0 0 0 2 0 0 0 0 0 1 0 0 0 0 0 0 0 
 533  3  6  3 : 0 0 0 0 1 0 0 0 0 0 0 2 0 0 0 0 0 0 0 0 0 
 533  3  6  4 : 0 0 0 0 1 0 0 2 0 0 0 0 0 0 0 0 0 0 0 0 0 
 533  3  6  5 : 0 0 2 0 0 0 0 0 0 0 0 0 0 1 0 0 0 0 0 0 0 
 533  3  6  6 : 0 0 2 0 0 0 0 0 0 1 0 0 0 0 0 0 0 0 0 0 0 
 534  3  6  1 : 0 0 0 0 0 0 0 0 1 0 0 2 0 0 0 0 0 0 0 0 0 
 534  3  6  2 : 0 0 0 0 0 0 0 2 0 0 0 0 1 0 0 0 0 0 0 0 0 
 534  3  6  3 : 0 0 0 1 0 0 0 0 0 0 0 2 0 0 0 0 0 0 0 0 0 
 534  3  6  4 : 0 0 0 1 0 0 0 2 0 0 0 0 0 0 0 0 0 0 0 0 0 
 534  3  6  5 : 0 0 2 0 0 0 0 0 0 0 0 0 1 0 0 0 0 0 0 0 0 
 534  3  6  6 : 0 0 2 0 0 0 0 0 1 0 0 0 0 0 0 0 0 0 0 0 0 
 535  3  6  1 : 0 0 0 0 0 0 0 1 0 0 0 2 0 0 0 0 0 0 0 0 0 
 535  3  6  2 : 0 0 0 0 0 0 0 2 0 0 0 1 0 0 0 0 0 0 0 0 0 
 535  3  6  3 : 0 0 1 0 0 0 0 0 0 0 0 2 0 0 0 0 0 0 0 0 0 
 535  3  6  4 : 0 0 1 0 0 0 0 2 0 0 0 0 0 0 0 0 0 0 0 0 0 
 535  3  6  5 : 0 0 2 0 0 0 0 0 0 0 0 1 0 0 0 0 0 0 0 0 0 
 535  3  6  6 : 0 0 2 0 0 0 0 1 0 0 0 0 0 0 0 0 0 0 0 0 0 
 536  3  3  1 : 0 0 0 0 0 0 0 0 0 0 0 2 0 0 1 0 0 0 0 0 0 
 536  3  3  2 : 0 0 0 0 0 0 0 2 0 0 1 0 0 0 0 0 0 0 0 0 0 
 536  3  3  3 : 0 0 2 0 0 1 0 0 0 0 0 0 0 0 0 0 0 0 0 0 0 
 537  3  3  1 : 0 0 0 0 0 0 0 0 0 0 0 2 0 1 0 0 0 0 0 0 0 
 537  3  3  2 : 0 0 0 0 0 0 0 2 0 1 0 0 0 0 0 0 0 0 0 0 0 
 537  3  3  3 : 0 0 2 0 1 0 0 0 0 0 0 0 0 0 0 0 0 0 0 0 0 
 538  3  3  1 : 0 0 0 0 0 0 0 0 0 0 0 2 1 0 0 0 0 0 0 0 0 
 538  3  3  2 : 0 0 0 0 0 0 0 2 1 0 0 0 0 0 0 0 0 0 0 0 0 
 538  3  3  3 : 0 0 2 1 0 0 0 0 0 0 0 0 0 0 0 0 0 0 0 0 0 
 539  3  3  1 : 0 0 0 0 0 0 1 0 0 0 0 0 0 0 0 0 0 0 0 0 2 
 539  3  3  2 : 0 1 0 0 0 0 0 0 0 0 0 0 0 0 0 0 0 0 0 0 2 
 539  3  3  3 : 1 0 0 0 0 0 0 0 0 0 0 0 0 0 0 0 0 0 0 0 2 
 540  3  3  1 : 0 0 0 0 0 0 1 0 0 0 0 0 0 0 0 0 0 0 0 2 0 
 540  3  3  2 : 0 1 0 0 0 0 0 0 0 0 0 0 0 0 0 0 0 0 0 2 0 
 540  3  3  3 : 1 0 0 0 0 0 0 0 0 0 0 0 0 0 0 0 0 0 0 2 0 
 541  3  3  1 : 0 0 0 0 0 0 1 0 0 0 0 0 0 0 0 0 0 0 2 0 0 
 541  3  3  2 : 0 1 0 0 0 0 0 0 0 0 0 0 0 0 0 0 0 0 2 0 0 
 541  3  3  3 : 1 0 0 0 0 0 0 0 0 0 0 0 0 0 0 0 0 0 2 0 0 
 542  3  3  1 : 0 0 0 0 0 0 1 0 0 0 0 0 0 0 0 0 0 2 0 0 0 
 542  3  3  2 : 0 1 0 0 0 0 0 0 0 0 0 0 0 0 0 0 0 2 0 0 0 
 542  3  3  3 : 1 0 0 0 0 0 0 0 0 0 0 0 0 0 0 0 0 2 0 0 0 
 543  3  3  1 : 0 0 0 0 0 0 1 0 0 0 0 0 0 0 0 0 2 0 0 0 0 
 543  3  3  2 : 0 1 0 0 0 0 0 0 0 0 0 0 0 0 0 0 2 0 0 0 0 
 543  3  3  3 : 1 0 0 0 0 0 0 0 0 0 0 0 0 0 0 0 2 0 0 0 0 
 544  3  3  1 : 0 0 0 0 0 0 1 0 0 0 0 0 0 0 0 2 0 0 0 0 0 
 544  3  3  2 : 0 1 0 0 0 0 0 0 0 0 0 0 0 0 0 2 0 0 0 0 0 
 544  3  3  3 : 1 0 0 0 0 0 0 0 0 0 0 0 0 0 0 2 0 0 0 0 0 
 545  3  3  1 : 0 0 0 0 0 2 1 0 0 0 0 0 0 0 0 0 0 0 0 0 0 
 545  3  3  2 : 0 1 0 0 0 0 0 0 0 0 2 0 0 0 0 0 0 0 0 0 0 
 545  3  3  3 : 1 0 0 0 0 0 0 0 0 0 0 0 0 0 2 0 0 0 0 0 0 
 546  3  3  1 : 0 0 0 0 2 0 1 0 0 0 0 0 0 0 0 0 0 0 0 0 0 
 546  3  3  2 : 0 1 0 0 0 0 0 0 0 2 0 0 0 0 0 0 0 0 0 0 0 
 546  3  3  3 : 1 0 0 0 0 0 0 0 0 0 0 0 0 2 0 0 0 0 0 0 0 
 547  3  3  1 : 0 0 0 2 0 0 1 0 0 0 0 0 0 0 0 0 0 0 0 0 0 
 547  3  3  2 : 0 1 0 0 0 0 0 0 2 0 0 0 0 0 0 0 0 0 0 0 0 
 547  3  3  3 : 1 0 0 0 0 0 0 0 0 0 0 0 2 0 0 0 0 0 0 0 0 
 548  3  3  1 : 0 0 2 0 0 0 1 0 0 0 0 0 0 0 0 0 0 0 0 0 0 
 548  3  3  2 : 0 1 0 0 0 0 0 2 0 0 0 0 0 0 0 0 0 0 0 0 0 
 548  3  3  3 : 1 0 0 0 0 0 0 0 0 0 0 2 0 0 0 0 0 0 0 0 0 
 549  3  6  1 : 0 0 0 0 0 0 1 0 0 0 0 0 0 0 2 0 0 0 0 0 0 
 549  3  6  2 : 0 0 0 0 0 0 1 0 0 0 2 0 0 0 0 0 0 0 0 0 0 
 549  3  6  3 : 0 1 0 0 0 0 0 0 0 0 0 0 0 0 2 0 0 0 0 0 0 
 549  3  6  4 : 0 1 0 0 0 2 0 0 0 0 0 0 0 0 0 0 0 0 0 0 0 
 549  3  6  5 : 1 0 0 0 0 0 0 0 0 0 2 0 0 0 0 0 0 0 0 0 0 
 549  3  6  6 : 1 0 0 0 0 2 0 0 0 0 0 0 0 0 0 0 0 0 0 0 0 
 550  3  6  1 : 0 0 0 0 0 0 1 0 0 0 0 0 0 2 0 0 0 0 0 0 0 
 550  3  6  2 : 0 0 0 0 0 0 1 0 0 2 0 0 0 0 0 0 0 0 0 0 0 
 550  3  6  3 : 0 1 0 0 0 0 0 0 0 0 0 0 0 2 0 0 0 0 0 0 0 
 550  3  6  4 : 0 1 0 0 2 0 0 0 0 0 0 0 0 0 0 0 0 0 0 0 0 
 550  3  6  5 : 1 0 0 0 0 0 0 0 0 2 0 0 0 0 0 0 0 0 0 0 0 
 550  3  6  6 : 1 0 0 0 2 0 0 0 0 0 0 0 0 0 0 0 0 0 0 0 0 
 551  3  6  1 : 0 0 0 0 0 0 1 0 0 0 0 0 2 0 0 0 0 0 0 0 0 
 551  3  6  2 : 0 0 0 0 0 0 1 0 2 0 0 0 0 0 0 0 0 0 0 0 0 
 551  3  6  3 : 0 1 0 0 0 0 0 0 0 0 0 0 2 0 0 0 0 0 0 0 0 
 551  3  6  4 : 0 1 0 2 0 0 0 0 0 0 0 0 0 0 0 0 0 0 0 0 0 
 551  3  6  5 : 1 0 0 0 0 0 0 0 2 0 0 0 0 0 0 0 0 0 0 0 0 
 551  3  6  6 : 1 0 0 2 0 0 0 0 0 0 0 0 0 0 0 0 0 0 0 0 0 
 552  3  6  1 : 0 0 0 0 0 0 1 0 0 0 0 2 0 0 0 0 0 0 0 0 0 
 552  3  6  2 : 0 0 0 0 0 0 1 2 0 0 0 0 0 0 0 0 0 0 0 0 0 
 552  3  6  3 : 0 1 0 0 0 0 0 0 0 0 0 2 0 0 0 0 0 0 0 0 0 
 552  3  6  4 : 0 1 2 0 0 0 0 0 0 0 0 0 0 0 0 0 0 0 0 0 0 
 552  3  6  5 : 1 0 0 0 0 0 0 2 0 0 0 0 0 0 0 0 0 0 0 0 0 
 552  3  6  6 : 1 0 2 0 0 0 0 0 0 0 0 0 0 0 0 0 0 0 0 0 0 
 553  3  3  1 : 0 0 0 0 0 0 2 0 0 0 0 0 0 0 0 0 0 0 0 0 1 
 553  3  3  2 : 0 2 0 0 0 0 0 0 0 0 0 0 0 0 0 0 0 0 0 0 1 
 553  3  3  3 : 2 0 0 0 0 0 0 0 0 0 0 0 0 0 0 0 0 0 0 0 1 
 554  3  3  1 : 0 0 0 0 0 0 2 0 0 0 0 0 0 0 0 0 0 0 0 1 0 
 554  3  3  2 : 0 2 0 0 0 0 0 0 0 0 0 0 0 0 0 0 0 0 0 1 0 
 554  3  3  3 : 2 0 0 0 0 0 0 0 0 0 0 0 0 0 0 0 0 0 0 1 0 
 555  3  3  1 : 0 0 0 0 0 0 2 0 0 0 0 0 0 0 0 0 0 0 1 0 0 
 555  3  3  2 : 0 2 0 0 0 0 0 0 0 0 0 0 0 0 0 0 0 0 1 0 0 
 555  3  3  3 : 2 0 0 0 0 0 0 0 0 0 0 0 0 0 0 0 0 0 1 0 0 
 556  3  3  1 : 0 0 0 0 0 0 2 0 0 0 0 0 0 0 0 0 0 1 0 0 0 
 556  3  3  2 : 0 2 0 0 0 0 0 0 0 0 0 0 0 0 0 0 0 1 0 0 0 
 556  3  3  3 : 2 0 0 0 0 0 0 0 0 0 0 0 0 0 0 0 0 1 0 0 0 
 557  3  3  1 : 0 0 0 0 0 0 2 0 0 0 0 0 0 0 0 0 1 0 0 0 0 
 557  3  3  2 : 0 2 0 0 0 0 0 0 0 0 0 0 0 0 0 0 1 0 0 0 0 
 557  3  3  3 : 2 0 0 0 0 0 0 0 0 0 0 0 0 0 0 0 1 0 0 0 0 
 558  3  3  1 : 0 0 0 0 0 0 2 0 0 0 0 0 0 0 0 1 0 0 0 0 0 
 558  3  3  2 : 0 2 0 0 0 0 0 0 0 0 0 0 0 0 0 1 0 0 0 0 0 
 558  3  3  3 : 2 0 0 0 0 0 0 0 0 0 0 0 0 0 0 1 0 0 0 0 0 
 559  3  3  1 : 0 0 0 0 0 1 2 0 0 0 0 0 0 0 0 0 0 0 0 0 0 
 559  3  3  2 : 0 2 0 0 0 0 0 0 0 0 1 0 0 0 0 0 0 0 0 0 0 
 559  3  3  3 : 2 0 0 0 0 0 0 0 0 0 0 0 0 0 1 0 0 0 0 0 0 
 560  3  3  1 : 0 0 0 0 1 0 2 0 0 0 0 0 0 0 0 0 0 0 0 0 0 
 560  3  3  2 : 0 2 0 0 0 0 0 0 0 1 0 0 0 0 0 0 0 0 0 0 0 
 560  3  3  3 : 2 0 0 0 0 0 0 0 0 0 0 0 0 1 0 0 0 0 0 0 0 
 561  3  3  1 : 0 0 0 1 0 0 2 0 0 0 0 0 0 0 0 0 0 0 0 0 0 
 561  3  3  2 : 0 2 0 0 0 0 0 0 1 0 0 0 0 0 0 0 0 0 0 0 0 
 561  3  3  3 : 2 0 0 0 0 0 0 0 0 0 0 0 1 0 0 0 0 0 0 0 0 
 562  3  3  1 : 0 0 1 0 0 0 2 0 0 0 0 0 0 0 0 0 0 0 0 0 0 
 562  3  3  2 : 0 2 0 0 0 0 0 1 0 0 0 0 0 0 0 0 0 0 0 0 0 
 562  3  3  3 : 2 0 0 0 0 0 0 0 0 0 0 1 0 0 0 0 0 0 0 0 0 
 563  3  6  1 : 0 0 0 0 0 0 2 0 0 0 0 0 0 0 1 0 0 0 0 0 0 
 563  3  6  2 : 0 0 0 0 0 0 2 0 0 0 1 0 0 0 0 0 0 0 0 0 0 
 563  3  6  3 : 0 2 0 0 0 0 0 0 0 0 0 0 0 0 1 0 0 0 0 0 0 
 563  3  6  4 : 0 2 0 0 0 1 0 0 0 0 0 0 0 0 0 0 0 0 0 0 0 
 563  3  6  5 : 2 0 0 0 0 0 0 0 0 0 1 0 0 0 0 0 0 0 0 0 0 
 563  3  6  6 : 2 0 0 0 0 1 0 0 0 0 0 0 0 0 0 0 0 0 0 0 0 
 564  3  6  1 : 0 0 0 0 0 0 2 0 0 0 0 0 0 1 0 0 0 0 0 0 0 
 564  3  6  2 : 0 0 0 0 0 0 2 0 0 1 0 0 0 0 0 0 0 0 0 0 0 
 564  3  6  3 : 0 2 0 0 0 0 0 0 0 0 0 0 0 1 0 0 0 0 0 0 0 
 564  3  6  4 : 0 2 0 0 1 0 0 0 0 0 0 0 0 0 0 0 0 0 0 0 0 
 564  3  6  5 : 2 0 0 0 0 0 0 0 0 1 0 0 0 0 0 0 0 0 0 0 0 
 564  3  6  6 : 2 0 0 0 1 0 0 0 0 0 0 0 0 0 0 0 0 0 0 0 0 
 565  3  6  1 : 0 0 0 0 0 0 2 0 0 0 0 0 1 0 0 0 0 0 0 0 0 
 565  3  6  2 : 0 0 0 0 0 0 2 0 1 0 0 0 0 0 0 0 0 0 0 0 0 
 565  3  6  3 : 0 2 0 0 0 0 0 0 0 0 0 0 1 0 0 0 0 0 0 0 0 
 565  3  6  4 : 0 2 0 1 0 0 0 0 0 0 0 0 0 0 0 0 0 0 0 0 0 
 565  3  6  5 : 2 0 0 0 0 0 0 0 1 0 0 0 0 0 0 0 0 0 0 0 0 
 565  3  6  6 : 2 0 0 1 0 0 0 0 0 0 0 0 0 0 0 0 0 0 0 0 0 
 566  3  6  1 : 0 0 0 0 0 0 2 0 0 0 0 1 0 0 0 0 0 0 0 0 0 
 566  3  6  2 : 0 0 0 0 0 0 2 1 0 0 0 0 0 0 0 0 0 0 0 0 0 
 566  3  6  3 : 0 2 0 0 0 0 0 0 0 0 0 1 0 0 0 0 0 0 0 0 0 
 566  3  6  4 : 0 2 1 0 0 0 0 0 0 0 0 0 0 0 0 0 0 0 0 0 0 
 566  3  6  5 : 2 0 0 0 0 0 0 1 0 0 0 0 0 0 0 0 0 0 0 0 0 
 566  3  6  6 : 2 0 1 0 0 0 0 0 0 0 0 0 0 0 0 0 0 0 0 0 0 
 567  3  6  1 : 0 1 0 0 0 0 2 0 0 0 0 0 0 0 0 0 0 0 0 0 0 
 567  3  6  2 : 0 2 0 0 0 0 1 0 0 0 0 0 0 0 0 0 0 0 0 0 0 
 567  3  6  3 : 1 0 0 0 0 0 2 0 0 0 0 0 0 0 0 0 0 0 0 0 0 
 567  3  6  4 : 1 2 0 0 0 0 0 0 0 0 0 0 0 0 0 0 0 0 0 0 0 
 567  3  6  5 : 2 0 0 0 0 0 1 0 0 0 0 0 0 0 0 0 0 0 0 0 0 
 567  3  6  6 : 2 1 0 0 0 0 0 0 0 0 0 0 0 0 0 0 0 0 0 0 0 
 568  3  1  1 : 0 0 0 0 0 0 0 0 0 0 0 0 0 0 0 0 0 0 0 0 3 
 569  3  1  1 : 0 0 0 0 0 0 0 0 0 0 0 0 0 0 0 0 0 0 0 3 0 
 570  3  1  1 : 0 0 0 0 0 0 0 0 0 0 0 0 0 0 0 0 0 0 3 0 0 
 571  3  1  1 : 0 0 0 0 0 0 0 0 0 0 0 0 0 0 0 0 0 3 0 0 0 
 572  3  1  1 : 0 0 0 0 0 0 0 0 0 0 0 0 0 0 0 0 3 0 0 0 0 
 573  3  1  1 : 0 0 0 0 0 0 0 0 0 0 0 0 0 0 0 3 0 0 0 0 0 
 574  3  3  1 : 0 0 0 0 0 0 0 0 0 0 0 0 0 0 3 0 0 0 0 0 0 
 574  3  3  2 : 0 0 0 0 0 0 0 0 0 0 3 0 0 0 0 0 0 0 0 0 0 
 574  3  3  3 : 0 0 0 0 0 3 0 0 0 0 0 0 0 0 0 0 0 0 0 0 0 
 575  3  3  1 : 0 0 0 0 0 0 0 0 0 0 0 0 0 3 0 0 0 0 0 0 0 
 575  3  3  2 : 0 0 0 0 0 0 0 0 0 3 0 0 0 0 0 0 0 0 0 0 0 
 575  3  3  3 : 0 0 0 0 3 0 0 0 0 0 0 0 0 0 0 0 0 0 0 0 0 
 576  3  3  1 : 0 0 0 0 0 0 0 0 0 0 0 0 3 0 0 0 0 0 0 0 0 
 576  3  3  2 : 0 0 0 0 0 0 0 0 3 0 0 0 0 0 0 0 0 0 0 0 0 
 576  3  3  3 : 0 0 0 3 0 0 0 0 0 0 0 0 0 0 0 0 0 0 0 0 0 
 577  3  3  1 : 0 0 0 0 0 0 0 0 0 0 0 3 0 0 0 0 0 0 0 0 0 
 577  3  3  2 : 0 0 0 0 0 0 0 3 0 0 0 0 0 0 0 0 0 0 0 0 0 
 577  3  3  3 : 0 0 3 0 0 0 0 0 0 0 0 0 0 0 0 0 0 0 0 0 0 
 578  3  3  1 : 0 0 0 0 0 0 3 0 0 0 0 0 0 0 0 0 0 0 0 0 0 
 578  3  3  2 : 0 3 0 0 0 0 0 0 0 0 0 0 0 0 0 0 0 0 0 0 0 
 578  3  3  3 : 3 0 0 0 0 0 0 0 0 0 0 0 0 0 0 0 0 0 0 0 0 
