# Supplementary material for: Efficient Generation of Permutationally Invariant Potential Energy Surfaces for Large Molecules
Source: J Chem Theory Comput. 2020 Mar 26;16(5):3264–72. doi: 10.1021/acs.jctc.0c00001 (PMC7997398; doi:10.1021/acs.jctc.0c00001)
Supplement: Supplementary file 2 — ct0c00001_si_002.zip [file ct0c00001_si_002.zip › FilesForJCTC/31111_3/MOL_3_1_1_1_1_3.FOC]

   0  0  1  1 : 0 0 0 0 0 0 0 0 0 0 0 0 0 0 0 0 0 0 0 0 0 
   1  1  1  1 : 0 0 0 0 0 0 0 0 0 0 0 0 0 0 0 0 0 0 0 0 1 
   2  1  1  1 : 0 0 0 0 0 0 0 0 0 0 0 0 0 0 0 0 0 0 0 1 0 
   3  1  1  1 : 0 0 0 0 0 0 0 0 0 0 0 0 0 0 0 0 0 0 1 0 0 
   4  1  1  1 : 0 0 0 0 0 0 0 0 0 0 0 0 0 0 0 0 0 1 0 0 0 
   5  1  1  1 : 0 0 0 0 0 0 0 0 0 0 0 0 0 0 0 0 1 0 0 0 0 
   6  1  1  1 : 0 0 0 0 0 0 0 0 0 0 0 0 0 0 0 1 0 0 0 0 0 
   7  1  3  1 : 0 0 0 0 0 0 0 0 0 0 0 0 0 0 1 0 0 0 0 0 0 
   7  1  3  2 : 0 0 0 0 0 0 0 0 0 0 1 0 0 0 0 0 0 0 0 0 0 
   7  1  3  3 : 0 0 0 0 0 1 0 0 0 0 0 0 0 0 0 0 0 0 0 0 0 
   8  1  3  1 : 0 0 0 0 0 0 0 0 0 0 0 0 0 1 0 0 0 0 0 0 0 
   8  1  3  2 : 0 0 0 0 0 0 0 0 0 1 0 0 0 0 0 0 0 0 0 0 0 
   8  1  3  3 : 0 0 0 0 1 0 0 0 0 0 0 0 0 0 0 0 0 0 0 0 0 
   9  1  3  1 : 0 0 0 0 0 0 0 0 0 0 0 0 1 0 0 0 0 0 0 0 0 
   9  1  3  2 : 0 0 0 0 0 0 0 0 1 0 0 0 0 0 0 0 0 0 0 0 0 
   9  1  3  3 : 0 0 0 1 0 0 0 0 0 0 0 0 0 0 0 0 0 0 0 0 0 
  10  1  3  1 : 0 0 0 0 0 0 0 0 0 0 0 1 0 0 0 0 0 0 0 0 0 
  10  1  3  2 : 0 0 0 0 0 0 0 1 0 0 0 0 0 0 0 0 0 0 0 0 0 
  10  1  3  3 : 0 0 1 0 0 0 0 0 0 0 0 0 0 0 0 0 0 0 0 0 0 
  11  1  3  1 : 0 0 0 0 0 0 1 0 0 0 0 0 0 0 0 0 0 0 0 0 0 
  11  1  3  2 : 0 1 0 0 0 0 0 0 0 0 0 0 0 0 0 0 0 0 0 0 0 
  11  1  3  3 : 1 0 0 0 0 0 0 0 0 0 0 0 0 0 0 0 0 0 0 0 0 
  33  2  3  1 : 0 0 0 0 0 0 0 0 0 0 1 0 0 0 1 0 0 0 0 0 0 
  33  2  3  2 : 0 0 0 0 0 1 0 0 0 0 0 0 0 0 1 0 0 0 0 0 0 
  33  2  3  3 : 0 0 0 0 0 1 0 0 0 0 1 0 0 0 0 0 0 0 0 0 0 
  40  2  6  1 : 0 0 0 0 0 0 0 0 0 0 1 0 0 1 0 0 0 0 0 0 0 
  40  2  6  2 : 0 0 0 0 0 0 0 0 0 1 0 0 0 0 1 0 0 0 0 0 0 
  40  2  6  3 : 0 0 0 0 0 1 0 0 0 0 0 0 0 1 0 0 0 0 0 0 0 
  40  2  6  4 : 0 0 0 0 0 1 0 0 0 1 0 0 0 0 0 0 0 0 0 0 0 
  40  2  6  5 : 0 0 0 0 1 0 0 0 0 0 0 0 0 0 1 0 0 0 0 0 0 
  40  2  6  6 : 0 0 0 0 1 0 0 0 0 0 1 0 0 0 0 0 0 0 0 0 0 
  41  2  3  1 : 0 0 0 0 0 0 0 0 0 1 0 0 0 1 0 0 0 0 0 0 0 
  41  2  3  2 : 0 0 0 0 1 0 0 0 0 0 0 0 0 1 0 0 0 0 0 0 0 
  41  2  3  3 : 0 0 0 0 1 0 0 0 0 1 0 0 0 0 0 0 0 0 0 0 0 
  49  2  6  1 : 0 0 0 0 0 0 0 0 0 0 1 0 1 0 0 0 0 0 0 0 0 
  49  2  6  2 : 0 0 0 0 0 0 0 0 1 0 0 0 0 0 1 0 0 0 0 0 0 
  49  2  6  3 : 0 0 0 0 0 1 0 0 0 0 0 0 1 0 0 0 0 0 0 0 0 
  49  2  6  4 : 0 0 0 0 0 1 0 0 1 0 0 0 0 0 0 0 0 0 0 0 0 
  49  2  6  5 : 0 0 0 1 0 0 0 0 0 0 0 0 0 0 1 0 0 0 0 0 0 
  49  2  6  6 : 0 0 0 1 0 0 0 0 0 0 1 0 0 0 0 0 0 0 0 0 0 
  50  2  6  1 : 0 0 0 0 0 0 0 0 0 1 0 0 1 0 0 0 0 0 0 0 0 
  50  2  6  2 : 0 0 0 0 0 0 0 0 1 0 0 0 0 1 0 0 0 0 0 0 0 
  50  2  6  3 : 0 0 0 0 1 0 0 0 0 0 0 0 1 0 0 0 0 0 0 0 0 
  50  2  6  4 : 0 0 0 0 1 0 0 0 1 0 0 0 0 0 0 0 0 0 0 0 0 
  50  2  6  5 : 0 0 0 1 0 0 0 0 0 0 0 0 0 1 0 0 0 0 0 0 0 
  50  2  6  6 : 0 0 0 1 0 0 0 0 0 1 0 0 0 0 0 0 0 0 0 0 0 
  51  2  3  1 : 0 0 0 0 0 0 0 0 1 0 0 0 1 0 0 0 0 0 0 0 0 
  51  2  3  2 : 0 0 0 1 0 0 0 0 0 0 0 0 1 0 0 0 0 0 0 0 0 
  51  2  3  3 : 0 0 0 1 0 0 0 0 1 0 0 0 0 0 0 0 0 0 0 0 0 
  60  2  6  1 : 0 0 0 0 0 0 0 0 0 0 1 1 0 0 0 0 0 0 0 0 0 
  60  2  6  2 : 0 0 0 0 0 0 0 1 0 0 0 0 0 0 1 0 0 0 0 0 0 
  60  2  6  3 : 0 0 0 0 0 1 0 0 0 0 0 1 0 0 0 0 0 0 0 0 0 
  60  2  6  4 : 0 0 0 0 0 1 0 1 0 0 0 0 0 0 0 0 0 0 0 0 0 
  60  2  6  5 : 0 0 1 0 0 0 0 0 0 0 0 0 0 0 1 0 0 0 0 0 0 
  60  2  6  6 : 0 0 1 0 0 0 0 0 0 0 1 0 0 0 0 0 0 0 0 0 0 
  61  2  6  1 : 0 0 0 0 0 0 0 0 0 1 0 1 0 0 0 0 0 0 0 0 0 
  61  2  6  2 : 0 0 0 0 0 0 0 1 0 0 0 0 0 1 0 0 0 0 0 0 0 
  61  2  6  3 : 0 0 0 0 1 0 0 0 0 0 0 1 0 0 0 0 0 0 0 0 0 
  61  2  6  4 : 0 0 0 0 1 0 0 1 0 0 0 0 0 0 0 0 0 0 0 0 0 
  61  2  6  5 : 0 0 1 0 0 0 0 0 0 0 0 0 0 1 0 0 0 0 0 0 0 
  61  2  6  6 : 0 0 1 0 0 0 0 0 0 1 0 0 0 0 0 0 0 0 0 0 0 
  62  2  6  1 : 0 0 0 0 0 0 0 0 1 0 0 1 0 0 0 0 0 0 0 0 0 
  62  2  6  2 : 0 0 0 0 0 0 0 1 0 0 0 0 1 0 0 0 0 0 0 0 0 
  62  2  6  3 : 0 0 0 1 0 0 0 0 0 0 0 1 0 0 0 0 0 0 0 0 0 
  62  2  6  4 : 0 0 0 1 0 0 0 1 0 0 0 0 0 0 0 0 0 0 0 0 0 
  62  2  6  5 : 0 0 1 0 0 0 0 0 0 0 0 0 1 0 0 0 0 0 0 0 0 
  62  2  6  6 : 0 0 1 0 0 0 0 0 1 0 0 0 0 0 0 0 0 0 0 0 0 
  63  2  3  1 : 0 0 0 0 0 0 0 1 0 0 0 1 0 0 0 0 0 0 0 0 0 
  63  2  3  2 : 0 0 1 0 0 0 0 0 0 0 0 1 0 0 0 0 0 0 0 0 0 
  63  2  3  3 : 0 0 1 0 0 0 0 1 0 0 0 0 0 0 0 0 0 0 0 0 0 
  73  2  3  1 : 0 0 0 0 0 1 1 0 0 0 0 0 0 0 0 0 0 0 0 0 0 
  73  2  3  2 : 0 1 0 0 0 0 0 0 0 0 1 0 0 0 0 0 0 0 0 0 0 
  73  2  3  3 : 1 0 0 0 0 0 0 0 0 0 0 0 0 0 1 0 0 0 0 0 0 
  74  2  3  1 : 0 0 0 0 1 0 1 0 0 0 0 0 0 0 0 0 0 0 0 0 0 
  74  2  3  2 : 0 1 0 0 0 0 0 0 0 1 0 0 0 0 0 0 0 0 0 0 0 
  74  2  3  3 : 1 0 0 0 0 0 0 0 0 0 0 0 0 1 0 0 0 0 0 0 0 
  75  2  3  1 : 0 0 0 1 0 0 1 0 0 0 0 0 0 0 0 0 0 0 0 0 0 
  75  2  3  2 : 0 1 0 0 0 0 0 0 1 0 0 0 0 0 0 0 0 0 0 0 0 
  75  2  3  3 : 1 0 0 0 0 0 0 0 0 0 0 0 1 0 0 0 0 0 0 0 0 
  76  2  3  1 : 0 0 1 0 0 0 1 0 0 0 0 0 0 0 0 0 0 0 0 0 0 
  76  2  3  2 : 0 1 0 0 0 0 0 1 0 0 0 0 0 0 0 0 0 0 0 0 0 
  76  2  3  3 : 1 0 0 0 0 0 0 0 0 0 0 1 0 0 0 0 0 0 0 0 0 
  81  2  3  1 : 0 1 0 0 0 0 1 0 0 0 0 0 0 0 0 0 0 0 0 0 0 
  81  2  3  2 : 1 0 0 0 0 0 1 0 0 0 0 0 0 0 0 0 0 0 0 0 0 
  81  2  3  3 : 1 1 0 0 0 0 0 0 0 0 0 0 0 0 0 0 0 0 0 0 0 
 134  3  1  1 : 0 0 0 0 0 1 0 0 0 0 1 0 0 0 1 0 0 0 0 0 0 
 156  3  3  1 : 0 0 0 0 0 1 0 0 0 0 1 0 0 1 0 0 0 0 0 0 0 
 156  3  3  2 : 0 0 0 0 0 1 0 0 0 1 0 0 0 0 1 0 0 0 0 0 0 
 156  3  3  3 : 0 0 0 0 1 0 0 0 0 0 1 0 0 0 1 0 0 0 0 0 0 
 163  3  3  1 : 0 0 0 0 0 1 0 0 0 1 0 0 0 1 0 0 0 0 0 0 0 
 163  3  3  2 : 0 0 0 0 1 0 0 0 0 0 1 0 0 1 0 0 0 0 0 0 0 
 163  3  3  3 : 0 0 0 0 1 0 0 0 0 1 0 0 0 0 1 0 0 0 0 0 0 
 164  3  1  1 : 0 0 0 0 1 0 0 0 0 1 0 0 0 1 0 0 0 0 0 0 0 
 194  3  3  1 : 0 0 0 0 0 1 0 0 0 0 1 0 1 0 0 0 0 0 0 0 0 
 194  3  3  2 : 0 0 0 0 0 1 0 0 1 0 0 0 0 0 1 0 0 0 0 0 0 
 194  3  3  3 : 0 0 0 1 0 0 0 0 0 0 1 0 0 0 1 0 0 0 0 0 0 
 201  3  6  1 : 0 0 0 0 0 1 0 0 0 1 0 0 1 0 0 0 0 0 0 0 0 
 201  3  6  2 : 0 0 0 0 0 1 0 0 1 0 0 0 0 1 0 0 0 0 0 0 0 
 201  3  6  3 : 0 0 0 0 1 0 0 0 0 0 1 0 1 0 0 0 0 0 0 0 0 
 201  3  6  4 : 0 0 0 0 1 0 0 0 1 0 0 0 0 0 1 0 0 0 0 0 0 
 201  3  6  5 : 0 0 0 1 0 0 0 0 0 0 1 0 0 1 0 0 0 0 0 0 0 
 201  3  6  6 : 0 0 0 1 0 0 0 0 0 1 0 0 0 0 1 0 0 0 0 0 0 
 202  3  3  1 : 0 0 0 0 1 0 0 0 0 1 0 0 1 0 0 0 0 0 0 0 0 
 202  3  3  2 : 0 0 0 0 1 0 0 0 1 0 0 0 0 1 0 0 0 0 0 0 0 
 202  3  3  3 : 0 0 0 1 0 0 0 0 0 1 0 0 0 1 0 0 0 0 0 0 0 
 203  3  6  1 : 0 0 0 0 0 0 0 0 0 1 1 0 1 0 0 0 0 0 0 0 0 
 203  3  6  2 : 0 0 0 0 0 0 0 0 1 0 0 0 0 1 1 0 0 0 0 0 0 
 203  3  6  3 : 0 0 0 0 1 1 0 0 0 0 0 0 1 0 0 0 0 0 0 0 0 
 203  3  6  4 : 0 0 0 0 1 1 0 0 1 0 0 0 0 0 0 0 0 0 0 0 0 
 203  3  6  5 : 0 0 0 1 0 0 0 0 0 0 0 0 0 1 1 0 0 0 0 0 0 
 203  3  6  6 : 0 0 0 1 0 0 0 0 0 1 1 0 0 0 0 0 0 0 0 0 0 
 210  3  3  1 : 0 0 0 0 0 1 0 0 1 0 0 0 1 0 0 0 0 0 0 0 0 
 210  3  3  2 : 0 0 0 1 0 0 0 0 0 0 1 0 1 0 0 0 0 0 0 0 0 
 210  3  3  3 : 0 0 0 1 0 0 0 0 1 0 0 0 0 0 1 0 0 0 0 0 0 
 211  3  3  1 : 0 0 0 0 1 0 0 0 1 0 0 0 1 0 0 0 0 0 0 0 0 
 211  3  3  2 : 0 0 0 1 0 0 0 0 0 1 0 0 1 0 0 0 0 0 0 0 0 
 211  3  3  3 : 0 0 0 1 0 0 0 0 1 0 0 0 0 1 0 0 0 0 0 0 0 
 212  3  1  1 : 0 0 0 1 0 0 0 0 1 0 0 0 1 0 0 0 0 0 0 0 0 
 253  3  3  1 : 0 0 0 0 0 1 0 0 0 0 1 1 0 0 0 0 0 0 0 0 0 
 253  3  3  2 : 0 0 0 0 0 1 0 1 0 0 0 0 0 0 1 0 0 0 0 0 0 
 253  3  3  3 : 0 0 1 0 0 0 0 0 0 0 1 0 0 0 1 0 0 0 0 0 0 
 260  3  6  1 : 0 0 0 0 0 1 0 0 0 1 0 1 0 0 0 0 0 0 0 0 0 
 260  3  6  2 : 0 0 0 0 0 1 0 1 0 0 0 0 0 1 0 0 0 0 0 0 0 
 260  3  6  3 : 0 0 0 0 1 0 0 0 0 0 1 1 0 0 0 0 0 0 0 0 0 
 260  3  6  4 : 0 0 0 0 1 0 0 1 0 0 0 0 0 0 1 0 0 0 0 0 0 
 260  3  6  5 : 0 0 1 0 0 0 0 0 0 0 1 0 0 1 0 0 0 0 0 0 0 
 260  3  6  6 : 0 0 1 0 0 0 0 0 0 1 0 0 0 0 1 0 0 0 0 0 0 
 261  3  3  1 : 0 0 0 0 1 0 0 0 0 1 0 1 0 0 0 0 0 0 0 0 0 
 261  3  3  2 : 0 0 0 0 1 0 0 1 0 0 0 0 0 1 0 0 0 0 0 0 0 
 261  3  3  3 : 0 0 1 0 0 0 0 0 0 1 0 0 0 1 0 0 0 0 0 0 0 
 262  3  6  1 : 0 0 0 0 0 0 0 0 0 1 1 1 0 0 0 0 0 0 0 0 0 
 262  3  6  2 : 0 0 0 0 0 0 0 1 0 0 0 0 0 1 1 0 0 0 0 0 0 
 262  3  6  3 : 0 0 0 0 1 1 0 0 0 0 0 1 0 0 0 0 0 0 0 0 0 
 262  3  6  4 : 0 0 0 0 1 1 0 1 0 0 0 0 0 0 0 0 0 0 0 0 0 
 262  3  6  5 : 0 0 1 0 0 0 0 0 0 0 0 0 0 1 1 0 0 0 0 0 0 
 262  3  6  6 : 0 0 1 0 0 0 0 0 0 1 1 0 0 0 0 0 0 0 0 0 0 
 269  3  6  1 : 0 0 0 0 0 1 0 0 1 0 0 1 0 0 0 0 0 0 0 0 0 
 269  3  6  2 : 0 0 0 0 0 1 0 1 0 0 0 0 1 0 0 0 0 0 0 0 0 
 269  3  6  3 : 0 0 0 1 0 0 0 0 0 0 1 1 0 0 0 0 0 0 0 0 0 
 269  3  6  4 : 0 0 0 1 0 0 0 1 0 0 0 0 0 0 1 0 0 0 0 0 0 
 269  3  6  5 : 0 0 1 0 0 0 0 0 0 0 1 0 1 0 0 0 0 0 0 0 0 
 269  3  6  6 : 0 0 1 0 0 0 0 0 1 0 0 0 0 0 1 0 0 0 0 0 0 
 270  3  6  1 : 0 0 0 0 1 0 0 0 1 0 0 1 0 0 0 0 0 0 0 0 0 
 270  3  6  2 : 0 0 0 0 1 0 0 1 0 0 0 0 1 0 0 0 0 0 0 0 0 
 270  3  6  3 : 0 0 0 1 0 0 0 0 0 1 0 1 0 0 0 0 0 0 0 0 0 
 270  3  6  4 : 0 0 0 1 0 0 0 1 0 0 0 0 0 1 0 0 0 0 0 0 0 
 270  3  6  5 : 0 0 1 0 0 0 0 0 0 1 0 0 1 0 0 0 0 0 0 0 0 
 270  3  6  6 : 0 0 1 0 0 0 0 0 1 0 0 0 0 1 0 0 0 0 0 0 0 
 271  3  3  1 : 0 0 0 1 0 0 0 0 1 0 0 1 0 0 0 0 0 0 0 0 0 
 271  3  3  2 : 0 0 0 1 0 0 0 1 0 0 0 0 1 0 0 0 0 0 0 0 0 
 271  3  3  3 : 0 0 1 0 0 0 0 0 1 0 0 0 1 0 0 0 0 0 0 0 0 
 272  3  6  1 : 0 0 0 0 0 0 0 0 1 0 1 1 0 0 0 0 0 0 0 0 0 
 272  3  6  2 : 0 0 0 0 0 0 0 1 0 0 0 0 1 0 1 0 0 0 0 0 0 
 272  3  6  3 : 0 0 0 1 0 1 0 0 0 0 0 1 0 0 0 0 0 0 0 0 0 
 272  3  6  4 : 0 0 0 1 0 1 0 1 0 0 0 0 0 0 0 0 0 0 0 0 0 
 272  3  6  5 : 0 0 1 0 0 0 0 0 0 0 0 0 1 0 1 0 0 0 0 0 0 
 272  3  6  6 : 0 0 1 0 0 0 0 0 1 0 1 0 0 0 0 0 0 0 0 0 0 
 273  3  6  1 : 0 0 0 0 0 0 0 0 1 1 0 1 0 0 0 0 0 0 0 0 0 
 273  3  6  2 : 0 0 0 0 0 0 0 1 0 0 0 0 1 1 0 0 0 0 0 0 0 
 273  3  6  3 : 0 0 0 1 1 0 0 0 0 0 0 1 0 0 0 0 0 0 0 0 0 
 273  3  6  4 : 0 0 0 1 1 0 0 1 0 0 0 0 0 0 0 0 0 0 0 0 0 
 273  3  6  5 : 0 0 1 0 0 0 0 0 0 0 0 0 1 1 0 0 0 0 0 0 0 
 273  3  6  6 : 0 0 1 0 0 0 0 0 1 1 0 0 0 0 0 0 0 0 0 0 0 
 280  3  3  1 : 0 0 0 0 0 1 0 1 0 0 0 1 0 0 0 0 0 0 0 0 0 
 280  3  3  2 : 0 0 1 0 0 0 0 0 0 0 1 1 0 0 0 0 0 0 0 0 0 
 280  3  3  3 : 0 0 1 0 0 0 0 1 0 0 0 0 0 0 1 0 0 0 0 0 0 
 281  3  3  1 : 0 0 0 0 1 0 0 1 0 0 0 1 0 0 0 0 0 0 0 0 0 
 281  3  3  2 : 0 0 1 0 0 0 0 0 0 1 0 1 0 0 0 0 0 0 0 0 0 
 281  3  3  3 : 0 0 1 0 0 0 0 1 0 0 0 0 0 1 0 0 0 0 0 0 0 
 282  3  3  1 : 0 0 0 1 0 0 0 1 0 0 0 1 0 0 0 0 0 0 0 0 0 
 282  3  3  2 : 0 0 1 0 0 0 0 0 1 0 0 1 0 0 0 0 0 0 0 0 0 
 282  3  3  3 : 0 0 1 0 0 0 0 1 0 0 0 0 1 0 0 0 0 0 0 0 0 
 283  3  1  1 : 0 0 1 0 0 0 0 1 0 0 0 1 0 0 0 0 0 0 0 0 0 
 344  3  3  1 : 0 0 0 0 1 1 1 0 0 0 0 0 0 0 0 0 0 0 0 0 0 
 344  3  3  2 : 0 1 0 0 0 0 0 0 0 1 1 0 0 0 0 0 0 0 0 0 0 
 344  3  3  3 : 1 0 0 0 0 0 0 0 0 0 0 0 0 1 1 0 0 0 0 0 0 
 351  3  3  1 : 0 0 0 1 0 1 1 0 0 0 0 0 0 0 0 0 0 0 0 0 0 
 351  3  3  2 : 0 1 0 0 0 0 0 0 1 0 1 0 0 0 0 0 0 0 0 0 0 
 351  3  3  3 : 1 0 0 0 0 0 0 0 0 0 0 0 1 0 1 0 0 0 0 0 0 
 352  3  3  1 : 0 0 0 1 1 0 1 0 0 0 0 0 0 0 0 0 0 0 0 0 0 
 352  3  3  2 : 0 1 0 0 0 0 0 0 1 1 0 0 0 0 0 0 0 0 0 0 0 
 352  3  3  3 : 1 0 0 0 0 0 0 0 0 0 0 0 1 1 0 0 0 0 0 0 0 
 359  3  3  1 : 0 0 1 0 0 1 1 0 0 0 0 0 0 0 0 0 0 0 0 0 0 
 359  3  3  2 : 0 1 0 0 0 0 0 1 0 0 1 0 0 0 0 0 0 0 0 0 0 
 359  3  3  3 : 1 0 0 0 0 0 0 0 0 0 0 1 0 0 1 0 0 0 0 0 0 
 360  3  3  1 : 0 0 1 0 1 0 1 0 0 0 0 0 0 0 0 0 0 0 0 0 0 
 360  3  3  2 : 0 1 0 0 0 0 0 1 0 1 0 0 0 0 0 0 0 0 0 0 0 
 360  3  3  3 : 1 0 0 0 0 0 0 0 0 0 0 1 0 1 0 0 0 0 0 0 0 
 361  3  3  1 : 0 0 1 1 0 0 1 0 0 0 0 0 0 0 0 0 0 0 0 0 0 
 361  3  3  2 : 0 1 0 0 0 0 0 1 1 0 0 0 0 0 0 0 0 0 0 0 0 
 361  3  3  3 : 1 0 0 0 0 0 0 0 0 0 0 1 1 0 0 0 0 0 0 0 0 
 368  3  6  1 : 0 0 0 0 0 1 1 0 0 0 0 0 0 0 1 0 0 0 0 0 0 
 368  3  6  2 : 0 0 0 0 0 1 1 0 0 0 1 0 0 0 0 0 0 0 0 0 0 
 368  3  6  3 : 0 1 0 0 0 0 0 0 0 0 1 0 0 0 1 0 0 0 0 0 0 
 368  3  6  4 : 0 1 0 0 0 1 0 0 0 0 1 0 0 0 0 0 0 0 0 0 0 
 368  3  6  5 : 1 0 0 0 0 0 0 0 0 0 1 0 0 0 1 0 0 0 0 0 0 
 368  3  6  6 : 1 0 0 0 0 1 0 0 0 0 0 0 0 0 1 0 0 0 0 0 0 
 380  3  6  1 : 0 0 0 0 1 0 1 0 0 0 0 0 0 1 0 0 0 0 0 0 0 
 380  3  6  2 : 0 0 0 0 1 0 1 0 0 1 0 0 0 0 0 0 0 0 0 0 0 
 380  3  6  3 : 0 1 0 0 0 0 0 0 0 1 0 0 0 1 0 0 0 0 0 0 0 
 380  3  6  4 : 0 1 0 0 1 0 0 0 0 1 0 0 0 0 0 0 0 0 0 0 0 
 380  3  6  5 : 1 0 0 0 0 0 0 0 0 1 0 0 0 1 0 0 0 0 0 0 0 
 380  3  6  6 : 1 0 0 0 1 0 0 0 0 0 0 0 0 1 0 0 0 0 0 0 0 
 394  3  6  1 : 0 0 0 1 0 0 1 0 0 0 0 0 1 0 0 0 0 0 0 0 0 
 394  3  6  2 : 0 0 0 1 0 0 1 0 1 0 0 0 0 0 0 0 0 0 0 0 0 
 394  3  6  3 : 0 1 0 0 0 0 0 0 1 0 0 0 1 0 0 0 0 0 0 0 0 
 394  3  6  4 : 0 1 0 1 0 0 0 0 1 0 0 0 0 0 0 0 0 0 0 0 0 
 394  3  6  5 : 1 0 0 0 0 0 0 0 1 0 0 0 1 0 0 0 0 0 0 0 0 
 394  3  6  6 : 1 0 0 1 0 0 0 0 0 0 0 0 1 0 0 0 0 0 0 0 0 
 410  3  6  1 : 0 0 1 0 0 0 1 0 0 0 0 1 0 0 0 0 0 0 0 0 0 
 410  3  6  2 : 0 0 1 0 0 0 1 1 0 0 0 0 0 0 0 0 0 0 0 0 0 
 410  3  6  3 : 0 1 0 0 0 0 0 1 0 0 0 1 0 0 0 0 0 0 0 0 0 
 410  3  6  4 : 0 1 1 0 0 0 0 1 0 0 0 0 0 0 0 0 0 0 0 0 0 
 410  3  6  5 : 1 0 0 0 0 0 0 1 0 0 0 1 0 0 0 0 0 0 0 0 0 
 410  3  6  6 : 1 0 1 0 0 0 0 0 0 0 0 1 0 0 0 0 0 0 0 0 0 
 424  3  6  1 : 0 1 0 0 0 0 1 0 0 0 1 0 0 0 0 0 0 0 0 0 0 
 424  3  6  2 : 0 1 0 0 0 1 1 0 0 0 0 0 0 0 0 0 0 0 0 0 0 
 424  3  6  3 : 1 0 0 0 0 0 1 0 0 0 0 0 0 0 1 0 0 0 0 0 0 
 424  3  6  4 : 1 0 0 0 0 1 1 0 0 0 0 0 0 0 0 0 0 0 0 0 0 
 424  3  6  5 : 1 1 0 0 0 0 0 0 0 0 0 0 0 0 1 0 0 0 0 0 0 
 424  3  6  6 : 1 1 0 0 0 0 0 0 0 0 1 0 0 0 0 0 0 0 0 0 0 
 425  3  6  1 : 0 1 0 0 0 0 1 0 0 1 0 0 0 0 0 0 0 0 0 0 0 
 425  3  6  2 : 0 1 0 0 1 0 1 0 0 0 0 0 0 0 0 0 0 0 0 0 0 
 425  3  6  3 : 1 0 0 0 0 0 1 0 0 0 0 0 0 1 0 0 0 0 0 0 0 
 425  3  6  4 : 1 0 0 0 1 0 1 0 0 0 0 0 0 0 0 0 0 0 0 0 0 
 425  3  6  5 : 1 1 0 0 0 0 0 0 0 0 0 0 0 1 0 0 0 0 0 0 0 
 425  3  6  6 : 1 1 0 0 0 0 0 0 0 1 0 0 0 0 0 0 0 0 0 0 0 
 426  3  6  1 : 0 1 0 0 0 0 1 0 1 0 0 0 0 0 0 0 0 0 0 0 0 
 426  3  6  2 : 0 1 0 1 0 0 1 0 0 0 0 0 0 0 0 0 0 0 0 0 0 
 426  3  6  3 : 1 0 0 0 0 0 1 0 0 0 0 0 1 0 0 0 0 0 0 0 0 
 426  3  6  4 : 1 0 0 1 0 0 1 0 0 0 0 0 0 0 0 0 0 0 0 0 0 
 426  3  6  5 : 1 1 0 0 0 0 0 0 0 0 0 0 1 0 0 0 0 0 0 0 0 
 426  3  6  6 : 1 1 0 0 0 0 0 0 1 0 0 0 0 0 0 0 0 0 0 0 0 
 427  3  6  1 : 0 1 0 0 0 0 1 1 0 0 0 0 0 0 0 0 0 0 0 0 0 
 427  3  6  2 : 0 1 1 0 0 0 1 0 0 0 0 0 0 0 0 0 0 0 0 0 0 
 427  3  6  3 : 1 0 0 0 0 0 1 0 0 0 0 1 0 0 0 0 0 0 0 0 0 
 427  3  6  4 : 1 0 1 0 0 0 1 0 0 0 0 0 0 0 0 0 0 0 0 0 0 
 427  3  6  5 : 1 1 0 0 0 0 0 0 0 0 0 1 0 0 0 0 0 0 0 0 0 
 427  3  6  6 : 1 1 0 0 0 0 0 1 0 0 0 0 0 0 0 0 0 0 0 0 0 
 428  3  1  1 : 1 1 0 0 0 0 1 0 0 0 0 0 0 0 0 0 0 0 0 0 0 
