# Supplementary material for: Efficient Generation of Permutationally Invariant Potential Energy Surfaces for Large Molecules
Source: J Chem Theory Comput. 2020 Mar 26;16(5):3264–72. doi: 10.1021/acs.jctc.0c00001 (PMC7997398; doi:10.1021/acs.jctc.0c00001)
Supplement: Supplementary file 2 — ct0c00001_si_002.zip [file ct0c00001_si_002.zip › FilesForJCTC/31111_3/MOL_3_1_1_1_1_3.MAP]

  12    1    2 
  13    1    3 
  14    2    3 
  15    1    4 
  16    2    4 
  17    3    4 
  18    1    5 
  19    2    5 
  20    3    5 
  21    4    5 
  22    1    6 
  23    2    6 
  24    3    6 
  25    4    6 
  26    5    6 
  27    1    7 
  28    2    7 
  29    3    7 
  30    4    7 
  31    5    7 
  32    6    7 
  34    1    8 
  35    2    8 
  36    3    8 
  37    4    8 
  38    5    8 
  39    6    8 
  42    7    8   40 
  43    1    9 
  44    2    9 
  45    3    9 
  46    4    9 
  47    5    9 
  48    6    9 
  52    7    9   49 
  53    8    9   50 
  54    1   10 
  55    2   10 
  56    3   10 
  57    4   10 
  58    5   10 
  59    6   10 
  64    7   10   60 
  65    8   10   61 
  66    9   10   62 
  67    1   11 
  68    2   11 
  69    3   11 
  70    4   11 
  71    5   11 
  72    6   11 
  77    7   11   73 
  78    8   11   74 
  79    9   11   75 
  80   10   11   76 
  82    1    1 
  83    2    2 
  84    3    3 
  85    4    4 
  86    5    5 
  87    6    6 
  88    7    7   33   33 
  89    8    8   41   41 
  90    9    9   51   51 
  91   10   10   63   63 
  92   11   11   81   81 
  93    1   14 
  94    1   16 
  95    1   17 
  96    2   17 
  97    1   19 
  98    1   20 
  99    2   20 
 100    1   21 
 101    2   21 
 102    3   21 
 103    1   23 
 104    1   24 
 105    2   24 
 106    1   25 
 107    2   25 
 108    3   25 
 109    1   26 
 110    2   26 
 111    3   26 
 112    4   26 
 113    1   28 
 114    1   29 
 115    2   29 
 116    1   30 
 117    2   30 
 118    3   30 
 119    1   31 
 120    2   31 
 121    3   31 
 122    4   31 
 123    1   32 
 124    2   32 
 125    3   32 
 126    4   32 
 127    5   32 
 128    1   33 
 129    2   33 
 130    3   33 
 131    4   33 
 132    5   33 
 133    6   33 
 135    1   35 
 136    1   36 
 137    2   36 
 138    1   37 
 139    2   37 
 140    3   37 
 141    1   38 
 142    2   38 
 143    3   38 
 144    4   38 
 145    1   39 
 146    2   39 
 147    3   39 
 148    4   39 
 149    5   39 
 150    1   40 
 151    2   40 
 152    3   40 
 153    4   40 
 154    5   40 
 155    6   40 
 157    1   41 
 158    2   41 
 159    3   41 
 160    4   41 
 161    5   41 
 162    6   41 
 165    1   42 
 166    2   42 
 167    3   42 
 168    4   42 
 169    5   42 
 170    6   42 
 171    8   33  156 
 172    7   41  163 
 173    1   44 
 174    1   45 
 175    2   45 
 176    1   46 
 177    2   46 
 178    3   46 
 179    1   47 
 180    2   47 
 181    3   47 
 182    4   47 
 183    1   48 
 184    2   48 
 185    3   48 
 186    4   48 
 187    5   48 
 188    1   49 
 189    2   49 
 190    3   49 
 191    4   49 
 192    5   49 
 193    6   49 
 195    1   50 
 196    2   50 
 197    3   50 
 198    4   50 
 199    5   50 
 200    6   50 
 204    1   51 
 205    2   51 
 206    3   51 
 207    4   51 
 208    5   51 
 209    6   51 
 213    1   52 
 214    2   52 
 215    3   52 
 216    4   52 
 217    5   52 
 218    6   52 
 219    9   33  194 
 220    7   50  203  201 
 221    7   51  210 
 222    1   53 
 223    2   53 
 224    3   53 
 225    4   53 
 226    5   53 
 227    6   53 
 228    8   49  203  201 
 229    9   41  202 
 230    8   51  211 
 231    7   53  228 
 232    1   55 
 233    1   56 
 234    2   56 
 235    1   57 
 236    2   57 
 237    3   57 
 238    1   58 
 239    2   58 
 240    3   58 
 241    4   58 
 242    1   59 
 243    2   59 
 244    3   59 
 245    4   59 
 246    5   59 
 247    1   60 
 248    2   60 
 249    3   60 
 250    4   60 
 251    5   60 
 252    6   60 
 254    1   61 
 255    2   61 
 256    3   61 
 257    4   61 
 258    5   61 
 259    6   61 
 263    1   62 
 264    2   62 
 265    3   62 
 266    4   62 
 267    5   62 
 268    6   62 
 274    1   63 
 275    2   63 
 276    3   63 
 277    4   63 
 278    5   63 
 279    6   63 
 284    1   64 
 285    2   64 
 286    3   64 
 287    4   64 
 288    5   64 
 289    6   64 
 290   10   33  253 
 291    7   61  262  260 
 292    7   62  272  269 
 293    7   63  280 
 294    1   65 
 295    2   65 
 296    3   65 
 297    4   65 
 298    5   65 
 299    6   65 
 300    8   60  262  260 
 301   10   41  261 
 302    8   62  273  270 
 303    8   63  281 
 304    7   65  300 
 305    1   66 
 306    2   66 
 307    3   66 
 308    4   66 
 309    5   66 
 310    6   66 
 311    9   60  272  269 
 312    9   61  273  270 
 313   10   51  271 
 314    9   63  282 
 315    7   66  311 
 316    8   66  312 
 317    1   68 
 318    1   69 
 319    2   69 
 320    1   70 
 321    2   70 
 322    3   70 
 323    1   71 
 324    2   71 
 325    3   71 
 326    4   71 
 327    1   72 
 328    2   72 
 329    3   72 
 330    4   72 
 331    5   72 
 332    1   73 
 333    2   73 
 334    3   73 
 335    4   73 
 336    5   73 
 337    6   73 
 338    1   74 
 339    2   74 
 340    3   74 
 341    4   74 
 342    5   74 
 343    6   74 
 345    1   75 
 346    2   75 
 347    3   75 
 348    4   75 
 349    5   75 
 350    6   75 
 353    1   76 
 354    2   76 
 355    3   76 
 356    4   76 
 357    5   76 
 358    6   76 
 362    1   77 
 363    2   77 
 364    3   77 
 365    4   77 
 366    5   77 
 367    6   77 
 369    7   74  344 
 370    7   75  351 
 371    7   76  359 
 372   11   33  368 
 373    1   78 
 374    2   78 
 375    3   78 
 376    4   78 
 377    5   78 
 378    6   78 
 379    8   73  344 
 381    8   75  352 
 382    8   76  360 
 383   11   40  379  369 
 384   11   41  380 
 385   11   42  344 
 386    1   79 
 387    2   79 
 388    3   79 
 389    4   79 
 390    5   79 
 391    6   79 
 392    9   73  351 
 393    9   74  352 
 395    9   76  361 
 396   11   49  392  370 
 397   11   50  393  381 
 398   11   51  394 
 399   11   52  351 
 400   11   53  352 
 401    1   80 
 402    2   80 
 403    3   80 
 404    4   80 
 405    5   80 
 406    6   80 
 407   10   73  359 
 408   10   74  360 
 409   10   75  361 
 411   11   60  407  371 
 412   11   61  408  382 
 413   11   62  409  395 
 414   11   63  410 
 415   11   64  359 
 416   11   65  360 
 417   11   66  361 
 418    1   81 
 419    2   81 
 420    3   81 
 421    4   81 
 422    5   81 
 423    6   81 
 429    7   81  424 
 430    8   81  425 
 431    9   81  426 
 432   10   81  427 
 433    1   12 
 434    1   83 
 435    1   13 
 436    2   14 
 437    1   84 
 438    2   84 
 439    1   15 
 440    2   16 
 441    3   17 
 442    1   85 
 443    2   85 
 444    3   85 
 445    1   18 
 446    2   19 
 447    3   20 
 448    4   21 
 449    1   86 
 450    2   86 
 451    3   86 
 452    4   86 
 453    1   22 
 454    2   23 
 455    3   24 
 456    4   25 
 457    5   26 
 458    1   87 
 459    2   87 
 460    3   87 
 461    4   87 
 462    5   87 
 463    1   27 
 464    2   28 
 465    3   29 
 466    4   30 
 467    5   31 
 468    6   32 
 469    1   88 
 470    2   88 
 471    3   88 
 472    4   88 
 473    5   88 
 474    6   88 
 475    7   33  134  134  134 
 476    1   34 
 477    2   35 
 478    3   36 
 479    4   37 
 480    5   38 
 481    6   39 
 482    7   40  171  156  156 
 483    7   42  171 
 484    1   89 
 485    2   89 
 486    3   89 
 487    4   89 
 488    5   89 
 489    6   89 
 490    8   40  172  163  163 
 491    8   41  164  164  164 
 492    7   89  490 
 493    1   43 
 494    2   44 
 495    3   45 
 496    4   46 
 497    5   47 
 498    6   48 
 499    7   49  219  194  194 
 500    8   50  229  202  202 
 501    7   52  219 
 502    8   53  229 
 503    1   90 
 504    2   90 
 505    3   90 
 506    4   90 
 507    5   90 
 508    6   90 
 509    9   49  221  210  210 
 510    9   50  230  211  211 
 511    9   51  212  212  212 
 512    7   90  509 
 513    8   90  510 
 514    1   54 
 515    2   55 
 516    3   56 
 517    4   57 
 518    5   58 
 519    6   59 
 520    7   60  290  253  253 
 521    8   61  301  261  261 
 522    9   62  313  271  271 
 523    7   64  290 
 524    8   65  301 
 525    9   66  313 
 526    1   91 
 527    2   91 
 528    3   91 
 529    4   91 
 530    5   91 
 531    6   91 
 532   10   60  293  280  280 
 533   10   61  303  281  281 
 534   10   62  314  282  282 
 535   10   63  283  283  283 
 536    7   91  532 
 537    8   91  533 
 538    9   91  534 
 539    1   67 
 540    2   68 
 541    3   69 
 542    4   70 
 543    5   71 
 544    6   72 
 545    7   73  368 
 546    8   74  380 
 547    9   75  394 
 548   10   76  410 
 549   11   88  545 
 550   11   89  546 
 551   11   90  547 
 552   11   91  548 
 553    1   92 
 554    2   92 
 555    3   92 
 556    4   92 
 557    5   92 
 558    6   92 
 559   11   73  424 
 560   11   74  425 
 561   11   75  426 
 562   11   76  427 
 563    7   92  559 
 564    8   92  560 
 565    9   92  561 
 566   10   92  562 
 567   11   81  428  428  428 
 568    1   82 
 569    2   83 
 570    3   84 
 571    4   85 
 572    5   86 
 573    6   87 
 574    7   88  475 
 575    8   89  491 
 576    9   90  511 
 577   10   91  535 
 578   11   92  567 
