# Supplementary material for: Efficient Generation of Permutationally Invariant Potential Energy Surfaces for Large Molecules
Source: J Chem Theory Comput. 2020 Mar 26;16(5):3264–72. doi: 10.1021/acs.jctc.0c00001 (PMC7997398; doi:10.1021/acs.jctc.0c00001)
Supplement: Supplementary file 2 — ct0c00001_si_002.zip [file ct0c00001_si_002.zip › FilesForJCTC/31111_3/MOL_3_1_1_1_1_3.MONO]

0 0 0 0 0 0 0 0 0 0 0 0 0 0 0 0 0 0 0 0 0 0 
0 0 0 0 0 0 0 0 0 0 0 0 0 0 0 0 0 0 0 0 0 1 
0 0 0 0 0 0 0 0 0 0 0 0 0 0 0 0 0 0 0 0 1 0 
0 0 0 0 0 0 0 0 0 0 0 0 0 0 0 0 0 0 0 1 0 0 
0 0 0 0 0 0 0 0 0 0 0 0 0 0 0 0 0 0 1 0 0 0 
0 0 0 0 0 0 0 0 0 0 0 0 0 0 0 0 0 1 0 0 0 0 
0 0 0 0 0 0 0 0 0 0 0 0 0 0 0 0 1 0 0 0 0 0 
0 0 0 0 0 0 0 0 0 0 0 0 0 0 0 1 0 0 0 0 0 0 
0 0 0 0 0 0 0 0 0 0 0 1 0 0 0 0 0 0 0 0 0 0 
0 0 0 0 0 0 1 0 0 0 0 0 0 0 0 0 0 0 0 0 0 0 
0 0 0 0 0 0 0 0 0 0 0 0 0 0 1 0 0 0 0 0 0 0 
0 0 0 0 0 0 0 0 0 0 1 0 0 0 0 0 0 0 0 0 0 0 
0 0 0 0 0 1 0 0 0 0 0 0 0 0 0 0 0 0 0 0 0 0 
0 0 0 0 0 0 0 0 0 0 0 0 0 1 0 0 0 0 0 0 0 0 
0 0 0 0 0 0 0 0 0 1 0 0 0 0 0 0 0 0 0 0 0 0 
0 0 0 0 1 0 0 0 0 0 0 0 0 0 0 0 0 0 0 0 0 0 
0 0 0 0 0 0 0 0 0 0 0 0 1 0 0 0 0 0 0 0 0 0 
0 0 0 0 0 0 0 0 1 0 0 0 0 0 0 0 0 0 0 0 0 0 
0 0 0 1 0 0 0 0 0 0 0 0 0 0 0 0 0 0 0 0 0 0 
0 0 0 0 0 0 0 1 0 0 0 0 0 0 0 0 0 0 0 0 0 0 
0 0 1 0 0 0 0 0 0 0 0 0 0 0 0 0 0 0 0 0 0 0 
0 1 0 0 0 0 0 0 0 0 0 0 0 0 0 0 0 0 0 0 0 0 
1 7 8 
1 7 9 
1 8 9 
1 8 10 
1 7 11 
1 9 10 
1 9 11 
1 7 12 
1 8 12 
1 10 11 
1 10 12 
1 11 12 
1 8 13 
1 7 14 
1 9 13 
1 9 14 
1 7 15 
1 8 15 
1 11 13 
1 10 14 
1 12 13 
1 12 14 
1 10 15 
1 11 15 
1 13 14 
1 13 15 
1 14 15 
1 8 16 
1 7 17 
1 9 16 
1 9 17 
1 7 18 
1 8 18 
1 11 16 
1 10 17 
1 12 16 
1 12 17 
1 10 18 
1 11 18 
1 14 16 
1 13 17 
1 15 16 
1 15 17 
1 13 18 
1 14 18 
1 16 17 
1 16 18 
1 17 18 
1 9 19 
1 8 20 
1 7 21 
1 12 19 
1 11 20 
1 10 21 
1 15 19 
1 14 20 
1 13 21 
1 18 19 
1 17 20 
1 16 21 
1 19 20 
1 19 21 
1 20 21 
1 7 24 
1 8 27 
1 7 28 
1 7 30 
1 9 31 
1 8 32 
1 7 33 
1 10 33 
1 8 36 
1 7 37 
1 7 39 
1 9 40 
1 9 41 
1 8 42 
1 7 43 
1 8 44 
1 7 45 
1 11 42 
1 10 43 
1 10 45 
1 8 40 
1 7 41 
1 9 42 
1 9 43 
1 7 44 
1 8 45 
1 9 46 
1 8 47 
1 7 48 
1 12 46 
1 11 47 
1 10 48 
1 13 48 
1 8 51 
1 7 52 
1 7 54 
1 9 55 
1 9 56 
1 8 57 
1 7 58 
1 8 59 
1 7 60 
1 11 57 
1 10 58 
1 10 60 
1 8 55 
1 7 56 
1 9 57 
1 9 58 
1 7 59 
1 8 60 
1 9 61 
1 9 62 
1 8 63 
1 7 64 
1 8 65 
1 7 66 
1 12 61 
1 12 62 
1 11 63 
1 10 64 
1 11 65 
1 10 66 
1 14 63 
1 13 64 
1 13 66 
1 8 61 
1 7 62 
1 9 63 
1 9 64 
1 7 65 
1 8 66 
1 11 61 
1 10 62 
1 12 63 
1 12 64 
1 10 65 
1 11 66 
1 9 67 
1 8 68 
1 7 69 
1 12 67 
1 11 68 
1 10 69 
1 15 67 
1 14 68 
1 13 69 
1 16 69 
1 9 73 
1 8 74 
1 7 75 
1 9 76 
1 8 77 
1 7 78 
1 12 76 
1 11 77 
1 10 78 
1 9 79 
1 8 80 
1 7 81 
1 12 79 
1 11 80 
1 10 81 
1 15 79 
1 14 80 
1 13 81 
1 7 70 
1 8 70 
1 7 71 
1 9 71 
1 8 72 
1 9 72 
1 10 73 
1 11 73 
1 10 74 
1 12 74 
1 11 75 
1 12 75 
1 13 76 
1 14 76 
1 13 77 
1 15 77 
1 14 78 
1 15 78 
1 16 79 
1 17 79 
1 16 80 
1 18 80 
1 17 81 
1 18 81 
1 8 82 
1 9 82 
1 7 83 
1 9 83 
1 7 84 
1 8 84 
1 11 82 
1 12 82 
1 10 83 
1 12 83 
1 10 84 
1 11 84 
1 14 82 
1 15 82 
1 13 83 
1 15 83 
1 13 84 
1 14 84 
1 17 82 
1 18 82 
1 16 83 
1 18 83 
1 16 84 
1 17 84 
1 19 84 
