# Supplementary material for: Efficient Generation of Permutationally Invariant Potential Energy Surfaces for Large Molecules
Source: J Chem Theory Comput. 2020 Mar 26;16(5):3264–72. doi: 10.1021/acs.jctc.0c00001 (PMC7997398; doi:10.1021/acs.jctc.0c00001)
Supplement: Supplementary file 2 — ct0c00001_si_002.zip [file ct0c00001_si_002.zip › FilesForJCTC/31111_3/MOL_3_1_1_1_1_3.POLY]

2 0 
2 1 
2 2 
2 3 
2 4 
2 5 
2 6 
2 7 8 9 
2 10 11 12 
2 13 14 15 
2 16 17 18 
2 19 20 21 
3 1 2 
3 1 3 
3 2 3 
3 1 4 
3 2 4 
3 3 4 
3 1 5 
3 2 5 
3 3 5 
3 4 5 
3 1 6 
3 2 6 
3 3 6 
3 4 6 
3 5 6 
3 1 7 
3 2 7 
3 3 7 
3 4 7 
3 5 7 
3 6 7 
2 22 23 24 
3 1 8 
3 2 8 
3 3 8 
3 4 8 
3 5 8 
3 6 8 
2 25 26 27 28 29 30 
2 31 32 33 
3 7 8 40 
3 1 9 
3 2 9 
3 3 9 
3 4 9 
3 5 9 
3 6 9 
2 34 35 36 37 38 39 
2 40 41 42 43 44 45 
2 46 47 48 
3 7 9 49 
3 8 9 50 
3 1 10 
3 2 10 
3 3 10 
3 4 10 
3 5 10 
3 6 10 
2 49 50 51 52 53 54 
2 55 56 57 58 59 60 
2 61 62 63 64 65 66 
2 67 68 69 
3 7 10 60 
3 8 10 61 
3 9 10 62 
3 1 11 
3 2 11 
3 3 11 
3 4 11 
3 5 11 
3 6 11 
2 70 71 72 
2 73 74 75 
2 76 77 78 
2 79 80 81 
3 7 11 73 
3 8 11 74 
3 9 11 75 
3 10 11 76 
2 82 83 84 
3 1 1 
3 2 2 
3 3 3 
3 4 4 
3 5 5 
3 6 6 
3 7 7 33 33 
3 8 8 41 41 
3 9 9 51 51 
3 10 10 63 63 
3 11 11 81 81 
3 1 14 
3 1 16 
3 1 17 
3 2 17 
3 1 19 
3 1 20 
3 2 20 
3 1 21 
3 2 21 
3 3 21 
3 1 23 
3 1 24 
3 2 24 
3 1 25 
3 2 25 
3 3 25 
3 1 26 
3 2 26 
3 3 26 
3 4 26 
3 1 28 
3 1 29 
3 2 29 
3 1 30 
3 2 30 
3 3 30 
3 1 31 
3 2 31 
3 3 31 
3 4 31 
3 1 32 
3 2 32 
3 3 32 
3 4 32 
3 5 32 
3 1 33 
3 2 33 
3 3 33 
3 4 33 
3 5 33 
3 6 33 
2 85 
3 1 35 
3 1 36 
3 2 36 
3 1 37 
3 2 37 
3 3 37 
3 1 38 
3 2 38 
3 3 38 
3 4 38 
3 1 39 
3 2 39 
3 3 39 
3 4 39 
3 5 39 
3 1 40 
3 2 40 
3 3 40 
3 4 40 
3 5 40 
3 6 40 
2 86 87 88 
3 1 41 
3 2 41 
3 3 41 
3 4 41 
3 5 41 
3 6 41 
2 89 90 91 
2 92 
3 1 42 
3 2 42 
3 3 42 
3 4 42 
3 5 42 
3 6 42 
3 8 33 156 
3 7 41 163 
3 1 44 
3 1 45 
3 2 45 
3 1 46 
3 2 46 
3 3 46 
3 1 47 
3 2 47 
3 3 47 
3 4 47 
3 1 48 
3 2 48 
3 3 48 
3 4 48 
3 5 48 
3 1 49 
3 2 49 
3 3 49 
3 4 49 
3 5 49 
3 6 49 
2 93 94 95 
3 1 50 
3 2 50 
3 3 50 
3 4 50 
3 5 50 
3 6 50 
2 96 97 98 99 100 101 
2 102 103 104 
2 105 106 107 108 109 110 
3 1 51 
3 2 51 
3 3 51 
3 4 51 
3 5 51 
3 6 51 
2 111 112 113 
2 114 115 116 
2 117 
3 1 52 
3 2 52 
3 3 52 
3 4 52 
3 5 52 
3 6 52 
3 9 33 194 
3 7 50 203 201 
3 7 51 210 
3 1 53 
3 2 53 
3 3 53 
3 4 53 
3 5 53 
3 6 53 
3 8 49 203 201 
3 9 41 202 
3 8 51 211 
3 7 53 228 
3 1 55 
3 1 56 
3 2 56 
3 1 57 
3 2 57 
3 3 57 
3 1 58 
3 2 58 
3 3 58 
3 4 58 
3 1 59 
3 2 59 
3 3 59 
3 4 59 
3 5 59 
3 1 60 
3 2 60 
3 3 60 
3 4 60 
3 5 60 
3 6 60 
2 118 119 120 
3 1 61 
3 2 61 
3 3 61 
3 4 61 
3 5 61 
3 6 61 
2 121 122 123 124 125 126 
2 127 128 129 
2 130 131 132 133 134 135 
3 1 62 
3 2 62 
3 3 62 
3 4 62 
3 5 62 
3 6 62 
2 136 137 138 139 140 141 
2 142 143 144 145 146 147 
2 148 149 150 
2 151 152 153 154 155 156 
2 157 158 159 160 161 162 
3 1 63 
3 2 63 
3 3 63 
3 4 63 
3 5 63 
3 6 63 
2 163 164 165 
2 166 167 168 
2 169 170 171 
2 172 
3 1 64 
3 2 64 
3 3 64 
3 4 64 
3 5 64 
3 6 64 
3 10 33 253 
3 7 61 262 260 
3 7 62 272 269 
3 7 63 280 
3 1 65 
3 2 65 
3 3 65 
3 4 65 
3 5 65 
3 6 65 
3 8 60 262 260 
3 10 41 261 
3 8 62 273 270 
3 8 63 281 
3 7 65 300 
3 1 66 
3 2 66 
3 3 66 
3 4 66 
3 5 66 
3 6 66 
3 9 60 272 269 
3 9 61 273 270 
3 10 51 271 
3 9 63 282 
3 7 66 311 
3 8 66 312 
3 1 68 
3 1 69 
3 2 69 
3 1 70 
3 2 70 
3 3 70 
3 1 71 
3 2 71 
3 3 71 
3 4 71 
3 1 72 
3 2 72 
3 3 72 
3 4 72 
3 5 72 
3 1 73 
3 2 73 
3 3 73 
3 4 73 
3 5 73 
3 6 73 
3 1 74 
3 2 74 
3 3 74 
3 4 74 
3 5 74 
3 6 74 
2 173 174 175 
3 1 75 
3 2 75 
3 3 75 
3 4 75 
3 5 75 
3 6 75 
2 176 177 178 
2 179 180 181 
3 1 76 
3 2 76 
3 3 76 
3 4 76 
3 5 76 
3 6 76 
2 182 183 184 
2 185 186 187 
2 188 189 190 
3 1 77 
3 2 77 
3 3 77 
3 4 77 
3 5 77 
3 6 77 
2 191 192 193 194 195 196 
3 7 74 344 
3 7 75 351 
3 7 76 359 
3 11 33 368 
3 1 78 
3 2 78 
3 3 78 
3 4 78 
3 5 78 
3 6 78 
3 8 73 344 
2 197 198 199 200 201 202 
3 8 75 352 
3 8 76 360 
3 11 40 379 369 
3 11 41 380 
3 11 42 344 
3 1 79 
3 2 79 
3 3 79 
3 4 79 
3 5 79 
3 6 79 
3 9 73 351 
3 9 74 352 
2 203 204 205 206 207 208 
3 9 76 361 
3 11 49 392 370 
3 11 50 393 381 
3 11 51 394 
3 11 52 351 
3 11 53 352 
3 1 80 
3 2 80 
3 3 80 
3 4 80 
3 5 80 
3 6 80 
3 10 73 359 
3 10 74 360 
3 10 75 361 
2 209 210 211 212 213 214 
3 11 60 407 371 
3 11 61 408 382 
3 11 62 409 395 
3 11 63 410 
3 11 64 359 
3 11 65 360 
3 11 66 361 
3 1 81 
3 2 81 
3 3 81 
3 4 81 
3 5 81 
3 6 81 
2 215 216 217 218 219 220 
2 221 222 223 224 225 226 
2 227 228 229 230 231 232 
2 233 234 235 236 237 238 
2 239 
3 7 81 424 
3 8 81 425 
3 9 81 426 
3 10 81 427 
3 1 12 
3 1 83 
3 1 13 
3 2 14 
3 1 84 
3 2 84 
3 1 15 
3 2 16 
3 3 17 
3 1 85 
3 2 85 
3 3 85 
3 1 18 
3 2 19 
3 3 20 
3 4 21 
3 1 86 
3 2 86 
3 3 86 
3 4 86 
3 1 22 
3 2 23 
3 3 24 
3 4 25 
3 5 26 
3 1 87 
3 2 87 
3 3 87 
3 4 87 
3 5 87 
3 1 27 
3 2 28 
3 3 29 
3 4 30 
3 5 31 
3 6 32 
3 1 88 
3 2 88 
3 3 88 
3 4 88 
3 5 88 
3 6 88 
3 7 33 134 134 134 
3 1 34 
3 2 35 
3 3 36 
3 4 37 
3 5 38 
3 6 39 
3 7 40 171 156 156 
3 7 42 171 
3 1 89 
3 2 89 
3 3 89 
3 4 89 
3 5 89 
3 6 89 
3 8 40 172 163 163 
3 8 41 164 164 164 
3 7 89 490 
3 1 43 
3 2 44 
3 3 45 
3 4 46 
3 5 47 
3 6 48 
3 7 49 219 194 194 
3 8 50 229 202 202 
3 7 52 219 
3 8 53 229 
3 1 90 
3 2 90 
3 3 90 
3 4 90 
3 5 90 
3 6 90 
3 9 49 221 210 210 
3 9 50 230 211 211 
3 9 51 212 212 212 
3 7 90 509 
3 8 90 510 
3 1 54 
3 2 55 
3 3 56 
3 4 57 
3 5 58 
3 6 59 
3 7 60 290 253 253 
3 8 61 301 261 261 
3 9 62 313 271 271 
3 7 64 290 
3 8 65 301 
3 9 66 313 
3 1 91 
3 2 91 
3 3 91 
3 4 91 
3 5 91 
3 6 91 
3 10 60 293 280 280 
3 10 61 303 281 281 
3 10 62 314 282 282 
3 10 63 283 283 283 
3 7 91 532 
3 8 91 533 
3 9 91 534 
3 1 67 
3 2 68 
3 3 69 
3 4 70 
3 5 71 
3 6 72 
3 7 73 368 
3 8 74 380 
3 9 75 394 
3 10 76 410 
3 11 88 545 
3 11 89 546 
3 11 90 547 
3 11 91 548 
3 1 92 
3 2 92 
3 3 92 
3 4 92 
3 5 92 
3 6 92 
3 11 73 424 
3 11 74 425 
3 11 75 426 
3 11 76 427 
3 7 92 559 
3 8 92 560 
3 9 92 561 
3 10 92 562 
3 11 81 428 428 428 
3 1 82 
3 2 83 
3 3 84 
3 4 85 
3 5 86 
3 6 87 
3 7 88 475 
3 8 89 491 
3 9 90 511 
3 10 91 535 
3 11 92 567 
