# Supplementary material for: Efficient Generation of Permutationally Invariant Potential Energy Surfaces for Large Molecules
Source: J Chem Theory Comput. 2020 Mar 26;16(5):3264–72. doi: 10.1021/acs.jctc.0c00001 (PMC7997398; doi:10.1021/acs.jctc.0c00001)
Supplement: Supplementary file 2 — ct0c00001_si_002.zip [file ct0c00001_si_002.zip › FilesForJCTC/3111111_3/bemsa3111111_3.f90]

module bemsa
  implicit none
  integer, parameter :: wp  = kind(1.0D0)
  
  private
  public :: bemsav, emsav
contains
  function emsav(x,c) result(v)
    implicit none
    real(wp),dimension(1:36)::x
    real(wp),dimension(0:3027)::c
    real(wp)::v
    ! ::::::::::::::::::::
    real(wp),dimension(0:3027)::p
    
    call bemsav(x,p)
    v = dot_product(p,c)
    
    return
  end function emsav
  
  subroutine bemsav(x,p)
    implicit none
    real(wp),dimension(1:36),intent(in)::x
    real(wp),dimension(0:3027),intent(out)::p
    ! ::::::::::::::::::::
    real(wp),dimension(0:619)::m
    
    call evmono(x,m)
    call evpoly(m,p)
    
    return
  end subroutine bemsav
  
  subroutine evmono(x,m)
    implicit none
    real(wp),dimension(1:36),intent(in)::x
    real(wp),dimension(0:619),intent(out)::m
    !::::::::::::::::::::
    
    m(0) = 1.0D0
    m(1) = x(36)
    m(2) = x(35)
    m(3) = x(34)
    m(4) = x(33)
    m(5) = x(32)
    m(6) = x(31)
    m(7) = x(30)
    m(8) = x(29)
    m(9) = x(28)
    m(10) = x(27)
    m(11) = x(26)
    m(12) = x(25)
    m(13) = x(24)
    m(14) = x(23)
    m(15) = x(22)
    m(16) = x(21)
    m(17) = x(15)
    m(18) = x(8)
    m(19) = x(20)
    m(20) = x(14)
    m(21) = x(7)
    m(22) = x(19)
    m(23) = x(13)
    m(24) = x(6)
    m(25) = x(18)
    m(26) = x(12)
    m(27) = x(5)
    m(28) = x(17)
    m(29) = x(11)
    m(30) = x(4)
    m(31) = x(16)
    m(32) = x(10)
    m(33) = x(3)
    m(34) = x(9)
    m(35) = x(2)
    m(36) = x(1)
    m(37) = m(16)*m(17)
    m(38) = m(16)*m(18)
    m(39) = m(17)*m(18)
    m(40) = m(17)*m(19)
    m(41) = m(16)*m(20)
    m(42) = m(18)*m(19)
    m(43) = m(18)*m(20)
    m(44) = m(16)*m(21)
    m(45) = m(17)*m(21)
    m(46) = m(19)*m(20)
    m(47) = m(19)*m(21)
    m(48) = m(20)*m(21)
    m(49) = m(17)*m(22)
    m(50) = m(16)*m(23)
    m(51) = m(18)*m(22)
    m(52) = m(18)*m(23)
    m(53) = m(16)*m(24)
    m(54) = m(17)*m(24)
    m(55) = m(20)*m(22)
    m(56) = m(19)*m(23)
    m(57) = m(21)*m(22)
    m(58) = m(21)*m(23)
    m(59) = m(19)*m(24)
    m(60) = m(20)*m(24)
    m(61) = m(22)*m(23)
    m(62) = m(22)*m(24)
    m(63) = m(23)*m(24)
    m(64) = m(17)*m(25)
    m(65) = m(16)*m(26)
    m(66) = m(18)*m(25)
    m(67) = m(18)*m(26)
    m(68) = m(16)*m(27)
    m(69) = m(17)*m(27)
    m(70) = m(20)*m(25)
    m(71) = m(19)*m(26)
    m(72) = m(21)*m(25)
    m(73) = m(21)*m(26)
    m(74) = m(19)*m(27)
    m(75) = m(20)*m(27)
    m(76) = m(23)*m(25)
    m(77) = m(22)*m(26)
    m(78) = m(24)*m(25)
    m(79) = m(24)*m(26)
    m(80) = m(22)*m(27)
    m(81) = m(23)*m(27)
    m(82) = m(25)*m(26)
    m(83) = m(25)*m(27)
    m(84) = m(26)*m(27)
    m(85) = m(17)*m(28)
    m(86) = m(16)*m(29)
    m(87) = m(18)*m(28)
    m(88) = m(18)*m(29)
    m(89) = m(16)*m(30)
    m(90) = m(17)*m(30)
    m(91) = m(20)*m(28)
    m(92) = m(19)*m(29)
    m(93) = m(21)*m(28)
    m(94) = m(21)*m(29)
    m(95) = m(19)*m(30)
    m(96) = m(20)*m(30)
    m(97) = m(23)*m(28)
    m(98) = m(22)*m(29)
    m(99) = m(24)*m(28)
    m(100) = m(24)*m(29)
    m(101) = m(22)*m(30)
    m(102) = m(23)*m(30)
    m(103) = m(26)*m(28)
    m(104) = m(25)*m(29)
    m(105) = m(27)*m(28)
    m(106) = m(27)*m(29)
    m(107) = m(25)*m(30)
    m(108) = m(26)*m(30)
    m(109) = m(28)*m(29)
    m(110) = m(28)*m(30)
    m(111) = m(29)*m(30)
    m(112) = m(17)*m(31)
    m(113) = m(16)*m(32)
    m(114) = m(18)*m(31)
    m(115) = m(18)*m(32)
    m(116) = m(16)*m(33)
    m(117) = m(17)*m(33)
    m(118) = m(20)*m(31)
    m(119) = m(19)*m(32)
    m(120) = m(21)*m(31)
    m(121) = m(21)*m(32)
    m(122) = m(19)*m(33)
    m(123) = m(20)*m(33)
    m(124) = m(23)*m(31)
    m(125) = m(22)*m(32)
    m(126) = m(24)*m(31)
    m(127) = m(24)*m(32)
    m(128) = m(22)*m(33)
    m(129) = m(23)*m(33)
    m(130) = m(26)*m(31)
    m(131) = m(25)*m(32)
    m(132) = m(27)*m(31)
    m(133) = m(27)*m(32)
    m(134) = m(25)*m(33)
    m(135) = m(26)*m(33)
    m(136) = m(29)*m(31)
    m(137) = m(28)*m(32)
    m(138) = m(30)*m(31)
    m(139) = m(30)*m(32)
    m(140) = m(28)*m(33)
    m(141) = m(29)*m(33)
    m(142) = m(31)*m(32)
    m(143) = m(31)*m(33)
    m(144) = m(32)*m(33)
    m(145) = m(18)*m(34)
    m(146) = m(17)*m(35)
    m(147) = m(16)*m(36)
    m(148) = m(21)*m(34)
    m(149) = m(20)*m(35)
    m(150) = m(19)*m(36)
    m(151) = m(24)*m(34)
    m(152) = m(23)*m(35)
    m(153) = m(22)*m(36)
    m(154) = m(27)*m(34)
    m(155) = m(26)*m(35)
    m(156) = m(25)*m(36)
    m(157) = m(30)*m(34)
    m(158) = m(29)*m(35)
    m(159) = m(28)*m(36)
    m(160) = m(33)*m(34)
    m(161) = m(32)*m(35)
    m(162) = m(31)*m(36)
    m(163) = m(34)*m(35)
    m(164) = m(34)*m(36)
    m(165) = m(35)*m(36)
    m(166) = m(16)*m(39)
    m(167) = m(17)*m(42)
    m(168) = m(16)*m(43)
    m(169) = m(16)*m(45)
    m(170) = m(18)*m(46)
    m(171) = m(17)*m(47)
    m(172) = m(16)*m(48)
    m(173) = m(19)*m(48)
    m(174) = m(17)*m(51)
    m(175) = m(16)*m(52)
    m(176) = m(16)*m(54)
    m(177) = m(18)*m(55)
    m(178) = m(18)*m(56)
    m(179) = m(17)*m(57)
    m(180) = m(16)*m(58)
    m(181) = m(17)*m(59)
    m(182) = m(16)*m(60)
    m(183) = m(20)*m(57)
    m(184) = m(19)*m(58)
    m(185) = m(19)*m(60)
    m(186) = m(17)*m(55)
    m(187) = m(16)*m(56)
    m(188) = m(18)*m(57)
    m(189) = m(18)*m(58)
    m(190) = m(16)*m(59)
    m(191) = m(17)*m(60)
    m(192) = m(18)*m(61)
    m(193) = m(17)*m(62)
    m(194) = m(16)*m(63)
    m(195) = m(21)*m(61)
    m(196) = m(20)*m(62)
    m(197) = m(19)*m(63)
    m(198) = m(22)*m(63)
    m(199) = m(17)*m(66)
    m(200) = m(16)*m(67)
    m(201) = m(16)*m(69)
    m(202) = m(18)*m(70)
    m(203) = m(18)*m(71)
    m(204) = m(17)*m(72)
    m(205) = m(16)*m(73)
    m(206) = m(17)*m(74)
    m(207) = m(16)*m(75)
    m(208) = m(20)*m(72)
    m(209) = m(19)*m(73)
    m(210) = m(19)*m(75)
    m(211) = m(17)*m(70)
    m(212) = m(16)*m(71)
    m(213) = m(18)*m(72)
    m(214) = m(18)*m(73)
    m(215) = m(16)*m(74)
    m(216) = m(17)*m(75)
    m(217) = m(18)*m(76)
    m(218) = m(18)*m(77)
    m(219) = m(17)*m(78)
    m(220) = m(16)*m(79)
    m(221) = m(17)*m(80)
    m(222) = m(16)*m(81)
    m(223) = m(21)*m(76)
    m(224) = m(21)*m(77)
    m(225) = m(20)*m(78)
    m(226) = m(19)*m(79)
    m(227) = m(20)*m(80)
    m(228) = m(19)*m(81)
    m(229) = m(23)*m(78)
    m(230) = m(22)*m(79)
    m(231) = m(22)*m(81)
    m(232) = m(17)*m(76)
    m(233) = m(16)*m(77)
    m(234) = m(18)*m(78)
    m(235) = m(18)*m(79)
    m(236) = m(16)*m(80)
    m(237) = m(17)*m(81)
    m(238) = m(20)*m(76)
    m(239) = m(19)*m(77)
    m(240) = m(21)*m(78)
    m(241) = m(21)*m(79)
    m(242) = m(19)*m(80)
    m(243) = m(20)*m(81)
    m(244) = m(18)*m(82)
    m(245) = m(17)*m(83)
    m(246) = m(16)*m(84)
    m(247) = m(21)*m(82)
    m(248) = m(20)*m(83)
    m(249) = m(19)*m(84)
    m(250) = m(24)*m(82)
    m(251) = m(23)*m(83)
    m(252) = m(22)*m(84)
    m(253) = m(25)*m(84)
    m(254) = m(17)*m(87)
    m(255) = m(16)*m(88)
    m(256) = m(16)*m(90)
    m(257) = m(18)*m(91)
    m(258) = m(18)*m(92)
    m(259) = m(17)*m(93)
    m(260) = m(16)*m(94)
    m(261) = m(17)*m(95)
    m(262) = m(16)*m(96)
    m(263) = m(20)*m(93)
    m(264) = m(19)*m(94)
    m(265) = m(19)*m(96)
    m(266) = m(17)*m(91)
    m(267) = m(16)*m(92)
    m(268) = m(18)*m(93)
    m(269) = m(18)*m(94)
    m(270) = m(16)*m(95)
    m(271) = m(17)*m(96)
    m(272) = m(18)*m(97)
    m(273) = m(18)*m(98)
    m(274) = m(17)*m(99)
    m(275) = m(16)*m(100)
    m(276) = m(17)*m(101)
    m(277) = m(16)*m(102)
    m(278) = m(21)*m(97)
    m(279) = m(21)*m(98)
    m(280) = m(20)*m(99)
    m(281) = m(19)*m(100)
    m(282) = m(20)*m(101)
    m(283) = m(19)*m(102)
    m(284) = m(23)*m(99)
    m(285) = m(22)*m(100)
    m(286) = m(22)*m(102)
    m(287) = m(17)*m(97)
    m(288) = m(16)*m(98)
    m(289) = m(18)*m(99)
    m(290) = m(18)*m(100)
    m(291) = m(16)*m(101)
    m(292) = m(17)*m(102)
    m(293) = m(20)*m(97)
    m(294) = m(19)*m(98)
    m(295) = m(21)*m(99)
    m(296) = m(21)*m(100)
    m(297) = m(19)*m(101)
    m(298) = m(20)*m(102)
    m(299) = m(18)*m(103)
    m(300) = m(18)*m(104)
    m(301) = m(17)*m(105)
    m(302) = m(16)*m(106)
    m(303) = m(17)*m(107)
    m(304) = m(16)*m(108)
    m(305) = m(21)*m(103)
    m(306) = m(21)*m(104)
    m(307) = m(20)*m(105)
    m(308) = m(19)*m(106)
    m(309) = m(20)*m(107)
    m(310) = m(19)*m(108)
    m(311) = m(24)*m(103)
    m(312) = m(24)*m(104)
    m(313) = m(23)*m(105)
    m(314) = m(22)*m(106)
    m(315) = m(23)*m(107)
    m(316) = m(22)*m(108)
    m(317) = m(26)*m(105)
    m(318) = m(25)*m(106)
    m(319) = m(25)*m(108)
    m(320) = m(17)*m(103)
    m(321) = m(16)*m(104)
    m(322) = m(18)*m(105)
    m(323) = m(18)*m(106)
    m(324) = m(16)*m(107)
    m(325) = m(17)*m(108)
    m(326) = m(20)*m(103)
    m(327) = m(19)*m(104)
    m(328) = m(21)*m(105)
    m(329) = m(21)*m(106)
    m(330) = m(19)*m(107)
    m(331) = m(20)*m(108)
    m(332) = m(23)*m(103)
    m(333) = m(22)*m(104)
    m(334) = m(24)*m(105)
    m(335) = m(24)*m(106)
    m(336) = m(22)*m(107)
    m(337) = m(23)*m(108)
    m(338) = m(18)*m(109)
    m(339) = m(17)*m(110)
    m(340) = m(16)*m(111)
    m(341) = m(21)*m(109)
    m(342) = m(20)*m(110)
    m(343) = m(19)*m(111)
    m(344) = m(24)*m(109)
    m(345) = m(23)*m(110)
    m(346) = m(22)*m(111)
    m(347) = m(27)*m(109)
    m(348) = m(26)*m(110)
    m(349) = m(25)*m(111)
    m(350) = m(28)*m(111)
    m(351) = m(17)*m(114)
    m(352) = m(16)*m(115)
    m(353) = m(16)*m(117)
    m(354) = m(18)*m(118)
    m(355) = m(18)*m(119)
    m(356) = m(17)*m(120)
    m(357) = m(16)*m(121)
    m(358) = m(17)*m(122)
    m(359) = m(16)*m(123)
    m(360) = m(20)*m(120)
    m(361) = m(19)*m(121)
    m(362) = m(19)*m(123)
    m(363) = m(17)*m(118)
    m(364) = m(16)*m(119)
    m(365) = m(18)*m(120)
    m(366) = m(18)*m(121)
    m(367) = m(16)*m(122)
    m(368) = m(17)*m(123)
    m(369) = m(18)*m(124)
    m(370) = m(18)*m(125)
    m(371) = m(17)*m(126)
    m(372) = m(16)*m(127)
    m(373) = m(17)*m(128)
    m(374) = m(16)*m(129)
    m(375) = m(21)*m(124)
    m(376) = m(21)*m(125)
    m(377) = m(20)*m(126)
    m(378) = m(19)*m(127)
    m(379) = m(20)*m(128)
    m(380) = m(19)*m(129)
    m(381) = m(23)*m(126)
    m(382) = m(22)*m(127)
    m(383) = m(22)*m(129)
    m(384) = m(17)*m(124)
    m(385) = m(16)*m(125)
    m(386) = m(18)*m(126)
    m(387) = m(18)*m(127)
    m(388) = m(16)*m(128)
    m(389) = m(17)*m(129)
    m(390) = m(20)*m(124)
    m(391) = m(19)*m(125)
    m(392) = m(21)*m(126)
    m(393) = m(21)*m(127)
    m(394) = m(19)*m(128)
    m(395) = m(20)*m(129)
    m(396) = m(18)*m(130)
    m(397) = m(18)*m(131)
    m(398) = m(17)*m(132)
    m(399) = m(16)*m(133)
    m(400) = m(17)*m(134)
    m(401) = m(16)*m(135)
    m(402) = m(21)*m(130)
    m(403) = m(21)*m(131)
    m(404) = m(20)*m(132)
    m(405) = m(19)*m(133)
    m(406) = m(20)*m(134)
    m(407) = m(19)*m(135)
    m(408) = m(24)*m(130)
    m(409) = m(24)*m(131)
    m(410) = m(23)*m(132)
    m(411) = m(22)*m(133)
    m(412) = m(23)*m(134)
    m(413) = m(22)*m(135)
    m(414) = m(26)*m(132)
    m(415) = m(25)*m(133)
    m(416) = m(25)*m(135)
    m(417) = m(17)*m(130)
    m(418) = m(16)*m(131)
    m(419) = m(18)*m(132)
    m(420) = m(18)*m(133)
    m(421) = m(16)*m(134)
    m(422) = m(17)*m(135)
    m(423) = m(20)*m(130)
    m(424) = m(19)*m(131)
    m(425) = m(21)*m(132)
    m(426) = m(21)*m(133)
    m(427) = m(19)*m(134)
    m(428) = m(20)*m(135)
    m(429) = m(23)*m(130)
    m(430) = m(22)*m(131)
    m(431) = m(24)*m(132)
    m(432) = m(24)*m(133)
    m(433) = m(22)*m(134)
    m(434) = m(23)*m(135)
    m(435) = m(18)*m(136)
    m(436) = m(18)*m(137)
    m(437) = m(17)*m(138)
    m(438) = m(16)*m(139)
    m(439) = m(17)*m(140)
    m(440) = m(16)*m(141)
    m(441) = m(21)*m(136)
    m(442) = m(21)*m(137)
    m(443) = m(20)*m(138)
    m(444) = m(19)*m(139)
    m(445) = m(20)*m(140)
    m(446) = m(19)*m(141)
    m(447) = m(24)*m(136)
    m(448) = m(24)*m(137)
    m(449) = m(23)*m(138)
    m(450) = m(22)*m(139)
    m(451) = m(23)*m(140)
    m(452) = m(22)*m(141)
    m(453) = m(27)*m(136)
    m(454) = m(27)*m(137)
    m(455) = m(26)*m(138)
    m(456) = m(25)*m(139)
    m(457) = m(26)*m(140)
    m(458) = m(25)*m(141)
    m(459) = m(29)*m(138)
    m(460) = m(28)*m(139)
    m(461) = m(28)*m(141)
    m(462) = m(17)*m(136)
    m(463) = m(16)*m(137)
    m(464) = m(18)*m(138)
    m(465) = m(18)*m(139)
    m(466) = m(16)*m(140)
    m(467) = m(17)*m(141)
    m(468) = m(20)*m(136)
    m(469) = m(19)*m(137)
    m(470) = m(21)*m(138)
    m(471) = m(21)*m(139)
    m(472) = m(19)*m(140)
    m(473) = m(20)*m(141)
    m(474) = m(23)*m(136)
    m(475) = m(22)*m(137)
    m(476) = m(24)*m(138)
    m(477) = m(24)*m(139)
    m(478) = m(22)*m(140)
    m(479) = m(23)*m(141)
    m(480) = m(26)*m(136)
    m(481) = m(25)*m(137)
    m(482) = m(27)*m(138)
    m(483) = m(27)*m(139)
    m(484) = m(25)*m(140)
    m(485) = m(26)*m(141)
    m(486) = m(18)*m(142)
    m(487) = m(17)*m(143)
    m(488) = m(16)*m(144)
    m(489) = m(21)*m(142)
    m(490) = m(20)*m(143)
    m(491) = m(19)*m(144)
    m(492) = m(24)*m(142)
    m(493) = m(23)*m(143)
    m(494) = m(22)*m(144)
    m(495) = m(27)*m(142)
    m(496) = m(26)*m(143)
    m(497) = m(25)*m(144)
    m(498) = m(30)*m(142)
    m(499) = m(29)*m(143)
    m(500) = m(28)*m(144)
    m(501) = m(31)*m(144)
    m(502) = m(18)*m(148)
    m(503) = m(17)*m(149)
    m(504) = m(16)*m(150)
    m(505) = m(18)*m(151)
    m(506) = m(17)*m(152)
    m(507) = m(16)*m(153)
    m(508) = m(21)*m(151)
    m(509) = m(20)*m(152)
    m(510) = m(19)*m(153)
    m(511) = m(18)*m(154)
    m(512) = m(17)*m(155)
    m(513) = m(16)*m(156)
    m(514) = m(21)*m(154)
    m(515) = m(20)*m(155)
    m(516) = m(19)*m(156)
    m(517) = m(24)*m(154)
    m(518) = m(23)*m(155)
    m(519) = m(22)*m(156)
    m(520) = m(18)*m(157)
    m(521) = m(17)*m(158)
    m(522) = m(16)*m(159)
    m(523) = m(21)*m(157)
    m(524) = m(20)*m(158)
    m(525) = m(19)*m(159)
    m(526) = m(24)*m(157)
    m(527) = m(23)*m(158)
    m(528) = m(22)*m(159)
    m(529) = m(27)*m(157)
    m(530) = m(26)*m(158)
    m(531) = m(25)*m(159)
    m(532) = m(18)*m(160)
    m(533) = m(17)*m(161)
    m(534) = m(16)*m(162)
    m(535) = m(21)*m(160)
    m(536) = m(20)*m(161)
    m(537) = m(19)*m(162)
    m(538) = m(24)*m(160)
    m(539) = m(23)*m(161)
    m(540) = m(22)*m(162)
    m(541) = m(27)*m(160)
    m(542) = m(26)*m(161)
    m(543) = m(25)*m(162)
    m(544) = m(30)*m(160)
    m(545) = m(29)*m(161)
    m(546) = m(28)*m(162)
    m(547) = m(16)*m(145)
    m(548) = m(17)*m(145)
    m(549) = m(16)*m(146)
    m(550) = m(18)*m(146)
    m(551) = m(17)*m(147)
    m(552) = m(18)*m(147)
    m(553) = m(19)*m(148)
    m(554) = m(20)*m(148)
    m(555) = m(19)*m(149)
    m(556) = m(21)*m(149)
    m(557) = m(20)*m(150)
    m(558) = m(21)*m(150)
    m(559) = m(22)*m(151)
    m(560) = m(23)*m(151)
    m(561) = m(22)*m(152)
    m(562) = m(24)*m(152)
    m(563) = m(23)*m(153)
    m(564) = m(24)*m(153)
    m(565) = m(25)*m(154)
    m(566) = m(26)*m(154)
    m(567) = m(25)*m(155)
    m(568) = m(27)*m(155)
    m(569) = m(26)*m(156)
    m(570) = m(27)*m(156)
    m(571) = m(28)*m(157)
    m(572) = m(29)*m(157)
    m(573) = m(28)*m(158)
    m(574) = m(30)*m(158)
    m(575) = m(29)*m(159)
    m(576) = m(30)*m(159)
    m(577) = m(31)*m(160)
    m(578) = m(32)*m(160)
    m(579) = m(31)*m(161)
    m(580) = m(33)*m(161)
    m(581) = m(32)*m(162)
    m(582) = m(33)*m(162)
    m(583) = m(17)*m(163)
    m(584) = m(18)*m(163)
    m(585) = m(16)*m(164)
    m(586) = m(18)*m(164)
    m(587) = m(16)*m(165)
    m(588) = m(17)*m(165)
    m(589) = m(20)*m(163)
    m(590) = m(21)*m(163)
    m(591) = m(19)*m(164)
    m(592) = m(21)*m(164)
    m(593) = m(19)*m(165)
    m(594) = m(20)*m(165)
    m(595) = m(23)*m(163)
    m(596) = m(24)*m(163)
    m(597) = m(22)*m(164)
    m(598) = m(24)*m(164)
    m(599) = m(22)*m(165)
    m(600) = m(23)*m(165)
    m(601) = m(26)*m(163)
    m(602) = m(27)*m(163)
    m(603) = m(25)*m(164)
    m(604) = m(27)*m(164)
    m(605) = m(25)*m(165)
    m(606) = m(26)*m(165)
    m(607) = m(29)*m(163)
    m(608) = m(30)*m(163)
    m(609) = m(28)*m(164)
    m(610) = m(30)*m(164)
    m(611) = m(28)*m(165)
    m(612) = m(29)*m(165)
    m(613) = m(32)*m(163)
    m(614) = m(33)*m(163)
    m(615) = m(31)*m(164)
    m(616) = m(33)*m(164)
    m(617) = m(31)*m(165)
    m(618) = m(32)*m(165)
    m(619) = m(34)*m(165)

    return
  end subroutine evmono

  subroutine evpoly(m,p)
    implicit none
    real(wp),dimension(0:619),intent(in)::m
    real(wp),dimension(0:3027),intent(out)::p
    !::::::::::::::::::::
    
    p(0) = m(0)
    p(1) = m(1)
    p(2) = m(2)
    p(3) = m(3)
    p(4) = m(4)
    p(5) = m(5)
    p(6) = m(6)
    p(7) = m(7)
    p(8) = m(8)
    p(9) = m(9)
    p(10) = m(10)
    p(11) = m(11)
    p(12) = m(12)
    p(13) = m(13)
    p(14) = m(14)
    p(15) = m(15)
    p(16) = m(16) + m(17) + m(18)
    p(17) = m(19) + m(20) + m(21)
    p(18) = m(22) + m(23) + m(24)
    p(19) = m(25) + m(26) + m(27)
    p(20) = m(28) + m(29) + m(30)
    p(21) = m(31) + m(32) + m(33)
    p(22) = m(34) + m(35) + m(36)
    p(23) = p(1)*p(2)
    p(24) = p(1)*p(3)
    p(25) = p(2)*p(3)
    p(26) = p(1)*p(4)
    p(27) = p(2)*p(4)
    p(28) = p(3)*p(4)
    p(29) = p(1)*p(5)
    p(30) = p(2)*p(5)
    p(31) = p(3)*p(5)
    p(32) = p(4)*p(5)
    p(33) = p(1)*p(6)
    p(34) = p(2)*p(6)
    p(35) = p(3)*p(6)
    p(36) = p(4)*p(6)
    p(37) = p(5)*p(6)
    p(38) = p(1)*p(7)
    p(39) = p(2)*p(7)
    p(40) = p(3)*p(7)
    p(41) = p(4)*p(7)
    p(42) = p(5)*p(7)
    p(43) = p(6)*p(7)
    p(44) = p(1)*p(8)
    p(45) = p(2)*p(8)
    p(46) = p(3)*p(8)
    p(47) = p(4)*p(8)
    p(48) = p(5)*p(8)
    p(49) = p(6)*p(8)
    p(50) = p(7)*p(8)
    p(51) = p(1)*p(9)
    p(52) = p(2)*p(9)
    p(53) = p(3)*p(9)
    p(54) = p(4)*p(9)
    p(55) = p(5)*p(9)
    p(56) = p(6)*p(9)
    p(57) = p(7)*p(9)
    p(58) = p(8)*p(9)
    p(59) = p(1)*p(10)
    p(60) = p(2)*p(10)
    p(61) = p(3)*p(10)
    p(62) = p(4)*p(10)
    p(63) = p(5)*p(10)
    p(64) = p(6)*p(10)
    p(65) = p(7)*p(10)
    p(66) = p(8)*p(10)
    p(67) = p(9)*p(10)
    p(68) = p(1)*p(11)
    p(69) = p(2)*p(11)
    p(70) = p(3)*p(11)
    p(71) = p(4)*p(11)
    p(72) = p(5)*p(11)
    p(73) = p(6)*p(11)
    p(74) = p(7)*p(11)
    p(75) = p(8)*p(11)
    p(76) = p(9)*p(11)
    p(77) = p(10)*p(11)
    p(78) = p(1)*p(12)
    p(79) = p(2)*p(12)
    p(80) = p(3)*p(12)
    p(81) = p(4)*p(12)
    p(82) = p(5)*p(12)
    p(83) = p(6)*p(12)
    p(84) = p(7)*p(12)
    p(85) = p(8)*p(12)
    p(86) = p(9)*p(12)
    p(87) = p(10)*p(12)
    p(88) = p(11)*p(12)
    p(89) = p(1)*p(13)
    p(90) = p(2)*p(13)
    p(91) = p(3)*p(13)
    p(92) = p(4)*p(13)
    p(93) = p(5)*p(13)
    p(94) = p(6)*p(13)
    p(95) = p(7)*p(13)
    p(96) = p(8)*p(13)
    p(97) = p(9)*p(13)
    p(98) = p(10)*p(13)
    p(99) = p(11)*p(13)
    p(100) = p(12)*p(13)
    p(101) = p(1)*p(14)
    p(102) = p(2)*p(14)
    p(103) = p(3)*p(14)
    p(104) = p(4)*p(14)
    p(105) = p(5)*p(14)
    p(106) = p(6)*p(14)
    p(107) = p(7)*p(14)
    p(108) = p(8)*p(14)
    p(109) = p(9)*p(14)
    p(110) = p(10)*p(14)
    p(111) = p(11)*p(14)
    p(112) = p(12)*p(14)
    p(113) = p(13)*p(14)
    p(114) = p(1)*p(15)
    p(115) = p(2)*p(15)
    p(116) = p(3)*p(15)
    p(117) = p(4)*p(15)
    p(118) = p(5)*p(15)
    p(119) = p(6)*p(15)
    p(120) = p(7)*p(15)
    p(121) = p(8)*p(15)
    p(122) = p(9)*p(15)
    p(123) = p(10)*p(15)
    p(124) = p(11)*p(15)
    p(125) = p(12)*p(15)
    p(126) = p(13)*p(15)
    p(127) = p(14)*p(15)
    p(128) = p(1)*p(16)
    p(129) = p(2)*p(16)
    p(130) = p(3)*p(16)
    p(131) = p(4)*p(16)
    p(132) = p(5)*p(16)
    p(133) = p(6)*p(16)
    p(134) = p(7)*p(16)
    p(135) = p(8)*p(16)
    p(136) = p(9)*p(16)
    p(137) = p(10)*p(16)
    p(138) = p(11)*p(16)
    p(139) = p(12)*p(16)
    p(140) = p(13)*p(16)
    p(141) = p(14)*p(16)
    p(142) = p(15)*p(16)
    p(143) = m(37) + m(38) + m(39)
    p(144) = p(1)*p(17)
    p(145) = p(2)*p(17)
    p(146) = p(3)*p(17)
    p(147) = p(4)*p(17)
    p(148) = p(5)*p(17)
    p(149) = p(6)*p(17)
    p(150) = p(7)*p(17)
    p(151) = p(8)*p(17)
    p(152) = p(9)*p(17)
    p(153) = p(10)*p(17)
    p(154) = p(11)*p(17)
    p(155) = p(12)*p(17)
    p(156) = p(13)*p(17)
    p(157) = p(14)*p(17)
    p(158) = p(15)*p(17)
    p(159) = m(40) + m(41) + m(42) + m(43) + m(44) + m(45)
    p(160) = m(46) + m(47) + m(48)
    p(161) = p(16)*p(17) - p(159)
    p(162) = p(1)*p(18)
    p(163) = p(2)*p(18)
    p(164) = p(3)*p(18)
    p(165) = p(4)*p(18)
    p(166) = p(5)*p(18)
    p(167) = p(6)*p(18)
    p(168) = p(7)*p(18)
    p(169) = p(8)*p(18)
    p(170) = p(9)*p(18)
    p(171) = p(10)*p(18)
    p(172) = p(11)*p(18)
    p(173) = p(12)*p(18)
    p(174) = p(13)*p(18)
    p(175) = p(14)*p(18)
    p(176) = p(15)*p(18)
    p(177) = m(49) + m(50) + m(51) + m(52) + m(53) + m(54)
    p(178) = m(55) + m(56) + m(57) + m(58) + m(59) + m(60)
    p(179) = m(61) + m(62) + m(63)
    p(180) = p(16)*p(18) - p(177)
    p(181) = p(17)*p(18) - p(178)
    p(182) = p(1)*p(19)
    p(183) = p(2)*p(19)
    p(184) = p(3)*p(19)
    p(185) = p(4)*p(19)
    p(186) = p(5)*p(19)
    p(187) = p(6)*p(19)
    p(188) = p(7)*p(19)
    p(189) = p(8)*p(19)
    p(190) = p(9)*p(19)
    p(191) = p(10)*p(19)
    p(192) = p(11)*p(19)
    p(193) = p(12)*p(19)
    p(194) = p(13)*p(19)
    p(195) = p(14)*p(19)
    p(196) = p(15)*p(19)
    p(197) = m(64) + m(65) + m(66) + m(67) + m(68) + m(69)
    p(198) = m(70) + m(71) + m(72) + m(73) + m(74) + m(75)
    p(199) = m(76) + m(77) + m(78) + m(79) + m(80) + m(81)
    p(200) = m(82) + m(83) + m(84)
    p(201) = p(16)*p(19) - p(197)
    p(202) = p(17)*p(19) - p(198)
    p(203) = p(18)*p(19) - p(199)
    p(204) = p(1)*p(20)
    p(205) = p(2)*p(20)
    p(206) = p(3)*p(20)
    p(207) = p(4)*p(20)
    p(208) = p(5)*p(20)
    p(209) = p(6)*p(20)
    p(210) = p(7)*p(20)
    p(211) = p(8)*p(20)
    p(212) = p(9)*p(20)
    p(213) = p(10)*p(20)
    p(214) = p(11)*p(20)
    p(215) = p(12)*p(20)
    p(216) = p(13)*p(20)
    p(217) = p(14)*p(20)
    p(218) = p(15)*p(20)
    p(219) = m(85) + m(86) + m(87) + m(88) + m(89) + m(90)
    p(220) = m(91) + m(92) + m(93) + m(94) + m(95) + m(96)
    p(221) = m(97) + m(98) + m(99) + m(100) + m(101) + m(102)
    p(222) = m(103) + m(104) + m(105) + m(106) + m(107) + m(108)
    p(223) = m(109) + m(110) + m(111)
    p(224) = p(16)*p(20) - p(219)
    p(225) = p(17)*p(20) - p(220)
    p(226) = p(18)*p(20) - p(221)
    p(227) = p(19)*p(20) - p(222)
    p(228) = p(1)*p(21)
    p(229) = p(2)*p(21)
    p(230) = p(3)*p(21)
    p(231) = p(4)*p(21)
    p(232) = p(5)*p(21)
    p(233) = p(6)*p(21)
    p(234) = p(7)*p(21)
    p(235) = p(8)*p(21)
    p(236) = p(9)*p(21)
    p(237) = p(10)*p(21)
    p(238) = p(11)*p(21)
    p(239) = p(12)*p(21)
    p(240) = p(13)*p(21)
    p(241) = p(14)*p(21)
    p(242) = p(15)*p(21)
    p(243) = m(112) + m(113) + m(114) + m(115) + m(116) + m(117)
    p(244) = m(118) + m(119) + m(120) + m(121) + m(122) + m(123)
    p(245) = m(124) + m(125) + m(126) + m(127) + m(128) + m(129)
    p(246) = m(130) + m(131) + m(132) + m(133) + m(134) + m(135)
    p(247) = m(136) + m(137) + m(138) + m(139) + m(140) + m(141)
    p(248) = m(142) + m(143) + m(144)
    p(249) = p(16)*p(21) - p(243)
    p(250) = p(17)*p(21) - p(244)
    p(251) = p(18)*p(21) - p(245)
    p(252) = p(19)*p(21) - p(246)
    p(253) = p(20)*p(21) - p(247)
    p(254) = p(1)*p(22)
    p(255) = p(2)*p(22)
    p(256) = p(3)*p(22)
    p(257) = p(4)*p(22)
    p(258) = p(5)*p(22)
    p(259) = p(6)*p(22)
    p(260) = p(7)*p(22)
    p(261) = p(8)*p(22)
    p(262) = p(9)*p(22)
    p(263) = p(10)*p(22)
    p(264) = p(11)*p(22)
    p(265) = p(12)*p(22)
    p(266) = p(13)*p(22)
    p(267) = p(14)*p(22)
    p(268) = p(15)*p(22)
    p(269) = m(145) + m(146) + m(147)
    p(270) = m(148) + m(149) + m(150)
    p(271) = m(151) + m(152) + m(153)
    p(272) = m(154) + m(155) + m(156)
    p(273) = m(157) + m(158) + m(159)
    p(274) = m(160) + m(161) + m(162)
    p(275) = p(16)*p(22) - p(269)
    p(276) = p(17)*p(22) - p(270)
    p(277) = p(18)*p(22) - p(271)
    p(278) = p(19)*p(22) - p(272)
    p(279) = p(20)*p(22) - p(273)
    p(280) = p(21)*p(22) - p(274)
    p(281) = m(163) + m(164) + m(165)
    p(282) = p(1)*p(1)
    p(283) = p(2)*p(2)
    p(284) = p(3)*p(3)
    p(285) = p(4)*p(4)
    p(286) = p(5)*p(5)
    p(287) = p(6)*p(6)
    p(288) = p(7)*p(7)
    p(289) = p(8)*p(8)
    p(290) = p(9)*p(9)
    p(291) = p(10)*p(10)
    p(292) = p(11)*p(11)
    p(293) = p(12)*p(12)
    p(294) = p(13)*p(13)
    p(295) = p(14)*p(14)
    p(296) = p(15)*p(15)
    p(297) = p(16)*p(16) - p(143) - p(143)
    p(298) = p(17)*p(17) - p(160) - p(160)
    p(299) = p(18)*p(18) - p(179) - p(179)
    p(300) = p(19)*p(19) - p(200) - p(200)
    p(301) = p(20)*p(20) - p(223) - p(223)
    p(302) = p(21)*p(21) - p(248) - p(248)
    p(303) = p(22)*p(22) - p(281) - p(281)
    p(304) = p(1)*p(25)
    p(305) = p(1)*p(27)
    p(306) = p(1)*p(28)
    p(307) = p(2)*p(28)
    p(308) = p(1)*p(30)
    p(309) = p(1)*p(31)
    p(310) = p(2)*p(31)
    p(311) = p(1)*p(32)
    p(312) = p(2)*p(32)
    p(313) = p(3)*p(32)
    p(314) = p(1)*p(34)
    p(315) = p(1)*p(35)
    p(316) = p(2)*p(35)
    p(317) = p(1)*p(36)
    p(318) = p(2)*p(36)
    p(319) = p(3)*p(36)
    p(320) = p(1)*p(37)
    p(321) = p(2)*p(37)
    p(322) = p(3)*p(37)
    p(323) = p(4)*p(37)
    p(324) = p(1)*p(39)
    p(325) = p(1)*p(40)
    p(326) = p(2)*p(40)
    p(327) = p(1)*p(41)
    p(328) = p(2)*p(41)
    p(329) = p(3)*p(41)
    p(330) = p(1)*p(42)
    p(331) = p(2)*p(42)
    p(332) = p(3)*p(42)
    p(333) = p(4)*p(42)
    p(334) = p(1)*p(43)
    p(335) = p(2)*p(43)
    p(336) = p(3)*p(43)
    p(337) = p(4)*p(43)
    p(338) = p(5)*p(43)
    p(339) = p(1)*p(45)
    p(340) = p(1)*p(46)
    p(341) = p(2)*p(46)
    p(342) = p(1)*p(47)
    p(343) = p(2)*p(47)
    p(344) = p(3)*p(47)
    p(345) = p(1)*p(48)
    p(346) = p(2)*p(48)
    p(347) = p(3)*p(48)
    p(348) = p(4)*p(48)
    p(349) = p(1)*p(49)
    p(350) = p(2)*p(49)
    p(351) = p(3)*p(49)
    p(352) = p(4)*p(49)
    p(353) = p(5)*p(49)
    p(354) = p(1)*p(50)
    p(355) = p(2)*p(50)
    p(356) = p(3)*p(50)
    p(357) = p(4)*p(50)
    p(358) = p(5)*p(50)
    p(359) = p(6)*p(50)
    p(360) = p(1)*p(52)
    p(361) = p(1)*p(53)
    p(362) = p(2)*p(53)
    p(363) = p(1)*p(54)
    p(364) = p(2)*p(54)
    p(365) = p(3)*p(54)
    p(366) = p(1)*p(55)
    p(367) = p(2)*p(55)
    p(368) = p(3)*p(55)
    p(369) = p(4)*p(55)
    p(370) = p(1)*p(56)
    p(371) = p(2)*p(56)
    p(372) = p(3)*p(56)
    p(373) = p(4)*p(56)
    p(374) = p(5)*p(56)
    p(375) = p(1)*p(57)
    p(376) = p(2)*p(57)
    p(377) = p(3)*p(57)
    p(378) = p(4)*p(57)
    p(379) = p(5)*p(57)
    p(380) = p(6)*p(57)
    p(381) = p(1)*p(58)
    p(382) = p(2)*p(58)
    p(383) = p(3)*p(58)
    p(384) = p(4)*p(58)
    p(385) = p(5)*p(58)
    p(386) = p(6)*p(58)
    p(387) = p(7)*p(58)
    p(388) = p(1)*p(60)
    p(389) = p(1)*p(61)
    p(390) = p(2)*p(61)
    p(391) = p(1)*p(62)
    p(392) = p(2)*p(62)
    p(393) = p(3)*p(62)
    p(394) = p(1)*p(63)
    p(395) = p(2)*p(63)
    p(396) = p(3)*p(63)
    p(397) = p(4)*p(63)
    p(398) = p(1)*p(64)
    p(399) = p(2)*p(64)
    p(400) = p(3)*p(64)
    p(401) = p(4)*p(64)
    p(402) = p(5)*p(64)
    p(403) = p(1)*p(65)
    p(404) = p(2)*p(65)
    p(405) = p(3)*p(65)
    p(406) = p(4)*p(65)
    p(407) = p(5)*p(65)
    p(408) = p(6)*p(65)
    p(409) = p(1)*p(66)
    p(410) = p(2)*p(66)
    p(411) = p(3)*p(66)
    p(412) = p(4)*p(66)
    p(413) = p(5)*p(66)
    p(414) = p(6)*p(66)
    p(415) = p(7)*p(66)
    p(416) = p(1)*p(67)
    p(417) = p(2)*p(67)
    p(418) = p(3)*p(67)
    p(419) = p(4)*p(67)
    p(420) = p(5)*p(67)
    p(421) = p(6)*p(67)
    p(422) = p(7)*p(67)
    p(423) = p(8)*p(67)
    p(424) = p(1)*p(69)
    p(425) = p(1)*p(70)
    p(426) = p(2)*p(70)
    p(427) = p(1)*p(71)
    p(428) = p(2)*p(71)
    p(429) = p(3)*p(71)
    p(430) = p(1)*p(72)
    p(431) = p(2)*p(72)
    p(432) = p(3)*p(72)
    p(433) = p(4)*p(72)
    p(434) = p(1)*p(73)
    p(435) = p(2)*p(73)
    p(436) = p(3)*p(73)
    p(437) = p(4)*p(73)
    p(438) = p(5)*p(73)
    p(439) = p(1)*p(74)
    p(440) = p(2)*p(74)
    p(441) = p(3)*p(74)
    p(442) = p(4)*p(74)
    p(443) = p(5)*p(74)
    p(444) = p(6)*p(74)
    p(445) = p(1)*p(75)
    p(446) = p(2)*p(75)
    p(447) = p(3)*p(75)
    p(448) = p(4)*p(75)
    p(449) = p(5)*p(75)
    p(450) = p(6)*p(75)
    p(451) = p(7)*p(75)
    p(452) = p(1)*p(76)
    p(453) = p(2)*p(76)
    p(454) = p(3)*p(76)
    p(455) = p(4)*p(76)
    p(456) = p(5)*p(76)
    p(457) = p(6)*p(76)
    p(458) = p(7)*p(76)
    p(459) = p(8)*p(76)
    p(460) = p(1)*p(77)
    p(461) = p(2)*p(77)
    p(462) = p(3)*p(77)
    p(463) = p(4)*p(77)
    p(464) = p(5)*p(77)
    p(465) = p(6)*p(77)
    p(466) = p(7)*p(77)
    p(467) = p(8)*p(77)
    p(468) = p(9)*p(77)
    p(469) = p(1)*p(79)
    p(470) = p(1)*p(80)
    p(471) = p(2)*p(80)
    p(472) = p(1)*p(81)
    p(473) = p(2)*p(81)
    p(474) = p(3)*p(81)
    p(475) = p(1)*p(82)
    p(476) = p(2)*p(82)
    p(477) = p(3)*p(82)
    p(478) = p(4)*p(82)
    p(479) = p(1)*p(83)
    p(480) = p(2)*p(83)
    p(481) = p(3)*p(83)
    p(482) = p(4)*p(83)
    p(483) = p(5)*p(83)
    p(484) = p(1)*p(84)
    p(485) = p(2)*p(84)
    p(486) = p(3)*p(84)
    p(487) = p(4)*p(84)
    p(488) = p(5)*p(84)
    p(489) = p(6)*p(84)
    p(490) = p(1)*p(85)
    p(491) = p(2)*p(85)
    p(492) = p(3)*p(85)
    p(493) = p(4)*p(85)
    p(494) = p(5)*p(85)
    p(495) = p(6)*p(85)
    p(496) = p(7)*p(85)
    p(497) = p(1)*p(86)
    p(498) = p(2)*p(86)
    p(499) = p(3)*p(86)
    p(500) = p(4)*p(86)
    p(501) = p(5)*p(86)
    p(502) = p(6)*p(86)
    p(503) = p(7)*p(86)
    p(504) = p(8)*p(86)
    p(505) = p(1)*p(87)
    p(506) = p(2)*p(87)
    p(507) = p(3)*p(87)
    p(508) = p(4)*p(87)
    p(509) = p(5)*p(87)
    p(510) = p(6)*p(87)
    p(511) = p(7)*p(87)
    p(512) = p(8)*p(87)
    p(513) = p(9)*p(87)
    p(514) = p(1)*p(88)
    p(515) = p(2)*p(88)
    p(516) = p(3)*p(88)
    p(517) = p(4)*p(88)
    p(518) = p(5)*p(88)
    p(519) = p(6)*p(88)
    p(520) = p(7)*p(88)
    p(521) = p(8)*p(88)
    p(522) = p(9)*p(88)
    p(523) = p(10)*p(88)
    p(524) = p(1)*p(90)
    p(525) = p(1)*p(91)
    p(526) = p(2)*p(91)
    p(527) = p(1)*p(92)
    p(528) = p(2)*p(92)
    p(529) = p(3)*p(92)
    p(530) = p(1)*p(93)
    p(531) = p(2)*p(93)
    p(532) = p(3)*p(93)
    p(533) = p(4)*p(93)
    p(534) = p(1)*p(94)
    p(535) = p(2)*p(94)
    p(536) = p(3)*p(94)
    p(537) = p(4)*p(94)
    p(538) = p(5)*p(94)
    p(539) = p(1)*p(95)
    p(540) = p(2)*p(95)
    p(541) = p(3)*p(95)
    p(542) = p(4)*p(95)
    p(543) = p(5)*p(95)
    p(544) = p(6)*p(95)
    p(545) = p(1)*p(96)
    p(546) = p(2)*p(96)
    p(547) = p(3)*p(96)
    p(548) = p(4)*p(96)
    p(549) = p(5)*p(96)
    p(550) = p(6)*p(96)
    p(551) = p(7)*p(96)
    p(552) = p(1)*p(97)
    p(553) = p(2)*p(97)
    p(554) = p(3)*p(97)
    p(555) = p(4)*p(97)
    p(556) = p(5)*p(97)
    p(557) = p(6)*p(97)
    p(558) = p(7)*p(97)
    p(559) = p(8)*p(97)
    p(560) = p(1)*p(98)
    p(561) = p(2)*p(98)
    p(562) = p(3)*p(98)
    p(563) = p(4)*p(98)
    p(564) = p(5)*p(98)
    p(565) = p(6)*p(98)
    p(566) = p(7)*p(98)
    p(567) = p(8)*p(98)
    p(568) = p(9)*p(98)
    p(569) = p(1)*p(99)
    p(570) = p(2)*p(99)
    p(571) = p(3)*p(99)
    p(572) = p(4)*p(99)
    p(573) = p(5)*p(99)
    p(574) = p(6)*p(99)
    p(575) = p(7)*p(99)
    p(576) = p(8)*p(99)
    p(577) = p(9)*p(99)
    p(578) = p(10)*p(99)
    p(579) = p(1)*p(100)
    p(580) = p(2)*p(100)
    p(581) = p(3)*p(100)
    p(582) = p(4)*p(100)
    p(583) = p(5)*p(100)
    p(584) = p(6)*p(100)
    p(585) = p(7)*p(100)
    p(586) = p(8)*p(100)
    p(587) = p(9)*p(100)
    p(588) = p(10)*p(100)
    p(589) = p(11)*p(100)
    p(590) = p(1)*p(102)
    p(591) = p(1)*p(103)
    p(592) = p(2)*p(103)
    p(593) = p(1)*p(104)
    p(594) = p(2)*p(104)
    p(595) = p(3)*p(104)
    p(596) = p(1)*p(105)
    p(597) = p(2)*p(105)
    p(598) = p(3)*p(105)
    p(599) = p(4)*p(105)
    p(600) = p(1)*p(106)
    p(601) = p(2)*p(106)
    p(602) = p(3)*p(106)
    p(603) = p(4)*p(106)
    p(604) = p(5)*p(106)
    p(605) = p(1)*p(107)
    p(606) = p(2)*p(107)
    p(607) = p(3)*p(107)
    p(608) = p(4)*p(107)
    p(609) = p(5)*p(107)
    p(610) = p(6)*p(107)
    p(611) = p(1)*p(108)
    p(612) = p(2)*p(108)
    p(613) = p(3)*p(108)
    p(614) = p(4)*p(108)
    p(615) = p(5)*p(108)
    p(616) = p(6)*p(108)
    p(617) = p(7)*p(108)
    p(618) = p(1)*p(109)
    p(619) = p(2)*p(109)
    p(620) = p(3)*p(109)
    p(621) = p(4)*p(109)
    p(622) = p(5)*p(109)
    p(623) = p(6)*p(109)
    p(624) = p(7)*p(109)
    p(625) = p(8)*p(109)
    p(626) = p(1)*p(110)
    p(627) = p(2)*p(110)
    p(628) = p(3)*p(110)
    p(629) = p(4)*p(110)
    p(630) = p(5)*p(110)
    p(631) = p(6)*p(110)
    p(632) = p(7)*p(110)
    p(633) = p(8)*p(110)
    p(634) = p(9)*p(110)
    p(635) = p(1)*p(111)
    p(636) = p(2)*p(111)
    p(637) = p(3)*p(111)
    p(638) = p(4)*p(111)
    p(639) = p(5)*p(111)
    p(640) = p(6)*p(111)
    p(641) = p(7)*p(111)
    p(642) = p(8)*p(111)
    p(643) = p(9)*p(111)
    p(644) = p(10)*p(111)
    p(645) = p(1)*p(112)
    p(646) = p(2)*p(112)
    p(647) = p(3)*p(112)
    p(648) = p(4)*p(112)
    p(649) = p(5)*p(112)
    p(650) = p(6)*p(112)
    p(651) = p(7)*p(112)
    p(652) = p(8)*p(112)
    p(653) = p(9)*p(112)
    p(654) = p(10)*p(112)
    p(655) = p(11)*p(112)
    p(656) = p(1)*p(113)
    p(657) = p(2)*p(113)
    p(658) = p(3)*p(113)
    p(659) = p(4)*p(113)
    p(660) = p(5)*p(113)
    p(661) = p(6)*p(113)
    p(662) = p(7)*p(113)
    p(663) = p(8)*p(113)
    p(664) = p(9)*p(113)
    p(665) = p(10)*p(113)
    p(666) = p(11)*p(113)
    p(667) = p(12)*p(113)
    p(668) = p(1)*p(115)
    p(669) = p(1)*p(116)
    p(670) = p(2)*p(116)
    p(671) = p(1)*p(117)
    p(672) = p(2)*p(117)
    p(673) = p(3)*p(117)
    p(674) = p(1)*p(118)
    p(675) = p(2)*p(118)
    p(676) = p(3)*p(118)
    p(677) = p(4)*p(118)
    p(678) = p(1)*p(119)
    p(679) = p(2)*p(119)
    p(680) = p(3)*p(119)
    p(681) = p(4)*p(119)
    p(682) = p(5)*p(119)
    p(683) = p(1)*p(120)
    p(684) = p(2)*p(120)
    p(685) = p(3)*p(120)
    p(686) = p(4)*p(120)
    p(687) = p(5)*p(120)
    p(688) = p(6)*p(120)
    p(689) = p(1)*p(121)
    p(690) = p(2)*p(121)
    p(691) = p(3)*p(121)
    p(692) = p(4)*p(121)
    p(693) = p(5)*p(121)
    p(694) = p(6)*p(121)
    p(695) = p(7)*p(121)
    p(696) = p(1)*p(122)
    p(697) = p(2)*p(122)
    p(698) = p(3)*p(122)
    p(699) = p(4)*p(122)
    p(700) = p(5)*p(122)
    p(701) = p(6)*p(122)
    p(702) = p(7)*p(122)
    p(703) = p(8)*p(122)
    p(704) = p(1)*p(123)
    p(705) = p(2)*p(123)
    p(706) = p(3)*p(123)
    p(707) = p(4)*p(123)
    p(708) = p(5)*p(123)
    p(709) = p(6)*p(123)
    p(710) = p(7)*p(123)
    p(711) = p(8)*p(123)
    p(712) = p(9)*p(123)
    p(713) = p(1)*p(124)
    p(714) = p(2)*p(124)
    p(715) = p(3)*p(124)
    p(716) = p(4)*p(124)
    p(717) = p(5)*p(124)
    p(718) = p(6)*p(124)
    p(719) = p(7)*p(124)
    p(720) = p(8)*p(124)
    p(721) = p(9)*p(124)
    p(722) = p(10)*p(124)
    p(723) = p(1)*p(125)
    p(724) = p(2)*p(125)
    p(725) = p(3)*p(125)
    p(726) = p(4)*p(125)
    p(727) = p(5)*p(125)
    p(728) = p(6)*p(125)
    p(729) = p(7)*p(125)
    p(730) = p(8)*p(125)
    p(731) = p(9)*p(125)
    p(732) = p(10)*p(125)
    p(733) = p(11)*p(125)
    p(734) = p(1)*p(126)
    p(735) = p(2)*p(126)
    p(736) = p(3)*p(126)
    p(737) = p(4)*p(126)
    p(738) = p(5)*p(126)
    p(739) = p(6)*p(126)
    p(740) = p(7)*p(126)
    p(741) = p(8)*p(126)
    p(742) = p(9)*p(126)
    p(743) = p(10)*p(126)
    p(744) = p(11)*p(126)
    p(745) = p(12)*p(126)
    p(746) = p(1)*p(127)
    p(747) = p(2)*p(127)
    p(748) = p(3)*p(127)
    p(749) = p(4)*p(127)
    p(750) = p(5)*p(127)
    p(751) = p(6)*p(127)
    p(752) = p(7)*p(127)
    p(753) = p(8)*p(127)
    p(754) = p(9)*p(127)
    p(755) = p(10)*p(127)
    p(756) = p(11)*p(127)
    p(757) = p(12)*p(127)
    p(758) = p(13)*p(127)
    p(759) = p(1)*p(129)
    p(760) = p(1)*p(130)
    p(761) = p(2)*p(130)
    p(762) = p(1)*p(131)
    p(763) = p(2)*p(131)
    p(764) = p(3)*p(131)
    p(765) = p(1)*p(132)
    p(766) = p(2)*p(132)
    p(767) = p(3)*p(132)
    p(768) = p(4)*p(132)
    p(769) = p(1)*p(133)
    p(770) = p(2)*p(133)
    p(771) = p(3)*p(133)
    p(772) = p(4)*p(133)
    p(773) = p(5)*p(133)
    p(774) = p(1)*p(134)
    p(775) = p(2)*p(134)
    p(776) = p(3)*p(134)
    p(777) = p(4)*p(134)
    p(778) = p(5)*p(134)
    p(779) = p(6)*p(134)
    p(780) = p(1)*p(135)
    p(781) = p(2)*p(135)
    p(782) = p(3)*p(135)
    p(783) = p(4)*p(135)
    p(784) = p(5)*p(135)
    p(785) = p(6)*p(135)
    p(786) = p(7)*p(135)
    p(787) = p(1)*p(136)
    p(788) = p(2)*p(136)
    p(789) = p(3)*p(136)
    p(790) = p(4)*p(136)
    p(791) = p(5)*p(136)
    p(792) = p(6)*p(136)
    p(793) = p(7)*p(136)
    p(794) = p(8)*p(136)
    p(795) = p(1)*p(137)
    p(796) = p(2)*p(137)
    p(797) = p(3)*p(137)
    p(798) = p(4)*p(137)
    p(799) = p(5)*p(137)
    p(800) = p(6)*p(137)
    p(801) = p(7)*p(137)
    p(802) = p(8)*p(137)
    p(803) = p(9)*p(137)
    p(804) = p(1)*p(138)
    p(805) = p(2)*p(138)
    p(806) = p(3)*p(138)
    p(807) = p(4)*p(138)
    p(808) = p(5)*p(138)
    p(809) = p(6)*p(138)
    p(810) = p(7)*p(138)
    p(811) = p(8)*p(138)
    p(812) = p(9)*p(138)
    p(813) = p(10)*p(138)
    p(814) = p(1)*p(139)
    p(815) = p(2)*p(139)
    p(816) = p(3)*p(139)
    p(817) = p(4)*p(139)
    p(818) = p(5)*p(139)
    p(819) = p(6)*p(139)
    p(820) = p(7)*p(139)
    p(821) = p(8)*p(139)
    p(822) = p(9)*p(139)
    p(823) = p(10)*p(139)
    p(824) = p(11)*p(139)
    p(825) = p(1)*p(140)
    p(826) = p(2)*p(140)
    p(827) = p(3)*p(140)
    p(828) = p(4)*p(140)
    p(829) = p(5)*p(140)
    p(830) = p(6)*p(140)
    p(831) = p(7)*p(140)
    p(832) = p(8)*p(140)
    p(833) = p(9)*p(140)
    p(834) = p(10)*p(140)
    p(835) = p(11)*p(140)
    p(836) = p(12)*p(140)
    p(837) = p(1)*p(141)
    p(838) = p(2)*p(141)
    p(839) = p(3)*p(141)
    p(840) = p(4)*p(141)
    p(841) = p(5)*p(141)
    p(842) = p(6)*p(141)
    p(843) = p(7)*p(141)
    p(844) = p(8)*p(141)
    p(845) = p(9)*p(141)
    p(846) = p(10)*p(141)
    p(847) = p(11)*p(141)
    p(848) = p(12)*p(141)
    p(849) = p(13)*p(141)
    p(850) = p(1)*p(142)
    p(851) = p(2)*p(142)
    p(852) = p(3)*p(142)
    p(853) = p(4)*p(142)
    p(854) = p(5)*p(142)
    p(855) = p(6)*p(142)
    p(856) = p(7)*p(142)
    p(857) = p(8)*p(142)
    p(858) = p(9)*p(142)
    p(859) = p(10)*p(142)
    p(860) = p(11)*p(142)
    p(861) = p(12)*p(142)
    p(862) = p(13)*p(142)
    p(863) = p(14)*p(142)
    p(864) = p(1)*p(143)
    p(865) = p(2)*p(143)
    p(866) = p(3)*p(143)
    p(867) = p(4)*p(143)
    p(868) = p(5)*p(143)
    p(869) = p(6)*p(143)
    p(870) = p(7)*p(143)
    p(871) = p(8)*p(143)
    p(872) = p(9)*p(143)
    p(873) = p(10)*p(143)
    p(874) = p(11)*p(143)
    p(875) = p(12)*p(143)
    p(876) = p(13)*p(143)
    p(877) = p(14)*p(143)
    p(878) = p(15)*p(143)
    p(879) = m(166)
    p(880) = p(1)*p(145)
    p(881) = p(1)*p(146)
    p(882) = p(2)*p(146)
    p(883) = p(1)*p(147)
    p(884) = p(2)*p(147)
    p(885) = p(3)*p(147)
    p(886) = p(1)*p(148)
    p(887) = p(2)*p(148)
    p(888) = p(3)*p(148)
    p(889) = p(4)*p(148)
    p(890) = p(1)*p(149)
    p(891) = p(2)*p(149)
    p(892) = p(3)*p(149)
    p(893) = p(4)*p(149)
    p(894) = p(5)*p(149)
    p(895) = p(1)*p(150)
    p(896) = p(2)*p(150)
    p(897) = p(3)*p(150)
    p(898) = p(4)*p(150)
    p(899) = p(5)*p(150)
    p(900) = p(6)*p(150)
    p(901) = p(1)*p(151)
    p(902) = p(2)*p(151)
    p(903) = p(3)*p(151)
    p(904) = p(4)*p(151)
    p(905) = p(5)*p(151)
    p(906) = p(6)*p(151)
    p(907) = p(7)*p(151)
    p(908) = p(1)*p(152)
    p(909) = p(2)*p(152)
    p(910) = p(3)*p(152)
    p(911) = p(4)*p(152)
    p(912) = p(5)*p(152)
    p(913) = p(6)*p(152)
    p(914) = p(7)*p(152)
    p(915) = p(8)*p(152)
    p(916) = p(1)*p(153)
    p(917) = p(2)*p(153)
    p(918) = p(3)*p(153)
    p(919) = p(4)*p(153)
    p(920) = p(5)*p(153)
    p(921) = p(6)*p(153)
    p(922) = p(7)*p(153)
    p(923) = p(8)*p(153)
    p(924) = p(9)*p(153)
    p(925) = p(1)*p(154)
    p(926) = p(2)*p(154)
    p(927) = p(3)*p(154)
    p(928) = p(4)*p(154)
    p(929) = p(5)*p(154)
    p(930) = p(6)*p(154)
    p(931) = p(7)*p(154)
    p(932) = p(8)*p(154)
    p(933) = p(9)*p(154)
    p(934) = p(10)*p(154)
    p(935) = p(1)*p(155)
    p(936) = p(2)*p(155)
    p(937) = p(3)*p(155)
    p(938) = p(4)*p(155)
    p(939) = p(5)*p(155)
    p(940) = p(6)*p(155)
    p(941) = p(7)*p(155)
    p(942) = p(8)*p(155)
    p(943) = p(9)*p(155)
    p(944) = p(10)*p(155)
    p(945) = p(11)*p(155)
    p(946) = p(1)*p(156)
    p(947) = p(2)*p(156)
    p(948) = p(3)*p(156)
    p(949) = p(4)*p(156)
    p(950) = p(5)*p(156)
    p(951) = p(6)*p(156)
    p(952) = p(7)*p(156)
    p(953) = p(8)*p(156)
    p(954) = p(9)*p(156)
    p(955) = p(10)*p(156)
    p(956) = p(11)*p(156)
    p(957) = p(12)*p(156)
    p(958) = p(1)*p(157)
    p(959) = p(2)*p(157)
    p(960) = p(3)*p(157)
    p(961) = p(4)*p(157)
    p(962) = p(5)*p(157)
    p(963) = p(6)*p(157)
    p(964) = p(7)*p(157)
    p(965) = p(8)*p(157)
    p(966) = p(9)*p(157)
    p(967) = p(10)*p(157)
    p(968) = p(11)*p(157)
    p(969) = p(12)*p(157)
    p(970) = p(13)*p(157)
    p(971) = p(1)*p(158)
    p(972) = p(2)*p(158)
    p(973) = p(3)*p(158)
    p(974) = p(4)*p(158)
    p(975) = p(5)*p(158)
    p(976) = p(6)*p(158)
    p(977) = p(7)*p(158)
    p(978) = p(8)*p(158)
    p(979) = p(9)*p(158)
    p(980) = p(10)*p(158)
    p(981) = p(11)*p(158)
    p(982) = p(12)*p(158)
    p(983) = p(13)*p(158)
    p(984) = p(14)*p(158)
    p(985) = p(1)*p(159)
    p(986) = p(2)*p(159)
    p(987) = p(3)*p(159)
    p(988) = p(4)*p(159)
    p(989) = p(5)*p(159)
    p(990) = p(6)*p(159)
    p(991) = p(7)*p(159)
    p(992) = p(8)*p(159)
    p(993) = p(9)*p(159)
    p(994) = p(10)*p(159)
    p(995) = p(11)*p(159)
    p(996) = p(12)*p(159)
    p(997) = p(13)*p(159)
    p(998) = p(14)*p(159)
    p(999) = p(15)*p(159)
    p(1000) = m(167) + m(168) + m(169)
    p(1001) = p(1)*p(160)
    p(1002) = p(2)*p(160)
    p(1003) = p(3)*p(160)
    p(1004) = p(4)*p(160)
    p(1005) = p(5)*p(160)
    p(1006) = p(6)*p(160)
    p(1007) = p(7)*p(160)
    p(1008) = p(8)*p(160)
    p(1009) = p(9)*p(160)
    p(1010) = p(10)*p(160)
    p(1011) = p(11)*p(160)
    p(1012) = p(12)*p(160)
    p(1013) = p(13)*p(160)
    p(1014) = p(14)*p(160)
    p(1015) = p(15)*p(160)
    p(1016) = m(170) + m(171) + m(172)
    p(1017) = m(173)
    p(1018) = p(1)*p(161)
    p(1019) = p(2)*p(161)
    p(1020) = p(3)*p(161)
    p(1021) = p(4)*p(161)
    p(1022) = p(5)*p(161)
    p(1023) = p(6)*p(161)
    p(1024) = p(7)*p(161)
    p(1025) = p(8)*p(161)
    p(1026) = p(9)*p(161)
    p(1027) = p(10)*p(161)
    p(1028) = p(11)*p(161)
    p(1029) = p(12)*p(161)
    p(1030) = p(13)*p(161)
    p(1031) = p(14)*p(161)
    p(1032) = p(15)*p(161)
    p(1033) = p(17)*p(143) - p(1000)
    p(1034) = p(16)*p(160) - p(1016)
    p(1035) = p(1)*p(163)
    p(1036) = p(1)*p(164)
    p(1037) = p(2)*p(164)
    p(1038) = p(1)*p(165)
    p(1039) = p(2)*p(165)
    p(1040) = p(3)*p(165)
    p(1041) = p(1)*p(166)
    p(1042) = p(2)*p(166)
    p(1043) = p(3)*p(166)
    p(1044) = p(4)*p(166)
    p(1045) = p(1)*p(167)
    p(1046) = p(2)*p(167)
    p(1047) = p(3)*p(167)
    p(1048) = p(4)*p(167)
    p(1049) = p(5)*p(167)
    p(1050) = p(1)*p(168)
    p(1051) = p(2)*p(168)
    p(1052) = p(3)*p(168)
    p(1053) = p(4)*p(168)
    p(1054) = p(5)*p(168)
    p(1055) = p(6)*p(168)
    p(1056) = p(1)*p(169)
    p(1057) = p(2)*p(169)
    p(1058) = p(3)*p(169)
    p(1059) = p(4)*p(169)
    p(1060) = p(5)*p(169)
    p(1061) = p(6)*p(169)
    p(1062) = p(7)*p(169)
    p(1063) = p(1)*p(170)
    p(1064) = p(2)*p(170)
    p(1065) = p(3)*p(170)
    p(1066) = p(4)*p(170)
    p(1067) = p(5)*p(170)
    p(1068) = p(6)*p(170)
    p(1069) = p(7)*p(170)
    p(1070) = p(8)*p(170)
    p(1071) = p(1)*p(171)
    p(1072) = p(2)*p(171)
    p(1073) = p(3)*p(171)
    p(1074) = p(4)*p(171)
    p(1075) = p(5)*p(171)
    p(1076) = p(6)*p(171)
    p(1077) = p(7)*p(171)
    p(1078) = p(8)*p(171)
    p(1079) = p(9)*p(171)
    p(1080) = p(1)*p(172)
    p(1081) = p(2)*p(172)
    p(1082) = p(3)*p(172)
    p(1083) = p(4)*p(172)
    p(1084) = p(5)*p(172)
    p(1085) = p(6)*p(172)
    p(1086) = p(7)*p(172)
    p(1087) = p(8)*p(172)
    p(1088) = p(9)*p(172)
    p(1089) = p(10)*p(172)
    p(1090) = p(1)*p(173)
    p(1091) = p(2)*p(173)
    p(1092) = p(3)*p(173)
    p(1093) = p(4)*p(173)
    p(1094) = p(5)*p(173)
    p(1095) = p(6)*p(173)
    p(1096) = p(7)*p(173)
    p(1097) = p(8)*p(173)
    p(1098) = p(9)*p(173)
    p(1099) = p(10)*p(173)
    p(1100) = p(11)*p(173)
    p(1101) = p(1)*p(174)
    p(1102) = p(2)*p(174)
    p(1103) = p(3)*p(174)
    p(1104) = p(4)*p(174)
    p(1105) = p(5)*p(174)
    p(1106) = p(6)*p(174)
    p(1107) = p(7)*p(174)
    p(1108) = p(8)*p(174)
    p(1109) = p(9)*p(174)
    p(1110) = p(10)*p(174)
    p(1111) = p(11)*p(174)
    p(1112) = p(12)*p(174)
    p(1113) = p(1)*p(175)
    p(1114) = p(2)*p(175)
    p(1115) = p(3)*p(175)
    p(1116) = p(4)*p(175)
    p(1117) = p(5)*p(175)
    p(1118) = p(6)*p(175)
    p(1119) = p(7)*p(175)
    p(1120) = p(8)*p(175)
    p(1121) = p(9)*p(175)
    p(1122) = p(10)*p(175)
    p(1123) = p(11)*p(175)
    p(1124) = p(12)*p(175)
    p(1125) = p(13)*p(175)
    p(1126) = p(1)*p(176)
    p(1127) = p(2)*p(176)
    p(1128) = p(3)*p(176)
    p(1129) = p(4)*p(176)
    p(1130) = p(5)*p(176)
    p(1131) = p(6)*p(176)
    p(1132) = p(7)*p(176)
    p(1133) = p(8)*p(176)
    p(1134) = p(9)*p(176)
    p(1135) = p(10)*p(176)
    p(1136) = p(11)*p(176)
    p(1137) = p(12)*p(176)
    p(1138) = p(13)*p(176)
    p(1139) = p(14)*p(176)
    p(1140) = p(1)*p(177)
    p(1141) = p(2)*p(177)
    p(1142) = p(3)*p(177)
    p(1143) = p(4)*p(177)
    p(1144) = p(5)*p(177)
    p(1145) = p(6)*p(177)
    p(1146) = p(7)*p(177)
    p(1147) = p(8)*p(177)
    p(1148) = p(9)*p(177)
    p(1149) = p(10)*p(177)
    p(1150) = p(11)*p(177)
    p(1151) = p(12)*p(177)
    p(1152) = p(13)*p(177)
    p(1153) = p(14)*p(177)
    p(1154) = p(15)*p(177)
    p(1155) = m(174) + m(175) + m(176)
    p(1156) = p(1)*p(178)
    p(1157) = p(2)*p(178)
    p(1158) = p(3)*p(178)
    p(1159) = p(4)*p(178)
    p(1160) = p(5)*p(178)
    p(1161) = p(6)*p(178)
    p(1162) = p(7)*p(178)
    p(1163) = p(8)*p(178)
    p(1164) = p(9)*p(178)
    p(1165) = p(10)*p(178)
    p(1166) = p(11)*p(178)
    p(1167) = p(12)*p(178)
    p(1168) = p(13)*p(178)
    p(1169) = p(14)*p(178)
    p(1170) = p(15)*p(178)
    p(1171) = m(177) + m(178) + m(179) + m(180) + m(181) + m(182)
    p(1172) = m(183) + m(184) + m(185)
    p(1173) = m(186) + m(187) + m(188) + m(189) + m(190) + m(191)
    p(1174) = p(1)*p(179)
    p(1175) = p(2)*p(179)
    p(1176) = p(3)*p(179)
    p(1177) = p(4)*p(179)
    p(1178) = p(5)*p(179)
    p(1179) = p(6)*p(179)
    p(1180) = p(7)*p(179)
    p(1181) = p(8)*p(179)
    p(1182) = p(9)*p(179)
    p(1183) = p(10)*p(179)
    p(1184) = p(11)*p(179)
    p(1185) = p(12)*p(179)
    p(1186) = p(13)*p(179)
    p(1187) = p(14)*p(179)
    p(1188) = p(15)*p(179)
    p(1189) = m(192) + m(193) + m(194)
    p(1190) = m(195) + m(196) + m(197)
    p(1191) = m(198)
    p(1192) = p(1)*p(180)
    p(1193) = p(2)*p(180)
    p(1194) = p(3)*p(180)
    p(1195) = p(4)*p(180)
    p(1196) = p(5)*p(180)
    p(1197) = p(6)*p(180)
    p(1198) = p(7)*p(180)
    p(1199) = p(8)*p(180)
    p(1200) = p(9)*p(180)
    p(1201) = p(10)*p(180)
    p(1202) = p(11)*p(180)
    p(1203) = p(12)*p(180)
    p(1204) = p(13)*p(180)
    p(1205) = p(14)*p(180)
    p(1206) = p(15)*p(180)
    p(1207) = p(18)*p(143) - p(1155)
    p(1208) = p(16)*p(178) - p(1173) - p(1171)
    p(1209) = p(16)*p(179) - p(1189)
    p(1210) = p(1)*p(181)
    p(1211) = p(2)*p(181)
    p(1212) = p(3)*p(181)
    p(1213) = p(4)*p(181)
    p(1214) = p(5)*p(181)
    p(1215) = p(6)*p(181)
    p(1216) = p(7)*p(181)
    p(1217) = p(8)*p(181)
    p(1218) = p(9)*p(181)
    p(1219) = p(10)*p(181)
    p(1220) = p(11)*p(181)
    p(1221) = p(12)*p(181)
    p(1222) = p(13)*p(181)
    p(1223) = p(14)*p(181)
    p(1224) = p(15)*p(181)
    p(1225) = p(17)*p(177) - p(1173) - p(1171)
    p(1226) = p(18)*p(160) - p(1172)
    p(1227) = p(17)*p(179) - p(1190)
    p(1228) = p(16)*p(181) - p(1225)
    p(1229) = p(1)*p(183)
    p(1230) = p(1)*p(184)
    p(1231) = p(2)*p(184)
    p(1232) = p(1)*p(185)
    p(1233) = p(2)*p(185)
    p(1234) = p(3)*p(185)
    p(1235) = p(1)*p(186)
    p(1236) = p(2)*p(186)
    p(1237) = p(3)*p(186)
    p(1238) = p(4)*p(186)
    p(1239) = p(1)*p(187)
    p(1240) = p(2)*p(187)
    p(1241) = p(3)*p(187)
    p(1242) = p(4)*p(187)
    p(1243) = p(5)*p(187)
    p(1244) = p(1)*p(188)
    p(1245) = p(2)*p(188)
    p(1246) = p(3)*p(188)
    p(1247) = p(4)*p(188)
    p(1248) = p(5)*p(188)
    p(1249) = p(6)*p(188)
    p(1250) = p(1)*p(189)
    p(1251) = p(2)*p(189)
    p(1252) = p(3)*p(189)
    p(1253) = p(4)*p(189)
    p(1254) = p(5)*p(189)
    p(1255) = p(6)*p(189)
    p(1256) = p(7)*p(189)
    p(1257) = p(1)*p(190)
    p(1258) = p(2)*p(190)
    p(1259) = p(3)*p(190)
    p(1260) = p(4)*p(190)
    p(1261) = p(5)*p(190)
    p(1262) = p(6)*p(190)
    p(1263) = p(7)*p(190)
    p(1264) = p(8)*p(190)
    p(1265) = p(1)*p(191)
    p(1266) = p(2)*p(191)
    p(1267) = p(3)*p(191)
    p(1268) = p(4)*p(191)
    p(1269) = p(5)*p(191)
    p(1270) = p(6)*p(191)
    p(1271) = p(7)*p(191)
    p(1272) = p(8)*p(191)
    p(1273) = p(9)*p(191)
    p(1274) = p(1)*p(192)
    p(1275) = p(2)*p(192)
    p(1276) = p(3)*p(192)
    p(1277) = p(4)*p(192)
    p(1278) = p(5)*p(192)
    p(1279) = p(6)*p(192)
    p(1280) = p(7)*p(192)
    p(1281) = p(8)*p(192)
    p(1282) = p(9)*p(192)
    p(1283) = p(10)*p(192)
    p(1284) = p(1)*p(193)
    p(1285) = p(2)*p(193)
    p(1286) = p(3)*p(193)
    p(1287) = p(4)*p(193)
    p(1288) = p(5)*p(193)
    p(1289) = p(6)*p(193)
    p(1290) = p(7)*p(193)
    p(1291) = p(8)*p(193)
    p(1292) = p(9)*p(193)
    p(1293) = p(10)*p(193)
    p(1294) = p(11)*p(193)
    p(1295) = p(1)*p(194)
    p(1296) = p(2)*p(194)
    p(1297) = p(3)*p(194)
    p(1298) = p(4)*p(194)
    p(1299) = p(5)*p(194)
    p(1300) = p(6)*p(194)
    p(1301) = p(7)*p(194)
    p(1302) = p(8)*p(194)
    p(1303) = p(9)*p(194)
    p(1304) = p(10)*p(194)
    p(1305) = p(11)*p(194)
    p(1306) = p(12)*p(194)
    p(1307) = p(1)*p(195)
    p(1308) = p(2)*p(195)
    p(1309) = p(3)*p(195)
    p(1310) = p(4)*p(195)
    p(1311) = p(5)*p(195)
    p(1312) = p(6)*p(195)
    p(1313) = p(7)*p(195)
    p(1314) = p(8)*p(195)
    p(1315) = p(9)*p(195)
    p(1316) = p(10)*p(195)
    p(1317) = p(11)*p(195)
    p(1318) = p(12)*p(195)
    p(1319) = p(13)*p(195)
    p(1320) = p(1)*p(196)
    p(1321) = p(2)*p(196)
    p(1322) = p(3)*p(196)
    p(1323) = p(4)*p(196)
    p(1324) = p(5)*p(196)
    p(1325) = p(6)*p(196)
    p(1326) = p(7)*p(196)
    p(1327) = p(8)*p(196)
    p(1328) = p(9)*p(196)
    p(1329) = p(10)*p(196)
    p(1330) = p(11)*p(196)
    p(1331) = p(12)*p(196)
    p(1332) = p(13)*p(196)
    p(1333) = p(14)*p(196)
    p(1334) = p(1)*p(197)
    p(1335) = p(2)*p(197)
    p(1336) = p(3)*p(197)
    p(1337) = p(4)*p(197)
    p(1338) = p(5)*p(197)
    p(1339) = p(6)*p(197)
    p(1340) = p(7)*p(197)
    p(1341) = p(8)*p(197)
    p(1342) = p(9)*p(197)
    p(1343) = p(10)*p(197)
    p(1344) = p(11)*p(197)
    p(1345) = p(12)*p(197)
    p(1346) = p(13)*p(197)
    p(1347) = p(14)*p(197)
    p(1348) = p(15)*p(197)
    p(1349) = m(199) + m(200) + m(201)
    p(1350) = p(1)*p(198)
    p(1351) = p(2)*p(198)
    p(1352) = p(3)*p(198)
    p(1353) = p(4)*p(198)
    p(1354) = p(5)*p(198)
    p(1355) = p(6)*p(198)
    p(1356) = p(7)*p(198)
    p(1357) = p(8)*p(198)
    p(1358) = p(9)*p(198)
    p(1359) = p(10)*p(198)
    p(1360) = p(11)*p(198)
    p(1361) = p(12)*p(198)
    p(1362) = p(13)*p(198)
    p(1363) = p(14)*p(198)
    p(1364) = p(15)*p(198)
    p(1365) = m(202) + m(203) + m(204) + m(205) + m(206) + m(207)
    p(1366) = m(208) + m(209) + m(210)
    p(1367) = m(211) + m(212) + m(213) + m(214) + m(215) + m(216)
    p(1368) = p(1)*p(199)
    p(1369) = p(2)*p(199)
    p(1370) = p(3)*p(199)
    p(1371) = p(4)*p(199)
    p(1372) = p(5)*p(199)
    p(1373) = p(6)*p(199)
    p(1374) = p(7)*p(199)
    p(1375) = p(8)*p(199)
    p(1376) = p(9)*p(199)
    p(1377) = p(10)*p(199)
    p(1378) = p(11)*p(199)
    p(1379) = p(12)*p(199)
    p(1380) = p(13)*p(199)
    p(1381) = p(14)*p(199)
    p(1382) = p(15)*p(199)
    p(1383) = m(217) + m(218) + m(219) + m(220) + m(221) + m(222)
    p(1384) = m(223) + m(224) + m(225) + m(226) + m(227) + m(228)
    p(1385) = m(229) + m(230) + m(231)
    p(1386) = m(232) + m(233) + m(234) + m(235) + m(236) + m(237)
    p(1387) = m(238) + m(239) + m(240) + m(241) + m(242) + m(243)
    p(1388) = p(1)*p(200)
    p(1389) = p(2)*p(200)
    p(1390) = p(3)*p(200)
    p(1391) = p(4)*p(200)
    p(1392) = p(5)*p(200)
    p(1393) = p(6)*p(200)
    p(1394) = p(7)*p(200)
    p(1395) = p(8)*p(200)
    p(1396) = p(9)*p(200)
    p(1397) = p(10)*p(200)
    p(1398) = p(11)*p(200)
    p(1399) = p(12)*p(200)
    p(1400) = p(13)*p(200)
    p(1401) = p(14)*p(200)
    p(1402) = p(15)*p(200)
    p(1403) = m(244) + m(245) + m(246)
    p(1404) = m(247) + m(248) + m(249)
    p(1405) = m(250) + m(251) + m(252)
    p(1406) = m(253)
    p(1407) = p(1)*p(201)
    p(1408) = p(2)*p(201)
    p(1409) = p(3)*p(201)
    p(1410) = p(4)*p(201)
    p(1411) = p(5)*p(201)
    p(1412) = p(6)*p(201)
    p(1413) = p(7)*p(201)
    p(1414) = p(8)*p(201)
    p(1415) = p(9)*p(201)
    p(1416) = p(10)*p(201)
    p(1417) = p(11)*p(201)
    p(1418) = p(12)*p(201)
    p(1419) = p(13)*p(201)
    p(1420) = p(14)*p(201)
    p(1421) = p(15)*p(201)
    p(1422) = p(19)*p(143) - p(1349)
    p(1423) = p(16)*p(198) - p(1367) - p(1365)
    p(1424) = p(16)*p(199) - p(1386) - p(1383)
    p(1425) = p(16)*p(200) - p(1403)
    p(1426) = p(1)*p(202)
    p(1427) = p(2)*p(202)
    p(1428) = p(3)*p(202)
    p(1429) = p(4)*p(202)
    p(1430) = p(5)*p(202)
    p(1431) = p(6)*p(202)
    p(1432) = p(7)*p(202)
    p(1433) = p(8)*p(202)
    p(1434) = p(9)*p(202)
    p(1435) = p(10)*p(202)
    p(1436) = p(11)*p(202)
    p(1437) = p(12)*p(202)
    p(1438) = p(13)*p(202)
    p(1439) = p(14)*p(202)
    p(1440) = p(15)*p(202)
    p(1441) = p(17)*p(197) - p(1367) - p(1365)
    p(1442) = p(19)*p(160) - p(1366)
    p(1443) = p(17)*p(199) - p(1387) - p(1384)
    p(1444) = p(17)*p(200) - p(1404)
    p(1445) = p(16)*p(202) - p(1441)
    p(1446) = p(1)*p(203)
    p(1447) = p(2)*p(203)
    p(1448) = p(3)*p(203)
    p(1449) = p(4)*p(203)
    p(1450) = p(5)*p(203)
    p(1451) = p(6)*p(203)
    p(1452) = p(7)*p(203)
    p(1453) = p(8)*p(203)
    p(1454) = p(9)*p(203)
    p(1455) = p(10)*p(203)
    p(1456) = p(11)*p(203)
    p(1457) = p(12)*p(203)
    p(1458) = p(13)*p(203)
    p(1459) = p(14)*p(203)
    p(1460) = p(15)*p(203)
    p(1461) = p(18)*p(197) - p(1386) - p(1383)
    p(1462) = p(18)*p(198) - p(1387) - p(1384)
    p(1463) = p(19)*p(179) - p(1385)
    p(1464) = p(18)*p(200) - p(1405)
    p(1465) = p(16)*p(203) - p(1461)
    p(1466) = p(17)*p(203) - p(1462)
    p(1467) = p(1)*p(205)
    p(1468) = p(1)*p(206)
    p(1469) = p(2)*p(206)
    p(1470) = p(1)*p(207)
    p(1471) = p(2)*p(207)
    p(1472) = p(3)*p(207)
    p(1473) = p(1)*p(208)
    p(1474) = p(2)*p(208)
    p(1475) = p(3)*p(208)
    p(1476) = p(4)*p(208)
    p(1477) = p(1)*p(209)
    p(1478) = p(2)*p(209)
    p(1479) = p(3)*p(209)
    p(1480) = p(4)*p(209)
    p(1481) = p(5)*p(209)
    p(1482) = p(1)*p(210)
    p(1483) = p(2)*p(210)
    p(1484) = p(3)*p(210)
    p(1485) = p(4)*p(210)
    p(1486) = p(5)*p(210)
    p(1487) = p(6)*p(210)
    p(1488) = p(1)*p(211)
    p(1489) = p(2)*p(211)
    p(1490) = p(3)*p(211)
    p(1491) = p(4)*p(211)
    p(1492) = p(5)*p(211)
    p(1493) = p(6)*p(211)
    p(1494) = p(7)*p(211)
    p(1495) = p(1)*p(212)
    p(1496) = p(2)*p(212)
    p(1497) = p(3)*p(212)
    p(1498) = p(4)*p(212)
    p(1499) = p(5)*p(212)
    p(1500) = p(6)*p(212)
    p(1501) = p(7)*p(212)
    p(1502) = p(8)*p(212)
    p(1503) = p(1)*p(213)
    p(1504) = p(2)*p(213)
    p(1505) = p(3)*p(213)
    p(1506) = p(4)*p(213)
    p(1507) = p(5)*p(213)
    p(1508) = p(6)*p(213)
    p(1509) = p(7)*p(213)
    p(1510) = p(8)*p(213)
    p(1511) = p(9)*p(213)
    p(1512) = p(1)*p(214)
    p(1513) = p(2)*p(214)
    p(1514) = p(3)*p(214)
    p(1515) = p(4)*p(214)
    p(1516) = p(5)*p(214)
    p(1517) = p(6)*p(214)
    p(1518) = p(7)*p(214)
    p(1519) = p(8)*p(214)
    p(1520) = p(9)*p(214)
    p(1521) = p(10)*p(214)
    p(1522) = p(1)*p(215)
    p(1523) = p(2)*p(215)
    p(1524) = p(3)*p(215)
    p(1525) = p(4)*p(215)
    p(1526) = p(5)*p(215)
    p(1527) = p(6)*p(215)
    p(1528) = p(7)*p(215)
    p(1529) = p(8)*p(215)
    p(1530) = p(9)*p(215)
    p(1531) = p(10)*p(215)
    p(1532) = p(11)*p(215)
    p(1533) = p(1)*p(216)
    p(1534) = p(2)*p(216)
    p(1535) = p(3)*p(216)
    p(1536) = p(4)*p(216)
    p(1537) = p(5)*p(216)
    p(1538) = p(6)*p(216)
    p(1539) = p(7)*p(216)
    p(1540) = p(8)*p(216)
    p(1541) = p(9)*p(216)
    p(1542) = p(10)*p(216)
    p(1543) = p(11)*p(216)
    p(1544) = p(12)*p(216)
    p(1545) = p(1)*p(217)
    p(1546) = p(2)*p(217)
    p(1547) = p(3)*p(217)
    p(1548) = p(4)*p(217)
    p(1549) = p(5)*p(217)
    p(1550) = p(6)*p(217)
    p(1551) = p(7)*p(217)
    p(1552) = p(8)*p(217)
    p(1553) = p(9)*p(217)
    p(1554) = p(10)*p(217)
    p(1555) = p(11)*p(217)
    p(1556) = p(12)*p(217)
    p(1557) = p(13)*p(217)
    p(1558) = p(1)*p(218)
    p(1559) = p(2)*p(218)
    p(1560) = p(3)*p(218)
    p(1561) = p(4)*p(218)
    p(1562) = p(5)*p(218)
    p(1563) = p(6)*p(218)
    p(1564) = p(7)*p(218)
    p(1565) = p(8)*p(218)
    p(1566) = p(9)*p(218)
    p(1567) = p(10)*p(218)
    p(1568) = p(11)*p(218)
    p(1569) = p(12)*p(218)
    p(1570) = p(13)*p(218)
    p(1571) = p(14)*p(218)
    p(1572) = p(1)*p(219)
    p(1573) = p(2)*p(219)
    p(1574) = p(3)*p(219)
    p(1575) = p(4)*p(219)
    p(1576) = p(5)*p(219)
    p(1577) = p(6)*p(219)
    p(1578) = p(7)*p(219)
    p(1579) = p(8)*p(219)
    p(1580) = p(9)*p(219)
    p(1581) = p(10)*p(219)
    p(1582) = p(11)*p(219)
    p(1583) = p(12)*p(219)
    p(1584) = p(13)*p(219)
    p(1585) = p(14)*p(219)
    p(1586) = p(15)*p(219)
    p(1587) = m(254) + m(255) + m(256)
    p(1588) = p(1)*p(220)
    p(1589) = p(2)*p(220)
    p(1590) = p(3)*p(220)
    p(1591) = p(4)*p(220)
    p(1592) = p(5)*p(220)
    p(1593) = p(6)*p(220)
    p(1594) = p(7)*p(220)
    p(1595) = p(8)*p(220)
    p(1596) = p(9)*p(220)
    p(1597) = p(10)*p(220)
    p(1598) = p(11)*p(220)
    p(1599) = p(12)*p(220)
    p(1600) = p(13)*p(220)
    p(1601) = p(14)*p(220)
    p(1602) = p(15)*p(220)
    p(1603) = m(257) + m(258) + m(259) + m(260) + m(261) + m(262)
    p(1604) = m(263) + m(264) + m(265)
    p(1605) = m(266) + m(267) + m(268) + m(269) + m(270) + m(271)
    p(1606) = p(1)*p(221)
    p(1607) = p(2)*p(221)
    p(1608) = p(3)*p(221)
    p(1609) = p(4)*p(221)
    p(1610) = p(5)*p(221)
    p(1611) = p(6)*p(221)
    p(1612) = p(7)*p(221)
    p(1613) = p(8)*p(221)
    p(1614) = p(9)*p(221)
    p(1615) = p(10)*p(221)
    p(1616) = p(11)*p(221)
    p(1617) = p(12)*p(221)
    p(1618) = p(13)*p(221)
    p(1619) = p(14)*p(221)
    p(1620) = p(15)*p(221)
    p(1621) = m(272) + m(273) + m(274) + m(275) + m(276) + m(277)
    p(1622) = m(278) + m(279) + m(280) + m(281) + m(282) + m(283)
    p(1623) = m(284) + m(285) + m(286)
    p(1624) = m(287) + m(288) + m(289) + m(290) + m(291) + m(292)
    p(1625) = m(293) + m(294) + m(295) + m(296) + m(297) + m(298)
    p(1626) = p(1)*p(222)
    p(1627) = p(2)*p(222)
    p(1628) = p(3)*p(222)
    p(1629) = p(4)*p(222)
    p(1630) = p(5)*p(222)
    p(1631) = p(6)*p(222)
    p(1632) = p(7)*p(222)
    p(1633) = p(8)*p(222)
    p(1634) = p(9)*p(222)
    p(1635) = p(10)*p(222)
    p(1636) = p(11)*p(222)
    p(1637) = p(12)*p(222)
    p(1638) = p(13)*p(222)
    p(1639) = p(14)*p(222)
    p(1640) = p(15)*p(222)
    p(1641) = m(299) + m(300) + m(301) + m(302) + m(303) + m(304)
    p(1642) = m(305) + m(306) + m(307) + m(308) + m(309) + m(310)
    p(1643) = m(311) + m(312) + m(313) + m(314) + m(315) + m(316)
    p(1644) = m(317) + m(318) + m(319)
    p(1645) = m(320) + m(321) + m(322) + m(323) + m(324) + m(325)
    p(1646) = m(326) + m(327) + m(328) + m(329) + m(330) + m(331)
    p(1647) = m(332) + m(333) + m(334) + m(335) + m(336) + m(337)
    p(1648) = p(1)*p(223)
    p(1649) = p(2)*p(223)
    p(1650) = p(3)*p(223)
    p(1651) = p(4)*p(223)
    p(1652) = p(5)*p(223)
    p(1653) = p(6)*p(223)
    p(1654) = p(7)*p(223)
    p(1655) = p(8)*p(223)
    p(1656) = p(9)*p(223)
    p(1657) = p(10)*p(223)
    p(1658) = p(11)*p(223)
    p(1659) = p(12)*p(223)
    p(1660) = p(13)*p(223)
    p(1661) = p(14)*p(223)
    p(1662) = p(15)*p(223)
    p(1663) = m(338) + m(339) + m(340)
    p(1664) = m(341) + m(342) + m(343)
    p(1665) = m(344) + m(345) + m(346)
    p(1666) = m(347) + m(348) + m(349)
    p(1667) = m(350)
    p(1668) = p(1)*p(224)
    p(1669) = p(2)*p(224)
    p(1670) = p(3)*p(224)
    p(1671) = p(4)*p(224)
    p(1672) = p(5)*p(224)
    p(1673) = p(6)*p(224)
    p(1674) = p(7)*p(224)
    p(1675) = p(8)*p(224)
    p(1676) = p(9)*p(224)
    p(1677) = p(10)*p(224)
    p(1678) = p(11)*p(224)
    p(1679) = p(12)*p(224)
    p(1680) = p(13)*p(224)
    p(1681) = p(14)*p(224)
    p(1682) = p(15)*p(224)
    p(1683) = p(20)*p(143) - p(1587)
    p(1684) = p(16)*p(220) - p(1605) - p(1603)
    p(1685) = p(16)*p(221) - p(1624) - p(1621)
    p(1686) = p(16)*p(222) - p(1645) - p(1641)
    p(1687) = p(16)*p(223) - p(1663)
    p(1688) = p(1)*p(225)
    p(1689) = p(2)*p(225)
    p(1690) = p(3)*p(225)
    p(1691) = p(4)*p(225)
    p(1692) = p(5)*p(225)
    p(1693) = p(6)*p(225)
    p(1694) = p(7)*p(225)
    p(1695) = p(8)*p(225)
    p(1696) = p(9)*p(225)
    p(1697) = p(10)*p(225)
    p(1698) = p(11)*p(225)
    p(1699) = p(12)*p(225)
    p(1700) = p(13)*p(225)
    p(1701) = p(14)*p(225)
    p(1702) = p(15)*p(225)
    p(1703) = p(17)*p(219) - p(1605) - p(1603)
    p(1704) = p(20)*p(160) - p(1604)
    p(1705) = p(17)*p(221) - p(1625) - p(1622)
    p(1706) = p(17)*p(222) - p(1646) - p(1642)
    p(1707) = p(17)*p(223) - p(1664)
    p(1708) = p(16)*p(225) - p(1703)
    p(1709) = p(1)*p(226)
    p(1710) = p(2)*p(226)
    p(1711) = p(3)*p(226)
    p(1712) = p(4)*p(226)
    p(1713) = p(5)*p(226)
    p(1714) = p(6)*p(226)
    p(1715) = p(7)*p(226)
    p(1716) = p(8)*p(226)
    p(1717) = p(9)*p(226)
    p(1718) = p(10)*p(226)
    p(1719) = p(11)*p(226)
    p(1720) = p(12)*p(226)
    p(1721) = p(13)*p(226)
    p(1722) = p(14)*p(226)
    p(1723) = p(15)*p(226)
    p(1724) = p(18)*p(219) - p(1624) - p(1621)
    p(1725) = p(18)*p(220) - p(1625) - p(1622)
    p(1726) = p(20)*p(179) - p(1623)
    p(1727) = p(18)*p(222) - p(1647) - p(1643)
    p(1728) = p(18)*p(223) - p(1665)
    p(1729) = p(16)*p(226) - p(1724)
    p(1730) = p(17)*p(226) - p(1725)
    p(1731) = p(1)*p(227)
    p(1732) = p(2)*p(227)
    p(1733) = p(3)*p(227)
    p(1734) = p(4)*p(227)
    p(1735) = p(5)*p(227)
    p(1736) = p(6)*p(227)
    p(1737) = p(7)*p(227)
    p(1738) = p(8)*p(227)
    p(1739) = p(9)*p(227)
    p(1740) = p(10)*p(227)
    p(1741) = p(11)*p(227)
    p(1742) = p(12)*p(227)
    p(1743) = p(13)*p(227)
    p(1744) = p(14)*p(227)
    p(1745) = p(15)*p(227)
    p(1746) = p(19)*p(219) - p(1645) - p(1641)
    p(1747) = p(19)*p(220) - p(1646) - p(1642)
    p(1748) = p(19)*p(221) - p(1647) - p(1643)
    p(1749) = p(20)*p(200) - p(1644)
    p(1750) = p(19)*p(223) - p(1666)
    p(1751) = p(16)*p(227) - p(1746)
    p(1752) = p(17)*p(227) - p(1747)
    p(1753) = p(18)*p(227) - p(1748)
    p(1754) = p(1)*p(229)
    p(1755) = p(1)*p(230)
    p(1756) = p(2)*p(230)
    p(1757) = p(1)*p(231)
    p(1758) = p(2)*p(231)
    p(1759) = p(3)*p(231)
    p(1760) = p(1)*p(232)
    p(1761) = p(2)*p(232)
    p(1762) = p(3)*p(232)
    p(1763) = p(4)*p(232)
    p(1764) = p(1)*p(233)
    p(1765) = p(2)*p(233)
    p(1766) = p(3)*p(233)
    p(1767) = p(4)*p(233)
    p(1768) = p(5)*p(233)
    p(1769) = p(1)*p(234)
    p(1770) = p(2)*p(234)
    p(1771) = p(3)*p(234)
    p(1772) = p(4)*p(234)
    p(1773) = p(5)*p(234)
    p(1774) = p(6)*p(234)
    p(1775) = p(1)*p(235)
    p(1776) = p(2)*p(235)
    p(1777) = p(3)*p(235)
    p(1778) = p(4)*p(235)
    p(1779) = p(5)*p(235)
    p(1780) = p(6)*p(235)
    p(1781) = p(7)*p(235)
    p(1782) = p(1)*p(236)
    p(1783) = p(2)*p(236)
    p(1784) = p(3)*p(236)
    p(1785) = p(4)*p(236)
    p(1786) = p(5)*p(236)
    p(1787) = p(6)*p(236)
    p(1788) = p(7)*p(236)
    p(1789) = p(8)*p(236)
    p(1790) = p(1)*p(237)
    p(1791) = p(2)*p(237)
    p(1792) = p(3)*p(237)
    p(1793) = p(4)*p(237)
    p(1794) = p(5)*p(237)
    p(1795) = p(6)*p(237)
    p(1796) = p(7)*p(237)
    p(1797) = p(8)*p(237)
    p(1798) = p(9)*p(237)
    p(1799) = p(1)*p(238)
    p(1800) = p(2)*p(238)
    p(1801) = p(3)*p(238)
    p(1802) = p(4)*p(238)
    p(1803) = p(5)*p(238)
    p(1804) = p(6)*p(238)
    p(1805) = p(7)*p(238)
    p(1806) = p(8)*p(238)
    p(1807) = p(9)*p(238)
    p(1808) = p(10)*p(238)
    p(1809) = p(1)*p(239)
    p(1810) = p(2)*p(239)
    p(1811) = p(3)*p(239)
    p(1812) = p(4)*p(239)
    p(1813) = p(5)*p(239)
    p(1814) = p(6)*p(239)
    p(1815) = p(7)*p(239)
    p(1816) = p(8)*p(239)
    p(1817) = p(9)*p(239)
    p(1818) = p(10)*p(239)
    p(1819) = p(11)*p(239)
    p(1820) = p(1)*p(240)
    p(1821) = p(2)*p(240)
    p(1822) = p(3)*p(240)
    p(1823) = p(4)*p(240)
    p(1824) = p(5)*p(240)
    p(1825) = p(6)*p(240)
    p(1826) = p(7)*p(240)
    p(1827) = p(8)*p(240)
    p(1828) = p(9)*p(240)
    p(1829) = p(10)*p(240)
    p(1830) = p(11)*p(240)
    p(1831) = p(12)*p(240)
    p(1832) = p(1)*p(241)
    p(1833) = p(2)*p(241)
    p(1834) = p(3)*p(241)
    p(1835) = p(4)*p(241)
    p(1836) = p(5)*p(241)
    p(1837) = p(6)*p(241)
    p(1838) = p(7)*p(241)
    p(1839) = p(8)*p(241)
    p(1840) = p(9)*p(241)
    p(1841) = p(10)*p(241)
    p(1842) = p(11)*p(241)
    p(1843) = p(12)*p(241)
    p(1844) = p(13)*p(241)
    p(1845) = p(1)*p(242)
    p(1846) = p(2)*p(242)
    p(1847) = p(3)*p(242)
    p(1848) = p(4)*p(242)
    p(1849) = p(5)*p(242)
    p(1850) = p(6)*p(242)
    p(1851) = p(7)*p(242)
    p(1852) = p(8)*p(242)
    p(1853) = p(9)*p(242)
    p(1854) = p(10)*p(242)
    p(1855) = p(11)*p(242)
    p(1856) = p(12)*p(242)
    p(1857) = p(13)*p(242)
    p(1858) = p(14)*p(242)
    p(1859) = p(1)*p(243)
    p(1860) = p(2)*p(243)
    p(1861) = p(3)*p(243)
    p(1862) = p(4)*p(243)
    p(1863) = p(5)*p(243)
    p(1864) = p(6)*p(243)
    p(1865) = p(7)*p(243)
    p(1866) = p(8)*p(243)
    p(1867) = p(9)*p(243)
    p(1868) = p(10)*p(243)
    p(1869) = p(11)*p(243)
    p(1870) = p(12)*p(243)
    p(1871) = p(13)*p(243)
    p(1872) = p(14)*p(243)
    p(1873) = p(15)*p(243)
    p(1874) = m(351) + m(352) + m(353)
    p(1875) = p(1)*p(244)
    p(1876) = p(2)*p(244)
    p(1877) = p(3)*p(244)
    p(1878) = p(4)*p(244)
    p(1879) = p(5)*p(244)
    p(1880) = p(6)*p(244)
    p(1881) = p(7)*p(244)
    p(1882) = p(8)*p(244)
    p(1883) = p(9)*p(244)
    p(1884) = p(10)*p(244)
    p(1885) = p(11)*p(244)
    p(1886) = p(12)*p(244)
    p(1887) = p(13)*p(244)
    p(1888) = p(14)*p(244)
    p(1889) = p(15)*p(244)
    p(1890) = m(354) + m(355) + m(356) + m(357) + m(358) + m(359)
    p(1891) = m(360) + m(361) + m(362)
    p(1892) = m(363) + m(364) + m(365) + m(366) + m(367) + m(368)
    p(1893) = p(1)*p(245)
    p(1894) = p(2)*p(245)
    p(1895) = p(3)*p(245)
    p(1896) = p(4)*p(245)
    p(1897) = p(5)*p(245)
    p(1898) = p(6)*p(245)
    p(1899) = p(7)*p(245)
    p(1900) = p(8)*p(245)
    p(1901) = p(9)*p(245)
    p(1902) = p(10)*p(245)
    p(1903) = p(11)*p(245)
    p(1904) = p(12)*p(245)
    p(1905) = p(13)*p(245)
    p(1906) = p(14)*p(245)
    p(1907) = p(15)*p(245)
    p(1908) = m(369) + m(370) + m(371) + m(372) + m(373) + m(374)
    p(1909) = m(375) + m(376) + m(377) + m(378) + m(379) + m(380)
    p(1910) = m(381) + m(382) + m(383)
    p(1911) = m(384) + m(385) + m(386) + m(387) + m(388) + m(389)
    p(1912) = m(390) + m(391) + m(392) + m(393) + m(394) + m(395)
    p(1913) = p(1)*p(246)
    p(1914) = p(2)*p(246)
    p(1915) = p(3)*p(246)
    p(1916) = p(4)*p(246)
    p(1917) = p(5)*p(246)
    p(1918) = p(6)*p(246)
    p(1919) = p(7)*p(246)
    p(1920) = p(8)*p(246)
    p(1921) = p(9)*p(246)
    p(1922) = p(10)*p(246)
    p(1923) = p(11)*p(246)
    p(1924) = p(12)*p(246)
    p(1925) = p(13)*p(246)
    p(1926) = p(14)*p(246)
    p(1927) = p(15)*p(246)
    p(1928) = m(396) + m(397) + m(398) + m(399) + m(400) + m(401)
    p(1929) = m(402) + m(403) + m(404) + m(405) + m(406) + m(407)
    p(1930) = m(408) + m(409) + m(410) + m(411) + m(412) + m(413)
    p(1931) = m(414) + m(415) + m(416)
    p(1932) = m(417) + m(418) + m(419) + m(420) + m(421) + m(422)
    p(1933) = m(423) + m(424) + m(425) + m(426) + m(427) + m(428)
    p(1934) = m(429) + m(430) + m(431) + m(432) + m(433) + m(434)
    p(1935) = p(1)*p(247)
    p(1936) = p(2)*p(247)
    p(1937) = p(3)*p(247)
    p(1938) = p(4)*p(247)
    p(1939) = p(5)*p(247)
    p(1940) = p(6)*p(247)
    p(1941) = p(7)*p(247)
    p(1942) = p(8)*p(247)
    p(1943) = p(9)*p(247)
    p(1944) = p(10)*p(247)
    p(1945) = p(11)*p(247)
    p(1946) = p(12)*p(247)
    p(1947) = p(13)*p(247)
    p(1948) = p(14)*p(247)
    p(1949) = p(15)*p(247)
    p(1950) = m(435) + m(436) + m(437) + m(438) + m(439) + m(440)
    p(1951) = m(441) + m(442) + m(443) + m(444) + m(445) + m(446)
    p(1952) = m(447) + m(448) + m(449) + m(450) + m(451) + m(452)
    p(1953) = m(453) + m(454) + m(455) + m(456) + m(457) + m(458)
    p(1954) = m(459) + m(460) + m(461)
    p(1955) = m(462) + m(463) + m(464) + m(465) + m(466) + m(467)
    p(1956) = m(468) + m(469) + m(470) + m(471) + m(472) + m(473)
    p(1957) = m(474) + m(475) + m(476) + m(477) + m(478) + m(479)
    p(1958) = m(480) + m(481) + m(482) + m(483) + m(484) + m(485)
    p(1959) = p(1)*p(248)
    p(1960) = p(2)*p(248)
    p(1961) = p(3)*p(248)
    p(1962) = p(4)*p(248)
    p(1963) = p(5)*p(248)
    p(1964) = p(6)*p(248)
    p(1965) = p(7)*p(248)
    p(1966) = p(8)*p(248)
    p(1967) = p(9)*p(248)
    p(1968) = p(10)*p(248)
    p(1969) = p(11)*p(248)
    p(1970) = p(12)*p(248)
    p(1971) = p(13)*p(248)
    p(1972) = p(14)*p(248)
    p(1973) = p(15)*p(248)
    p(1974) = m(486) + m(487) + m(488)
    p(1975) = m(489) + m(490) + m(491)
    p(1976) = m(492) + m(493) + m(494)
    p(1977) = m(495) + m(496) + m(497)
    p(1978) = m(498) + m(499) + m(500)
    p(1979) = m(501)
    p(1980) = p(1)*p(249)
    p(1981) = p(2)*p(249)
    p(1982) = p(3)*p(249)
    p(1983) = p(4)*p(249)
    p(1984) = p(5)*p(249)
    p(1985) = p(6)*p(249)
    p(1986) = p(7)*p(249)
    p(1987) = p(8)*p(249)
    p(1988) = p(9)*p(249)
    p(1989) = p(10)*p(249)
    p(1990) = p(11)*p(249)
    p(1991) = p(12)*p(249)
    p(1992) = p(13)*p(249)
    p(1993) = p(14)*p(249)
    p(1994) = p(15)*p(249)
    p(1995) = p(21)*p(143) - p(1874)
    p(1996) = p(16)*p(244) - p(1892) - p(1890)
    p(1997) = p(16)*p(245) - p(1911) - p(1908)
    p(1998) = p(16)*p(246) - p(1932) - p(1928)
    p(1999) = p(16)*p(247) - p(1955) - p(1950)
    p(2000) = p(16)*p(248) - p(1974)
    p(2001) = p(1)*p(250)
    p(2002) = p(2)*p(250)
    p(2003) = p(3)*p(250)
    p(2004) = p(4)*p(250)
    p(2005) = p(5)*p(250)
    p(2006) = p(6)*p(250)
    p(2007) = p(7)*p(250)
    p(2008) = p(8)*p(250)
    p(2009) = p(9)*p(250)
    p(2010) = p(10)*p(250)
    p(2011) = p(11)*p(250)
    p(2012) = p(12)*p(250)
    p(2013) = p(13)*p(250)
    p(2014) = p(14)*p(250)
    p(2015) = p(15)*p(250)
    p(2016) = p(17)*p(243) - p(1892) - p(1890)
    p(2017) = p(21)*p(160) - p(1891)
    p(2018) = p(17)*p(245) - p(1912) - p(1909)
    p(2019) = p(17)*p(246) - p(1933) - p(1929)
    p(2020) = p(17)*p(247) - p(1956) - p(1951)
    p(2021) = p(17)*p(248) - p(1975)
    p(2022) = p(16)*p(250) - p(2016)
    p(2023) = p(1)*p(251)
    p(2024) = p(2)*p(251)
    p(2025) = p(3)*p(251)
    p(2026) = p(4)*p(251)
    p(2027) = p(5)*p(251)
    p(2028) = p(6)*p(251)
    p(2029) = p(7)*p(251)
    p(2030) = p(8)*p(251)
    p(2031) = p(9)*p(251)
    p(2032) = p(10)*p(251)
    p(2033) = p(11)*p(251)
    p(2034) = p(12)*p(251)
    p(2035) = p(13)*p(251)
    p(2036) = p(14)*p(251)
    p(2037) = p(15)*p(251)
    p(2038) = p(18)*p(243) - p(1911) - p(1908)
    p(2039) = p(18)*p(244) - p(1912) - p(1909)
    p(2040) = p(21)*p(179) - p(1910)
    p(2041) = p(18)*p(246) - p(1934) - p(1930)
    p(2042) = p(18)*p(247) - p(1957) - p(1952)
    p(2043) = p(18)*p(248) - p(1976)
    p(2044) = p(16)*p(251) - p(2038)
    p(2045) = p(17)*p(251) - p(2039)
    p(2046) = p(1)*p(252)
    p(2047) = p(2)*p(252)
    p(2048) = p(3)*p(252)
    p(2049) = p(4)*p(252)
    p(2050) = p(5)*p(252)
    p(2051) = p(6)*p(252)
    p(2052) = p(7)*p(252)
    p(2053) = p(8)*p(252)
    p(2054) = p(9)*p(252)
    p(2055) = p(10)*p(252)
    p(2056) = p(11)*p(252)
    p(2057) = p(12)*p(252)
    p(2058) = p(13)*p(252)
    p(2059) = p(14)*p(252)
    p(2060) = p(15)*p(252)
    p(2061) = p(19)*p(243) - p(1932) - p(1928)
    p(2062) = p(19)*p(244) - p(1933) - p(1929)
    p(2063) = p(19)*p(245) - p(1934) - p(1930)
    p(2064) = p(21)*p(200) - p(1931)
    p(2065) = p(19)*p(247) - p(1958) - p(1953)
    p(2066) = p(19)*p(248) - p(1977)
    p(2067) = p(16)*p(252) - p(2061)
    p(2068) = p(17)*p(252) - p(2062)
    p(2069) = p(18)*p(252) - p(2063)
    p(2070) = p(1)*p(253)
    p(2071) = p(2)*p(253)
    p(2072) = p(3)*p(253)
    p(2073) = p(4)*p(253)
    p(2074) = p(5)*p(253)
    p(2075) = p(6)*p(253)
    p(2076) = p(7)*p(253)
    p(2077) = p(8)*p(253)
    p(2078) = p(9)*p(253)
    p(2079) = p(10)*p(253)
    p(2080) = p(11)*p(253)
    p(2081) = p(12)*p(253)
    p(2082) = p(13)*p(253)
    p(2083) = p(14)*p(253)
    p(2084) = p(15)*p(253)
    p(2085) = p(20)*p(243) - p(1955) - p(1950)
    p(2086) = p(20)*p(244) - p(1956) - p(1951)
    p(2087) = p(20)*p(245) - p(1957) - p(1952)
    p(2088) = p(20)*p(246) - p(1958) - p(1953)
    p(2089) = p(21)*p(223) - p(1954)
    p(2090) = p(20)*p(248) - p(1978)
    p(2091) = p(16)*p(253) - p(2085)
    p(2092) = p(17)*p(253) - p(2086)
    p(2093) = p(18)*p(253) - p(2087)
    p(2094) = p(19)*p(253) - p(2088)
    p(2095) = p(1)*p(255)
    p(2096) = p(1)*p(256)
    p(2097) = p(2)*p(256)
    p(2098) = p(1)*p(257)
    p(2099) = p(2)*p(257)
    p(2100) = p(3)*p(257)
    p(2101) = p(1)*p(258)
    p(2102) = p(2)*p(258)
    p(2103) = p(3)*p(258)
    p(2104) = p(4)*p(258)
    p(2105) = p(1)*p(259)
    p(2106) = p(2)*p(259)
    p(2107) = p(3)*p(259)
    p(2108) = p(4)*p(259)
    p(2109) = p(5)*p(259)
    p(2110) = p(1)*p(260)
    p(2111) = p(2)*p(260)
    p(2112) = p(3)*p(260)
    p(2113) = p(4)*p(260)
    p(2114) = p(5)*p(260)
    p(2115) = p(6)*p(260)
    p(2116) = p(1)*p(261)
    p(2117) = p(2)*p(261)
    p(2118) = p(3)*p(261)
    p(2119) = p(4)*p(261)
    p(2120) = p(5)*p(261)
    p(2121) = p(6)*p(261)
    p(2122) = p(7)*p(261)
    p(2123) = p(1)*p(262)
    p(2124) = p(2)*p(262)
    p(2125) = p(3)*p(262)
    p(2126) = p(4)*p(262)
    p(2127) = p(5)*p(262)
    p(2128) = p(6)*p(262)
    p(2129) = p(7)*p(262)
    p(2130) = p(8)*p(262)
    p(2131) = p(1)*p(263)
    p(2132) = p(2)*p(263)
    p(2133) = p(3)*p(263)
    p(2134) = p(4)*p(263)
    p(2135) = p(5)*p(263)
    p(2136) = p(6)*p(263)
    p(2137) = p(7)*p(263)
    p(2138) = p(8)*p(263)
    p(2139) = p(9)*p(263)
    p(2140) = p(1)*p(264)
    p(2141) = p(2)*p(264)
    p(2142) = p(3)*p(264)
    p(2143) = p(4)*p(264)
    p(2144) = p(5)*p(264)
    p(2145) = p(6)*p(264)
    p(2146) = p(7)*p(264)
    p(2147) = p(8)*p(264)
    p(2148) = p(9)*p(264)
    p(2149) = p(10)*p(264)
    p(2150) = p(1)*p(265)
    p(2151) = p(2)*p(265)
    p(2152) = p(3)*p(265)
    p(2153) = p(4)*p(265)
    p(2154) = p(5)*p(265)
    p(2155) = p(6)*p(265)
    p(2156) = p(7)*p(265)
    p(2157) = p(8)*p(265)
    p(2158) = p(9)*p(265)
    p(2159) = p(10)*p(265)
    p(2160) = p(11)*p(265)
    p(2161) = p(1)*p(266)
    p(2162) = p(2)*p(266)
    p(2163) = p(3)*p(266)
    p(2164) = p(4)*p(266)
    p(2165) = p(5)*p(266)
    p(2166) = p(6)*p(266)
    p(2167) = p(7)*p(266)
    p(2168) = p(8)*p(266)
    p(2169) = p(9)*p(266)
    p(2170) = p(10)*p(266)
    p(2171) = p(11)*p(266)
    p(2172) = p(12)*p(266)
    p(2173) = p(1)*p(267)
    p(2174) = p(2)*p(267)
    p(2175) = p(3)*p(267)
    p(2176) = p(4)*p(267)
    p(2177) = p(5)*p(267)
    p(2178) = p(6)*p(267)
    p(2179) = p(7)*p(267)
    p(2180) = p(8)*p(267)
    p(2181) = p(9)*p(267)
    p(2182) = p(10)*p(267)
    p(2183) = p(11)*p(267)
    p(2184) = p(12)*p(267)
    p(2185) = p(13)*p(267)
    p(2186) = p(1)*p(268)
    p(2187) = p(2)*p(268)
    p(2188) = p(3)*p(268)
    p(2189) = p(4)*p(268)
    p(2190) = p(5)*p(268)
    p(2191) = p(6)*p(268)
    p(2192) = p(7)*p(268)
    p(2193) = p(8)*p(268)
    p(2194) = p(9)*p(268)
    p(2195) = p(10)*p(268)
    p(2196) = p(11)*p(268)
    p(2197) = p(12)*p(268)
    p(2198) = p(13)*p(268)
    p(2199) = p(14)*p(268)
    p(2200) = p(1)*p(269)
    p(2201) = p(2)*p(269)
    p(2202) = p(3)*p(269)
    p(2203) = p(4)*p(269)
    p(2204) = p(5)*p(269)
    p(2205) = p(6)*p(269)
    p(2206) = p(7)*p(269)
    p(2207) = p(8)*p(269)
    p(2208) = p(9)*p(269)
    p(2209) = p(10)*p(269)
    p(2210) = p(11)*p(269)
    p(2211) = p(12)*p(269)
    p(2212) = p(13)*p(269)
    p(2213) = p(14)*p(269)
    p(2214) = p(15)*p(269)
    p(2215) = p(1)*p(270)
    p(2216) = p(2)*p(270)
    p(2217) = p(3)*p(270)
    p(2218) = p(4)*p(270)
    p(2219) = p(5)*p(270)
    p(2220) = p(6)*p(270)
    p(2221) = p(7)*p(270)
    p(2222) = p(8)*p(270)
    p(2223) = p(9)*p(270)
    p(2224) = p(10)*p(270)
    p(2225) = p(11)*p(270)
    p(2226) = p(12)*p(270)
    p(2227) = p(13)*p(270)
    p(2228) = p(14)*p(270)
    p(2229) = p(15)*p(270)
    p(2230) = m(502) + m(503) + m(504)
    p(2231) = p(1)*p(271)
    p(2232) = p(2)*p(271)
    p(2233) = p(3)*p(271)
    p(2234) = p(4)*p(271)
    p(2235) = p(5)*p(271)
    p(2236) = p(6)*p(271)
    p(2237) = p(7)*p(271)
    p(2238) = p(8)*p(271)
    p(2239) = p(9)*p(271)
    p(2240) = p(10)*p(271)
    p(2241) = p(11)*p(271)
    p(2242) = p(12)*p(271)
    p(2243) = p(13)*p(271)
    p(2244) = p(14)*p(271)
    p(2245) = p(15)*p(271)
    p(2246) = m(505) + m(506) + m(507)
    p(2247) = m(508) + m(509) + m(510)
    p(2248) = p(1)*p(272)
    p(2249) = p(2)*p(272)
    p(2250) = p(3)*p(272)
    p(2251) = p(4)*p(272)
    p(2252) = p(5)*p(272)
    p(2253) = p(6)*p(272)
    p(2254) = p(7)*p(272)
    p(2255) = p(8)*p(272)
    p(2256) = p(9)*p(272)
    p(2257) = p(10)*p(272)
    p(2258) = p(11)*p(272)
    p(2259) = p(12)*p(272)
    p(2260) = p(13)*p(272)
    p(2261) = p(14)*p(272)
    p(2262) = p(15)*p(272)
    p(2263) = m(511) + m(512) + m(513)
    p(2264) = m(514) + m(515) + m(516)
    p(2265) = m(517) + m(518) + m(519)
    p(2266) = p(1)*p(273)
    p(2267) = p(2)*p(273)
    p(2268) = p(3)*p(273)
    p(2269) = p(4)*p(273)
    p(2270) = p(5)*p(273)
    p(2271) = p(6)*p(273)
    p(2272) = p(7)*p(273)
    p(2273) = p(8)*p(273)
    p(2274) = p(9)*p(273)
    p(2275) = p(10)*p(273)
    p(2276) = p(11)*p(273)
    p(2277) = p(12)*p(273)
    p(2278) = p(13)*p(273)
    p(2279) = p(14)*p(273)
    p(2280) = p(15)*p(273)
    p(2281) = m(520) + m(521) + m(522)
    p(2282) = m(523) + m(524) + m(525)
    p(2283) = m(526) + m(527) + m(528)
    p(2284) = m(529) + m(530) + m(531)
    p(2285) = p(1)*p(274)
    p(2286) = p(2)*p(274)
    p(2287) = p(3)*p(274)
    p(2288) = p(4)*p(274)
    p(2289) = p(5)*p(274)
    p(2290) = p(6)*p(274)
    p(2291) = p(7)*p(274)
    p(2292) = p(8)*p(274)
    p(2293) = p(9)*p(274)
    p(2294) = p(10)*p(274)
    p(2295) = p(11)*p(274)
    p(2296) = p(12)*p(274)
    p(2297) = p(13)*p(274)
    p(2298) = p(14)*p(274)
    p(2299) = p(15)*p(274)
    p(2300) = m(532) + m(533) + m(534)
    p(2301) = m(535) + m(536) + m(537)
    p(2302) = m(538) + m(539) + m(540)
    p(2303) = m(541) + m(542) + m(543)
    p(2304) = m(544) + m(545) + m(546)
    p(2305) = p(1)*p(275)
    p(2306) = p(2)*p(275)
    p(2307) = p(3)*p(275)
    p(2308) = p(4)*p(275)
    p(2309) = p(5)*p(275)
    p(2310) = p(6)*p(275)
    p(2311) = p(7)*p(275)
    p(2312) = p(8)*p(275)
    p(2313) = p(9)*p(275)
    p(2314) = p(10)*p(275)
    p(2315) = p(11)*p(275)
    p(2316) = p(12)*p(275)
    p(2317) = p(13)*p(275)
    p(2318) = p(14)*p(275)
    p(2319) = p(15)*p(275)
    p(2320) = m(547) + m(548) + m(549) + m(550) + m(551) + m(552)
    p(2321) = p(16)*p(270) - p(2230)
    p(2322) = p(16)*p(271) - p(2246)
    p(2323) = p(16)*p(272) - p(2263)
    p(2324) = p(16)*p(273) - p(2281)
    p(2325) = p(16)*p(274) - p(2300)
    p(2326) = p(22)*p(143) - p(2320)
    p(2327) = p(1)*p(276)
    p(2328) = p(2)*p(276)
    p(2329) = p(3)*p(276)
    p(2330) = p(4)*p(276)
    p(2331) = p(5)*p(276)
    p(2332) = p(6)*p(276)
    p(2333) = p(7)*p(276)
    p(2334) = p(8)*p(276)
    p(2335) = p(9)*p(276)
    p(2336) = p(10)*p(276)
    p(2337) = p(11)*p(276)
    p(2338) = p(12)*p(276)
    p(2339) = p(13)*p(276)
    p(2340) = p(14)*p(276)
    p(2341) = p(15)*p(276)
    p(2342) = p(17)*p(269) - p(2230)
    p(2343) = m(553) + m(554) + m(555) + m(556) + m(557) + m(558)
    p(2344) = p(17)*p(271) - p(2247)
    p(2345) = p(17)*p(272) - p(2264)
    p(2346) = p(17)*p(273) - p(2282)
    p(2347) = p(17)*p(274) - p(2301)
    p(2348) = p(22)*p(159) - p(2342) - p(2321)
    p(2349) = p(22)*p(160) - p(2343)
    p(2350) = p(22)*p(161) - p(2230)
    p(2351) = p(1)*p(277)
    p(2352) = p(2)*p(277)
    p(2353) = p(3)*p(277)
    p(2354) = p(4)*p(277)
    p(2355) = p(5)*p(277)
    p(2356) = p(6)*p(277)
    p(2357) = p(7)*p(277)
    p(2358) = p(8)*p(277)
    p(2359) = p(9)*p(277)
    p(2360) = p(10)*p(277)
    p(2361) = p(11)*p(277)
    p(2362) = p(12)*p(277)
    p(2363) = p(13)*p(277)
    p(2364) = p(14)*p(277)
    p(2365) = p(15)*p(277)
    p(2366) = p(18)*p(269) - p(2246)
    p(2367) = p(18)*p(270) - p(2247)
    p(2368) = m(559) + m(560) + m(561) + m(562) + m(563) + m(564)
    p(2369) = p(18)*p(272) - p(2265)
    p(2370) = p(18)*p(273) - p(2283)
    p(2371) = p(18)*p(274) - p(2302)
    p(2372) = p(22)*p(177) - p(2366) - p(2322)
    p(2373) = p(22)*p(178) - p(2367) - p(2344)
    p(2374) = p(22)*p(179) - p(2368)
    p(2375) = p(22)*p(180) - p(2246)
    p(2376) = p(22)*p(181) - p(2247)
    p(2377) = p(1)*p(278)
    p(2378) = p(2)*p(278)
    p(2379) = p(3)*p(278)
    p(2380) = p(4)*p(278)
    p(2381) = p(5)*p(278)
    p(2382) = p(6)*p(278)
    p(2383) = p(7)*p(278)
    p(2384) = p(8)*p(278)
    p(2385) = p(9)*p(278)
    p(2386) = p(10)*p(278)
    p(2387) = p(11)*p(278)
    p(2388) = p(12)*p(278)
    p(2389) = p(13)*p(278)
    p(2390) = p(14)*p(278)
    p(2391) = p(15)*p(278)
    p(2392) = p(19)*p(269) - p(2263)
    p(2393) = p(19)*p(270) - p(2264)
    p(2394) = p(19)*p(271) - p(2265)
    p(2395) = m(565) + m(566) + m(567) + m(568) + m(569) + m(570)
    p(2396) = p(19)*p(273) - p(2284)
    p(2397) = p(19)*p(274) - p(2303)
    p(2398) = p(22)*p(197) - p(2392) - p(2323)
    p(2399) = p(22)*p(198) - p(2393) - p(2345)
    p(2400) = p(22)*p(199) - p(2394) - p(2369)
    p(2401) = p(22)*p(200) - p(2395)
    p(2402) = p(22)*p(201) - p(2263)
    p(2403) = p(22)*p(202) - p(2264)
    p(2404) = p(22)*p(203) - p(2265)
    p(2405) = p(1)*p(279)
    p(2406) = p(2)*p(279)
    p(2407) = p(3)*p(279)
    p(2408) = p(4)*p(279)
    p(2409) = p(5)*p(279)
    p(2410) = p(6)*p(279)
    p(2411) = p(7)*p(279)
    p(2412) = p(8)*p(279)
    p(2413) = p(9)*p(279)
    p(2414) = p(10)*p(279)
    p(2415) = p(11)*p(279)
    p(2416) = p(12)*p(279)
    p(2417) = p(13)*p(279)
    p(2418) = p(14)*p(279)
    p(2419) = p(15)*p(279)
    p(2420) = p(20)*p(269) - p(2281)
    p(2421) = p(20)*p(270) - p(2282)
    p(2422) = p(20)*p(271) - p(2283)
    p(2423) = p(20)*p(272) - p(2284)
    p(2424) = m(571) + m(572) + m(573) + m(574) + m(575) + m(576)
    p(2425) = p(20)*p(274) - p(2304)
    p(2426) = p(22)*p(219) - p(2420) - p(2324)
    p(2427) = p(22)*p(220) - p(2421) - p(2346)
    p(2428) = p(22)*p(221) - p(2422) - p(2370)
    p(2429) = p(22)*p(222) - p(2423) - p(2396)
    p(2430) = p(22)*p(223) - p(2424)
    p(2431) = p(22)*p(224) - p(2281)
    p(2432) = p(22)*p(225) - p(2282)
    p(2433) = p(22)*p(226) - p(2283)
    p(2434) = p(22)*p(227) - p(2284)
    p(2435) = p(1)*p(280)
    p(2436) = p(2)*p(280)
    p(2437) = p(3)*p(280)
    p(2438) = p(4)*p(280)
    p(2439) = p(5)*p(280)
    p(2440) = p(6)*p(280)
    p(2441) = p(7)*p(280)
    p(2442) = p(8)*p(280)
    p(2443) = p(9)*p(280)
    p(2444) = p(10)*p(280)
    p(2445) = p(11)*p(280)
    p(2446) = p(12)*p(280)
    p(2447) = p(13)*p(280)
    p(2448) = p(14)*p(280)
    p(2449) = p(15)*p(280)
    p(2450) = p(21)*p(269) - p(2300)
    p(2451) = p(21)*p(270) - p(2301)
    p(2452) = p(21)*p(271) - p(2302)
    p(2453) = p(21)*p(272) - p(2303)
    p(2454) = p(21)*p(273) - p(2304)
    p(2455) = m(577) + m(578) + m(579) + m(580) + m(581) + m(582)
    p(2456) = p(22)*p(243) - p(2450) - p(2325)
    p(2457) = p(22)*p(244) - p(2451) - p(2347)
    p(2458) = p(22)*p(245) - p(2452) - p(2371)
    p(2459) = p(22)*p(246) - p(2453) - p(2397)
    p(2460) = p(22)*p(247) - p(2454) - p(2425)
    p(2461) = p(22)*p(248) - p(2455)
    p(2462) = p(22)*p(249) - p(2300)
    p(2463) = p(22)*p(250) - p(2301)
    p(2464) = p(22)*p(251) - p(2302)
    p(2465) = p(22)*p(252) - p(2303)
    p(2466) = p(22)*p(253) - p(2304)
    p(2467) = p(1)*p(281)
    p(2468) = p(2)*p(281)
    p(2469) = p(3)*p(281)
    p(2470) = p(4)*p(281)
    p(2471) = p(5)*p(281)
    p(2472) = p(6)*p(281)
    p(2473) = p(7)*p(281)
    p(2474) = p(8)*p(281)
    p(2475) = p(9)*p(281)
    p(2476) = p(10)*p(281)
    p(2477) = p(11)*p(281)
    p(2478) = p(12)*p(281)
    p(2479) = p(13)*p(281)
    p(2480) = p(14)*p(281)
    p(2481) = p(15)*p(281)
    p(2482) = m(583) + m(584) + m(585) + m(586) + m(587) + m(588)
    p(2483) = m(589) + m(590) + m(591) + m(592) + m(593) + m(594)
    p(2484) = m(595) + m(596) + m(597) + m(598) + m(599) + m(600)
    p(2485) = m(601) + m(602) + m(603) + m(604) + m(605) + m(606)
    p(2486) = m(607) + m(608) + m(609) + m(610) + m(611) + m(612)
    p(2487) = m(613) + m(614) + m(615) + m(616) + m(617) + m(618)
    p(2488) = m(619)
    p(2489) = p(16)*p(281) - p(2482)
    p(2490) = p(17)*p(281) - p(2483)
    p(2491) = p(18)*p(281) - p(2484)
    p(2492) = p(19)*p(281) - p(2485)
    p(2493) = p(20)*p(281) - p(2486)
    p(2494) = p(21)*p(281) - p(2487)
    p(2495) = p(1)*p(23)
    p(2496) = p(1)*p(283)
    p(2497) = p(1)*p(24)
    p(2498) = p(2)*p(25)
    p(2499) = p(1)*p(284)
    p(2500) = p(2)*p(284)
    p(2501) = p(1)*p(26)
    p(2502) = p(2)*p(27)
    p(2503) = p(3)*p(28)
    p(2504) = p(1)*p(285)
    p(2505) = p(2)*p(285)
    p(2506) = p(3)*p(285)
    p(2507) = p(1)*p(29)
    p(2508) = p(2)*p(30)
    p(2509) = p(3)*p(31)
    p(2510) = p(4)*p(32)
    p(2511) = p(1)*p(286)
    p(2512) = p(2)*p(286)
    p(2513) = p(3)*p(286)
    p(2514) = p(4)*p(286)
    p(2515) = p(1)*p(33)
    p(2516) = p(2)*p(34)
    p(2517) = p(3)*p(35)
    p(2518) = p(4)*p(36)
    p(2519) = p(5)*p(37)
    p(2520) = p(1)*p(287)
    p(2521) = p(2)*p(287)
    p(2522) = p(3)*p(287)
    p(2523) = p(4)*p(287)
    p(2524) = p(5)*p(287)
    p(2525) = p(1)*p(38)
    p(2526) = p(2)*p(39)
    p(2527) = p(3)*p(40)
    p(2528) = p(4)*p(41)
    p(2529) = p(5)*p(42)
    p(2530) = p(6)*p(43)
    p(2531) = p(1)*p(288)
    p(2532) = p(2)*p(288)
    p(2533) = p(3)*p(288)
    p(2534) = p(4)*p(288)
    p(2535) = p(5)*p(288)
    p(2536) = p(6)*p(288)
    p(2537) = p(1)*p(44)
    p(2538) = p(2)*p(45)
    p(2539) = p(3)*p(46)
    p(2540) = p(4)*p(47)
    p(2541) = p(5)*p(48)
    p(2542) = p(6)*p(49)
    p(2543) = p(7)*p(50)
    p(2544) = p(1)*p(289)
    p(2545) = p(2)*p(289)
    p(2546) = p(3)*p(289)
    p(2547) = p(4)*p(289)
    p(2548) = p(5)*p(289)
    p(2549) = p(6)*p(289)
    p(2550) = p(7)*p(289)
    p(2551) = p(1)*p(51)
    p(2552) = p(2)*p(52)
    p(2553) = p(3)*p(53)
    p(2554) = p(4)*p(54)
    p(2555) = p(5)*p(55)
    p(2556) = p(6)*p(56)
    p(2557) = p(7)*p(57)
    p(2558) = p(8)*p(58)
    p(2559) = p(1)*p(290)
    p(2560) = p(2)*p(290)
    p(2561) = p(3)*p(290)
    p(2562) = p(4)*p(290)
    p(2563) = p(5)*p(290)
    p(2564) = p(6)*p(290)
    p(2565) = p(7)*p(290)
    p(2566) = p(8)*p(290)
    p(2567) = p(1)*p(59)
    p(2568) = p(2)*p(60)
    p(2569) = p(3)*p(61)
    p(2570) = p(4)*p(62)
    p(2571) = p(5)*p(63)
    p(2572) = p(6)*p(64)
    p(2573) = p(7)*p(65)
    p(2574) = p(8)*p(66)
    p(2575) = p(9)*p(67)
    p(2576) = p(1)*p(291)
    p(2577) = p(2)*p(291)
    p(2578) = p(3)*p(291)
    p(2579) = p(4)*p(291)
    p(2580) = p(5)*p(291)
    p(2581) = p(6)*p(291)
    p(2582) = p(7)*p(291)
    p(2583) = p(8)*p(291)
    p(2584) = p(9)*p(291)
    p(2585) = p(1)*p(68)
    p(2586) = p(2)*p(69)
    p(2587) = p(3)*p(70)
    p(2588) = p(4)*p(71)
    p(2589) = p(5)*p(72)
    p(2590) = p(6)*p(73)
    p(2591) = p(7)*p(74)
    p(2592) = p(8)*p(75)
    p(2593) = p(9)*p(76)
    p(2594) = p(10)*p(77)
    p(2595) = p(1)*p(292)
    p(2596) = p(2)*p(292)
    p(2597) = p(3)*p(292)
    p(2598) = p(4)*p(292)
    p(2599) = p(5)*p(292)
    p(2600) = p(6)*p(292)
    p(2601) = p(7)*p(292)
    p(2602) = p(8)*p(292)
    p(2603) = p(9)*p(292)
    p(2604) = p(10)*p(292)
    p(2605) = p(1)*p(78)
    p(2606) = p(2)*p(79)
    p(2607) = p(3)*p(80)
    p(2608) = p(4)*p(81)
    p(2609) = p(5)*p(82)
    p(2610) = p(6)*p(83)
    p(2611) = p(7)*p(84)
    p(2612) = p(8)*p(85)
    p(2613) = p(9)*p(86)
    p(2614) = p(10)*p(87)
    p(2615) = p(11)*p(88)
    p(2616) = p(1)*p(293)
    p(2617) = p(2)*p(293)
    p(2618) = p(3)*p(293)
    p(2619) = p(4)*p(293)
    p(2620) = p(5)*p(293)
    p(2621) = p(6)*p(293)
    p(2622) = p(7)*p(293)
    p(2623) = p(8)*p(293)
    p(2624) = p(9)*p(293)
    p(2625) = p(10)*p(293)
    p(2626) = p(11)*p(293)
    p(2627) = p(1)*p(89)
    p(2628) = p(2)*p(90)
    p(2629) = p(3)*p(91)
    p(2630) = p(4)*p(92)
    p(2631) = p(5)*p(93)
    p(2632) = p(6)*p(94)
    p(2633) = p(7)*p(95)
    p(2634) = p(8)*p(96)
    p(2635) = p(9)*p(97)
    p(2636) = p(10)*p(98)
    p(2637) = p(11)*p(99)
    p(2638) = p(12)*p(100)
    p(2639) = p(1)*p(294)
    p(2640) = p(2)*p(294)
    p(2641) = p(3)*p(294)
    p(2642) = p(4)*p(294)
    p(2643) = p(5)*p(294)
    p(2644) = p(6)*p(294)
    p(2645) = p(7)*p(294)
    p(2646) = p(8)*p(294)
    p(2647) = p(9)*p(294)
    p(2648) = p(10)*p(294)
    p(2649) = p(11)*p(294)
    p(2650) = p(12)*p(294)
    p(2651) = p(1)*p(101)
    p(2652) = p(2)*p(102)
    p(2653) = p(3)*p(103)
    p(2654) = p(4)*p(104)
    p(2655) = p(5)*p(105)
    p(2656) = p(6)*p(106)
    p(2657) = p(7)*p(107)
    p(2658) = p(8)*p(108)
    p(2659) = p(9)*p(109)
    p(2660) = p(10)*p(110)
    p(2661) = p(11)*p(111)
    p(2662) = p(12)*p(112)
    p(2663) = p(13)*p(113)
    p(2664) = p(1)*p(295)
    p(2665) = p(2)*p(295)
    p(2666) = p(3)*p(295)
    p(2667) = p(4)*p(295)
    p(2668) = p(5)*p(295)
    p(2669) = p(6)*p(295)
    p(2670) = p(7)*p(295)
    p(2671) = p(8)*p(295)
    p(2672) = p(9)*p(295)
    p(2673) = p(10)*p(295)
    p(2674) = p(11)*p(295)
    p(2675) = p(12)*p(295)
    p(2676) = p(13)*p(295)
    p(2677) = p(1)*p(114)
    p(2678) = p(2)*p(115)
    p(2679) = p(3)*p(116)
    p(2680) = p(4)*p(117)
    p(2681) = p(5)*p(118)
    p(2682) = p(6)*p(119)
    p(2683) = p(7)*p(120)
    p(2684) = p(8)*p(121)
    p(2685) = p(9)*p(122)
    p(2686) = p(10)*p(123)
    p(2687) = p(11)*p(124)
    p(2688) = p(12)*p(125)
    p(2689) = p(13)*p(126)
    p(2690) = p(14)*p(127)
    p(2691) = p(1)*p(296)
    p(2692) = p(2)*p(296)
    p(2693) = p(3)*p(296)
    p(2694) = p(4)*p(296)
    p(2695) = p(5)*p(296)
    p(2696) = p(6)*p(296)
    p(2697) = p(7)*p(296)
    p(2698) = p(8)*p(296)
    p(2699) = p(9)*p(296)
    p(2700) = p(10)*p(296)
    p(2701) = p(11)*p(296)
    p(2702) = p(12)*p(296)
    p(2703) = p(13)*p(296)
    p(2704) = p(14)*p(296)
    p(2705) = p(1)*p(128)
    p(2706) = p(2)*p(129)
    p(2707) = p(3)*p(130)
    p(2708) = p(4)*p(131)
    p(2709) = p(5)*p(132)
    p(2710) = p(6)*p(133)
    p(2711) = p(7)*p(134)
    p(2712) = p(8)*p(135)
    p(2713) = p(9)*p(136)
    p(2714) = p(10)*p(137)
    p(2715) = p(11)*p(138)
    p(2716) = p(12)*p(139)
    p(2717) = p(13)*p(140)
    p(2718) = p(14)*p(141)
    p(2719) = p(15)*p(142)
    p(2720) = p(1)*p(297)
    p(2721) = p(2)*p(297)
    p(2722) = p(3)*p(297)
    p(2723) = p(4)*p(297)
    p(2724) = p(5)*p(297)
    p(2725) = p(6)*p(297)
    p(2726) = p(7)*p(297)
    p(2727) = p(8)*p(297)
    p(2728) = p(9)*p(297)
    p(2729) = p(10)*p(297)
    p(2730) = p(11)*p(297)
    p(2731) = p(12)*p(297)
    p(2732) = p(13)*p(297)
    p(2733) = p(14)*p(297)
    p(2734) = p(15)*p(297)
    p(2735) = p(16)*p(143) - p(879) - p(879) - p(879)
    p(2736) = p(1)*p(144)
    p(2737) = p(2)*p(145)
    p(2738) = p(3)*p(146)
    p(2739) = p(4)*p(147)
    p(2740) = p(5)*p(148)
    p(2741) = p(6)*p(149)
    p(2742) = p(7)*p(150)
    p(2743) = p(8)*p(151)
    p(2744) = p(9)*p(152)
    p(2745) = p(10)*p(153)
    p(2746) = p(11)*p(154)
    p(2747) = p(12)*p(155)
    p(2748) = p(13)*p(156)
    p(2749) = p(14)*p(157)
    p(2750) = p(15)*p(158)
    p(2751) = p(16)*p(159) - p(1033) - p(1000) - p(1000)
    p(2752) = p(16)*p(161) - p(1033)
    p(2753) = p(1)*p(298)
    p(2754) = p(2)*p(298)
    p(2755) = p(3)*p(298)
    p(2756) = p(4)*p(298)
    p(2757) = p(5)*p(298)
    p(2758) = p(6)*p(298)
    p(2759) = p(7)*p(298)
    p(2760) = p(8)*p(298)
    p(2761) = p(9)*p(298)
    p(2762) = p(10)*p(298)
    p(2763) = p(11)*p(298)
    p(2764) = p(12)*p(298)
    p(2765) = p(13)*p(298)
    p(2766) = p(14)*p(298)
    p(2767) = p(15)*p(298)
    p(2768) = p(17)*p(159) - p(1034) - p(1016) - p(1016)
    p(2769) = p(17)*p(160) - p(1017) - p(1017) - p(1017)
    p(2770) = p(16)*p(298) - p(2768)
    p(2771) = p(1)*p(162)
    p(2772) = p(2)*p(163)
    p(2773) = p(3)*p(164)
    p(2774) = p(4)*p(165)
    p(2775) = p(5)*p(166)
    p(2776) = p(6)*p(167)
    p(2777) = p(7)*p(168)
    p(2778) = p(8)*p(169)
    p(2779) = p(9)*p(170)
    p(2780) = p(10)*p(171)
    p(2781) = p(11)*p(172)
    p(2782) = p(12)*p(173)
    p(2783) = p(13)*p(174)
    p(2784) = p(14)*p(175)
    p(2785) = p(15)*p(176)
    p(2786) = p(16)*p(177) - p(1207) - p(1155) - p(1155)
    p(2787) = p(17)*p(178) - p(1226) - p(1172) - p(1172)
    p(2788) = p(16)*p(180) - p(1207)
    p(2789) = p(17)*p(181) - p(1226)
    p(2790) = p(1)*p(299)
    p(2791) = p(2)*p(299)
    p(2792) = p(3)*p(299)
    p(2793) = p(4)*p(299)
    p(2794) = p(5)*p(299)
    p(2795) = p(6)*p(299)
    p(2796) = p(7)*p(299)
    p(2797) = p(8)*p(299)
    p(2798) = p(9)*p(299)
    p(2799) = p(10)*p(299)
    p(2800) = p(11)*p(299)
    p(2801) = p(12)*p(299)
    p(2802) = p(13)*p(299)
    p(2803) = p(14)*p(299)
    p(2804) = p(15)*p(299)
    p(2805) = p(18)*p(177) - p(1209) - p(1189) - p(1189)
    p(2806) = p(18)*p(178) - p(1227) - p(1190) - p(1190)
    p(2807) = p(18)*p(179) - p(1191) - p(1191) - p(1191)
    p(2808) = p(16)*p(299) - p(2805)
    p(2809) = p(17)*p(299) - p(2806)
    p(2810) = p(1)*p(182)
    p(2811) = p(2)*p(183)
    p(2812) = p(3)*p(184)
    p(2813) = p(4)*p(185)
    p(2814) = p(5)*p(186)
    p(2815) = p(6)*p(187)
    p(2816) = p(7)*p(188)
    p(2817) = p(8)*p(189)
    p(2818) = p(9)*p(190)
    p(2819) = p(10)*p(191)
    p(2820) = p(11)*p(192)
    p(2821) = p(12)*p(193)
    p(2822) = p(13)*p(194)
    p(2823) = p(14)*p(195)
    p(2824) = p(15)*p(196)
    p(2825) = p(16)*p(197) - p(1422) - p(1349) - p(1349)
    p(2826) = p(17)*p(198) - p(1442) - p(1366) - p(1366)
    p(2827) = p(18)*p(199) - p(1463) - p(1385) - p(1385)
    p(2828) = p(16)*p(201) - p(1422)
    p(2829) = p(17)*p(202) - p(1442)
    p(2830) = p(18)*p(203) - p(1463)
    p(2831) = p(1)*p(300)
    p(2832) = p(2)*p(300)
    p(2833) = p(3)*p(300)
    p(2834) = p(4)*p(300)
    p(2835) = p(5)*p(300)
    p(2836) = p(6)*p(300)
    p(2837) = p(7)*p(300)
    p(2838) = p(8)*p(300)
    p(2839) = p(9)*p(300)
    p(2840) = p(10)*p(300)
    p(2841) = p(11)*p(300)
    p(2842) = p(12)*p(300)
    p(2843) = p(13)*p(300)
    p(2844) = p(14)*p(300)
    p(2845) = p(15)*p(300)
    p(2846) = p(19)*p(197) - p(1425) - p(1403) - p(1403)
    p(2847) = p(19)*p(198) - p(1444) - p(1404) - p(1404)
    p(2848) = p(19)*p(199) - p(1464) - p(1405) - p(1405)
    p(2849) = p(19)*p(200) - p(1406) - p(1406) - p(1406)
    p(2850) = p(16)*p(300) - p(2846)
    p(2851) = p(17)*p(300) - p(2847)
    p(2852) = p(18)*p(300) - p(2848)
    p(2853) = p(1)*p(204)
    p(2854) = p(2)*p(205)
    p(2855) = p(3)*p(206)
    p(2856) = p(4)*p(207)
    p(2857) = p(5)*p(208)
    p(2858) = p(6)*p(209)
    p(2859) = p(7)*p(210)
    p(2860) = p(8)*p(211)
    p(2861) = p(9)*p(212)
    p(2862) = p(10)*p(213)
    p(2863) = p(11)*p(214)
    p(2864) = p(12)*p(215)
    p(2865) = p(13)*p(216)
    p(2866) = p(14)*p(217)
    p(2867) = p(15)*p(218)
    p(2868) = p(16)*p(219) - p(1683) - p(1587) - p(1587)
    p(2869) = p(17)*p(220) - p(1704) - p(1604) - p(1604)
    p(2870) = p(18)*p(221) - p(1726) - p(1623) - p(1623)
    p(2871) = p(19)*p(222) - p(1749) - p(1644) - p(1644)
    p(2872) = p(16)*p(224) - p(1683)
    p(2873) = p(17)*p(225) - p(1704)
    p(2874) = p(18)*p(226) - p(1726)
    p(2875) = p(19)*p(227) - p(1749)
    p(2876) = p(1)*p(301)
    p(2877) = p(2)*p(301)
    p(2878) = p(3)*p(301)
    p(2879) = p(4)*p(301)
    p(2880) = p(5)*p(301)
    p(2881) = p(6)*p(301)
    p(2882) = p(7)*p(301)
    p(2883) = p(8)*p(301)
    p(2884) = p(9)*p(301)
    p(2885) = p(10)*p(301)
    p(2886) = p(11)*p(301)
    p(2887) = p(12)*p(301)
    p(2888) = p(13)*p(301)
    p(2889) = p(14)*p(301)
    p(2890) = p(15)*p(301)
    p(2891) = p(20)*p(219) - p(1687) - p(1663) - p(1663)
    p(2892) = p(20)*p(220) - p(1707) - p(1664) - p(1664)
    p(2893) = p(20)*p(221) - p(1728) - p(1665) - p(1665)
    p(2894) = p(20)*p(222) - p(1750) - p(1666) - p(1666)
    p(2895) = p(20)*p(223) - p(1667) - p(1667) - p(1667)
    p(2896) = p(16)*p(301) - p(2891)
    p(2897) = p(17)*p(301) - p(2892)
    p(2898) = p(18)*p(301) - p(2893)
    p(2899) = p(19)*p(301) - p(2894)
    p(2900) = p(1)*p(228)
    p(2901) = p(2)*p(229)
    p(2902) = p(3)*p(230)
    p(2903) = p(4)*p(231)
    p(2904) = p(5)*p(232)
    p(2905) = p(6)*p(233)
    p(2906) = p(7)*p(234)
    p(2907) = p(8)*p(235)
    p(2908) = p(9)*p(236)
    p(2909) = p(10)*p(237)
    p(2910) = p(11)*p(238)
    p(2911) = p(12)*p(239)
    p(2912) = p(13)*p(240)
    p(2913) = p(14)*p(241)
    p(2914) = p(15)*p(242)
    p(2915) = p(16)*p(243) - p(1995) - p(1874) - p(1874)
    p(2916) = p(17)*p(244) - p(2017) - p(1891) - p(1891)
    p(2917) = p(18)*p(245) - p(2040) - p(1910) - p(1910)
    p(2918) = p(19)*p(246) - p(2064) - p(1931) - p(1931)
    p(2919) = p(20)*p(247) - p(2089) - p(1954) - p(1954)
    p(2920) = p(16)*p(249) - p(1995)
    p(2921) = p(17)*p(250) - p(2017)
    p(2922) = p(18)*p(251) - p(2040)
    p(2923) = p(19)*p(252) - p(2064)
    p(2924) = p(20)*p(253) - p(2089)
    p(2925) = p(1)*p(302)
    p(2926) = p(2)*p(302)
    p(2927) = p(3)*p(302)
    p(2928) = p(4)*p(302)
    p(2929) = p(5)*p(302)
    p(2930) = p(6)*p(302)
    p(2931) = p(7)*p(302)
    p(2932) = p(8)*p(302)
    p(2933) = p(9)*p(302)
    p(2934) = p(10)*p(302)
    p(2935) = p(11)*p(302)
    p(2936) = p(12)*p(302)
    p(2937) = p(13)*p(302)
    p(2938) = p(14)*p(302)
    p(2939) = p(15)*p(302)
    p(2940) = p(21)*p(243) - p(2000) - p(1974) - p(1974)
    p(2941) = p(21)*p(244) - p(2021) - p(1975) - p(1975)
    p(2942) = p(21)*p(245) - p(2043) - p(1976) - p(1976)
    p(2943) = p(21)*p(246) - p(2066) - p(1977) - p(1977)
    p(2944) = p(21)*p(247) - p(2090) - p(1978) - p(1978)
    p(2945) = p(21)*p(248) - p(1979) - p(1979) - p(1979)
    p(2946) = p(16)*p(302) - p(2940)
    p(2947) = p(17)*p(302) - p(2941)
    p(2948) = p(18)*p(302) - p(2942)
    p(2949) = p(19)*p(302) - p(2943)
    p(2950) = p(20)*p(302) - p(2944)
    p(2951) = p(1)*p(254)
    p(2952) = p(2)*p(255)
    p(2953) = p(3)*p(256)
    p(2954) = p(4)*p(257)
    p(2955) = p(5)*p(258)
    p(2956) = p(6)*p(259)
    p(2957) = p(7)*p(260)
    p(2958) = p(8)*p(261)
    p(2959) = p(9)*p(262)
    p(2960) = p(10)*p(263)
    p(2961) = p(11)*p(264)
    p(2962) = p(12)*p(265)
    p(2963) = p(13)*p(266)
    p(2964) = p(14)*p(267)
    p(2965) = p(15)*p(268)
    p(2966) = p(16)*p(269) - p(2320)
    p(2967) = p(17)*p(270) - p(2343)
    p(2968) = p(18)*p(271) - p(2368)
    p(2969) = p(19)*p(272) - p(2395)
    p(2970) = p(20)*p(273) - p(2424)
    p(2971) = p(21)*p(274) - p(2455)
    p(2972) = p(22)*p(297) - p(2966)
    p(2973) = p(22)*p(298) - p(2967)
    p(2974) = p(22)*p(299) - p(2968)
    p(2975) = p(22)*p(300) - p(2969)
    p(2976) = p(22)*p(301) - p(2970)
    p(2977) = p(22)*p(302) - p(2971)
    p(2978) = p(1)*p(303)
    p(2979) = p(2)*p(303)
    p(2980) = p(3)*p(303)
    p(2981) = p(4)*p(303)
    p(2982) = p(5)*p(303)
    p(2983) = p(6)*p(303)
    p(2984) = p(7)*p(303)
    p(2985) = p(8)*p(303)
    p(2986) = p(9)*p(303)
    p(2987) = p(10)*p(303)
    p(2988) = p(11)*p(303)
    p(2989) = p(12)*p(303)
    p(2990) = p(13)*p(303)
    p(2991) = p(14)*p(303)
    p(2992) = p(15)*p(303)
    p(2993) = p(22)*p(269) - p(2482)
    p(2994) = p(22)*p(270) - p(2483)
    p(2995) = p(22)*p(271) - p(2484)
    p(2996) = p(22)*p(272) - p(2485)
    p(2997) = p(22)*p(273) - p(2486)
    p(2998) = p(22)*p(274) - p(2487)
    p(2999) = p(16)*p(303) - p(2993)
    p(3000) = p(17)*p(303) - p(2994)
    p(3001) = p(18)*p(303) - p(2995)
    p(3002) = p(19)*p(303) - p(2996)
    p(3003) = p(20)*p(303) - p(2997)
    p(3004) = p(21)*p(303) - p(2998)
    p(3005) = p(22)*p(281) - p(2488) - p(2488) - p(2488)
    p(3006) = p(1)*p(282)
    p(3007) = p(2)*p(283)
    p(3008) = p(3)*p(284)
    p(3009) = p(4)*p(285)
    p(3010) = p(5)*p(286)
    p(3011) = p(6)*p(287)
    p(3012) = p(7)*p(288)
    p(3013) = p(8)*p(289)
    p(3014) = p(9)*p(290)
    p(3015) = p(10)*p(291)
    p(3016) = p(11)*p(292)
    p(3017) = p(12)*p(293)
    p(3018) = p(13)*p(294)
    p(3019) = p(14)*p(295)
    p(3020) = p(15)*p(296)
    p(3021) = p(16)*p(297) - p(2735)
    p(3022) = p(17)*p(298) - p(2769)
    p(3023) = p(18)*p(299) - p(2807)
    p(3024) = p(19)*p(300) - p(2849)
    p(3025) = p(20)*p(301) - p(2895)
    p(3026) = p(21)*p(302) - p(2945)
    p(3027) = p(22)*p(303) - p(3005)

    return
  end subroutine evpoly

end module bemsa
