# Supplementary material for: Efficient Generation of Permutationally Invariant Potential Energy Surfaces for Large Molecules
Source: J Chem Theory Comput. 2020 Mar 26;16(5):3264–72. doi: 10.1021/acs.jctc.0c00001 (PMC7997398; doi:10.1021/acs.jctc.0c00001)
Supplement: Supplementary file 2 — ct0c00001_si_002.zip [file ct0c00001_si_002.zip › FilesForJCTC/3111111_3/gradient.f90]

module gradient
  implicit none

contains
  function demsav(drdx,c,m,p,flag) result(grad)
    implicit none
    real,dimension(27,36)::drdx
    real,dimension(0:3027)::c
    real,dimension(0:619)::m
    real,dimension(0:3027)::p
    real::grad
    integer::flag
    ! ::::::::::::::::::::
    real,dimension(0:3027)::dp

    call dbemsav(drdx,dp,m,p,flag)
    grad = dot_product(dp,c)

    return
  end function demsav

  subroutine dbemsav(drdx,dp,m,p,flag)
    implicit none
    real,dimension(27,36),intent(in)::drdx
    real,dimension(0:3027),intent(out)::dp
    real,dimension(0:619),intent(in)::m
    real,dimension(0:3027),intent(in)::p
    integer::flag
    ! ::::::::::::::::::::
    real,dimension(0:619)::dm

    call devmono(drdx,dm,m,flag)
    call devpoly(dm,p,dp)

    return
  end subroutine dbemsav

  subroutine devmono(drdx,dm,m,flag)
    implicit none
    real,dimension(27,36),intent(in)::drdx
    real,dimension(0:619),intent(out)::dm
    real,dimension(0:619),intent(in)::m
    integer::flag
    !::::::::::::::::::::
    real::a

    a = 2.d0

    dm(0) = 0.0D0
    dm(1) = -m(1)/a*drdx(flag,36)
    dm(2) = -m(2)/a*drdx(flag,35)
    dm(3) = -m(3)/a*drdx(flag,34)
    dm(4) = -m(4)/a*drdx(flag,33)
    dm(5) = -m(5)/a*drdx(flag,32)
    dm(6) = -m(6)/a*drdx(flag,31)
    dm(7) = -m(7)/a*drdx(flag,30)
    dm(8) = -m(8)/a*drdx(flag,29)
    dm(9) = -m(9)/a*drdx(flag,28)
    dm(10) = -m(10)/a*drdx(flag,27)
    dm(11) = -m(11)/a*drdx(flag,26)
    dm(12) = -m(12)/a*drdx(flag,25)
    dm(13) = -m(13)/a*drdx(flag,24)
    dm(14) = -m(14)/a*drdx(flag,23)
    dm(15) = -m(15)/a*drdx(flag,22)
    dm(16) = -m(16)/a*drdx(flag,21)
    dm(17) = -m(17)/a*drdx(flag,15)
    dm(18) = -m(18)/a*drdx(flag,8)
    dm(19) = -m(19)/a*drdx(flag,20)
    dm(20) = -m(20)/a*drdx(flag,14)
    dm(21) = -m(21)/a*drdx(flag,7)
    dm(22) = -m(22)/a*drdx(flag,19)
    dm(23) = -m(23)/a*drdx(flag,13)
    dm(24) = -m(24)/a*drdx(flag,6)
    dm(25) = -m(25)/a*drdx(flag,18)
    dm(26) = -m(26)/a*drdx(flag,12)
    dm(27) = -m(27)/a*drdx(flag,5)
    dm(28) = -m(28)/a*drdx(flag,17)
    dm(29) = -m(29)/a*drdx(flag,11)
    dm(30) = -m(30)/a*drdx(flag,4)
    dm(31) = -m(31)/a*drdx(flag,16)
    dm(32) = -m(32)/a*drdx(flag,10)
    dm(33) = -m(33)/a*drdx(flag,3)
    dm(34) = -m(34)/a*drdx(flag,9)
    dm(35) = -m(35)/a*drdx(flag,2)
    dm(36) = -m(36)/a*drdx(flag,1)
    dm(37) = dm(16)*m(17) + m(16)*dm(17)
    dm(38) = dm(16)*m(18) + m(16)*dm(18)
    dm(39) = dm(17)*m(18) + m(17)*dm(18)
    dm(40) = dm(17)*m(19) + m(17)*dm(19)
    dm(41) = dm(16)*m(20) + m(16)*dm(20)
    dm(42) = dm(18)*m(19) + m(18)*dm(19)
    dm(43) = dm(18)*m(20) + m(18)*dm(20)
    dm(44) = dm(16)*m(21) + m(16)*dm(21)
    dm(45) = dm(17)*m(21) + m(17)*dm(21)
    dm(46) = dm(19)*m(20) + m(19)*dm(20)
    dm(47) = dm(19)*m(21) + m(19)*dm(21)
    dm(48) = dm(20)*m(21) + m(20)*dm(21)
    dm(49) = dm(17)*m(22) + m(17)*dm(22)
    dm(50) = dm(16)*m(23) + m(16)*dm(23)
    dm(51) = dm(18)*m(22) + m(18)*dm(22)
    dm(52) = dm(18)*m(23) + m(18)*dm(23)
    dm(53) = dm(16)*m(24) + m(16)*dm(24)
    dm(54) = dm(17)*m(24) + m(17)*dm(24)
    dm(55) = dm(20)*m(22) + m(20)*dm(22)
    dm(56) = dm(19)*m(23) + m(19)*dm(23)
    dm(57) = dm(21)*m(22) + m(21)*dm(22)
    dm(58) = dm(21)*m(23) + m(21)*dm(23)
    dm(59) = dm(19)*m(24) + m(19)*dm(24)
    dm(60) = dm(20)*m(24) + m(20)*dm(24)
    dm(61) = dm(22)*m(23) + m(22)*dm(23)
    dm(62) = dm(22)*m(24) + m(22)*dm(24)
    dm(63) = dm(23)*m(24) + m(23)*dm(24)
    dm(64) = dm(17)*m(25) + m(17)*dm(25)
    dm(65) = dm(16)*m(26) + m(16)*dm(26)
    dm(66) = dm(18)*m(25) + m(18)*dm(25)
    dm(67) = dm(18)*m(26) + m(18)*dm(26)
    dm(68) = dm(16)*m(27) + m(16)*dm(27)
    dm(69) = dm(17)*m(27) + m(17)*dm(27)
    dm(70) = dm(20)*m(25) + m(20)*dm(25)
    dm(71) = dm(19)*m(26) + m(19)*dm(26)
    dm(72) = dm(21)*m(25) + m(21)*dm(25)
    dm(73) = dm(21)*m(26) + m(21)*dm(26)
    dm(74) = dm(19)*m(27) + m(19)*dm(27)
    dm(75) = dm(20)*m(27) + m(20)*dm(27)
    dm(76) = dm(23)*m(25) + m(23)*dm(25)
    dm(77) = dm(22)*m(26) + m(22)*dm(26)
    dm(78) = dm(24)*m(25) + m(24)*dm(25)
    dm(79) = dm(24)*m(26) + m(24)*dm(26)
    dm(80) = dm(22)*m(27) + m(22)*dm(27)
    dm(81) = dm(23)*m(27) + m(23)*dm(27)
    dm(82) = dm(25)*m(26) + m(25)*dm(26)
    dm(83) = dm(25)*m(27) + m(25)*dm(27)
    dm(84) = dm(26)*m(27) + m(26)*dm(27)
    dm(85) = dm(17)*m(28) + m(17)*dm(28)
    dm(86) = dm(16)*m(29) + m(16)*dm(29)
    dm(87) = dm(18)*m(28) + m(18)*dm(28)
    dm(88) = dm(18)*m(29) + m(18)*dm(29)
    dm(89) = dm(16)*m(30) + m(16)*dm(30)
    dm(90) = dm(17)*m(30) + m(17)*dm(30)
    dm(91) = dm(20)*m(28) + m(20)*dm(28)
    dm(92) = dm(19)*m(29) + m(19)*dm(29)
    dm(93) = dm(21)*m(28) + m(21)*dm(28)
    dm(94) = dm(21)*m(29) + m(21)*dm(29)
    dm(95) = dm(19)*m(30) + m(19)*dm(30)
    dm(96) = dm(20)*m(30) + m(20)*dm(30)
    dm(97) = dm(23)*m(28) + m(23)*dm(28)
    dm(98) = dm(22)*m(29) + m(22)*dm(29)
    dm(99) = dm(24)*m(28) + m(24)*dm(28)
    dm(100) = dm(24)*m(29) + m(24)*dm(29)
    dm(101) = dm(22)*m(30) + m(22)*dm(30)
    dm(102) = dm(23)*m(30) + m(23)*dm(30)
    dm(103) = dm(26)*m(28) + m(26)*dm(28)
    dm(104) = dm(25)*m(29) + m(25)*dm(29)
    dm(105) = dm(27)*m(28) + m(27)*dm(28)
    dm(106) = dm(27)*m(29) + m(27)*dm(29)
    dm(107) = dm(25)*m(30) + m(25)*dm(30)
    dm(108) = dm(26)*m(30) + m(26)*dm(30)
    dm(109) = dm(28)*m(29) + m(28)*dm(29)
    dm(110) = dm(28)*m(30) + m(28)*dm(30)
    dm(111) = dm(29)*m(30) + m(29)*dm(30)
    dm(112) = dm(17)*m(31) + m(17)*dm(31)
    dm(113) = dm(16)*m(32) + m(16)*dm(32)
    dm(114) = dm(18)*m(31) + m(18)*dm(31)
    dm(115) = dm(18)*m(32) + m(18)*dm(32)
    dm(116) = dm(16)*m(33) + m(16)*dm(33)
    dm(117) = dm(17)*m(33) + m(17)*dm(33)
    dm(118) = dm(20)*m(31) + m(20)*dm(31)
    dm(119) = dm(19)*m(32) + m(19)*dm(32)
    dm(120) = dm(21)*m(31) + m(21)*dm(31)
    dm(121) = dm(21)*m(32) + m(21)*dm(32)
    dm(122) = dm(19)*m(33) + m(19)*dm(33)
    dm(123) = dm(20)*m(33) + m(20)*dm(33)
    dm(124) = dm(23)*m(31) + m(23)*dm(31)
    dm(125) = dm(22)*m(32) + m(22)*dm(32)
    dm(126) = dm(24)*m(31) + m(24)*dm(31)
    dm(127) = dm(24)*m(32) + m(24)*dm(32)
    dm(128) = dm(22)*m(33) + m(22)*dm(33)
    dm(129) = dm(23)*m(33) + m(23)*dm(33)
    dm(130) = dm(26)*m(31) + m(26)*dm(31)
    dm(131) = dm(25)*m(32) + m(25)*dm(32)
    dm(132) = dm(27)*m(31) + m(27)*dm(31)
    dm(133) = dm(27)*m(32) + m(27)*dm(32)
    dm(134) = dm(25)*m(33) + m(25)*dm(33)
    dm(135) = dm(26)*m(33) + m(26)*dm(33)
    dm(136) = dm(29)*m(31) + m(29)*dm(31)
    dm(137) = dm(28)*m(32) + m(28)*dm(32)
    dm(138) = dm(30)*m(31) + m(30)*dm(31)
    dm(139) = dm(30)*m(32) + m(30)*dm(32)
    dm(140) = dm(28)*m(33) + m(28)*dm(33)
    dm(141) = dm(29)*m(33) + m(29)*dm(33)
    dm(142) = dm(31)*m(32) + m(31)*dm(32)
    dm(143) = dm(31)*m(33) + m(31)*dm(33)
    dm(144) = dm(32)*m(33) + m(32)*dm(33)
    dm(145) = dm(18)*m(34) + m(18)*dm(34)
    dm(146) = dm(17)*m(35) + m(17)*dm(35)
    dm(147) = dm(16)*m(36) + m(16)*dm(36)
    dm(148) = dm(21)*m(34) + m(21)*dm(34)
    dm(149) = dm(20)*m(35) + m(20)*dm(35)
    dm(150) = dm(19)*m(36) + m(19)*dm(36)
    dm(151) = dm(24)*m(34) + m(24)*dm(34)
    dm(152) = dm(23)*m(35) + m(23)*dm(35)
    dm(153) = dm(22)*m(36) + m(22)*dm(36)
    dm(154) = dm(27)*m(34) + m(27)*dm(34)
    dm(155) = dm(26)*m(35) + m(26)*dm(35)
    dm(156) = dm(25)*m(36) + m(25)*dm(36)
    dm(157) = dm(30)*m(34) + m(30)*dm(34)
    dm(158) = dm(29)*m(35) + m(29)*dm(35)
    dm(159) = dm(28)*m(36) + m(28)*dm(36)
    dm(160) = dm(33)*m(34) + m(33)*dm(34)
    dm(161) = dm(32)*m(35) + m(32)*dm(35)
    dm(162) = dm(31)*m(36) + m(31)*dm(36)
    dm(163) = dm(34)*m(35) + m(34)*dm(35)
    dm(164) = dm(34)*m(36) + m(34)*dm(36)
    dm(165) = dm(35)*m(36) + m(35)*dm(36)
    dm(166) = dm(16)*m(39) + m(16)*dm(39)
    dm(167) = dm(17)*m(42) + m(17)*dm(42)
    dm(168) = dm(16)*m(43) + m(16)*dm(43)
    dm(169) = dm(16)*m(45) + m(16)*dm(45)
    dm(170) = dm(18)*m(46) + m(18)*dm(46)
    dm(171) = dm(17)*m(47) + m(17)*dm(47)
    dm(172) = dm(16)*m(48) + m(16)*dm(48)
    dm(173) = dm(19)*m(48) + m(19)*dm(48)
    dm(174) = dm(17)*m(51) + m(17)*dm(51)
    dm(175) = dm(16)*m(52) + m(16)*dm(52)
    dm(176) = dm(16)*m(54) + m(16)*dm(54)
    dm(177) = dm(18)*m(55) + m(18)*dm(55)
    dm(178) = dm(18)*m(56) + m(18)*dm(56)
    dm(179) = dm(17)*m(57) + m(17)*dm(57)
    dm(180) = dm(16)*m(58) + m(16)*dm(58)
    dm(181) = dm(17)*m(59) + m(17)*dm(59)
    dm(182) = dm(16)*m(60) + m(16)*dm(60)
    dm(183) = dm(20)*m(57) + m(20)*dm(57)
    dm(184) = dm(19)*m(58) + m(19)*dm(58)
    dm(185) = dm(19)*m(60) + m(19)*dm(60)
    dm(186) = dm(17)*m(55) + m(17)*dm(55)
    dm(187) = dm(16)*m(56) + m(16)*dm(56)
    dm(188) = dm(18)*m(57) + m(18)*dm(57)
    dm(189) = dm(18)*m(58) + m(18)*dm(58)
    dm(190) = dm(16)*m(59) + m(16)*dm(59)
    dm(191) = dm(17)*m(60) + m(17)*dm(60)
    dm(192) = dm(18)*m(61) + m(18)*dm(61)
    dm(193) = dm(17)*m(62) + m(17)*dm(62)
    dm(194) = dm(16)*m(63) + m(16)*dm(63)
    dm(195) = dm(21)*m(61) + m(21)*dm(61)
    dm(196) = dm(20)*m(62) + m(20)*dm(62)
    dm(197) = dm(19)*m(63) + m(19)*dm(63)
    dm(198) = dm(22)*m(63) + m(22)*dm(63)
    dm(199) = dm(17)*m(66) + m(17)*dm(66)
    dm(200) = dm(16)*m(67) + m(16)*dm(67)
    dm(201) = dm(16)*m(69) + m(16)*dm(69)
    dm(202) = dm(18)*m(70) + m(18)*dm(70)
    dm(203) = dm(18)*m(71) + m(18)*dm(71)
    dm(204) = dm(17)*m(72) + m(17)*dm(72)
    dm(205) = dm(16)*m(73) + m(16)*dm(73)
    dm(206) = dm(17)*m(74) + m(17)*dm(74)
    dm(207) = dm(16)*m(75) + m(16)*dm(75)
    dm(208) = dm(20)*m(72) + m(20)*dm(72)
    dm(209) = dm(19)*m(73) + m(19)*dm(73)
    dm(210) = dm(19)*m(75) + m(19)*dm(75)
    dm(211) = dm(17)*m(70) + m(17)*dm(70)
    dm(212) = dm(16)*m(71) + m(16)*dm(71)
    dm(213) = dm(18)*m(72) + m(18)*dm(72)
    dm(214) = dm(18)*m(73) + m(18)*dm(73)
    dm(215) = dm(16)*m(74) + m(16)*dm(74)
    dm(216) = dm(17)*m(75) + m(17)*dm(75)
    dm(217) = dm(18)*m(76) + m(18)*dm(76)
    dm(218) = dm(18)*m(77) + m(18)*dm(77)
    dm(219) = dm(17)*m(78) + m(17)*dm(78)
    dm(220) = dm(16)*m(79) + m(16)*dm(79)
    dm(221) = dm(17)*m(80) + m(17)*dm(80)
    dm(222) = dm(16)*m(81) + m(16)*dm(81)
    dm(223) = dm(21)*m(76) + m(21)*dm(76)
    dm(224) = dm(21)*m(77) + m(21)*dm(77)
    dm(225) = dm(20)*m(78) + m(20)*dm(78)
    dm(226) = dm(19)*m(79) + m(19)*dm(79)
    dm(227) = dm(20)*m(80) + m(20)*dm(80)
    dm(228) = dm(19)*m(81) + m(19)*dm(81)
    dm(229) = dm(23)*m(78) + m(23)*dm(78)
    dm(230) = dm(22)*m(79) + m(22)*dm(79)
    dm(231) = dm(22)*m(81) + m(22)*dm(81)
    dm(232) = dm(17)*m(76) + m(17)*dm(76)
    dm(233) = dm(16)*m(77) + m(16)*dm(77)
    dm(234) = dm(18)*m(78) + m(18)*dm(78)
    dm(235) = dm(18)*m(79) + m(18)*dm(79)
    dm(236) = dm(16)*m(80) + m(16)*dm(80)
    dm(237) = dm(17)*m(81) + m(17)*dm(81)
    dm(238) = dm(20)*m(76) + m(20)*dm(76)
    dm(239) = dm(19)*m(77) + m(19)*dm(77)
    dm(240) = dm(21)*m(78) + m(21)*dm(78)
    dm(241) = dm(21)*m(79) + m(21)*dm(79)
    dm(242) = dm(19)*m(80) + m(19)*dm(80)
    dm(243) = dm(20)*m(81) + m(20)*dm(81)
    dm(244) = dm(18)*m(82) + m(18)*dm(82)
    dm(245) = dm(17)*m(83) + m(17)*dm(83)
    dm(246) = dm(16)*m(84) + m(16)*dm(84)
    dm(247) = dm(21)*m(82) + m(21)*dm(82)
    dm(248) = dm(20)*m(83) + m(20)*dm(83)
    dm(249) = dm(19)*m(84) + m(19)*dm(84)
    dm(250) = dm(24)*m(82) + m(24)*dm(82)
    dm(251) = dm(23)*m(83) + m(23)*dm(83)
    dm(252) = dm(22)*m(84) + m(22)*dm(84)
    dm(253) = dm(25)*m(84) + m(25)*dm(84)
    dm(254) = dm(17)*m(87) + m(17)*dm(87)
    dm(255) = dm(16)*m(88) + m(16)*dm(88)
    dm(256) = dm(16)*m(90) + m(16)*dm(90)
    dm(257) = dm(18)*m(91) + m(18)*dm(91)
    dm(258) = dm(18)*m(92) + m(18)*dm(92)
    dm(259) = dm(17)*m(93) + m(17)*dm(93)
    dm(260) = dm(16)*m(94) + m(16)*dm(94)
    dm(261) = dm(17)*m(95) + m(17)*dm(95)
    dm(262) = dm(16)*m(96) + m(16)*dm(96)
    dm(263) = dm(20)*m(93) + m(20)*dm(93)
    dm(264) = dm(19)*m(94) + m(19)*dm(94)
    dm(265) = dm(19)*m(96) + m(19)*dm(96)
    dm(266) = dm(17)*m(91) + m(17)*dm(91)
    dm(267) = dm(16)*m(92) + m(16)*dm(92)
    dm(268) = dm(18)*m(93) + m(18)*dm(93)
    dm(269) = dm(18)*m(94) + m(18)*dm(94)
    dm(270) = dm(16)*m(95) + m(16)*dm(95)
    dm(271) = dm(17)*m(96) + m(17)*dm(96)
    dm(272) = dm(18)*m(97) + m(18)*dm(97)
    dm(273) = dm(18)*m(98) + m(18)*dm(98)
    dm(274) = dm(17)*m(99) + m(17)*dm(99)
    dm(275) = dm(16)*m(100) + m(16)*dm(100)
    dm(276) = dm(17)*m(101) + m(17)*dm(101)
    dm(277) = dm(16)*m(102) + m(16)*dm(102)
    dm(278) = dm(21)*m(97) + m(21)*dm(97)
    dm(279) = dm(21)*m(98) + m(21)*dm(98)
    dm(280) = dm(20)*m(99) + m(20)*dm(99)
    dm(281) = dm(19)*m(100) + m(19)*dm(100)
    dm(282) = dm(20)*m(101) + m(20)*dm(101)
    dm(283) = dm(19)*m(102) + m(19)*dm(102)
    dm(284) = dm(23)*m(99) + m(23)*dm(99)
    dm(285) = dm(22)*m(100) + m(22)*dm(100)
    dm(286) = dm(22)*m(102) + m(22)*dm(102)
    dm(287) = dm(17)*m(97) + m(17)*dm(97)
    dm(288) = dm(16)*m(98) + m(16)*dm(98)
    dm(289) = dm(18)*m(99) + m(18)*dm(99)
    dm(290) = dm(18)*m(100) + m(18)*dm(100)
    dm(291) = dm(16)*m(101) + m(16)*dm(101)
    dm(292) = dm(17)*m(102) + m(17)*dm(102)
    dm(293) = dm(20)*m(97) + m(20)*dm(97)
    dm(294) = dm(19)*m(98) + m(19)*dm(98)
    dm(295) = dm(21)*m(99) + m(21)*dm(99)
    dm(296) = dm(21)*m(100) + m(21)*dm(100)
    dm(297) = dm(19)*m(101) + m(19)*dm(101)
    dm(298) = dm(20)*m(102) + m(20)*dm(102)
    dm(299) = dm(18)*m(103) + m(18)*dm(103)
    dm(300) = dm(18)*m(104) + m(18)*dm(104)
    dm(301) = dm(17)*m(105) + m(17)*dm(105)
    dm(302) = dm(16)*m(106) + m(16)*dm(106)
    dm(303) = dm(17)*m(107) + m(17)*dm(107)
    dm(304) = dm(16)*m(108) + m(16)*dm(108)
    dm(305) = dm(21)*m(103) + m(21)*dm(103)
    dm(306) = dm(21)*m(104) + m(21)*dm(104)
    dm(307) = dm(20)*m(105) + m(20)*dm(105)
    dm(308) = dm(19)*m(106) + m(19)*dm(106)
    dm(309) = dm(20)*m(107) + m(20)*dm(107)
    dm(310) = dm(19)*m(108) + m(19)*dm(108)
    dm(311) = dm(24)*m(103) + m(24)*dm(103)
    dm(312) = dm(24)*m(104) + m(24)*dm(104)
    dm(313) = dm(23)*m(105) + m(23)*dm(105)
    dm(314) = dm(22)*m(106) + m(22)*dm(106)
    dm(315) = dm(23)*m(107) + m(23)*dm(107)
    dm(316) = dm(22)*m(108) + m(22)*dm(108)
    dm(317) = dm(26)*m(105) + m(26)*dm(105)
    dm(318) = dm(25)*m(106) + m(25)*dm(106)
    dm(319) = dm(25)*m(108) + m(25)*dm(108)
    dm(320) = dm(17)*m(103) + m(17)*dm(103)
    dm(321) = dm(16)*m(104) + m(16)*dm(104)
    dm(322) = dm(18)*m(105) + m(18)*dm(105)
    dm(323) = dm(18)*m(106) + m(18)*dm(106)
    dm(324) = dm(16)*m(107) + m(16)*dm(107)
    dm(325) = dm(17)*m(108) + m(17)*dm(108)
    dm(326) = dm(20)*m(103) + m(20)*dm(103)
    dm(327) = dm(19)*m(104) + m(19)*dm(104)
    dm(328) = dm(21)*m(105) + m(21)*dm(105)
    dm(329) = dm(21)*m(106) + m(21)*dm(106)
    dm(330) = dm(19)*m(107) + m(19)*dm(107)
    dm(331) = dm(20)*m(108) + m(20)*dm(108)
    dm(332) = dm(23)*m(103) + m(23)*dm(103)
    dm(333) = dm(22)*m(104) + m(22)*dm(104)
    dm(334) = dm(24)*m(105) + m(24)*dm(105)
    dm(335) = dm(24)*m(106) + m(24)*dm(106)
    dm(336) = dm(22)*m(107) + m(22)*dm(107)
    dm(337) = dm(23)*m(108) + m(23)*dm(108)
    dm(338) = dm(18)*m(109) + m(18)*dm(109)
    dm(339) = dm(17)*m(110) + m(17)*dm(110)
    dm(340) = dm(16)*m(111) + m(16)*dm(111)
    dm(341) = dm(21)*m(109) + m(21)*dm(109)
    dm(342) = dm(20)*m(110) + m(20)*dm(110)
    dm(343) = dm(19)*m(111) + m(19)*dm(111)
    dm(344) = dm(24)*m(109) + m(24)*dm(109)
    dm(345) = dm(23)*m(110) + m(23)*dm(110)
    dm(346) = dm(22)*m(111) + m(22)*dm(111)
    dm(347) = dm(27)*m(109) + m(27)*dm(109)
    dm(348) = dm(26)*m(110) + m(26)*dm(110)
    dm(349) = dm(25)*m(111) + m(25)*dm(111)
    dm(350) = dm(28)*m(111) + m(28)*dm(111)
    dm(351) = dm(17)*m(114) + m(17)*dm(114)
    dm(352) = dm(16)*m(115) + m(16)*dm(115)
    dm(353) = dm(16)*m(117) + m(16)*dm(117)
    dm(354) = dm(18)*m(118) + m(18)*dm(118)
    dm(355) = dm(18)*m(119) + m(18)*dm(119)
    dm(356) = dm(17)*m(120) + m(17)*dm(120)
    dm(357) = dm(16)*m(121) + m(16)*dm(121)
    dm(358) = dm(17)*m(122) + m(17)*dm(122)
    dm(359) = dm(16)*m(123) + m(16)*dm(123)
    dm(360) = dm(20)*m(120) + m(20)*dm(120)
    dm(361) = dm(19)*m(121) + m(19)*dm(121)
    dm(362) = dm(19)*m(123) + m(19)*dm(123)
    dm(363) = dm(17)*m(118) + m(17)*dm(118)
    dm(364) = dm(16)*m(119) + m(16)*dm(119)
    dm(365) = dm(18)*m(120) + m(18)*dm(120)
    dm(366) = dm(18)*m(121) + m(18)*dm(121)
    dm(367) = dm(16)*m(122) + m(16)*dm(122)
    dm(368) = dm(17)*m(123) + m(17)*dm(123)
    dm(369) = dm(18)*m(124) + m(18)*dm(124)
    dm(370) = dm(18)*m(125) + m(18)*dm(125)
    dm(371) = dm(17)*m(126) + m(17)*dm(126)
    dm(372) = dm(16)*m(127) + m(16)*dm(127)
    dm(373) = dm(17)*m(128) + m(17)*dm(128)
    dm(374) = dm(16)*m(129) + m(16)*dm(129)
    dm(375) = dm(21)*m(124) + m(21)*dm(124)
    dm(376) = dm(21)*m(125) + m(21)*dm(125)
    dm(377) = dm(20)*m(126) + m(20)*dm(126)
    dm(378) = dm(19)*m(127) + m(19)*dm(127)
    dm(379) = dm(20)*m(128) + m(20)*dm(128)
    dm(380) = dm(19)*m(129) + m(19)*dm(129)
    dm(381) = dm(23)*m(126) + m(23)*dm(126)
    dm(382) = dm(22)*m(127) + m(22)*dm(127)
    dm(383) = dm(22)*m(129) + m(22)*dm(129)
    dm(384) = dm(17)*m(124) + m(17)*dm(124)
    dm(385) = dm(16)*m(125) + m(16)*dm(125)
    dm(386) = dm(18)*m(126) + m(18)*dm(126)
    dm(387) = dm(18)*m(127) + m(18)*dm(127)
    dm(388) = dm(16)*m(128) + m(16)*dm(128)
    dm(389) = dm(17)*m(129) + m(17)*dm(129)
    dm(390) = dm(20)*m(124) + m(20)*dm(124)
    dm(391) = dm(19)*m(125) + m(19)*dm(125)
    dm(392) = dm(21)*m(126) + m(21)*dm(126)
    dm(393) = dm(21)*m(127) + m(21)*dm(127)
    dm(394) = dm(19)*m(128) + m(19)*dm(128)
    dm(395) = dm(20)*m(129) + m(20)*dm(129)
    dm(396) = dm(18)*m(130) + m(18)*dm(130)
    dm(397) = dm(18)*m(131) + m(18)*dm(131)
    dm(398) = dm(17)*m(132) + m(17)*dm(132)
    dm(399) = dm(16)*m(133) + m(16)*dm(133)
    dm(400) = dm(17)*m(134) + m(17)*dm(134)
    dm(401) = dm(16)*m(135) + m(16)*dm(135)
    dm(402) = dm(21)*m(130) + m(21)*dm(130)
    dm(403) = dm(21)*m(131) + m(21)*dm(131)
    dm(404) = dm(20)*m(132) + m(20)*dm(132)
    dm(405) = dm(19)*m(133) + m(19)*dm(133)
    dm(406) = dm(20)*m(134) + m(20)*dm(134)
    dm(407) = dm(19)*m(135) + m(19)*dm(135)
    dm(408) = dm(24)*m(130) + m(24)*dm(130)
    dm(409) = dm(24)*m(131) + m(24)*dm(131)
    dm(410) = dm(23)*m(132) + m(23)*dm(132)
    dm(411) = dm(22)*m(133) + m(22)*dm(133)
    dm(412) = dm(23)*m(134) + m(23)*dm(134)
    dm(413) = dm(22)*m(135) + m(22)*dm(135)
    dm(414) = dm(26)*m(132) + m(26)*dm(132)
    dm(415) = dm(25)*m(133) + m(25)*dm(133)
    dm(416) = dm(25)*m(135) + m(25)*dm(135)
    dm(417) = dm(17)*m(130) + m(17)*dm(130)
    dm(418) = dm(16)*m(131) + m(16)*dm(131)
    dm(419) = dm(18)*m(132) + m(18)*dm(132)
    dm(420) = dm(18)*m(133) + m(18)*dm(133)
    dm(421) = dm(16)*m(134) + m(16)*dm(134)
    dm(422) = dm(17)*m(135) + m(17)*dm(135)
    dm(423) = dm(20)*m(130) + m(20)*dm(130)
    dm(424) = dm(19)*m(131) + m(19)*dm(131)
    dm(425) = dm(21)*m(132) + m(21)*dm(132)
    dm(426) = dm(21)*m(133) + m(21)*dm(133)
    dm(427) = dm(19)*m(134) + m(19)*dm(134)
    dm(428) = dm(20)*m(135) + m(20)*dm(135)
    dm(429) = dm(23)*m(130) + m(23)*dm(130)
    dm(430) = dm(22)*m(131) + m(22)*dm(131)
    dm(431) = dm(24)*m(132) + m(24)*dm(132)
    dm(432) = dm(24)*m(133) + m(24)*dm(133)
    dm(433) = dm(22)*m(134) + m(22)*dm(134)
    dm(434) = dm(23)*m(135) + m(23)*dm(135)
    dm(435) = dm(18)*m(136) + m(18)*dm(136)
    dm(436) = dm(18)*m(137) + m(18)*dm(137)
    dm(437) = dm(17)*m(138) + m(17)*dm(138)
    dm(438) = dm(16)*m(139) + m(16)*dm(139)
    dm(439) = dm(17)*m(140) + m(17)*dm(140)
    dm(440) = dm(16)*m(141) + m(16)*dm(141)
    dm(441) = dm(21)*m(136) + m(21)*dm(136)
    dm(442) = dm(21)*m(137) + m(21)*dm(137)
    dm(443) = dm(20)*m(138) + m(20)*dm(138)
    dm(444) = dm(19)*m(139) + m(19)*dm(139)
    dm(445) = dm(20)*m(140) + m(20)*dm(140)
    dm(446) = dm(19)*m(141) + m(19)*dm(141)
    dm(447) = dm(24)*m(136) + m(24)*dm(136)
    dm(448) = dm(24)*m(137) + m(24)*dm(137)
    dm(449) = dm(23)*m(138) + m(23)*dm(138)
    dm(450) = dm(22)*m(139) + m(22)*dm(139)
    dm(451) = dm(23)*m(140) + m(23)*dm(140)
    dm(452) = dm(22)*m(141) + m(22)*dm(141)
    dm(453) = dm(27)*m(136) + m(27)*dm(136)
    dm(454) = dm(27)*m(137) + m(27)*dm(137)
    dm(455) = dm(26)*m(138) + m(26)*dm(138)
    dm(456) = dm(25)*m(139) + m(25)*dm(139)
    dm(457) = dm(26)*m(140) + m(26)*dm(140)
    dm(458) = dm(25)*m(141) + m(25)*dm(141)
    dm(459) = dm(29)*m(138) + m(29)*dm(138)
    dm(460) = dm(28)*m(139) + m(28)*dm(139)
    dm(461) = dm(28)*m(141) + m(28)*dm(141)
    dm(462) = dm(17)*m(136) + m(17)*dm(136)
    dm(463) = dm(16)*m(137) + m(16)*dm(137)
    dm(464) = dm(18)*m(138) + m(18)*dm(138)
    dm(465) = dm(18)*m(139) + m(18)*dm(139)
    dm(466) = dm(16)*m(140) + m(16)*dm(140)
    dm(467) = dm(17)*m(141) + m(17)*dm(141)
    dm(468) = dm(20)*m(136) + m(20)*dm(136)
    dm(469) = dm(19)*m(137) + m(19)*dm(137)
    dm(470) = dm(21)*m(138) + m(21)*dm(138)
    dm(471) = dm(21)*m(139) + m(21)*dm(139)
    dm(472) = dm(19)*m(140) + m(19)*dm(140)
    dm(473) = dm(20)*m(141) + m(20)*dm(141)
    dm(474) = dm(23)*m(136) + m(23)*dm(136)
    dm(475) = dm(22)*m(137) + m(22)*dm(137)
    dm(476) = dm(24)*m(138) + m(24)*dm(138)
    dm(477) = dm(24)*m(139) + m(24)*dm(139)
    dm(478) = dm(22)*m(140) + m(22)*dm(140)
    dm(479) = dm(23)*m(141) + m(23)*dm(141)
    dm(480) = dm(26)*m(136) + m(26)*dm(136)
    dm(481) = dm(25)*m(137) + m(25)*dm(137)
    dm(482) = dm(27)*m(138) + m(27)*dm(138)
    dm(483) = dm(27)*m(139) + m(27)*dm(139)
    dm(484) = dm(25)*m(140) + m(25)*dm(140)
    dm(485) = dm(26)*m(141) + m(26)*dm(141)
    dm(486) = dm(18)*m(142) + m(18)*dm(142)
    dm(487) = dm(17)*m(143) + m(17)*dm(143)
    dm(488) = dm(16)*m(144) + m(16)*dm(144)
    dm(489) = dm(21)*m(142) + m(21)*dm(142)
    dm(490) = dm(20)*m(143) + m(20)*dm(143)
    dm(491) = dm(19)*m(144) + m(19)*dm(144)
    dm(492) = dm(24)*m(142) + m(24)*dm(142)
    dm(493) = dm(23)*m(143) + m(23)*dm(143)
    dm(494) = dm(22)*m(144) + m(22)*dm(144)
    dm(495) = dm(27)*m(142) + m(27)*dm(142)
    dm(496) = dm(26)*m(143) + m(26)*dm(143)
    dm(497) = dm(25)*m(144) + m(25)*dm(144)
    dm(498) = dm(30)*m(142) + m(30)*dm(142)
    dm(499) = dm(29)*m(143) + m(29)*dm(143)
    dm(500) = dm(28)*m(144) + m(28)*dm(144)
    dm(501) = dm(31)*m(144) + m(31)*dm(144)
    dm(502) = dm(18)*m(148) + m(18)*dm(148)
    dm(503) = dm(17)*m(149) + m(17)*dm(149)
    dm(504) = dm(16)*m(150) + m(16)*dm(150)
    dm(505) = dm(18)*m(151) + m(18)*dm(151)
    dm(506) = dm(17)*m(152) + m(17)*dm(152)
    dm(507) = dm(16)*m(153) + m(16)*dm(153)
    dm(508) = dm(21)*m(151) + m(21)*dm(151)
    dm(509) = dm(20)*m(152) + m(20)*dm(152)
    dm(510) = dm(19)*m(153) + m(19)*dm(153)
    dm(511) = dm(18)*m(154) + m(18)*dm(154)
    dm(512) = dm(17)*m(155) + m(17)*dm(155)
    dm(513) = dm(16)*m(156) + m(16)*dm(156)
    dm(514) = dm(21)*m(154) + m(21)*dm(154)
    dm(515) = dm(20)*m(155) + m(20)*dm(155)
    dm(516) = dm(19)*m(156) + m(19)*dm(156)
    dm(517) = dm(24)*m(154) + m(24)*dm(154)
    dm(518) = dm(23)*m(155) + m(23)*dm(155)
    dm(519) = dm(22)*m(156) + m(22)*dm(156)
    dm(520) = dm(18)*m(157) + m(18)*dm(157)
    dm(521) = dm(17)*m(158) + m(17)*dm(158)
    dm(522) = dm(16)*m(159) + m(16)*dm(159)
    dm(523) = dm(21)*m(157) + m(21)*dm(157)
    dm(524) = dm(20)*m(158) + m(20)*dm(158)
    dm(525) = dm(19)*m(159) + m(19)*dm(159)
    dm(526) = dm(24)*m(157) + m(24)*dm(157)
    dm(527) = dm(23)*m(158) + m(23)*dm(158)
    dm(528) = dm(22)*m(159) + m(22)*dm(159)
    dm(529) = dm(27)*m(157) + m(27)*dm(157)
    dm(530) = dm(26)*m(158) + m(26)*dm(158)
    dm(531) = dm(25)*m(159) + m(25)*dm(159)
    dm(532) = dm(18)*m(160) + m(18)*dm(160)
    dm(533) = dm(17)*m(161) + m(17)*dm(161)
    dm(534) = dm(16)*m(162) + m(16)*dm(162)
    dm(535) = dm(21)*m(160) + m(21)*dm(160)
    dm(536) = dm(20)*m(161) + m(20)*dm(161)
    dm(537) = dm(19)*m(162) + m(19)*dm(162)
    dm(538) = dm(24)*m(160) + m(24)*dm(160)
    dm(539) = dm(23)*m(161) + m(23)*dm(161)
    dm(540) = dm(22)*m(162) + m(22)*dm(162)
    dm(541) = dm(27)*m(160) + m(27)*dm(160)
    dm(542) = dm(26)*m(161) + m(26)*dm(161)
    dm(543) = dm(25)*m(162) + m(25)*dm(162)
    dm(544) = dm(30)*m(160) + m(30)*dm(160)
    dm(545) = dm(29)*m(161) + m(29)*dm(161)
    dm(546) = dm(28)*m(162) + m(28)*dm(162)
    dm(547) = dm(16)*m(145) + m(16)*dm(145)
    dm(548) = dm(17)*m(145) + m(17)*dm(145)
    dm(549) = dm(16)*m(146) + m(16)*dm(146)
    dm(550) = dm(18)*m(146) + m(18)*dm(146)
    dm(551) = dm(17)*m(147) + m(17)*dm(147)
    dm(552) = dm(18)*m(147) + m(18)*dm(147)
    dm(553) = dm(19)*m(148) + m(19)*dm(148)
    dm(554) = dm(20)*m(148) + m(20)*dm(148)
    dm(555) = dm(19)*m(149) + m(19)*dm(149)
    dm(556) = dm(21)*m(149) + m(21)*dm(149)
    dm(557) = dm(20)*m(150) + m(20)*dm(150)
    dm(558) = dm(21)*m(150) + m(21)*dm(150)
    dm(559) = dm(22)*m(151) + m(22)*dm(151)
    dm(560) = dm(23)*m(151) + m(23)*dm(151)
    dm(561) = dm(22)*m(152) + m(22)*dm(152)
    dm(562) = dm(24)*m(152) + m(24)*dm(152)
    dm(563) = dm(23)*m(153) + m(23)*dm(153)
    dm(564) = dm(24)*m(153) + m(24)*dm(153)
    dm(565) = dm(25)*m(154) + m(25)*dm(154)
    dm(566) = dm(26)*m(154) + m(26)*dm(154)
    dm(567) = dm(25)*m(155) + m(25)*dm(155)
    dm(568) = dm(27)*m(155) + m(27)*dm(155)
    dm(569) = dm(26)*m(156) + m(26)*dm(156)
    dm(570) = dm(27)*m(156) + m(27)*dm(156)
    dm(571) = dm(28)*m(157) + m(28)*dm(157)
    dm(572) = dm(29)*m(157) + m(29)*dm(157)
    dm(573) = dm(28)*m(158) + m(28)*dm(158)
    dm(574) = dm(30)*m(158) + m(30)*dm(158)
    dm(575) = dm(29)*m(159) + m(29)*dm(159)
    dm(576) = dm(30)*m(159) + m(30)*dm(159)
    dm(577) = dm(31)*m(160) + m(31)*dm(160)
    dm(578) = dm(32)*m(160) + m(32)*dm(160)
    dm(579) = dm(31)*m(161) + m(31)*dm(161)
    dm(580) = dm(33)*m(161) + m(33)*dm(161)
    dm(581) = dm(32)*m(162) + m(32)*dm(162)
    dm(582) = dm(33)*m(162) + m(33)*dm(162)
    dm(583) = dm(17)*m(163) + m(17)*dm(163)
    dm(584) = dm(18)*m(163) + m(18)*dm(163)
    dm(585) = dm(16)*m(164) + m(16)*dm(164)
    dm(586) = dm(18)*m(164) + m(18)*dm(164)
    dm(587) = dm(16)*m(165) + m(16)*dm(165)
    dm(588) = dm(17)*m(165) + m(17)*dm(165)
    dm(589) = dm(20)*m(163) + m(20)*dm(163)
    dm(590) = dm(21)*m(163) + m(21)*dm(163)
    dm(591) = dm(19)*m(164) + m(19)*dm(164)
    dm(592) = dm(21)*m(164) + m(21)*dm(164)
    dm(593) = dm(19)*m(165) + m(19)*dm(165)
    dm(594) = dm(20)*m(165) + m(20)*dm(165)
    dm(595) = dm(23)*m(163) + m(23)*dm(163)
    dm(596) = dm(24)*m(163) + m(24)*dm(163)
    dm(597) = dm(22)*m(164) + m(22)*dm(164)
    dm(598) = dm(24)*m(164) + m(24)*dm(164)
    dm(599) = dm(22)*m(165) + m(22)*dm(165)
    dm(600) = dm(23)*m(165) + m(23)*dm(165)
    dm(601) = dm(26)*m(163) + m(26)*dm(163)
    dm(602) = dm(27)*m(163) + m(27)*dm(163)
    dm(603) = dm(25)*m(164) + m(25)*dm(164)
    dm(604) = dm(27)*m(164) + m(27)*dm(164)
    dm(605) = dm(25)*m(165) + m(25)*dm(165)
    dm(606) = dm(26)*m(165) + m(26)*dm(165)
    dm(607) = dm(29)*m(163) + m(29)*dm(163)
    dm(608) = dm(30)*m(163) + m(30)*dm(163)
    dm(609) = dm(28)*m(164) + m(28)*dm(164)
    dm(610) = dm(30)*m(164) + m(30)*dm(164)
    dm(611) = dm(28)*m(165) + m(28)*dm(165)
    dm(612) = dm(29)*m(165) + m(29)*dm(165)
    dm(613) = dm(32)*m(163) + m(32)*dm(163)
    dm(614) = dm(33)*m(163) + m(33)*dm(163)
    dm(615) = dm(31)*m(164) + m(31)*dm(164)
    dm(616) = dm(33)*m(164) + m(33)*dm(164)
    dm(617) = dm(31)*m(165) + m(31)*dm(165)
    dm(618) = dm(32)*m(165) + m(32)*dm(165)
    dm(619) = dm(34)*m(165) + m(34)*dm(165)

    return
  end subroutine devmono

  subroutine devpoly(dm,p,dp)
    implicit none
    real,dimension(0:619),intent(in)::dm
    real,dimension(0:3027),intent(in)::p
    real,dimension(0:3027),intent(out)::dp
    !::::::::::::::::::::

    dp(0) = dm(0)
    dp(1) = dm(1)
    dp(2) = dm(2)
    dp(3) = dm(3)
    dp(4) = dm(4)
    dp(5) = dm(5)
    dp(6) = dm(6)
    dp(7) = dm(7)
    dp(8) = dm(8)
    dp(9) = dm(9)
    dp(10) = dm(10)
    dp(11) = dm(11)
    dp(12) = dm(12)
    dp(13) = dm(13)
    dp(14) = dm(14)
    dp(15) = dm(15)
    dp(16) = dm(16) + dm(17) + dm(18)
    dp(17) = dm(19) + dm(20) + dm(21)
    dp(18) = dm(22) + dm(23) + dm(24)
    dp(19) = dm(25) + dm(26) + dm(27)
    dp(20) = dm(28) + dm(29) + dm(30)
    dp(21) = dm(31) + dm(32) + dm(33)
    dp(22) = dm(34) + dm(35) + dm(36)
    dp(23) = dp(1)*p(2) + p(1)*dp(2)
    dp(24) = dp(1)*p(3) + p(1)*dp(3)
    dp(25) = dp(2)*p(3) + p(2)*dp(3)
    dp(26) = dp(1)*p(4) + p(1)*dp(4)
    dp(27) = dp(2)*p(4) + p(2)*dp(4)
    dp(28) = dp(3)*p(4) + p(3)*dp(4)
    dp(29) = dp(1)*p(5) + p(1)*dp(5)
    dp(30) = dp(2)*p(5) + p(2)*dp(5)
    dp(31) = dp(3)*p(5) + p(3)*dp(5)
    dp(32) = dp(4)*p(5) + p(4)*dp(5)
    dp(33) = dp(1)*p(6) + p(1)*dp(6)
    dp(34) = dp(2)*p(6) + p(2)*dp(6)
    dp(35) = dp(3)*p(6) + p(3)*dp(6)
    dp(36) = dp(4)*p(6) + p(4)*dp(6)
    dp(37) = dp(5)*p(6) + p(5)*dp(6)
    dp(38) = dp(1)*p(7) + p(1)*dp(7)
    dp(39) = dp(2)*p(7) + p(2)*dp(7)
    dp(40) = dp(3)*p(7) + p(3)*dp(7)
    dp(41) = dp(4)*p(7) + p(4)*dp(7)
    dp(42) = dp(5)*p(7) + p(5)*dp(7)
    dp(43) = dp(6)*p(7) + p(6)*dp(7)
    dp(44) = dp(1)*p(8) + p(1)*dp(8)
    dp(45) = dp(2)*p(8) + p(2)*dp(8)
    dp(46) = dp(3)*p(8) + p(3)*dp(8)
    dp(47) = dp(4)*p(8) + p(4)*dp(8)
    dp(48) = dp(5)*p(8) + p(5)*dp(8)
    dp(49) = dp(6)*p(8) + p(6)*dp(8)
    dp(50) = dp(7)*p(8) + p(7)*dp(8)
    dp(51) = dp(1)*p(9) + p(1)*dp(9)
    dp(52) = dp(2)*p(9) + p(2)*dp(9)
    dp(53) = dp(3)*p(9) + p(3)*dp(9)
    dp(54) = dp(4)*p(9) + p(4)*dp(9)
    dp(55) = dp(5)*p(9) + p(5)*dp(9)
    dp(56) = dp(6)*p(9) + p(6)*dp(9)
    dp(57) = dp(7)*p(9) + p(7)*dp(9)
    dp(58) = dp(8)*p(9) + p(8)*dp(9)
    dp(59) = dp(1)*p(10) + p(1)*dp(10)
    dp(60) = dp(2)*p(10) + p(2)*dp(10)
    dp(61) = dp(3)*p(10) + p(3)*dp(10)
    dp(62) = dp(4)*p(10) + p(4)*dp(10)
    dp(63) = dp(5)*p(10) + p(5)*dp(10)
    dp(64) = dp(6)*p(10) + p(6)*dp(10)
    dp(65) = dp(7)*p(10) + p(7)*dp(10)
    dp(66) = dp(8)*p(10) + p(8)*dp(10)
    dp(67) = dp(9)*p(10) + p(9)*dp(10)
    dp(68) = dp(1)*p(11) + p(1)*dp(11)
    dp(69) = dp(2)*p(11) + p(2)*dp(11)
    dp(70) = dp(3)*p(11) + p(3)*dp(11)
    dp(71) = dp(4)*p(11) + p(4)*dp(11)
    dp(72) = dp(5)*p(11) + p(5)*dp(11)
    dp(73) = dp(6)*p(11) + p(6)*dp(11)
    dp(74) = dp(7)*p(11) + p(7)*dp(11)
    dp(75) = dp(8)*p(11) + p(8)*dp(11)
    dp(76) = dp(9)*p(11) + p(9)*dp(11)
    dp(77) = dp(10)*p(11) + p(10)*dp(11)
    dp(78) = dp(1)*p(12) + p(1)*dp(12)
    dp(79) = dp(2)*p(12) + p(2)*dp(12)
    dp(80) = dp(3)*p(12) + p(3)*dp(12)
    dp(81) = dp(4)*p(12) + p(4)*dp(12)
    dp(82) = dp(5)*p(12) + p(5)*dp(12)
    dp(83) = dp(6)*p(12) + p(6)*dp(12)
    dp(84) = dp(7)*p(12) + p(7)*dp(12)
    dp(85) = dp(8)*p(12) + p(8)*dp(12)
    dp(86) = dp(9)*p(12) + p(9)*dp(12)
    dp(87) = dp(10)*p(12) + p(10)*dp(12)
    dp(88) = dp(11)*p(12) + p(11)*dp(12)
    dp(89) = dp(1)*p(13) + p(1)*dp(13)
    dp(90) = dp(2)*p(13) + p(2)*dp(13)
    dp(91) = dp(3)*p(13) + p(3)*dp(13)
    dp(92) = dp(4)*p(13) + p(4)*dp(13)
    dp(93) = dp(5)*p(13) + p(5)*dp(13)
    dp(94) = dp(6)*p(13) + p(6)*dp(13)
    dp(95) = dp(7)*p(13) + p(7)*dp(13)
    dp(96) = dp(8)*p(13) + p(8)*dp(13)
    dp(97) = dp(9)*p(13) + p(9)*dp(13)
    dp(98) = dp(10)*p(13) + p(10)*dp(13)
    dp(99) = dp(11)*p(13) + p(11)*dp(13)
    dp(100) = dp(12)*p(13) + p(12)*dp(13)
    dp(101) = dp(1)*p(14) + p(1)*dp(14)
    dp(102) = dp(2)*p(14) + p(2)*dp(14)
    dp(103) = dp(3)*p(14) + p(3)*dp(14)
    dp(104) = dp(4)*p(14) + p(4)*dp(14)
    dp(105) = dp(5)*p(14) + p(5)*dp(14)
    dp(106) = dp(6)*p(14) + p(6)*dp(14)
    dp(107) = dp(7)*p(14) + p(7)*dp(14)
    dp(108) = dp(8)*p(14) + p(8)*dp(14)
    dp(109) = dp(9)*p(14) + p(9)*dp(14)
    dp(110) = dp(10)*p(14) + p(10)*dp(14)
    dp(111) = dp(11)*p(14) + p(11)*dp(14)
    dp(112) = dp(12)*p(14) + p(12)*dp(14)
    dp(113) = dp(13)*p(14) + p(13)*dp(14)
    dp(114) = dp(1)*p(15) + p(1)*dp(15)
    dp(115) = dp(2)*p(15) + p(2)*dp(15)
    dp(116) = dp(3)*p(15) + p(3)*dp(15)
    dp(117) = dp(4)*p(15) + p(4)*dp(15)
    dp(118) = dp(5)*p(15) + p(5)*dp(15)
    dp(119) = dp(6)*p(15) + p(6)*dp(15)
    dp(120) = dp(7)*p(15) + p(7)*dp(15)
    dp(121) = dp(8)*p(15) + p(8)*dp(15)
    dp(122) = dp(9)*p(15) + p(9)*dp(15)
    dp(123) = dp(10)*p(15) + p(10)*dp(15)
    dp(124) = dp(11)*p(15) + p(11)*dp(15)
    dp(125) = dp(12)*p(15) + p(12)*dp(15)
    dp(126) = dp(13)*p(15) + p(13)*dp(15)
    dp(127) = dp(14)*p(15) + p(14)*dp(15)
    dp(128) = dp(1)*p(16) + p(1)*dp(16)
    dp(129) = dp(2)*p(16) + p(2)*dp(16)
    dp(130) = dp(3)*p(16) + p(3)*dp(16)
    dp(131) = dp(4)*p(16) + p(4)*dp(16)
    dp(132) = dp(5)*p(16) + p(5)*dp(16)
    dp(133) = dp(6)*p(16) + p(6)*dp(16)
    dp(134) = dp(7)*p(16) + p(7)*dp(16)
    dp(135) = dp(8)*p(16) + p(8)*dp(16)
    dp(136) = dp(9)*p(16) + p(9)*dp(16)
    dp(137) = dp(10)*p(16) + p(10)*dp(16)
    dp(138) = dp(11)*p(16) + p(11)*dp(16)
    dp(139) = dp(12)*p(16) + p(12)*dp(16)
    dp(140) = dp(13)*p(16) + p(13)*dp(16)
    dp(141) = dp(14)*p(16) + p(14)*dp(16)
    dp(142) = dp(15)*p(16) + p(15)*dp(16)
    dp(143) = dm(37) + dm(38) + dm(39)
    dp(144) = dp(1)*p(17) + p(1)*dp(17)
    dp(145) = dp(2)*p(17) + p(2)*dp(17)
    dp(146) = dp(3)*p(17) + p(3)*dp(17)
    dp(147) = dp(4)*p(17) + p(4)*dp(17)
    dp(148) = dp(5)*p(17) + p(5)*dp(17)
    dp(149) = dp(6)*p(17) + p(6)*dp(17)
    dp(150) = dp(7)*p(17) + p(7)*dp(17)
    dp(151) = dp(8)*p(17) + p(8)*dp(17)
    dp(152) = dp(9)*p(17) + p(9)*dp(17)
    dp(153) = dp(10)*p(17) + p(10)*dp(17)
    dp(154) = dp(11)*p(17) + p(11)*dp(17)
    dp(155) = dp(12)*p(17) + p(12)*dp(17)
    dp(156) = dp(13)*p(17) + p(13)*dp(17)
    dp(157) = dp(14)*p(17) + p(14)*dp(17)
    dp(158) = dp(15)*p(17) + p(15)*dp(17)
    dp(159) = dm(40) + dm(41) + dm(42) + dm(43) + dm(44) + dm(45)
    dp(160) = dm(46) + dm(47) + dm(48)
    dp(161) = dp(16)*p(17) + p(16)*dp(17) - dp(159)
    dp(162) = dp(1)*p(18) + p(1)*dp(18)
    dp(163) = dp(2)*p(18) + p(2)*dp(18)
    dp(164) = dp(3)*p(18) + p(3)*dp(18)
    dp(165) = dp(4)*p(18) + p(4)*dp(18)
    dp(166) = dp(5)*p(18) + p(5)*dp(18)
    dp(167) = dp(6)*p(18) + p(6)*dp(18)
    dp(168) = dp(7)*p(18) + p(7)*dp(18)
    dp(169) = dp(8)*p(18) + p(8)*dp(18)
    dp(170) = dp(9)*p(18) + p(9)*dp(18)
    dp(171) = dp(10)*p(18) + p(10)*dp(18)
    dp(172) = dp(11)*p(18) + p(11)*dp(18)
    dp(173) = dp(12)*p(18) + p(12)*dp(18)
    dp(174) = dp(13)*p(18) + p(13)*dp(18)
    dp(175) = dp(14)*p(18) + p(14)*dp(18)
    dp(176) = dp(15)*p(18) + p(15)*dp(18)
    dp(177) = dm(49) + dm(50) + dm(51) + dm(52) + dm(53) + dm(54)
    dp(178) = dm(55) + dm(56) + dm(57) + dm(58) + dm(59) + dm(60)
    dp(179) = dm(61) + dm(62) + dm(63)
    dp(180) = dp(16)*p(18) + p(16)*dp(18) - dp(177)
    dp(181) = dp(17)*p(18) + p(17)*dp(18) - dp(178)
    dp(182) = dp(1)*p(19) + p(1)*dp(19)
    dp(183) = dp(2)*p(19) + p(2)*dp(19)
    dp(184) = dp(3)*p(19) + p(3)*dp(19)
    dp(185) = dp(4)*p(19) + p(4)*dp(19)
    dp(186) = dp(5)*p(19) + p(5)*dp(19)
    dp(187) = dp(6)*p(19) + p(6)*dp(19)
    dp(188) = dp(7)*p(19) + p(7)*dp(19)
    dp(189) = dp(8)*p(19) + p(8)*dp(19)
    dp(190) = dp(9)*p(19) + p(9)*dp(19)
    dp(191) = dp(10)*p(19) + p(10)*dp(19)
    dp(192) = dp(11)*p(19) + p(11)*dp(19)
    dp(193) = dp(12)*p(19) + p(12)*dp(19)
    dp(194) = dp(13)*p(19) + p(13)*dp(19)
    dp(195) = dp(14)*p(19) + p(14)*dp(19)
    dp(196) = dp(15)*p(19) + p(15)*dp(19)
    dp(197) = dm(64) + dm(65) + dm(66) + dm(67) + dm(68) + dm(69)
    dp(198) = dm(70) + dm(71) + dm(72) + dm(73) + dm(74) + dm(75)
    dp(199) = dm(76) + dm(77) + dm(78) + dm(79) + dm(80) + dm(81)
    dp(200) = dm(82) + dm(83) + dm(84)
    dp(201) = dp(16)*p(19) + p(16)*dp(19) - dp(197)
    dp(202) = dp(17)*p(19) + p(17)*dp(19) - dp(198)
    dp(203) = dp(18)*p(19) + p(18)*dp(19) - dp(199)
    dp(204) = dp(1)*p(20) + p(1)*dp(20)
    dp(205) = dp(2)*p(20) + p(2)*dp(20)
    dp(206) = dp(3)*p(20) + p(3)*dp(20)
    dp(207) = dp(4)*p(20) + p(4)*dp(20)
    dp(208) = dp(5)*p(20) + p(5)*dp(20)
    dp(209) = dp(6)*p(20) + p(6)*dp(20)
    dp(210) = dp(7)*p(20) + p(7)*dp(20)
    dp(211) = dp(8)*p(20) + p(8)*dp(20)
    dp(212) = dp(9)*p(20) + p(9)*dp(20)
    dp(213) = dp(10)*p(20) + p(10)*dp(20)
    dp(214) = dp(11)*p(20) + p(11)*dp(20)
    dp(215) = dp(12)*p(20) + p(12)*dp(20)
    dp(216) = dp(13)*p(20) + p(13)*dp(20)
    dp(217) = dp(14)*p(20) + p(14)*dp(20)
    dp(218) = dp(15)*p(20) + p(15)*dp(20)
    dp(219) = dm(85) + dm(86) + dm(87) + dm(88) + dm(89) + dm(90)
    dp(220) = dm(91) + dm(92) + dm(93) + dm(94) + dm(95) + dm(96)
    dp(221) = dm(97) + dm(98) + dm(99) + dm(100) + dm(101) + dm(102)
    dp(222) = dm(103) + dm(104) + dm(105) + dm(106) + dm(107) + dm(108)
    dp(223) = dm(109) + dm(110) + dm(111)
    dp(224) = dp(16)*p(20) + p(16)*dp(20) - dp(219)
    dp(225) = dp(17)*p(20) + p(17)*dp(20) - dp(220)
    dp(226) = dp(18)*p(20) + p(18)*dp(20) - dp(221)
    dp(227) = dp(19)*p(20) + p(19)*dp(20) - dp(222)
    dp(228) = dp(1)*p(21) + p(1)*dp(21)
    dp(229) = dp(2)*p(21) + p(2)*dp(21)
    dp(230) = dp(3)*p(21) + p(3)*dp(21)
    dp(231) = dp(4)*p(21) + p(4)*dp(21)
    dp(232) = dp(5)*p(21) + p(5)*dp(21)
    dp(233) = dp(6)*p(21) + p(6)*dp(21)
    dp(234) = dp(7)*p(21) + p(7)*dp(21)
    dp(235) = dp(8)*p(21) + p(8)*dp(21)
    dp(236) = dp(9)*p(21) + p(9)*dp(21)
    dp(237) = dp(10)*p(21) + p(10)*dp(21)
    dp(238) = dp(11)*p(21) + p(11)*dp(21)
    dp(239) = dp(12)*p(21) + p(12)*dp(21)
    dp(240) = dp(13)*p(21) + p(13)*dp(21)
    dp(241) = dp(14)*p(21) + p(14)*dp(21)
    dp(242) = dp(15)*p(21) + p(15)*dp(21)
    dp(243) = dm(112) + dm(113) + dm(114) + dm(115) + dm(116) + dm(117)
    dp(244) = dm(118) + dm(119) + dm(120) + dm(121) + dm(122) + dm(123)
    dp(245) = dm(124) + dm(125) + dm(126) + dm(127) + dm(128) + dm(129)
    dp(246) = dm(130) + dm(131) + dm(132) + dm(133) + dm(134) + dm(135)
    dp(247) = dm(136) + dm(137) + dm(138) + dm(139) + dm(140) + dm(141)
    dp(248) = dm(142) + dm(143) + dm(144)
    dp(249) = dp(16)*p(21) + p(16)*dp(21) - dp(243)
    dp(250) = dp(17)*p(21) + p(17)*dp(21) - dp(244)
    dp(251) = dp(18)*p(21) + p(18)*dp(21) - dp(245)
    dp(252) = dp(19)*p(21) + p(19)*dp(21) - dp(246)
    dp(253) = dp(20)*p(21) + p(20)*dp(21) - dp(247)
    dp(254) = dp(1)*p(22) + p(1)*dp(22)
    dp(255) = dp(2)*p(22) + p(2)*dp(22)
    dp(256) = dp(3)*p(22) + p(3)*dp(22)
    dp(257) = dp(4)*p(22) + p(4)*dp(22)
    dp(258) = dp(5)*p(22) + p(5)*dp(22)
    dp(259) = dp(6)*p(22) + p(6)*dp(22)
    dp(260) = dp(7)*p(22) + p(7)*dp(22)
    dp(261) = dp(8)*p(22) + p(8)*dp(22)
    dp(262) = dp(9)*p(22) + p(9)*dp(22)
    dp(263) = dp(10)*p(22) + p(10)*dp(22)
    dp(264) = dp(11)*p(22) + p(11)*dp(22)
    dp(265) = dp(12)*p(22) + p(12)*dp(22)
    dp(266) = dp(13)*p(22) + p(13)*dp(22)
    dp(267) = dp(14)*p(22) + p(14)*dp(22)
    dp(268) = dp(15)*p(22) + p(15)*dp(22)
    dp(269) = dm(145) + dm(146) + dm(147)
    dp(270) = dm(148) + dm(149) + dm(150)
    dp(271) = dm(151) + dm(152) + dm(153)
    dp(272) = dm(154) + dm(155) + dm(156)
    dp(273) = dm(157) + dm(158) + dm(159)
    dp(274) = dm(160) + dm(161) + dm(162)
    dp(275) = dp(16)*p(22) + p(16)*dp(22) - dp(269)
    dp(276) = dp(17)*p(22) + p(17)*dp(22) - dp(270)
    dp(277) = dp(18)*p(22) + p(18)*dp(22) - dp(271)
    dp(278) = dp(19)*p(22) + p(19)*dp(22) - dp(272)
    dp(279) = dp(20)*p(22) + p(20)*dp(22) - dp(273)
    dp(280) = dp(21)*p(22) + p(21)*dp(22) - dp(274)
    dp(281) = dm(163) + dm(164) + dm(165)
    dp(282) = dp(1)*p(1) + p(1)*dp(1)
    dp(283) = dp(2)*p(2) + p(2)*dp(2)
    dp(284) = dp(3)*p(3) + p(3)*dp(3)
    dp(285) = dp(4)*p(4) + p(4)*dp(4)
    dp(286) = dp(5)*p(5) + p(5)*dp(5)
    dp(287) = dp(6)*p(6) + p(6)*dp(6)
    dp(288) = dp(7)*p(7) + p(7)*dp(7)
    dp(289) = dp(8)*p(8) + p(8)*dp(8)
    dp(290) = dp(9)*p(9) + p(9)*dp(9)
    dp(291) = dp(10)*p(10) + p(10)*dp(10)
    dp(292) = dp(11)*p(11) + p(11)*dp(11)
    dp(293) = dp(12)*p(12) + p(12)*dp(12)
    dp(294) = dp(13)*p(13) + p(13)*dp(13)
    dp(295) = dp(14)*p(14) + p(14)*dp(14)
    dp(296) = dp(15)*p(15) + p(15)*dp(15)
    dp(297) = dp(16)*p(16) + p(16)*dp(16) - dp(143) - dp(143)
    dp(298) = dp(17)*p(17) + p(17)*dp(17) - dp(160) - dp(160)
    dp(299) = dp(18)*p(18) + p(18)*dp(18) - dp(179) - dp(179)
    dp(300) = dp(19)*p(19) + p(19)*dp(19) - dp(200) - dp(200)
    dp(301) = dp(20)*p(20) + p(20)*dp(20) - dp(223) - dp(223)
    dp(302) = dp(21)*p(21) + p(21)*dp(21) - dp(248) - dp(248)
    dp(303) = dp(22)*p(22) + p(22)*dp(22) - dp(281) - dp(281)
    dp(304) = dp(1)*p(25) + p(1)*dp(25)
    dp(305) = dp(1)*p(27) + p(1)*dp(27)
    dp(306) = dp(1)*p(28) + p(1)*dp(28)
    dp(307) = dp(2)*p(28) + p(2)*dp(28)
    dp(308) = dp(1)*p(30) + p(1)*dp(30)
    dp(309) = dp(1)*p(31) + p(1)*dp(31)
    dp(310) = dp(2)*p(31) + p(2)*dp(31)
    dp(311) = dp(1)*p(32) + p(1)*dp(32)
    dp(312) = dp(2)*p(32) + p(2)*dp(32)
    dp(313) = dp(3)*p(32) + p(3)*dp(32)
    dp(314) = dp(1)*p(34) + p(1)*dp(34)
    dp(315) = dp(1)*p(35) + p(1)*dp(35)
    dp(316) = dp(2)*p(35) + p(2)*dp(35)
    dp(317) = dp(1)*p(36) + p(1)*dp(36)
    dp(318) = dp(2)*p(36) + p(2)*dp(36)
    dp(319) = dp(3)*p(36) + p(3)*dp(36)
    dp(320) = dp(1)*p(37) + p(1)*dp(37)
    dp(321) = dp(2)*p(37) + p(2)*dp(37)
    dp(322) = dp(3)*p(37) + p(3)*dp(37)
    dp(323) = dp(4)*p(37) + p(4)*dp(37)
    dp(324) = dp(1)*p(39) + p(1)*dp(39)
    dp(325) = dp(1)*p(40) + p(1)*dp(40)
    dp(326) = dp(2)*p(40) + p(2)*dp(40)
    dp(327) = dp(1)*p(41) + p(1)*dp(41)
    dp(328) = dp(2)*p(41) + p(2)*dp(41)
    dp(329) = dp(3)*p(41) + p(3)*dp(41)
    dp(330) = dp(1)*p(42) + p(1)*dp(42)
    dp(331) = dp(2)*p(42) + p(2)*dp(42)
    dp(332) = dp(3)*p(42) + p(3)*dp(42)
    dp(333) = dp(4)*p(42) + p(4)*dp(42)
    dp(334) = dp(1)*p(43) + p(1)*dp(43)
    dp(335) = dp(2)*p(43) + p(2)*dp(43)
    dp(336) = dp(3)*p(43) + p(3)*dp(43)
    dp(337) = dp(4)*p(43) + p(4)*dp(43)
    dp(338) = dp(5)*p(43) + p(5)*dp(43)
    dp(339) = dp(1)*p(45) + p(1)*dp(45)
    dp(340) = dp(1)*p(46) + p(1)*dp(46)
    dp(341) = dp(2)*p(46) + p(2)*dp(46)
    dp(342) = dp(1)*p(47) + p(1)*dp(47)
    dp(343) = dp(2)*p(47) + p(2)*dp(47)
    dp(344) = dp(3)*p(47) + p(3)*dp(47)
    dp(345) = dp(1)*p(48) + p(1)*dp(48)
    dp(346) = dp(2)*p(48) + p(2)*dp(48)
    dp(347) = dp(3)*p(48) + p(3)*dp(48)
    dp(348) = dp(4)*p(48) + p(4)*dp(48)
    dp(349) = dp(1)*p(49) + p(1)*dp(49)
    dp(350) = dp(2)*p(49) + p(2)*dp(49)
    dp(351) = dp(3)*p(49) + p(3)*dp(49)
    dp(352) = dp(4)*p(49) + p(4)*dp(49)
    dp(353) = dp(5)*p(49) + p(5)*dp(49)
    dp(354) = dp(1)*p(50) + p(1)*dp(50)
    dp(355) = dp(2)*p(50) + p(2)*dp(50)
    dp(356) = dp(3)*p(50) + p(3)*dp(50)
    dp(357) = dp(4)*p(50) + p(4)*dp(50)
    dp(358) = dp(5)*p(50) + p(5)*dp(50)
    dp(359) = dp(6)*p(50) + p(6)*dp(50)
    dp(360) = dp(1)*p(52) + p(1)*dp(52)
    dp(361) = dp(1)*p(53) + p(1)*dp(53)
    dp(362) = dp(2)*p(53) + p(2)*dp(53)
    dp(363) = dp(1)*p(54) + p(1)*dp(54)
    dp(364) = dp(2)*p(54) + p(2)*dp(54)
    dp(365) = dp(3)*p(54) + p(3)*dp(54)
    dp(366) = dp(1)*p(55) + p(1)*dp(55)
    dp(367) = dp(2)*p(55) + p(2)*dp(55)
    dp(368) = dp(3)*p(55) + p(3)*dp(55)
    dp(369) = dp(4)*p(55) + p(4)*dp(55)
    dp(370) = dp(1)*p(56) + p(1)*dp(56)
    dp(371) = dp(2)*p(56) + p(2)*dp(56)
    dp(372) = dp(3)*p(56) + p(3)*dp(56)
    dp(373) = dp(4)*p(56) + p(4)*dp(56)
    dp(374) = dp(5)*p(56) + p(5)*dp(56)
    dp(375) = dp(1)*p(57) + p(1)*dp(57)
    dp(376) = dp(2)*p(57) + p(2)*dp(57)
    dp(377) = dp(3)*p(57) + p(3)*dp(57)
    dp(378) = dp(4)*p(57) + p(4)*dp(57)
    dp(379) = dp(5)*p(57) + p(5)*dp(57)
    dp(380) = dp(6)*p(57) + p(6)*dp(57)
    dp(381) = dp(1)*p(58) + p(1)*dp(58)
    dp(382) = dp(2)*p(58) + p(2)*dp(58)
    dp(383) = dp(3)*p(58) + p(3)*dp(58)
    dp(384) = dp(4)*p(58) + p(4)*dp(58)
    dp(385) = dp(5)*p(58) + p(5)*dp(58)
    dp(386) = dp(6)*p(58) + p(6)*dp(58)
    dp(387) = dp(7)*p(58) + p(7)*dp(58)
    dp(388) = dp(1)*p(60) + p(1)*dp(60)
    dp(389) = dp(1)*p(61) + p(1)*dp(61)
    dp(390) = dp(2)*p(61) + p(2)*dp(61)
    dp(391) = dp(1)*p(62) + p(1)*dp(62)
    dp(392) = dp(2)*p(62) + p(2)*dp(62)
    dp(393) = dp(3)*p(62) + p(3)*dp(62)
    dp(394) = dp(1)*p(63) + p(1)*dp(63)
    dp(395) = dp(2)*p(63) + p(2)*dp(63)
    dp(396) = dp(3)*p(63) + p(3)*dp(63)
    dp(397) = dp(4)*p(63) + p(4)*dp(63)
    dp(398) = dp(1)*p(64) + p(1)*dp(64)
    dp(399) = dp(2)*p(64) + p(2)*dp(64)
    dp(400) = dp(3)*p(64) + p(3)*dp(64)
    dp(401) = dp(4)*p(64) + p(4)*dp(64)
    dp(402) = dp(5)*p(64) + p(5)*dp(64)
    dp(403) = dp(1)*p(65) + p(1)*dp(65)
    dp(404) = dp(2)*p(65) + p(2)*dp(65)
    dp(405) = dp(3)*p(65) + p(3)*dp(65)
    dp(406) = dp(4)*p(65) + p(4)*dp(65)
    dp(407) = dp(5)*p(65) + p(5)*dp(65)
    dp(408) = dp(6)*p(65) + p(6)*dp(65)
    dp(409) = dp(1)*p(66) + p(1)*dp(66)
    dp(410) = dp(2)*p(66) + p(2)*dp(66)
    dp(411) = dp(3)*p(66) + p(3)*dp(66)
    dp(412) = dp(4)*p(66) + p(4)*dp(66)
    dp(413) = dp(5)*p(66) + p(5)*dp(66)
    dp(414) = dp(6)*p(66) + p(6)*dp(66)
    dp(415) = dp(7)*p(66) + p(7)*dp(66)
    dp(416) = dp(1)*p(67) + p(1)*dp(67)
    dp(417) = dp(2)*p(67) + p(2)*dp(67)
    dp(418) = dp(3)*p(67) + p(3)*dp(67)
    dp(419) = dp(4)*p(67) + p(4)*dp(67)
    dp(420) = dp(5)*p(67) + p(5)*dp(67)
    dp(421) = dp(6)*p(67) + p(6)*dp(67)
    dp(422) = dp(7)*p(67) + p(7)*dp(67)
    dp(423) = dp(8)*p(67) + p(8)*dp(67)
    dp(424) = dp(1)*p(69) + p(1)*dp(69)
    dp(425) = dp(1)*p(70) + p(1)*dp(70)
    dp(426) = dp(2)*p(70) + p(2)*dp(70)
    dp(427) = dp(1)*p(71) + p(1)*dp(71)
    dp(428) = dp(2)*p(71) + p(2)*dp(71)
    dp(429) = dp(3)*p(71) + p(3)*dp(71)
    dp(430) = dp(1)*p(72) + p(1)*dp(72)
    dp(431) = dp(2)*p(72) + p(2)*dp(72)
    dp(432) = dp(3)*p(72) + p(3)*dp(72)
    dp(433) = dp(4)*p(72) + p(4)*dp(72)
    dp(434) = dp(1)*p(73) + p(1)*dp(73)
    dp(435) = dp(2)*p(73) + p(2)*dp(73)
    dp(436) = dp(3)*p(73) + p(3)*dp(73)
    dp(437) = dp(4)*p(73) + p(4)*dp(73)
    dp(438) = dp(5)*p(73) + p(5)*dp(73)
    dp(439) = dp(1)*p(74) + p(1)*dp(74)
    dp(440) = dp(2)*p(74) + p(2)*dp(74)
    dp(441) = dp(3)*p(74) + p(3)*dp(74)
    dp(442) = dp(4)*p(74) + p(4)*dp(74)
    dp(443) = dp(5)*p(74) + p(5)*dp(74)
    dp(444) = dp(6)*p(74) + p(6)*dp(74)
    dp(445) = dp(1)*p(75) + p(1)*dp(75)
    dp(446) = dp(2)*p(75) + p(2)*dp(75)
    dp(447) = dp(3)*p(75) + p(3)*dp(75)
    dp(448) = dp(4)*p(75) + p(4)*dp(75)
    dp(449) = dp(5)*p(75) + p(5)*dp(75)
    dp(450) = dp(6)*p(75) + p(6)*dp(75)
    dp(451) = dp(7)*p(75) + p(7)*dp(75)
    dp(452) = dp(1)*p(76) + p(1)*dp(76)
    dp(453) = dp(2)*p(76) + p(2)*dp(76)
    dp(454) = dp(3)*p(76) + p(3)*dp(76)
    dp(455) = dp(4)*p(76) + p(4)*dp(76)
    dp(456) = dp(5)*p(76) + p(5)*dp(76)
    dp(457) = dp(6)*p(76) + p(6)*dp(76)
    dp(458) = dp(7)*p(76) + p(7)*dp(76)
    dp(459) = dp(8)*p(76) + p(8)*dp(76)
    dp(460) = dp(1)*p(77) + p(1)*dp(77)
    dp(461) = dp(2)*p(77) + p(2)*dp(77)
    dp(462) = dp(3)*p(77) + p(3)*dp(77)
    dp(463) = dp(4)*p(77) + p(4)*dp(77)
    dp(464) = dp(5)*p(77) + p(5)*dp(77)
    dp(465) = dp(6)*p(77) + p(6)*dp(77)
    dp(466) = dp(7)*p(77) + p(7)*dp(77)
    dp(467) = dp(8)*p(77) + p(8)*dp(77)
    dp(468) = dp(9)*p(77) + p(9)*dp(77)
    dp(469) = dp(1)*p(79) + p(1)*dp(79)
    dp(470) = dp(1)*p(80) + p(1)*dp(80)
    dp(471) = dp(2)*p(80) + p(2)*dp(80)
    dp(472) = dp(1)*p(81) + p(1)*dp(81)
    dp(473) = dp(2)*p(81) + p(2)*dp(81)
    dp(474) = dp(3)*p(81) + p(3)*dp(81)
    dp(475) = dp(1)*p(82) + p(1)*dp(82)
    dp(476) = dp(2)*p(82) + p(2)*dp(82)
    dp(477) = dp(3)*p(82) + p(3)*dp(82)
    dp(478) = dp(4)*p(82) + p(4)*dp(82)
    dp(479) = dp(1)*p(83) + p(1)*dp(83)
    dp(480) = dp(2)*p(83) + p(2)*dp(83)
    dp(481) = dp(3)*p(83) + p(3)*dp(83)
    dp(482) = dp(4)*p(83) + p(4)*dp(83)
    dp(483) = dp(5)*p(83) + p(5)*dp(83)
    dp(484) = dp(1)*p(84) + p(1)*dp(84)
    dp(485) = dp(2)*p(84) + p(2)*dp(84)
    dp(486) = dp(3)*p(84) + p(3)*dp(84)
    dp(487) = dp(4)*p(84) + p(4)*dp(84)
    dp(488) = dp(5)*p(84) + p(5)*dp(84)
    dp(489) = dp(6)*p(84) + p(6)*dp(84)
    dp(490) = dp(1)*p(85) + p(1)*dp(85)
    dp(491) = dp(2)*p(85) + p(2)*dp(85)
    dp(492) = dp(3)*p(85) + p(3)*dp(85)
    dp(493) = dp(4)*p(85) + p(4)*dp(85)
    dp(494) = dp(5)*p(85) + p(5)*dp(85)
    dp(495) = dp(6)*p(85) + p(6)*dp(85)
    dp(496) = dp(7)*p(85) + p(7)*dp(85)
    dp(497) = dp(1)*p(86) + p(1)*dp(86)
    dp(498) = dp(2)*p(86) + p(2)*dp(86)
    dp(499) = dp(3)*p(86) + p(3)*dp(86)
    dp(500) = dp(4)*p(86) + p(4)*dp(86)
    dp(501) = dp(5)*p(86) + p(5)*dp(86)
    dp(502) = dp(6)*p(86) + p(6)*dp(86)
    dp(503) = dp(7)*p(86) + p(7)*dp(86)
    dp(504) = dp(8)*p(86) + p(8)*dp(86)
    dp(505) = dp(1)*p(87) + p(1)*dp(87)
    dp(506) = dp(2)*p(87) + p(2)*dp(87)
    dp(507) = dp(3)*p(87) + p(3)*dp(87)
    dp(508) = dp(4)*p(87) + p(4)*dp(87)
    dp(509) = dp(5)*p(87) + p(5)*dp(87)
    dp(510) = dp(6)*p(87) + p(6)*dp(87)
    dp(511) = dp(7)*p(87) + p(7)*dp(87)
    dp(512) = dp(8)*p(87) + p(8)*dp(87)
    dp(513) = dp(9)*p(87) + p(9)*dp(87)
    dp(514) = dp(1)*p(88) + p(1)*dp(88)
    dp(515) = dp(2)*p(88) + p(2)*dp(88)
    dp(516) = dp(3)*p(88) + p(3)*dp(88)
    dp(517) = dp(4)*p(88) + p(4)*dp(88)
    dp(518) = dp(5)*p(88) + p(5)*dp(88)
    dp(519) = dp(6)*p(88) + p(6)*dp(88)
    dp(520) = dp(7)*p(88) + p(7)*dp(88)
    dp(521) = dp(8)*p(88) + p(8)*dp(88)
    dp(522) = dp(9)*p(88) + p(9)*dp(88)
    dp(523) = dp(10)*p(88) + p(10)*dp(88)
    dp(524) = dp(1)*p(90) + p(1)*dp(90)
    dp(525) = dp(1)*p(91) + p(1)*dp(91)
    dp(526) = dp(2)*p(91) + p(2)*dp(91)
    dp(527) = dp(1)*p(92) + p(1)*dp(92)
    dp(528) = dp(2)*p(92) + p(2)*dp(92)
    dp(529) = dp(3)*p(92) + p(3)*dp(92)
    dp(530) = dp(1)*p(93) + p(1)*dp(93)
    dp(531) = dp(2)*p(93) + p(2)*dp(93)
    dp(532) = dp(3)*p(93) + p(3)*dp(93)
    dp(533) = dp(4)*p(93) + p(4)*dp(93)
    dp(534) = dp(1)*p(94) + p(1)*dp(94)
    dp(535) = dp(2)*p(94) + p(2)*dp(94)
    dp(536) = dp(3)*p(94) + p(3)*dp(94)
    dp(537) = dp(4)*p(94) + p(4)*dp(94)
    dp(538) = dp(5)*p(94) + p(5)*dp(94)
    dp(539) = dp(1)*p(95) + p(1)*dp(95)
    dp(540) = dp(2)*p(95) + p(2)*dp(95)
    dp(541) = dp(3)*p(95) + p(3)*dp(95)
    dp(542) = dp(4)*p(95) + p(4)*dp(95)
    dp(543) = dp(5)*p(95) + p(5)*dp(95)
    dp(544) = dp(6)*p(95) + p(6)*dp(95)
    dp(545) = dp(1)*p(96) + p(1)*dp(96)
    dp(546) = dp(2)*p(96) + p(2)*dp(96)
    dp(547) = dp(3)*p(96) + p(3)*dp(96)
    dp(548) = dp(4)*p(96) + p(4)*dp(96)
    dp(549) = dp(5)*p(96) + p(5)*dp(96)
    dp(550) = dp(6)*p(96) + p(6)*dp(96)
    dp(551) = dp(7)*p(96) + p(7)*dp(96)
    dp(552) = dp(1)*p(97) + p(1)*dp(97)
    dp(553) = dp(2)*p(97) + p(2)*dp(97)
    dp(554) = dp(3)*p(97) + p(3)*dp(97)
    dp(555) = dp(4)*p(97) + p(4)*dp(97)
    dp(556) = dp(5)*p(97) + p(5)*dp(97)
    dp(557) = dp(6)*p(97) + p(6)*dp(97)
    dp(558) = dp(7)*p(97) + p(7)*dp(97)
    dp(559) = dp(8)*p(97) + p(8)*dp(97)
    dp(560) = dp(1)*p(98) + p(1)*dp(98)
    dp(561) = dp(2)*p(98) + p(2)*dp(98)
    dp(562) = dp(3)*p(98) + p(3)*dp(98)
    dp(563) = dp(4)*p(98) + p(4)*dp(98)
    dp(564) = dp(5)*p(98) + p(5)*dp(98)
    dp(565) = dp(6)*p(98) + p(6)*dp(98)
    dp(566) = dp(7)*p(98) + p(7)*dp(98)
    dp(567) = dp(8)*p(98) + p(8)*dp(98)
    dp(568) = dp(9)*p(98) + p(9)*dp(98)
    dp(569) = dp(1)*p(99) + p(1)*dp(99)
    dp(570) = dp(2)*p(99) + p(2)*dp(99)
    dp(571) = dp(3)*p(99) + p(3)*dp(99)
    dp(572) = dp(4)*p(99) + p(4)*dp(99)
    dp(573) = dp(5)*p(99) + p(5)*dp(99)
    dp(574) = dp(6)*p(99) + p(6)*dp(99)
    dp(575) = dp(7)*p(99) + p(7)*dp(99)
    dp(576) = dp(8)*p(99) + p(8)*dp(99)
    dp(577) = dp(9)*p(99) + p(9)*dp(99)
    dp(578) = dp(10)*p(99) + p(10)*dp(99)
    dp(579) = dp(1)*p(100) + p(1)*dp(100)
    dp(580) = dp(2)*p(100) + p(2)*dp(100)
    dp(581) = dp(3)*p(100) + p(3)*dp(100)
    dp(582) = dp(4)*p(100) + p(4)*dp(100)
    dp(583) = dp(5)*p(100) + p(5)*dp(100)
    dp(584) = dp(6)*p(100) + p(6)*dp(100)
    dp(585) = dp(7)*p(100) + p(7)*dp(100)
    dp(586) = dp(8)*p(100) + p(8)*dp(100)
    dp(587) = dp(9)*p(100) + p(9)*dp(100)
    dp(588) = dp(10)*p(100) + p(10)*dp(100)
    dp(589) = dp(11)*p(100) + p(11)*dp(100)
    dp(590) = dp(1)*p(102) + p(1)*dp(102)
    dp(591) = dp(1)*p(103) + p(1)*dp(103)
    dp(592) = dp(2)*p(103) + p(2)*dp(103)
    dp(593) = dp(1)*p(104) + p(1)*dp(104)
    dp(594) = dp(2)*p(104) + p(2)*dp(104)
    dp(595) = dp(3)*p(104) + p(3)*dp(104)
    dp(596) = dp(1)*p(105) + p(1)*dp(105)
    dp(597) = dp(2)*p(105) + p(2)*dp(105)
    dp(598) = dp(3)*p(105) + p(3)*dp(105)
    dp(599) = dp(4)*p(105) + p(4)*dp(105)
    dp(600) = dp(1)*p(106) + p(1)*dp(106)
    dp(601) = dp(2)*p(106) + p(2)*dp(106)
    dp(602) = dp(3)*p(106) + p(3)*dp(106)
    dp(603) = dp(4)*p(106) + p(4)*dp(106)
    dp(604) = dp(5)*p(106) + p(5)*dp(106)
    dp(605) = dp(1)*p(107) + p(1)*dp(107)
    dp(606) = dp(2)*p(107) + p(2)*dp(107)
    dp(607) = dp(3)*p(107) + p(3)*dp(107)
    dp(608) = dp(4)*p(107) + p(4)*dp(107)
    dp(609) = dp(5)*p(107) + p(5)*dp(107)
    dp(610) = dp(6)*p(107) + p(6)*dp(107)
    dp(611) = dp(1)*p(108) + p(1)*dp(108)
    dp(612) = dp(2)*p(108) + p(2)*dp(108)
    dp(613) = dp(3)*p(108) + p(3)*dp(108)
    dp(614) = dp(4)*p(108) + p(4)*dp(108)
    dp(615) = dp(5)*p(108) + p(5)*dp(108)
    dp(616) = dp(6)*p(108) + p(6)*dp(108)
    dp(617) = dp(7)*p(108) + p(7)*dp(108)
    dp(618) = dp(1)*p(109) + p(1)*dp(109)
    dp(619) = dp(2)*p(109) + p(2)*dp(109)
    dp(620) = dp(3)*p(109) + p(3)*dp(109)
    dp(621) = dp(4)*p(109) + p(4)*dp(109)
    dp(622) = dp(5)*p(109) + p(5)*dp(109)
    dp(623) = dp(6)*p(109) + p(6)*dp(109)
    dp(624) = dp(7)*p(109) + p(7)*dp(109)
    dp(625) = dp(8)*p(109) + p(8)*dp(109)
    dp(626) = dp(1)*p(110) + p(1)*dp(110)
    dp(627) = dp(2)*p(110) + p(2)*dp(110)
    dp(628) = dp(3)*p(110) + p(3)*dp(110)
    dp(629) = dp(4)*p(110) + p(4)*dp(110)
    dp(630) = dp(5)*p(110) + p(5)*dp(110)
    dp(631) = dp(6)*p(110) + p(6)*dp(110)
    dp(632) = dp(7)*p(110) + p(7)*dp(110)
    dp(633) = dp(8)*p(110) + p(8)*dp(110)
    dp(634) = dp(9)*p(110) + p(9)*dp(110)
    dp(635) = dp(1)*p(111) + p(1)*dp(111)
    dp(636) = dp(2)*p(111) + p(2)*dp(111)
    dp(637) = dp(3)*p(111) + p(3)*dp(111)
    dp(638) = dp(4)*p(111) + p(4)*dp(111)
    dp(639) = dp(5)*p(111) + p(5)*dp(111)
    dp(640) = dp(6)*p(111) + p(6)*dp(111)
    dp(641) = dp(7)*p(111) + p(7)*dp(111)
    dp(642) = dp(8)*p(111) + p(8)*dp(111)
    dp(643) = dp(9)*p(111) + p(9)*dp(111)
    dp(644) = dp(10)*p(111) + p(10)*dp(111)
    dp(645) = dp(1)*p(112) + p(1)*dp(112)
    dp(646) = dp(2)*p(112) + p(2)*dp(112)
    dp(647) = dp(3)*p(112) + p(3)*dp(112)
    dp(648) = dp(4)*p(112) + p(4)*dp(112)
    dp(649) = dp(5)*p(112) + p(5)*dp(112)
    dp(650) = dp(6)*p(112) + p(6)*dp(112)
    dp(651) = dp(7)*p(112) + p(7)*dp(112)
    dp(652) = dp(8)*p(112) + p(8)*dp(112)
    dp(653) = dp(9)*p(112) + p(9)*dp(112)
    dp(654) = dp(10)*p(112) + p(10)*dp(112)
    dp(655) = dp(11)*p(112) + p(11)*dp(112)
    dp(656) = dp(1)*p(113) + p(1)*dp(113)
    dp(657) = dp(2)*p(113) + p(2)*dp(113)
    dp(658) = dp(3)*p(113) + p(3)*dp(113)
    dp(659) = dp(4)*p(113) + p(4)*dp(113)
    dp(660) = dp(5)*p(113) + p(5)*dp(113)
    dp(661) = dp(6)*p(113) + p(6)*dp(113)
    dp(662) = dp(7)*p(113) + p(7)*dp(113)
    dp(663) = dp(8)*p(113) + p(8)*dp(113)
    dp(664) = dp(9)*p(113) + p(9)*dp(113)
    dp(665) = dp(10)*p(113) + p(10)*dp(113)
    dp(666) = dp(11)*p(113) + p(11)*dp(113)
    dp(667) = dp(12)*p(113) + p(12)*dp(113)
    dp(668) = dp(1)*p(115) + p(1)*dp(115)
    dp(669) = dp(1)*p(116) + p(1)*dp(116)
    dp(670) = dp(2)*p(116) + p(2)*dp(116)
    dp(671) = dp(1)*p(117) + p(1)*dp(117)
    dp(672) = dp(2)*p(117) + p(2)*dp(117)
    dp(673) = dp(3)*p(117) + p(3)*dp(117)
    dp(674) = dp(1)*p(118) + p(1)*dp(118)
    dp(675) = dp(2)*p(118) + p(2)*dp(118)
    dp(676) = dp(3)*p(118) + p(3)*dp(118)
    dp(677) = dp(4)*p(118) + p(4)*dp(118)
    dp(678) = dp(1)*p(119) + p(1)*dp(119)
    dp(679) = dp(2)*p(119) + p(2)*dp(119)
    dp(680) = dp(3)*p(119) + p(3)*dp(119)
    dp(681) = dp(4)*p(119) + p(4)*dp(119)
    dp(682) = dp(5)*p(119) + p(5)*dp(119)
    dp(683) = dp(1)*p(120) + p(1)*dp(120)
    dp(684) = dp(2)*p(120) + p(2)*dp(120)
    dp(685) = dp(3)*p(120) + p(3)*dp(120)
    dp(686) = dp(4)*p(120) + p(4)*dp(120)
    dp(687) = dp(5)*p(120) + p(5)*dp(120)
    dp(688) = dp(6)*p(120) + p(6)*dp(120)
    dp(689) = dp(1)*p(121) + p(1)*dp(121)
    dp(690) = dp(2)*p(121) + p(2)*dp(121)
    dp(691) = dp(3)*p(121) + p(3)*dp(121)
    dp(692) = dp(4)*p(121) + p(4)*dp(121)
    dp(693) = dp(5)*p(121) + p(5)*dp(121)
    dp(694) = dp(6)*p(121) + p(6)*dp(121)
    dp(695) = dp(7)*p(121) + p(7)*dp(121)
    dp(696) = dp(1)*p(122) + p(1)*dp(122)
    dp(697) = dp(2)*p(122) + p(2)*dp(122)
    dp(698) = dp(3)*p(122) + p(3)*dp(122)
    dp(699) = dp(4)*p(122) + p(4)*dp(122)
    dp(700) = dp(5)*p(122) + p(5)*dp(122)
    dp(701) = dp(6)*p(122) + p(6)*dp(122)
    dp(702) = dp(7)*p(122) + p(7)*dp(122)
    dp(703) = dp(8)*p(122) + p(8)*dp(122)
    dp(704) = dp(1)*p(123) + p(1)*dp(123)
    dp(705) = dp(2)*p(123) + p(2)*dp(123)
    dp(706) = dp(3)*p(123) + p(3)*dp(123)
    dp(707) = dp(4)*p(123) + p(4)*dp(123)
    dp(708) = dp(5)*p(123) + p(5)*dp(123)
    dp(709) = dp(6)*p(123) + p(6)*dp(123)
    dp(710) = dp(7)*p(123) + p(7)*dp(123)
    dp(711) = dp(8)*p(123) + p(8)*dp(123)
    dp(712) = dp(9)*p(123) + p(9)*dp(123)
    dp(713) = dp(1)*p(124) + p(1)*dp(124)
    dp(714) = dp(2)*p(124) + p(2)*dp(124)
    dp(715) = dp(3)*p(124) + p(3)*dp(124)
    dp(716) = dp(4)*p(124) + p(4)*dp(124)
    dp(717) = dp(5)*p(124) + p(5)*dp(124)
    dp(718) = dp(6)*p(124) + p(6)*dp(124)
    dp(719) = dp(7)*p(124) + p(7)*dp(124)
    dp(720) = dp(8)*p(124) + p(8)*dp(124)
    dp(721) = dp(9)*p(124) + p(9)*dp(124)
    dp(722) = dp(10)*p(124) + p(10)*dp(124)
    dp(723) = dp(1)*p(125) + p(1)*dp(125)
    dp(724) = dp(2)*p(125) + p(2)*dp(125)
    dp(725) = dp(3)*p(125) + p(3)*dp(125)
    dp(726) = dp(4)*p(125) + p(4)*dp(125)
    dp(727) = dp(5)*p(125) + p(5)*dp(125)
    dp(728) = dp(6)*p(125) + p(6)*dp(125)
    dp(729) = dp(7)*p(125) + p(7)*dp(125)
    dp(730) = dp(8)*p(125) + p(8)*dp(125)
    dp(731) = dp(9)*p(125) + p(9)*dp(125)
    dp(732) = dp(10)*p(125) + p(10)*dp(125)
    dp(733) = dp(11)*p(125) + p(11)*dp(125)
    dp(734) = dp(1)*p(126) + p(1)*dp(126)
    dp(735) = dp(2)*p(126) + p(2)*dp(126)
    dp(736) = dp(3)*p(126) + p(3)*dp(126)
    dp(737) = dp(4)*p(126) + p(4)*dp(126)
    dp(738) = dp(5)*p(126) + p(5)*dp(126)
    dp(739) = dp(6)*p(126) + p(6)*dp(126)
    dp(740) = dp(7)*p(126) + p(7)*dp(126)
    dp(741) = dp(8)*p(126) + p(8)*dp(126)
    dp(742) = dp(9)*p(126) + p(9)*dp(126)
    dp(743) = dp(10)*p(126) + p(10)*dp(126)
    dp(744) = dp(11)*p(126) + p(11)*dp(126)
    dp(745) = dp(12)*p(126) + p(12)*dp(126)
    dp(746) = dp(1)*p(127) + p(1)*dp(127)
    dp(747) = dp(2)*p(127) + p(2)*dp(127)
    dp(748) = dp(3)*p(127) + p(3)*dp(127)
    dp(749) = dp(4)*p(127) + p(4)*dp(127)
    dp(750) = dp(5)*p(127) + p(5)*dp(127)
    dp(751) = dp(6)*p(127) + p(6)*dp(127)
    dp(752) = dp(7)*p(127) + p(7)*dp(127)
    dp(753) = dp(8)*p(127) + p(8)*dp(127)
    dp(754) = dp(9)*p(127) + p(9)*dp(127)
    dp(755) = dp(10)*p(127) + p(10)*dp(127)
    dp(756) = dp(11)*p(127) + p(11)*dp(127)
    dp(757) = dp(12)*p(127) + p(12)*dp(127)
    dp(758) = dp(13)*p(127) + p(13)*dp(127)
    dp(759) = dp(1)*p(129) + p(1)*dp(129)
    dp(760) = dp(1)*p(130) + p(1)*dp(130)
    dp(761) = dp(2)*p(130) + p(2)*dp(130)
    dp(762) = dp(1)*p(131) + p(1)*dp(131)
    dp(763) = dp(2)*p(131) + p(2)*dp(131)
    dp(764) = dp(3)*p(131) + p(3)*dp(131)
    dp(765) = dp(1)*p(132) + p(1)*dp(132)
    dp(766) = dp(2)*p(132) + p(2)*dp(132)
    dp(767) = dp(3)*p(132) + p(3)*dp(132)
    dp(768) = dp(4)*p(132) + p(4)*dp(132)
    dp(769) = dp(1)*p(133) + p(1)*dp(133)
    dp(770) = dp(2)*p(133) + p(2)*dp(133)
    dp(771) = dp(3)*p(133) + p(3)*dp(133)
    dp(772) = dp(4)*p(133) + p(4)*dp(133)
    dp(773) = dp(5)*p(133) + p(5)*dp(133)
    dp(774) = dp(1)*p(134) + p(1)*dp(134)
    dp(775) = dp(2)*p(134) + p(2)*dp(134)
    dp(776) = dp(3)*p(134) + p(3)*dp(134)
    dp(777) = dp(4)*p(134) + p(4)*dp(134)
    dp(778) = dp(5)*p(134) + p(5)*dp(134)
    dp(779) = dp(6)*p(134) + p(6)*dp(134)
    dp(780) = dp(1)*p(135) + p(1)*dp(135)
    dp(781) = dp(2)*p(135) + p(2)*dp(135)
    dp(782) = dp(3)*p(135) + p(3)*dp(135)
    dp(783) = dp(4)*p(135) + p(4)*dp(135)
    dp(784) = dp(5)*p(135) + p(5)*dp(135)
    dp(785) = dp(6)*p(135) + p(6)*dp(135)
    dp(786) = dp(7)*p(135) + p(7)*dp(135)
    dp(787) = dp(1)*p(136) + p(1)*dp(136)
    dp(788) = dp(2)*p(136) + p(2)*dp(136)
    dp(789) = dp(3)*p(136) + p(3)*dp(136)
    dp(790) = dp(4)*p(136) + p(4)*dp(136)
    dp(791) = dp(5)*p(136) + p(5)*dp(136)
    dp(792) = dp(6)*p(136) + p(6)*dp(136)
    dp(793) = dp(7)*p(136) + p(7)*dp(136)
    dp(794) = dp(8)*p(136) + p(8)*dp(136)
    dp(795) = dp(1)*p(137) + p(1)*dp(137)
    dp(796) = dp(2)*p(137) + p(2)*dp(137)
    dp(797) = dp(3)*p(137) + p(3)*dp(137)
    dp(798) = dp(4)*p(137) + p(4)*dp(137)
    dp(799) = dp(5)*p(137) + p(5)*dp(137)
    dp(800) = dp(6)*p(137) + p(6)*dp(137)
    dp(801) = dp(7)*p(137) + p(7)*dp(137)
    dp(802) = dp(8)*p(137) + p(8)*dp(137)
    dp(803) = dp(9)*p(137) + p(9)*dp(137)
    dp(804) = dp(1)*p(138) + p(1)*dp(138)
    dp(805) = dp(2)*p(138) + p(2)*dp(138)
    dp(806) = dp(3)*p(138) + p(3)*dp(138)
    dp(807) = dp(4)*p(138) + p(4)*dp(138)
    dp(808) = dp(5)*p(138) + p(5)*dp(138)
    dp(809) = dp(6)*p(138) + p(6)*dp(138)
    dp(810) = dp(7)*p(138) + p(7)*dp(138)
    dp(811) = dp(8)*p(138) + p(8)*dp(138)
    dp(812) = dp(9)*p(138) + p(9)*dp(138)
    dp(813) = dp(10)*p(138) + p(10)*dp(138)
    dp(814) = dp(1)*p(139) + p(1)*dp(139)
    dp(815) = dp(2)*p(139) + p(2)*dp(139)
    dp(816) = dp(3)*p(139) + p(3)*dp(139)
    dp(817) = dp(4)*p(139) + p(4)*dp(139)
    dp(818) = dp(5)*p(139) + p(5)*dp(139)
    dp(819) = dp(6)*p(139) + p(6)*dp(139)
    dp(820) = dp(7)*p(139) + p(7)*dp(139)
    dp(821) = dp(8)*p(139) + p(8)*dp(139)
    dp(822) = dp(9)*p(139) + p(9)*dp(139)
    dp(823) = dp(10)*p(139) + p(10)*dp(139)
    dp(824) = dp(11)*p(139) + p(11)*dp(139)
    dp(825) = dp(1)*p(140) + p(1)*dp(140)
    dp(826) = dp(2)*p(140) + p(2)*dp(140)
    dp(827) = dp(3)*p(140) + p(3)*dp(140)
    dp(828) = dp(4)*p(140) + p(4)*dp(140)
    dp(829) = dp(5)*p(140) + p(5)*dp(140)
    dp(830) = dp(6)*p(140) + p(6)*dp(140)
    dp(831) = dp(7)*p(140) + p(7)*dp(140)
    dp(832) = dp(8)*p(140) + p(8)*dp(140)
    dp(833) = dp(9)*p(140) + p(9)*dp(140)
    dp(834) = dp(10)*p(140) + p(10)*dp(140)
    dp(835) = dp(11)*p(140) + p(11)*dp(140)
    dp(836) = dp(12)*p(140) + p(12)*dp(140)
    dp(837) = dp(1)*p(141) + p(1)*dp(141)
    dp(838) = dp(2)*p(141) + p(2)*dp(141)
    dp(839) = dp(3)*p(141) + p(3)*dp(141)
    dp(840) = dp(4)*p(141) + p(4)*dp(141)
    dp(841) = dp(5)*p(141) + p(5)*dp(141)
    dp(842) = dp(6)*p(141) + p(6)*dp(141)
    dp(843) = dp(7)*p(141) + p(7)*dp(141)
    dp(844) = dp(8)*p(141) + p(8)*dp(141)
    dp(845) = dp(9)*p(141) + p(9)*dp(141)
    dp(846) = dp(10)*p(141) + p(10)*dp(141)
    dp(847) = dp(11)*p(141) + p(11)*dp(141)
    dp(848) = dp(12)*p(141) + p(12)*dp(141)
    dp(849) = dp(13)*p(141) + p(13)*dp(141)
    dp(850) = dp(1)*p(142) + p(1)*dp(142)
    dp(851) = dp(2)*p(142) + p(2)*dp(142)
    dp(852) = dp(3)*p(142) + p(3)*dp(142)
    dp(853) = dp(4)*p(142) + p(4)*dp(142)
    dp(854) = dp(5)*p(142) + p(5)*dp(142)
    dp(855) = dp(6)*p(142) + p(6)*dp(142)
    dp(856) = dp(7)*p(142) + p(7)*dp(142)
    dp(857) = dp(8)*p(142) + p(8)*dp(142)
    dp(858) = dp(9)*p(142) + p(9)*dp(142)
    dp(859) = dp(10)*p(142) + p(10)*dp(142)
    dp(860) = dp(11)*p(142) + p(11)*dp(142)
    dp(861) = dp(12)*p(142) + p(12)*dp(142)
    dp(862) = dp(13)*p(142) + p(13)*dp(142)
    dp(863) = dp(14)*p(142) + p(14)*dp(142)
    dp(864) = dp(1)*p(143) + p(1)*dp(143)
    dp(865) = dp(2)*p(143) + p(2)*dp(143)
    dp(866) = dp(3)*p(143) + p(3)*dp(143)
    dp(867) = dp(4)*p(143) + p(4)*dp(143)
    dp(868) = dp(5)*p(143) + p(5)*dp(143)
    dp(869) = dp(6)*p(143) + p(6)*dp(143)
    dp(870) = dp(7)*p(143) + p(7)*dp(143)
    dp(871) = dp(8)*p(143) + p(8)*dp(143)
    dp(872) = dp(9)*p(143) + p(9)*dp(143)
    dp(873) = dp(10)*p(143) + p(10)*dp(143)
    dp(874) = dp(11)*p(143) + p(11)*dp(143)
    dp(875) = dp(12)*p(143) + p(12)*dp(143)
    dp(876) = dp(13)*p(143) + p(13)*dp(143)
    dp(877) = dp(14)*p(143) + p(14)*dp(143)
    dp(878) = dp(15)*p(143) + p(15)*dp(143)
    dp(879) = dm(166)
    dp(880) = dp(1)*p(145) + p(1)*dp(145)
    dp(881) = dp(1)*p(146) + p(1)*dp(146)
    dp(882) = dp(2)*p(146) + p(2)*dp(146)
    dp(883) = dp(1)*p(147) + p(1)*dp(147)
    dp(884) = dp(2)*p(147) + p(2)*dp(147)
    dp(885) = dp(3)*p(147) + p(3)*dp(147)
    dp(886) = dp(1)*p(148) + p(1)*dp(148)
    dp(887) = dp(2)*p(148) + p(2)*dp(148)
    dp(888) = dp(3)*p(148) + p(3)*dp(148)
    dp(889) = dp(4)*p(148) + p(4)*dp(148)
    dp(890) = dp(1)*p(149) + p(1)*dp(149)
    dp(891) = dp(2)*p(149) + p(2)*dp(149)
    dp(892) = dp(3)*p(149) + p(3)*dp(149)
    dp(893) = dp(4)*p(149) + p(4)*dp(149)
    dp(894) = dp(5)*p(149) + p(5)*dp(149)
    dp(895) = dp(1)*p(150) + p(1)*dp(150)
    dp(896) = dp(2)*p(150) + p(2)*dp(150)
    dp(897) = dp(3)*p(150) + p(3)*dp(150)
    dp(898) = dp(4)*p(150) + p(4)*dp(150)
    dp(899) = dp(5)*p(150) + p(5)*dp(150)
    dp(900) = dp(6)*p(150) + p(6)*dp(150)
    dp(901) = dp(1)*p(151) + p(1)*dp(151)
    dp(902) = dp(2)*p(151) + p(2)*dp(151)
    dp(903) = dp(3)*p(151) + p(3)*dp(151)
    dp(904) = dp(4)*p(151) + p(4)*dp(151)
    dp(905) = dp(5)*p(151) + p(5)*dp(151)
    dp(906) = dp(6)*p(151) + p(6)*dp(151)
    dp(907) = dp(7)*p(151) + p(7)*dp(151)
    dp(908) = dp(1)*p(152) + p(1)*dp(152)
    dp(909) = dp(2)*p(152) + p(2)*dp(152)
    dp(910) = dp(3)*p(152) + p(3)*dp(152)
    dp(911) = dp(4)*p(152) + p(4)*dp(152)
    dp(912) = dp(5)*p(152) + p(5)*dp(152)
    dp(913) = dp(6)*p(152) + p(6)*dp(152)
    dp(914) = dp(7)*p(152) + p(7)*dp(152)
    dp(915) = dp(8)*p(152) + p(8)*dp(152)
    dp(916) = dp(1)*p(153) + p(1)*dp(153)
    dp(917) = dp(2)*p(153) + p(2)*dp(153)
    dp(918) = dp(3)*p(153) + p(3)*dp(153)
    dp(919) = dp(4)*p(153) + p(4)*dp(153)
    dp(920) = dp(5)*p(153) + p(5)*dp(153)
    dp(921) = dp(6)*p(153) + p(6)*dp(153)
    dp(922) = dp(7)*p(153) + p(7)*dp(153)
    dp(923) = dp(8)*p(153) + p(8)*dp(153)
    dp(924) = dp(9)*p(153) + p(9)*dp(153)
    dp(925) = dp(1)*p(154) + p(1)*dp(154)
    dp(926) = dp(2)*p(154) + p(2)*dp(154)
    dp(927) = dp(3)*p(154) + p(3)*dp(154)
    dp(928) = dp(4)*p(154) + p(4)*dp(154)
    dp(929) = dp(5)*p(154) + p(5)*dp(154)
    dp(930) = dp(6)*p(154) + p(6)*dp(154)
    dp(931) = dp(7)*p(154) + p(7)*dp(154)
    dp(932) = dp(8)*p(154) + p(8)*dp(154)
    dp(933) = dp(9)*p(154) + p(9)*dp(154)
    dp(934) = dp(10)*p(154) + p(10)*dp(154)
    dp(935) = dp(1)*p(155) + p(1)*dp(155)
    dp(936) = dp(2)*p(155) + p(2)*dp(155)
    dp(937) = dp(3)*p(155) + p(3)*dp(155)
    dp(938) = dp(4)*p(155) + p(4)*dp(155)
    dp(939) = dp(5)*p(155) + p(5)*dp(155)
    dp(940) = dp(6)*p(155) + p(6)*dp(155)
    dp(941) = dp(7)*p(155) + p(7)*dp(155)
    dp(942) = dp(8)*p(155) + p(8)*dp(155)
    dp(943) = dp(9)*p(155) + p(9)*dp(155)
    dp(944) = dp(10)*p(155) + p(10)*dp(155)
    dp(945) = dp(11)*p(155) + p(11)*dp(155)
    dp(946) = dp(1)*p(156) + p(1)*dp(156)
    dp(947) = dp(2)*p(156) + p(2)*dp(156)
    dp(948) = dp(3)*p(156) + p(3)*dp(156)
    dp(949) = dp(4)*p(156) + p(4)*dp(156)
    dp(950) = dp(5)*p(156) + p(5)*dp(156)
    dp(951) = dp(6)*p(156) + p(6)*dp(156)
    dp(952) = dp(7)*p(156) + p(7)*dp(156)
    dp(953) = dp(8)*p(156) + p(8)*dp(156)
    dp(954) = dp(9)*p(156) + p(9)*dp(156)
    dp(955) = dp(10)*p(156) + p(10)*dp(156)
    dp(956) = dp(11)*p(156) + p(11)*dp(156)
    dp(957) = dp(12)*p(156) + p(12)*dp(156)
    dp(958) = dp(1)*p(157) + p(1)*dp(157)
    dp(959) = dp(2)*p(157) + p(2)*dp(157)
    dp(960) = dp(3)*p(157) + p(3)*dp(157)
    dp(961) = dp(4)*p(157) + p(4)*dp(157)
    dp(962) = dp(5)*p(157) + p(5)*dp(157)
    dp(963) = dp(6)*p(157) + p(6)*dp(157)
    dp(964) = dp(7)*p(157) + p(7)*dp(157)
    dp(965) = dp(8)*p(157) + p(8)*dp(157)
    dp(966) = dp(9)*p(157) + p(9)*dp(157)
    dp(967) = dp(10)*p(157) + p(10)*dp(157)
    dp(968) = dp(11)*p(157) + p(11)*dp(157)
    dp(969) = dp(12)*p(157) + p(12)*dp(157)
    dp(970) = dp(13)*p(157) + p(13)*dp(157)
    dp(971) = dp(1)*p(158) + p(1)*dp(158)
    dp(972) = dp(2)*p(158) + p(2)*dp(158)
    dp(973) = dp(3)*p(158) + p(3)*dp(158)
    dp(974) = dp(4)*p(158) + p(4)*dp(158)
    dp(975) = dp(5)*p(158) + p(5)*dp(158)
    dp(976) = dp(6)*p(158) + p(6)*dp(158)
    dp(977) = dp(7)*p(158) + p(7)*dp(158)
    dp(978) = dp(8)*p(158) + p(8)*dp(158)
    dp(979) = dp(9)*p(158) + p(9)*dp(158)
    dp(980) = dp(10)*p(158) + p(10)*dp(158)
    dp(981) = dp(11)*p(158) + p(11)*dp(158)
    dp(982) = dp(12)*p(158) + p(12)*dp(158)
    dp(983) = dp(13)*p(158) + p(13)*dp(158)
    dp(984) = dp(14)*p(158) + p(14)*dp(158)
    dp(985) = dp(1)*p(159) + p(1)*dp(159)
    dp(986) = dp(2)*p(159) + p(2)*dp(159)
    dp(987) = dp(3)*p(159) + p(3)*dp(159)
    dp(988) = dp(4)*p(159) + p(4)*dp(159)
    dp(989) = dp(5)*p(159) + p(5)*dp(159)
    dp(990) = dp(6)*p(159) + p(6)*dp(159)
    dp(991) = dp(7)*p(159) + p(7)*dp(159)
    dp(992) = dp(8)*p(159) + p(8)*dp(159)
    dp(993) = dp(9)*p(159) + p(9)*dp(159)
    dp(994) = dp(10)*p(159) + p(10)*dp(159)
    dp(995) = dp(11)*p(159) + p(11)*dp(159)
    dp(996) = dp(12)*p(159) + p(12)*dp(159)
    dp(997) = dp(13)*p(159) + p(13)*dp(159)
    dp(998) = dp(14)*p(159) + p(14)*dp(159)
    dp(999) = dp(15)*p(159) + p(15)*dp(159)
    dp(1000) = dm(167) + dm(168) + dm(169)
    dp(1001) = dp(1)*p(160) + p(1)*dp(160)
    dp(1002) = dp(2)*p(160) + p(2)*dp(160)
    dp(1003) = dp(3)*p(160) + p(3)*dp(160)
    dp(1004) = dp(4)*p(160) + p(4)*dp(160)
    dp(1005) = dp(5)*p(160) + p(5)*dp(160)
    dp(1006) = dp(6)*p(160) + p(6)*dp(160)
    dp(1007) = dp(7)*p(160) + p(7)*dp(160)
    dp(1008) = dp(8)*p(160) + p(8)*dp(160)
    dp(1009) = dp(9)*p(160) + p(9)*dp(160)
    dp(1010) = dp(10)*p(160) + p(10)*dp(160)
    dp(1011) = dp(11)*p(160) + p(11)*dp(160)
    dp(1012) = dp(12)*p(160) + p(12)*dp(160)
    dp(1013) = dp(13)*p(160) + p(13)*dp(160)
    dp(1014) = dp(14)*p(160) + p(14)*dp(160)
    dp(1015) = dp(15)*p(160) + p(15)*dp(160)
    dp(1016) = dm(170) + dm(171) + dm(172)
    dp(1017) = dm(173)
    dp(1018) = dp(1)*p(161) + p(1)*dp(161)
    dp(1019) = dp(2)*p(161) + p(2)*dp(161)
    dp(1020) = dp(3)*p(161) + p(3)*dp(161)
    dp(1021) = dp(4)*p(161) + p(4)*dp(161)
    dp(1022) = dp(5)*p(161) + p(5)*dp(161)
    dp(1023) = dp(6)*p(161) + p(6)*dp(161)
    dp(1024) = dp(7)*p(161) + p(7)*dp(161)
    dp(1025) = dp(8)*p(161) + p(8)*dp(161)
    dp(1026) = dp(9)*p(161) + p(9)*dp(161)
    dp(1027) = dp(10)*p(161) + p(10)*dp(161)
    dp(1028) = dp(11)*p(161) + p(11)*dp(161)
    dp(1029) = dp(12)*p(161) + p(12)*dp(161)
    dp(1030) = dp(13)*p(161) + p(13)*dp(161)
    dp(1031) = dp(14)*p(161) + p(14)*dp(161)
    dp(1032) = dp(15)*p(161) + p(15)*dp(161)
    dp(1033) = dp(17)*p(143) + p(17)*dp(143) - dp(1000)
    dp(1034) = dp(16)*p(160) + p(16)*dp(160) - dp(1016)
    dp(1035) = dp(1)*p(163) + p(1)*dp(163)
    dp(1036) = dp(1)*p(164) + p(1)*dp(164)
    dp(1037) = dp(2)*p(164) + p(2)*dp(164)
    dp(1038) = dp(1)*p(165) + p(1)*dp(165)
    dp(1039) = dp(2)*p(165) + p(2)*dp(165)
    dp(1040) = dp(3)*p(165) + p(3)*dp(165)
    dp(1041) = dp(1)*p(166) + p(1)*dp(166)
    dp(1042) = dp(2)*p(166) + p(2)*dp(166)
    dp(1043) = dp(3)*p(166) + p(3)*dp(166)
    dp(1044) = dp(4)*p(166) + p(4)*dp(166)
    dp(1045) = dp(1)*p(167) + p(1)*dp(167)
    dp(1046) = dp(2)*p(167) + p(2)*dp(167)
    dp(1047) = dp(3)*p(167) + p(3)*dp(167)
    dp(1048) = dp(4)*p(167) + p(4)*dp(167)
    dp(1049) = dp(5)*p(167) + p(5)*dp(167)
    dp(1050) = dp(1)*p(168) + p(1)*dp(168)
    dp(1051) = dp(2)*p(168) + p(2)*dp(168)
    dp(1052) = dp(3)*p(168) + p(3)*dp(168)
    dp(1053) = dp(4)*p(168) + p(4)*dp(168)
    dp(1054) = dp(5)*p(168) + p(5)*dp(168)
    dp(1055) = dp(6)*p(168) + p(6)*dp(168)
    dp(1056) = dp(1)*p(169) + p(1)*dp(169)
    dp(1057) = dp(2)*p(169) + p(2)*dp(169)
    dp(1058) = dp(3)*p(169) + p(3)*dp(169)
    dp(1059) = dp(4)*p(169) + p(4)*dp(169)
    dp(1060) = dp(5)*p(169) + p(5)*dp(169)
    dp(1061) = dp(6)*p(169) + p(6)*dp(169)
    dp(1062) = dp(7)*p(169) + p(7)*dp(169)
    dp(1063) = dp(1)*p(170) + p(1)*dp(170)
    dp(1064) = dp(2)*p(170) + p(2)*dp(170)
    dp(1065) = dp(3)*p(170) + p(3)*dp(170)
    dp(1066) = dp(4)*p(170) + p(4)*dp(170)
    dp(1067) = dp(5)*p(170) + p(5)*dp(170)
    dp(1068) = dp(6)*p(170) + p(6)*dp(170)
    dp(1069) = dp(7)*p(170) + p(7)*dp(170)
    dp(1070) = dp(8)*p(170) + p(8)*dp(170)
    dp(1071) = dp(1)*p(171) + p(1)*dp(171)
    dp(1072) = dp(2)*p(171) + p(2)*dp(171)
    dp(1073) = dp(3)*p(171) + p(3)*dp(171)
    dp(1074) = dp(4)*p(171) + p(4)*dp(171)
    dp(1075) = dp(5)*p(171) + p(5)*dp(171)
    dp(1076) = dp(6)*p(171) + p(6)*dp(171)
    dp(1077) = dp(7)*p(171) + p(7)*dp(171)
    dp(1078) = dp(8)*p(171) + p(8)*dp(171)
    dp(1079) = dp(9)*p(171) + p(9)*dp(171)
    dp(1080) = dp(1)*p(172) + p(1)*dp(172)
    dp(1081) = dp(2)*p(172) + p(2)*dp(172)
    dp(1082) = dp(3)*p(172) + p(3)*dp(172)
    dp(1083) = dp(4)*p(172) + p(4)*dp(172)
    dp(1084) = dp(5)*p(172) + p(5)*dp(172)
    dp(1085) = dp(6)*p(172) + p(6)*dp(172)
    dp(1086) = dp(7)*p(172) + p(7)*dp(172)
    dp(1087) = dp(8)*p(172) + p(8)*dp(172)
    dp(1088) = dp(9)*p(172) + p(9)*dp(172)
    dp(1089) = dp(10)*p(172) + p(10)*dp(172)
    dp(1090) = dp(1)*p(173) + p(1)*dp(173)
    dp(1091) = dp(2)*p(173) + p(2)*dp(173)
    dp(1092) = dp(3)*p(173) + p(3)*dp(173)
    dp(1093) = dp(4)*p(173) + p(4)*dp(173)
    dp(1094) = dp(5)*p(173) + p(5)*dp(173)
    dp(1095) = dp(6)*p(173) + p(6)*dp(173)
    dp(1096) = dp(7)*p(173) + p(7)*dp(173)
    dp(1097) = dp(8)*p(173) + p(8)*dp(173)
    dp(1098) = dp(9)*p(173) + p(9)*dp(173)
    dp(1099) = dp(10)*p(173) + p(10)*dp(173)
    dp(1100) = dp(11)*p(173) + p(11)*dp(173)
    dp(1101) = dp(1)*p(174) + p(1)*dp(174)
    dp(1102) = dp(2)*p(174) + p(2)*dp(174)
    dp(1103) = dp(3)*p(174) + p(3)*dp(174)
    dp(1104) = dp(4)*p(174) + p(4)*dp(174)
    dp(1105) = dp(5)*p(174) + p(5)*dp(174)
    dp(1106) = dp(6)*p(174) + p(6)*dp(174)
    dp(1107) = dp(7)*p(174) + p(7)*dp(174)
    dp(1108) = dp(8)*p(174) + p(8)*dp(174)
    dp(1109) = dp(9)*p(174) + p(9)*dp(174)
    dp(1110) = dp(10)*p(174) + p(10)*dp(174)
    dp(1111) = dp(11)*p(174) + p(11)*dp(174)
    dp(1112) = dp(12)*p(174) + p(12)*dp(174)
    dp(1113) = dp(1)*p(175) + p(1)*dp(175)
    dp(1114) = dp(2)*p(175) + p(2)*dp(175)
    dp(1115) = dp(3)*p(175) + p(3)*dp(175)
    dp(1116) = dp(4)*p(175) + p(4)*dp(175)
    dp(1117) = dp(5)*p(175) + p(5)*dp(175)
    dp(1118) = dp(6)*p(175) + p(6)*dp(175)
    dp(1119) = dp(7)*p(175) + p(7)*dp(175)
    dp(1120) = dp(8)*p(175) + p(8)*dp(175)
    dp(1121) = dp(9)*p(175) + p(9)*dp(175)
    dp(1122) = dp(10)*p(175) + p(10)*dp(175)
    dp(1123) = dp(11)*p(175) + p(11)*dp(175)
    dp(1124) = dp(12)*p(175) + p(12)*dp(175)
    dp(1125) = dp(13)*p(175) + p(13)*dp(175)
    dp(1126) = dp(1)*p(176) + p(1)*dp(176)
    dp(1127) = dp(2)*p(176) + p(2)*dp(176)
    dp(1128) = dp(3)*p(176) + p(3)*dp(176)
    dp(1129) = dp(4)*p(176) + p(4)*dp(176)
    dp(1130) = dp(5)*p(176) + p(5)*dp(176)
    dp(1131) = dp(6)*p(176) + p(6)*dp(176)
    dp(1132) = dp(7)*p(176) + p(7)*dp(176)
    dp(1133) = dp(8)*p(176) + p(8)*dp(176)
    dp(1134) = dp(9)*p(176) + p(9)*dp(176)
    dp(1135) = dp(10)*p(176) + p(10)*dp(176)
    dp(1136) = dp(11)*p(176) + p(11)*dp(176)
    dp(1137) = dp(12)*p(176) + p(12)*dp(176)
    dp(1138) = dp(13)*p(176) + p(13)*dp(176)
    dp(1139) = dp(14)*p(176) + p(14)*dp(176)
    dp(1140) = dp(1)*p(177) + p(1)*dp(177)
    dp(1141) = dp(2)*p(177) + p(2)*dp(177)
    dp(1142) = dp(3)*p(177) + p(3)*dp(177)
    dp(1143) = dp(4)*p(177) + p(4)*dp(177)
    dp(1144) = dp(5)*p(177) + p(5)*dp(177)
    dp(1145) = dp(6)*p(177) + p(6)*dp(177)
    dp(1146) = dp(7)*p(177) + p(7)*dp(177)
    dp(1147) = dp(8)*p(177) + p(8)*dp(177)
    dp(1148) = dp(9)*p(177) + p(9)*dp(177)
    dp(1149) = dp(10)*p(177) + p(10)*dp(177)
    dp(1150) = dp(11)*p(177) + p(11)*dp(177)
    dp(1151) = dp(12)*p(177) + p(12)*dp(177)
    dp(1152) = dp(13)*p(177) + p(13)*dp(177)
    dp(1153) = dp(14)*p(177) + p(14)*dp(177)
    dp(1154) = dp(15)*p(177) + p(15)*dp(177)
    dp(1155) = dm(174) + dm(175) + dm(176)
    dp(1156) = dp(1)*p(178) + p(1)*dp(178)
    dp(1157) = dp(2)*p(178) + p(2)*dp(178)
    dp(1158) = dp(3)*p(178) + p(3)*dp(178)
    dp(1159) = dp(4)*p(178) + p(4)*dp(178)
    dp(1160) = dp(5)*p(178) + p(5)*dp(178)
    dp(1161) = dp(6)*p(178) + p(6)*dp(178)
    dp(1162) = dp(7)*p(178) + p(7)*dp(178)
    dp(1163) = dp(8)*p(178) + p(8)*dp(178)
    dp(1164) = dp(9)*p(178) + p(9)*dp(178)
    dp(1165) = dp(10)*p(178) + p(10)*dp(178)
    dp(1166) = dp(11)*p(178) + p(11)*dp(178)
    dp(1167) = dp(12)*p(178) + p(12)*dp(178)
    dp(1168) = dp(13)*p(178) + p(13)*dp(178)
    dp(1169) = dp(14)*p(178) + p(14)*dp(178)
    dp(1170) = dp(15)*p(178) + p(15)*dp(178)
    dp(1171) = dm(177) + dm(178) + dm(179) + dm(180) + dm(181) + dm(182)
    dp(1172) = dm(183) + dm(184) + dm(185)
    dp(1173) = dm(186) + dm(187) + dm(188) + dm(189) + dm(190) + dm(191)
    dp(1174) = dp(1)*p(179) + p(1)*dp(179)
    dp(1175) = dp(2)*p(179) + p(2)*dp(179)
    dp(1176) = dp(3)*p(179) + p(3)*dp(179)
    dp(1177) = dp(4)*p(179) + p(4)*dp(179)
    dp(1178) = dp(5)*p(179) + p(5)*dp(179)
    dp(1179) = dp(6)*p(179) + p(6)*dp(179)
    dp(1180) = dp(7)*p(179) + p(7)*dp(179)
    dp(1181) = dp(8)*p(179) + p(8)*dp(179)
    dp(1182) = dp(9)*p(179) + p(9)*dp(179)
    dp(1183) = dp(10)*p(179) + p(10)*dp(179)
    dp(1184) = dp(11)*p(179) + p(11)*dp(179)
    dp(1185) = dp(12)*p(179) + p(12)*dp(179)
    dp(1186) = dp(13)*p(179) + p(13)*dp(179)
    dp(1187) = dp(14)*p(179) + p(14)*dp(179)
    dp(1188) = dp(15)*p(179) + p(15)*dp(179)
    dp(1189) = dm(192) + dm(193) + dm(194)
    dp(1190) = dm(195) + dm(196) + dm(197)
    dp(1191) = dm(198)
    dp(1192) = dp(1)*p(180) + p(1)*dp(180)
    dp(1193) = dp(2)*p(180) + p(2)*dp(180)
    dp(1194) = dp(3)*p(180) + p(3)*dp(180)
    dp(1195) = dp(4)*p(180) + p(4)*dp(180)
    dp(1196) = dp(5)*p(180) + p(5)*dp(180)
    dp(1197) = dp(6)*p(180) + p(6)*dp(180)
    dp(1198) = dp(7)*p(180) + p(7)*dp(180)
    dp(1199) = dp(8)*p(180) + p(8)*dp(180)
    dp(1200) = dp(9)*p(180) + p(9)*dp(180)
    dp(1201) = dp(10)*p(180) + p(10)*dp(180)
    dp(1202) = dp(11)*p(180) + p(11)*dp(180)
    dp(1203) = dp(12)*p(180) + p(12)*dp(180)
    dp(1204) = dp(13)*p(180) + p(13)*dp(180)
    dp(1205) = dp(14)*p(180) + p(14)*dp(180)
    dp(1206) = dp(15)*p(180) + p(15)*dp(180)
    dp(1207) = dp(18)*p(143) + p(18)*dp(143) - dp(1155)
    dp(1208) = dp(16)*p(178) + p(16)*dp(178) - dp(1173) - dp(1171)
    dp(1209) = dp(16)*p(179) + p(16)*dp(179) - dp(1189)
    dp(1210) = dp(1)*p(181) + p(1)*dp(181)
    dp(1211) = dp(2)*p(181) + p(2)*dp(181)
    dp(1212) = dp(3)*p(181) + p(3)*dp(181)
    dp(1213) = dp(4)*p(181) + p(4)*dp(181)
    dp(1214) = dp(5)*p(181) + p(5)*dp(181)
    dp(1215) = dp(6)*p(181) + p(6)*dp(181)
    dp(1216) = dp(7)*p(181) + p(7)*dp(181)
    dp(1217) = dp(8)*p(181) + p(8)*dp(181)
    dp(1218) = dp(9)*p(181) + p(9)*dp(181)
    dp(1219) = dp(10)*p(181) + p(10)*dp(181)
    dp(1220) = dp(11)*p(181) + p(11)*dp(181)
    dp(1221) = dp(12)*p(181) + p(12)*dp(181)
    dp(1222) = dp(13)*p(181) + p(13)*dp(181)
    dp(1223) = dp(14)*p(181) + p(14)*dp(181)
    dp(1224) = dp(15)*p(181) + p(15)*dp(181)
    dp(1225) = dp(17)*p(177) + p(17)*dp(177) - dp(1173) - dp(1171)
    dp(1226) = dp(18)*p(160) + p(18)*dp(160) - dp(1172)
    dp(1227) = dp(17)*p(179) + p(17)*dp(179) - dp(1190)
    dp(1228) = dp(16)*p(181) + p(16)*dp(181) - dp(1225)
    dp(1229) = dp(1)*p(183) + p(1)*dp(183)
    dp(1230) = dp(1)*p(184) + p(1)*dp(184)
    dp(1231) = dp(2)*p(184) + p(2)*dp(184)
    dp(1232) = dp(1)*p(185) + p(1)*dp(185)
    dp(1233) = dp(2)*p(185) + p(2)*dp(185)
    dp(1234) = dp(3)*p(185) + p(3)*dp(185)
    dp(1235) = dp(1)*p(186) + p(1)*dp(186)
    dp(1236) = dp(2)*p(186) + p(2)*dp(186)
    dp(1237) = dp(3)*p(186) + p(3)*dp(186)
    dp(1238) = dp(4)*p(186) + p(4)*dp(186)
    dp(1239) = dp(1)*p(187) + p(1)*dp(187)
    dp(1240) = dp(2)*p(187) + p(2)*dp(187)
    dp(1241) = dp(3)*p(187) + p(3)*dp(187)
    dp(1242) = dp(4)*p(187) + p(4)*dp(187)
    dp(1243) = dp(5)*p(187) + p(5)*dp(187)
    dp(1244) = dp(1)*p(188) + p(1)*dp(188)
    dp(1245) = dp(2)*p(188) + p(2)*dp(188)
    dp(1246) = dp(3)*p(188) + p(3)*dp(188)
    dp(1247) = dp(4)*p(188) + p(4)*dp(188)
    dp(1248) = dp(5)*p(188) + p(5)*dp(188)
    dp(1249) = dp(6)*p(188) + p(6)*dp(188)
    dp(1250) = dp(1)*p(189) + p(1)*dp(189)
    dp(1251) = dp(2)*p(189) + p(2)*dp(189)
    dp(1252) = dp(3)*p(189) + p(3)*dp(189)
    dp(1253) = dp(4)*p(189) + p(4)*dp(189)
    dp(1254) = dp(5)*p(189) + p(5)*dp(189)
    dp(1255) = dp(6)*p(189) + p(6)*dp(189)
    dp(1256) = dp(7)*p(189) + p(7)*dp(189)
    dp(1257) = dp(1)*p(190) + p(1)*dp(190)
    dp(1258) = dp(2)*p(190) + p(2)*dp(190)
    dp(1259) = dp(3)*p(190) + p(3)*dp(190)
    dp(1260) = dp(4)*p(190) + p(4)*dp(190)
    dp(1261) = dp(5)*p(190) + p(5)*dp(190)
    dp(1262) = dp(6)*p(190) + p(6)*dp(190)
    dp(1263) = dp(7)*p(190) + p(7)*dp(190)
    dp(1264) = dp(8)*p(190) + p(8)*dp(190)
    dp(1265) = dp(1)*p(191) + p(1)*dp(191)
    dp(1266) = dp(2)*p(191) + p(2)*dp(191)
    dp(1267) = dp(3)*p(191) + p(3)*dp(191)
    dp(1268) = dp(4)*p(191) + p(4)*dp(191)
    dp(1269) = dp(5)*p(191) + p(5)*dp(191)
    dp(1270) = dp(6)*p(191) + p(6)*dp(191)
    dp(1271) = dp(7)*p(191) + p(7)*dp(191)
    dp(1272) = dp(8)*p(191) + p(8)*dp(191)
    dp(1273) = dp(9)*p(191) + p(9)*dp(191)
    dp(1274) = dp(1)*p(192) + p(1)*dp(192)
    dp(1275) = dp(2)*p(192) + p(2)*dp(192)
    dp(1276) = dp(3)*p(192) + p(3)*dp(192)
    dp(1277) = dp(4)*p(192) + p(4)*dp(192)
    dp(1278) = dp(5)*p(192) + p(5)*dp(192)
    dp(1279) = dp(6)*p(192) + p(6)*dp(192)
    dp(1280) = dp(7)*p(192) + p(7)*dp(192)
    dp(1281) = dp(8)*p(192) + p(8)*dp(192)
    dp(1282) = dp(9)*p(192) + p(9)*dp(192)
    dp(1283) = dp(10)*p(192) + p(10)*dp(192)
    dp(1284) = dp(1)*p(193) + p(1)*dp(193)
    dp(1285) = dp(2)*p(193) + p(2)*dp(193)
    dp(1286) = dp(3)*p(193) + p(3)*dp(193)
    dp(1287) = dp(4)*p(193) + p(4)*dp(193)
    dp(1288) = dp(5)*p(193) + p(5)*dp(193)
    dp(1289) = dp(6)*p(193) + p(6)*dp(193)
    dp(1290) = dp(7)*p(193) + p(7)*dp(193)
    dp(1291) = dp(8)*p(193) + p(8)*dp(193)
    dp(1292) = dp(9)*p(193) + p(9)*dp(193)
    dp(1293) = dp(10)*p(193) + p(10)*dp(193)
    dp(1294) = dp(11)*p(193) + p(11)*dp(193)
    dp(1295) = dp(1)*p(194) + p(1)*dp(194)
    dp(1296) = dp(2)*p(194) + p(2)*dp(194)
    dp(1297) = dp(3)*p(194) + p(3)*dp(194)
    dp(1298) = dp(4)*p(194) + p(4)*dp(194)
    dp(1299) = dp(5)*p(194) + p(5)*dp(194)
    dp(1300) = dp(6)*p(194) + p(6)*dp(194)
    dp(1301) = dp(7)*p(194) + p(7)*dp(194)
    dp(1302) = dp(8)*p(194) + p(8)*dp(194)
    dp(1303) = dp(9)*p(194) + p(9)*dp(194)
    dp(1304) = dp(10)*p(194) + p(10)*dp(194)
    dp(1305) = dp(11)*p(194) + p(11)*dp(194)
    dp(1306) = dp(12)*p(194) + p(12)*dp(194)
    dp(1307) = dp(1)*p(195) + p(1)*dp(195)
    dp(1308) = dp(2)*p(195) + p(2)*dp(195)
    dp(1309) = dp(3)*p(195) + p(3)*dp(195)
    dp(1310) = dp(4)*p(195) + p(4)*dp(195)
    dp(1311) = dp(5)*p(195) + p(5)*dp(195)
    dp(1312) = dp(6)*p(195) + p(6)*dp(195)
    dp(1313) = dp(7)*p(195) + p(7)*dp(195)
    dp(1314) = dp(8)*p(195) + p(8)*dp(195)
    dp(1315) = dp(9)*p(195) + p(9)*dp(195)
    dp(1316) = dp(10)*p(195) + p(10)*dp(195)
    dp(1317) = dp(11)*p(195) + p(11)*dp(195)
    dp(1318) = dp(12)*p(195) + p(12)*dp(195)
    dp(1319) = dp(13)*p(195) + p(13)*dp(195)
    dp(1320) = dp(1)*p(196) + p(1)*dp(196)
    dp(1321) = dp(2)*p(196) + p(2)*dp(196)
    dp(1322) = dp(3)*p(196) + p(3)*dp(196)
    dp(1323) = dp(4)*p(196) + p(4)*dp(196)
    dp(1324) = dp(5)*p(196) + p(5)*dp(196)
    dp(1325) = dp(6)*p(196) + p(6)*dp(196)
    dp(1326) = dp(7)*p(196) + p(7)*dp(196)
    dp(1327) = dp(8)*p(196) + p(8)*dp(196)
    dp(1328) = dp(9)*p(196) + p(9)*dp(196)
    dp(1329) = dp(10)*p(196) + p(10)*dp(196)
    dp(1330) = dp(11)*p(196) + p(11)*dp(196)
    dp(1331) = dp(12)*p(196) + p(12)*dp(196)
    dp(1332) = dp(13)*p(196) + p(13)*dp(196)
    dp(1333) = dp(14)*p(196) + p(14)*dp(196)
    dp(1334) = dp(1)*p(197) + p(1)*dp(197)
    dp(1335) = dp(2)*p(197) + p(2)*dp(197)
    dp(1336) = dp(3)*p(197) + p(3)*dp(197)
    dp(1337) = dp(4)*p(197) + p(4)*dp(197)
    dp(1338) = dp(5)*p(197) + p(5)*dp(197)
    dp(1339) = dp(6)*p(197) + p(6)*dp(197)
    dp(1340) = dp(7)*p(197) + p(7)*dp(197)
    dp(1341) = dp(8)*p(197) + p(8)*dp(197)
    dp(1342) = dp(9)*p(197) + p(9)*dp(197)
    dp(1343) = dp(10)*p(197) + p(10)*dp(197)
    dp(1344) = dp(11)*p(197) + p(11)*dp(197)
    dp(1345) = dp(12)*p(197) + p(12)*dp(197)
    dp(1346) = dp(13)*p(197) + p(13)*dp(197)
    dp(1347) = dp(14)*p(197) + p(14)*dp(197)
    dp(1348) = dp(15)*p(197) + p(15)*dp(197)
    dp(1349) = dm(199) + dm(200) + dm(201)
    dp(1350) = dp(1)*p(198) + p(1)*dp(198)
    dp(1351) = dp(2)*p(198) + p(2)*dp(198)
    dp(1352) = dp(3)*p(198) + p(3)*dp(198)
    dp(1353) = dp(4)*p(198) + p(4)*dp(198)
    dp(1354) = dp(5)*p(198) + p(5)*dp(198)
    dp(1355) = dp(6)*p(198) + p(6)*dp(198)
    dp(1356) = dp(7)*p(198) + p(7)*dp(198)
    dp(1357) = dp(8)*p(198) + p(8)*dp(198)
    dp(1358) = dp(9)*p(198) + p(9)*dp(198)
    dp(1359) = dp(10)*p(198) + p(10)*dp(198)
    dp(1360) = dp(11)*p(198) + p(11)*dp(198)
    dp(1361) = dp(12)*p(198) + p(12)*dp(198)
    dp(1362) = dp(13)*p(198) + p(13)*dp(198)
    dp(1363) = dp(14)*p(198) + p(14)*dp(198)
    dp(1364) = dp(15)*p(198) + p(15)*dp(198)
    dp(1365) = dm(202) + dm(203) + dm(204) + dm(205) + dm(206) + dm(207)
    dp(1366) = dm(208) + dm(209) + dm(210)
    dp(1367) = dm(211) + dm(212) + dm(213) + dm(214) + dm(215) + dm(216)
    dp(1368) = dp(1)*p(199) + p(1)*dp(199)
    dp(1369) = dp(2)*p(199) + p(2)*dp(199)
    dp(1370) = dp(3)*p(199) + p(3)*dp(199)
    dp(1371) = dp(4)*p(199) + p(4)*dp(199)
    dp(1372) = dp(5)*p(199) + p(5)*dp(199)
    dp(1373) = dp(6)*p(199) + p(6)*dp(199)
    dp(1374) = dp(7)*p(199) + p(7)*dp(199)
    dp(1375) = dp(8)*p(199) + p(8)*dp(199)
    dp(1376) = dp(9)*p(199) + p(9)*dp(199)
    dp(1377) = dp(10)*p(199) + p(10)*dp(199)
    dp(1378) = dp(11)*p(199) + p(11)*dp(199)
    dp(1379) = dp(12)*p(199) + p(12)*dp(199)
    dp(1380) = dp(13)*p(199) + p(13)*dp(199)
    dp(1381) = dp(14)*p(199) + p(14)*dp(199)
    dp(1382) = dp(15)*p(199) + p(15)*dp(199)
    dp(1383) = dm(217) + dm(218) + dm(219) + dm(220) + dm(221) + dm(222)
    dp(1384) = dm(223) + dm(224) + dm(225) + dm(226) + dm(227) + dm(228)
    dp(1385) = dm(229) + dm(230) + dm(231)
    dp(1386) = dm(232) + dm(233) + dm(234) + dm(235) + dm(236) + dm(237)
    dp(1387) = dm(238) + dm(239) + dm(240) + dm(241) + dm(242) + dm(243)
    dp(1388) = dp(1)*p(200) + p(1)*dp(200)
    dp(1389) = dp(2)*p(200) + p(2)*dp(200)
    dp(1390) = dp(3)*p(200) + p(3)*dp(200)
    dp(1391) = dp(4)*p(200) + p(4)*dp(200)
    dp(1392) = dp(5)*p(200) + p(5)*dp(200)
    dp(1393) = dp(6)*p(200) + p(6)*dp(200)
    dp(1394) = dp(7)*p(200) + p(7)*dp(200)
    dp(1395) = dp(8)*p(200) + p(8)*dp(200)
    dp(1396) = dp(9)*p(200) + p(9)*dp(200)
    dp(1397) = dp(10)*p(200) + p(10)*dp(200)
    dp(1398) = dp(11)*p(200) + p(11)*dp(200)
    dp(1399) = dp(12)*p(200) + p(12)*dp(200)
    dp(1400) = dp(13)*p(200) + p(13)*dp(200)
    dp(1401) = dp(14)*p(200) + p(14)*dp(200)
    dp(1402) = dp(15)*p(200) + p(15)*dp(200)
    dp(1403) = dm(244) + dm(245) + dm(246)
    dp(1404) = dm(247) + dm(248) + dm(249)
    dp(1405) = dm(250) + dm(251) + dm(252)
    dp(1406) = dm(253)
    dp(1407) = dp(1)*p(201) + p(1)*dp(201)
    dp(1408) = dp(2)*p(201) + p(2)*dp(201)
    dp(1409) = dp(3)*p(201) + p(3)*dp(201)
    dp(1410) = dp(4)*p(201) + p(4)*dp(201)
    dp(1411) = dp(5)*p(201) + p(5)*dp(201)
    dp(1412) = dp(6)*p(201) + p(6)*dp(201)
    dp(1413) = dp(7)*p(201) + p(7)*dp(201)
    dp(1414) = dp(8)*p(201) + p(8)*dp(201)
    dp(1415) = dp(9)*p(201) + p(9)*dp(201)
    dp(1416) = dp(10)*p(201) + p(10)*dp(201)
    dp(1417) = dp(11)*p(201) + p(11)*dp(201)
    dp(1418) = dp(12)*p(201) + p(12)*dp(201)
    dp(1419) = dp(13)*p(201) + p(13)*dp(201)
    dp(1420) = dp(14)*p(201) + p(14)*dp(201)
    dp(1421) = dp(15)*p(201) + p(15)*dp(201)
    dp(1422) = dp(19)*p(143) + p(19)*dp(143) - dp(1349)
    dp(1423) = dp(16)*p(198) + p(16)*dp(198) - dp(1367) - dp(1365)
    dp(1424) = dp(16)*p(199) + p(16)*dp(199) - dp(1386) - dp(1383)
    dp(1425) = dp(16)*p(200) + p(16)*dp(200) - dp(1403)
    dp(1426) = dp(1)*p(202) + p(1)*dp(202)
    dp(1427) = dp(2)*p(202) + p(2)*dp(202)
    dp(1428) = dp(3)*p(202) + p(3)*dp(202)
    dp(1429) = dp(4)*p(202) + p(4)*dp(202)
    dp(1430) = dp(5)*p(202) + p(5)*dp(202)
    dp(1431) = dp(6)*p(202) + p(6)*dp(202)
    dp(1432) = dp(7)*p(202) + p(7)*dp(202)
    dp(1433) = dp(8)*p(202) + p(8)*dp(202)
    dp(1434) = dp(9)*p(202) + p(9)*dp(202)
    dp(1435) = dp(10)*p(202) + p(10)*dp(202)
    dp(1436) = dp(11)*p(202) + p(11)*dp(202)
    dp(1437) = dp(12)*p(202) + p(12)*dp(202)
    dp(1438) = dp(13)*p(202) + p(13)*dp(202)
    dp(1439) = dp(14)*p(202) + p(14)*dp(202)
    dp(1440) = dp(15)*p(202) + p(15)*dp(202)
    dp(1441) = dp(17)*p(197) + p(17)*dp(197) - dp(1367) - dp(1365)
    dp(1442) = dp(19)*p(160) + p(19)*dp(160) - dp(1366)
    dp(1443) = dp(17)*p(199) + p(17)*dp(199) - dp(1387) - dp(1384)
    dp(1444) = dp(17)*p(200) + p(17)*dp(200) - dp(1404)
    dp(1445) = dp(16)*p(202) + p(16)*dp(202) - dp(1441)
    dp(1446) = dp(1)*p(203) + p(1)*dp(203)
    dp(1447) = dp(2)*p(203) + p(2)*dp(203)
    dp(1448) = dp(3)*p(203) + p(3)*dp(203)
    dp(1449) = dp(4)*p(203) + p(4)*dp(203)
    dp(1450) = dp(5)*p(203) + p(5)*dp(203)
    dp(1451) = dp(6)*p(203) + p(6)*dp(203)
    dp(1452) = dp(7)*p(203) + p(7)*dp(203)
    dp(1453) = dp(8)*p(203) + p(8)*dp(203)
    dp(1454) = dp(9)*p(203) + p(9)*dp(203)
    dp(1455) = dp(10)*p(203) + p(10)*dp(203)
    dp(1456) = dp(11)*p(203) + p(11)*dp(203)
    dp(1457) = dp(12)*p(203) + p(12)*dp(203)
    dp(1458) = dp(13)*p(203) + p(13)*dp(203)
    dp(1459) = dp(14)*p(203) + p(14)*dp(203)
    dp(1460) = dp(15)*p(203) + p(15)*dp(203)
    dp(1461) = dp(18)*p(197) + p(18)*dp(197) - dp(1386) - dp(1383)
    dp(1462) = dp(18)*p(198) + p(18)*dp(198) - dp(1387) - dp(1384)
    dp(1463) = dp(19)*p(179) + p(19)*dp(179) - dp(1385)
    dp(1464) = dp(18)*p(200) + p(18)*dp(200) - dp(1405)
    dp(1465) = dp(16)*p(203) + p(16)*dp(203) - dp(1461)
    dp(1466) = dp(17)*p(203) + p(17)*dp(203) - dp(1462)
    dp(1467) = dp(1)*p(205) + p(1)*dp(205)
    dp(1468) = dp(1)*p(206) + p(1)*dp(206)
    dp(1469) = dp(2)*p(206) + p(2)*dp(206)
    dp(1470) = dp(1)*p(207) + p(1)*dp(207)
    dp(1471) = dp(2)*p(207) + p(2)*dp(207)
    dp(1472) = dp(3)*p(207) + p(3)*dp(207)
    dp(1473) = dp(1)*p(208) + p(1)*dp(208)
    dp(1474) = dp(2)*p(208) + p(2)*dp(208)
    dp(1475) = dp(3)*p(208) + p(3)*dp(208)
    dp(1476) = dp(4)*p(208) + p(4)*dp(208)
    dp(1477) = dp(1)*p(209) + p(1)*dp(209)
    dp(1478) = dp(2)*p(209) + p(2)*dp(209)
    dp(1479) = dp(3)*p(209) + p(3)*dp(209)
    dp(1480) = dp(4)*p(209) + p(4)*dp(209)
    dp(1481) = dp(5)*p(209) + p(5)*dp(209)
    dp(1482) = dp(1)*p(210) + p(1)*dp(210)
    dp(1483) = dp(2)*p(210) + p(2)*dp(210)
    dp(1484) = dp(3)*p(210) + p(3)*dp(210)
    dp(1485) = dp(4)*p(210) + p(4)*dp(210)
    dp(1486) = dp(5)*p(210) + p(5)*dp(210)
    dp(1487) = dp(6)*p(210) + p(6)*dp(210)
    dp(1488) = dp(1)*p(211) + p(1)*dp(211)
    dp(1489) = dp(2)*p(211) + p(2)*dp(211)
    dp(1490) = dp(3)*p(211) + p(3)*dp(211)
    dp(1491) = dp(4)*p(211) + p(4)*dp(211)
    dp(1492) = dp(5)*p(211) + p(5)*dp(211)
    dp(1493) = dp(6)*p(211) + p(6)*dp(211)
    dp(1494) = dp(7)*p(211) + p(7)*dp(211)
    dp(1495) = dp(1)*p(212) + p(1)*dp(212)
    dp(1496) = dp(2)*p(212) + p(2)*dp(212)
    dp(1497) = dp(3)*p(212) + p(3)*dp(212)
    dp(1498) = dp(4)*p(212) + p(4)*dp(212)
    dp(1499) = dp(5)*p(212) + p(5)*dp(212)
    dp(1500) = dp(6)*p(212) + p(6)*dp(212)
    dp(1501) = dp(7)*p(212) + p(7)*dp(212)
    dp(1502) = dp(8)*p(212) + p(8)*dp(212)
    dp(1503) = dp(1)*p(213) + p(1)*dp(213)
    dp(1504) = dp(2)*p(213) + p(2)*dp(213)
    dp(1505) = dp(3)*p(213) + p(3)*dp(213)
    dp(1506) = dp(4)*p(213) + p(4)*dp(213)
    dp(1507) = dp(5)*p(213) + p(5)*dp(213)
    dp(1508) = dp(6)*p(213) + p(6)*dp(213)
    dp(1509) = dp(7)*p(213) + p(7)*dp(213)
    dp(1510) = dp(8)*p(213) + p(8)*dp(213)
    dp(1511) = dp(9)*p(213) + p(9)*dp(213)
    dp(1512) = dp(1)*p(214) + p(1)*dp(214)
    dp(1513) = dp(2)*p(214) + p(2)*dp(214)
    dp(1514) = dp(3)*p(214) + p(3)*dp(214)
    dp(1515) = dp(4)*p(214) + p(4)*dp(214)
    dp(1516) = dp(5)*p(214) + p(5)*dp(214)
    dp(1517) = dp(6)*p(214) + p(6)*dp(214)
    dp(1518) = dp(7)*p(214) + p(7)*dp(214)
    dp(1519) = dp(8)*p(214) + p(8)*dp(214)
    dp(1520) = dp(9)*p(214) + p(9)*dp(214)
    dp(1521) = dp(10)*p(214) + p(10)*dp(214)
    dp(1522) = dp(1)*p(215) + p(1)*dp(215)
    dp(1523) = dp(2)*p(215) + p(2)*dp(215)
    dp(1524) = dp(3)*p(215) + p(3)*dp(215)
    dp(1525) = dp(4)*p(215) + p(4)*dp(215)
    dp(1526) = dp(5)*p(215) + p(5)*dp(215)
    dp(1527) = dp(6)*p(215) + p(6)*dp(215)
    dp(1528) = dp(7)*p(215) + p(7)*dp(215)
    dp(1529) = dp(8)*p(215) + p(8)*dp(215)
    dp(1530) = dp(9)*p(215) + p(9)*dp(215)
    dp(1531) = dp(10)*p(215) + p(10)*dp(215)
    dp(1532) = dp(11)*p(215) + p(11)*dp(215)
    dp(1533) = dp(1)*p(216) + p(1)*dp(216)
    dp(1534) = dp(2)*p(216) + p(2)*dp(216)
    dp(1535) = dp(3)*p(216) + p(3)*dp(216)
    dp(1536) = dp(4)*p(216) + p(4)*dp(216)
    dp(1537) = dp(5)*p(216) + p(5)*dp(216)
    dp(1538) = dp(6)*p(216) + p(6)*dp(216)
    dp(1539) = dp(7)*p(216) + p(7)*dp(216)
    dp(1540) = dp(8)*p(216) + p(8)*dp(216)
    dp(1541) = dp(9)*p(216) + p(9)*dp(216)
    dp(1542) = dp(10)*p(216) + p(10)*dp(216)
    dp(1543) = dp(11)*p(216) + p(11)*dp(216)
    dp(1544) = dp(12)*p(216) + p(12)*dp(216)
    dp(1545) = dp(1)*p(217) + p(1)*dp(217)
    dp(1546) = dp(2)*p(217) + p(2)*dp(217)
    dp(1547) = dp(3)*p(217) + p(3)*dp(217)
    dp(1548) = dp(4)*p(217) + p(4)*dp(217)
    dp(1549) = dp(5)*p(217) + p(5)*dp(217)
    dp(1550) = dp(6)*p(217) + p(6)*dp(217)
    dp(1551) = dp(7)*p(217) + p(7)*dp(217)
    dp(1552) = dp(8)*p(217) + p(8)*dp(217)
    dp(1553) = dp(9)*p(217) + p(9)*dp(217)
    dp(1554) = dp(10)*p(217) + p(10)*dp(217)
    dp(1555) = dp(11)*p(217) + p(11)*dp(217)
    dp(1556) = dp(12)*p(217) + p(12)*dp(217)
    dp(1557) = dp(13)*p(217) + p(13)*dp(217)
    dp(1558) = dp(1)*p(218) + p(1)*dp(218)
    dp(1559) = dp(2)*p(218) + p(2)*dp(218)
    dp(1560) = dp(3)*p(218) + p(3)*dp(218)
    dp(1561) = dp(4)*p(218) + p(4)*dp(218)
    dp(1562) = dp(5)*p(218) + p(5)*dp(218)
    dp(1563) = dp(6)*p(218) + p(6)*dp(218)
    dp(1564) = dp(7)*p(218) + p(7)*dp(218)
    dp(1565) = dp(8)*p(218) + p(8)*dp(218)
    dp(1566) = dp(9)*p(218) + p(9)*dp(218)
    dp(1567) = dp(10)*p(218) + p(10)*dp(218)
    dp(1568) = dp(11)*p(218) + p(11)*dp(218)
    dp(1569) = dp(12)*p(218) + p(12)*dp(218)
    dp(1570) = dp(13)*p(218) + p(13)*dp(218)
    dp(1571) = dp(14)*p(218) + p(14)*dp(218)
    dp(1572) = dp(1)*p(219) + p(1)*dp(219)
    dp(1573) = dp(2)*p(219) + p(2)*dp(219)
    dp(1574) = dp(3)*p(219) + p(3)*dp(219)
    dp(1575) = dp(4)*p(219) + p(4)*dp(219)
    dp(1576) = dp(5)*p(219) + p(5)*dp(219)
    dp(1577) = dp(6)*p(219) + p(6)*dp(219)
    dp(1578) = dp(7)*p(219) + p(7)*dp(219)
    dp(1579) = dp(8)*p(219) + p(8)*dp(219)
    dp(1580) = dp(9)*p(219) + p(9)*dp(219)
    dp(1581) = dp(10)*p(219) + p(10)*dp(219)
    dp(1582) = dp(11)*p(219) + p(11)*dp(219)
    dp(1583) = dp(12)*p(219) + p(12)*dp(219)
    dp(1584) = dp(13)*p(219) + p(13)*dp(219)
    dp(1585) = dp(14)*p(219) + p(14)*dp(219)
    dp(1586) = dp(15)*p(219) + p(15)*dp(219)
    dp(1587) = dm(254) + dm(255) + dm(256)
    dp(1588) = dp(1)*p(220) + p(1)*dp(220)
    dp(1589) = dp(2)*p(220) + p(2)*dp(220)
    dp(1590) = dp(3)*p(220) + p(3)*dp(220)
    dp(1591) = dp(4)*p(220) + p(4)*dp(220)
    dp(1592) = dp(5)*p(220) + p(5)*dp(220)
    dp(1593) = dp(6)*p(220) + p(6)*dp(220)
    dp(1594) = dp(7)*p(220) + p(7)*dp(220)
    dp(1595) = dp(8)*p(220) + p(8)*dp(220)
    dp(1596) = dp(9)*p(220) + p(9)*dp(220)
    dp(1597) = dp(10)*p(220) + p(10)*dp(220)
    dp(1598) = dp(11)*p(220) + p(11)*dp(220)
    dp(1599) = dp(12)*p(220) + p(12)*dp(220)
    dp(1600) = dp(13)*p(220) + p(13)*dp(220)
    dp(1601) = dp(14)*p(220) + p(14)*dp(220)
    dp(1602) = dp(15)*p(220) + p(15)*dp(220)
    dp(1603) = dm(257) + dm(258) + dm(259) + dm(260) + dm(261) + dm(262)
    dp(1604) = dm(263) + dm(264) + dm(265)
    dp(1605) = dm(266) + dm(267) + dm(268) + dm(269) + dm(270) + dm(271)
    dp(1606) = dp(1)*p(221) + p(1)*dp(221)
    dp(1607) = dp(2)*p(221) + p(2)*dp(221)
    dp(1608) = dp(3)*p(221) + p(3)*dp(221)
    dp(1609) = dp(4)*p(221) + p(4)*dp(221)
    dp(1610) = dp(5)*p(221) + p(5)*dp(221)
    dp(1611) = dp(6)*p(221) + p(6)*dp(221)
    dp(1612) = dp(7)*p(221) + p(7)*dp(221)
    dp(1613) = dp(8)*p(221) + p(8)*dp(221)
    dp(1614) = dp(9)*p(221) + p(9)*dp(221)
    dp(1615) = dp(10)*p(221) + p(10)*dp(221)
    dp(1616) = dp(11)*p(221) + p(11)*dp(221)
    dp(1617) = dp(12)*p(221) + p(12)*dp(221)
    dp(1618) = dp(13)*p(221) + p(13)*dp(221)
    dp(1619) = dp(14)*p(221) + p(14)*dp(221)
    dp(1620) = dp(15)*p(221) + p(15)*dp(221)
    dp(1621) = dm(272) + dm(273) + dm(274) + dm(275) + dm(276) + dm(277)
    dp(1622) = dm(278) + dm(279) + dm(280) + dm(281) + dm(282) + dm(283)
    dp(1623) = dm(284) + dm(285) + dm(286)
    dp(1624) = dm(287) + dm(288) + dm(289) + dm(290) + dm(291) + dm(292)
    dp(1625) = dm(293) + dm(294) + dm(295) + dm(296) + dm(297) + dm(298)
    dp(1626) = dp(1)*p(222) + p(1)*dp(222)
    dp(1627) = dp(2)*p(222) + p(2)*dp(222)
    dp(1628) = dp(3)*p(222) + p(3)*dp(222)
    dp(1629) = dp(4)*p(222) + p(4)*dp(222)
    dp(1630) = dp(5)*p(222) + p(5)*dp(222)
    dp(1631) = dp(6)*p(222) + p(6)*dp(222)
    dp(1632) = dp(7)*p(222) + p(7)*dp(222)
    dp(1633) = dp(8)*p(222) + p(8)*dp(222)
    dp(1634) = dp(9)*p(222) + p(9)*dp(222)
    dp(1635) = dp(10)*p(222) + p(10)*dp(222)
    dp(1636) = dp(11)*p(222) + p(11)*dp(222)
    dp(1637) = dp(12)*p(222) + p(12)*dp(222)
    dp(1638) = dp(13)*p(222) + p(13)*dp(222)
    dp(1639) = dp(14)*p(222) + p(14)*dp(222)
    dp(1640) = dp(15)*p(222) + p(15)*dp(222)
    dp(1641) = dm(299) + dm(300) + dm(301) + dm(302) + dm(303) + dm(304)
    dp(1642) = dm(305) + dm(306) + dm(307) + dm(308) + dm(309) + dm(310)
    dp(1643) = dm(311) + dm(312) + dm(313) + dm(314) + dm(315) + dm(316)
    dp(1644) = dm(317) + dm(318) + dm(319)
    dp(1645) = dm(320) + dm(321) + dm(322) + dm(323) + dm(324) + dm(325)
    dp(1646) = dm(326) + dm(327) + dm(328) + dm(329) + dm(330) + dm(331)
    dp(1647) = dm(332) + dm(333) + dm(334) + dm(335) + dm(336) + dm(337)
    dp(1648) = dp(1)*p(223) + p(1)*dp(223)
    dp(1649) = dp(2)*p(223) + p(2)*dp(223)
    dp(1650) = dp(3)*p(223) + p(3)*dp(223)
    dp(1651) = dp(4)*p(223) + p(4)*dp(223)
    dp(1652) = dp(5)*p(223) + p(5)*dp(223)
    dp(1653) = dp(6)*p(223) + p(6)*dp(223)
    dp(1654) = dp(7)*p(223) + p(7)*dp(223)
    dp(1655) = dp(8)*p(223) + p(8)*dp(223)
    dp(1656) = dp(9)*p(223) + p(9)*dp(223)
    dp(1657) = dp(10)*p(223) + p(10)*dp(223)
    dp(1658) = dp(11)*p(223) + p(11)*dp(223)
    dp(1659) = dp(12)*p(223) + p(12)*dp(223)
    dp(1660) = dp(13)*p(223) + p(13)*dp(223)
    dp(1661) = dp(14)*p(223) + p(14)*dp(223)
    dp(1662) = dp(15)*p(223) + p(15)*dp(223)
    dp(1663) = dm(338) + dm(339) + dm(340)
    dp(1664) = dm(341) + dm(342) + dm(343)
    dp(1665) = dm(344) + dm(345) + dm(346)
    dp(1666) = dm(347) + dm(348) + dm(349)
    dp(1667) = dm(350)
    dp(1668) = dp(1)*p(224) + p(1)*dp(224)
    dp(1669) = dp(2)*p(224) + p(2)*dp(224)
    dp(1670) = dp(3)*p(224) + p(3)*dp(224)
    dp(1671) = dp(4)*p(224) + p(4)*dp(224)
    dp(1672) = dp(5)*p(224) + p(5)*dp(224)
    dp(1673) = dp(6)*p(224) + p(6)*dp(224)
    dp(1674) = dp(7)*p(224) + p(7)*dp(224)
    dp(1675) = dp(8)*p(224) + p(8)*dp(224)
    dp(1676) = dp(9)*p(224) + p(9)*dp(224)
    dp(1677) = dp(10)*p(224) + p(10)*dp(224)
    dp(1678) = dp(11)*p(224) + p(11)*dp(224)
    dp(1679) = dp(12)*p(224) + p(12)*dp(224)
    dp(1680) = dp(13)*p(224) + p(13)*dp(224)
    dp(1681) = dp(14)*p(224) + p(14)*dp(224)
    dp(1682) = dp(15)*p(224) + p(15)*dp(224)
    dp(1683) = dp(20)*p(143) + p(20)*dp(143) - dp(1587)
    dp(1684) = dp(16)*p(220) + p(16)*dp(220) - dp(1605) - dp(1603)
    dp(1685) = dp(16)*p(221) + p(16)*dp(221) - dp(1624) - dp(1621)
    dp(1686) = dp(16)*p(222) + p(16)*dp(222) - dp(1645) - dp(1641)
    dp(1687) = dp(16)*p(223) + p(16)*dp(223) - dp(1663)
    dp(1688) = dp(1)*p(225) + p(1)*dp(225)
    dp(1689) = dp(2)*p(225) + p(2)*dp(225)
    dp(1690) = dp(3)*p(225) + p(3)*dp(225)
    dp(1691) = dp(4)*p(225) + p(4)*dp(225)
    dp(1692) = dp(5)*p(225) + p(5)*dp(225)
    dp(1693) = dp(6)*p(225) + p(6)*dp(225)
    dp(1694) = dp(7)*p(225) + p(7)*dp(225)
    dp(1695) = dp(8)*p(225) + p(8)*dp(225)
    dp(1696) = dp(9)*p(225) + p(9)*dp(225)
    dp(1697) = dp(10)*p(225) + p(10)*dp(225)
    dp(1698) = dp(11)*p(225) + p(11)*dp(225)
    dp(1699) = dp(12)*p(225) + p(12)*dp(225)
    dp(1700) = dp(13)*p(225) + p(13)*dp(225)
    dp(1701) = dp(14)*p(225) + p(14)*dp(225)
    dp(1702) = dp(15)*p(225) + p(15)*dp(225)
    dp(1703) = dp(17)*p(219) + p(17)*dp(219) - dp(1605) - dp(1603)
    dp(1704) = dp(20)*p(160) + p(20)*dp(160) - dp(1604)
    dp(1705) = dp(17)*p(221) + p(17)*dp(221) - dp(1625) - dp(1622)
    dp(1706) = dp(17)*p(222) + p(17)*dp(222) - dp(1646) - dp(1642)
    dp(1707) = dp(17)*p(223) + p(17)*dp(223) - dp(1664)
    dp(1708) = dp(16)*p(225) + p(16)*dp(225) - dp(1703)
    dp(1709) = dp(1)*p(226) + p(1)*dp(226)
    dp(1710) = dp(2)*p(226) + p(2)*dp(226)
    dp(1711) = dp(3)*p(226) + p(3)*dp(226)
    dp(1712) = dp(4)*p(226) + p(4)*dp(226)
    dp(1713) = dp(5)*p(226) + p(5)*dp(226)
    dp(1714) = dp(6)*p(226) + p(6)*dp(226)
    dp(1715) = dp(7)*p(226) + p(7)*dp(226)
    dp(1716) = dp(8)*p(226) + p(8)*dp(226)
    dp(1717) = dp(9)*p(226) + p(9)*dp(226)
    dp(1718) = dp(10)*p(226) + p(10)*dp(226)
    dp(1719) = dp(11)*p(226) + p(11)*dp(226)
    dp(1720) = dp(12)*p(226) + p(12)*dp(226)
    dp(1721) = dp(13)*p(226) + p(13)*dp(226)
    dp(1722) = dp(14)*p(226) + p(14)*dp(226)
    dp(1723) = dp(15)*p(226) + p(15)*dp(226)
    dp(1724) = dp(18)*p(219) + p(18)*dp(219) - dp(1624) - dp(1621)
    dp(1725) = dp(18)*p(220) + p(18)*dp(220) - dp(1625) - dp(1622)
    dp(1726) = dp(20)*p(179) + p(20)*dp(179) - dp(1623)
    dp(1727) = dp(18)*p(222) + p(18)*dp(222) - dp(1647) - dp(1643)
    dp(1728) = dp(18)*p(223) + p(18)*dp(223) - dp(1665)
    dp(1729) = dp(16)*p(226) + p(16)*dp(226) - dp(1724)
    dp(1730) = dp(17)*p(226) + p(17)*dp(226) - dp(1725)
    dp(1731) = dp(1)*p(227) + p(1)*dp(227)
    dp(1732) = dp(2)*p(227) + p(2)*dp(227)
    dp(1733) = dp(3)*p(227) + p(3)*dp(227)
    dp(1734) = dp(4)*p(227) + p(4)*dp(227)
    dp(1735) = dp(5)*p(227) + p(5)*dp(227)
    dp(1736) = dp(6)*p(227) + p(6)*dp(227)
    dp(1737) = dp(7)*p(227) + p(7)*dp(227)
    dp(1738) = dp(8)*p(227) + p(8)*dp(227)
    dp(1739) = dp(9)*p(227) + p(9)*dp(227)
    dp(1740) = dp(10)*p(227) + p(10)*dp(227)
    dp(1741) = dp(11)*p(227) + p(11)*dp(227)
    dp(1742) = dp(12)*p(227) + p(12)*dp(227)
    dp(1743) = dp(13)*p(227) + p(13)*dp(227)
    dp(1744) = dp(14)*p(227) + p(14)*dp(227)
    dp(1745) = dp(15)*p(227) + p(15)*dp(227)
    dp(1746) = dp(19)*p(219) + p(19)*dp(219) - dp(1645) - dp(1641)
    dp(1747) = dp(19)*p(220) + p(19)*dp(220) - dp(1646) - dp(1642)
    dp(1748) = dp(19)*p(221) + p(19)*dp(221) - dp(1647) - dp(1643)
    dp(1749) = dp(20)*p(200) + p(20)*dp(200) - dp(1644)
    dp(1750) = dp(19)*p(223) + p(19)*dp(223) - dp(1666)
    dp(1751) = dp(16)*p(227) + p(16)*dp(227) - dp(1746)
    dp(1752) = dp(17)*p(227) + p(17)*dp(227) - dp(1747)
    dp(1753) = dp(18)*p(227) + p(18)*dp(227) - dp(1748)
    dp(1754) = dp(1)*p(229) + p(1)*dp(229)
    dp(1755) = dp(1)*p(230) + p(1)*dp(230)
    dp(1756) = dp(2)*p(230) + p(2)*dp(230)
    dp(1757) = dp(1)*p(231) + p(1)*dp(231)
    dp(1758) = dp(2)*p(231) + p(2)*dp(231)
    dp(1759) = dp(3)*p(231) + p(3)*dp(231)
    dp(1760) = dp(1)*p(232) + p(1)*dp(232)
    dp(1761) = dp(2)*p(232) + p(2)*dp(232)
    dp(1762) = dp(3)*p(232) + p(3)*dp(232)
    dp(1763) = dp(4)*p(232) + p(4)*dp(232)
    dp(1764) = dp(1)*p(233) + p(1)*dp(233)
    dp(1765) = dp(2)*p(233) + p(2)*dp(233)
    dp(1766) = dp(3)*p(233) + p(3)*dp(233)
    dp(1767) = dp(4)*p(233) + p(4)*dp(233)
    dp(1768) = dp(5)*p(233) + p(5)*dp(233)
    dp(1769) = dp(1)*p(234) + p(1)*dp(234)
    dp(1770) = dp(2)*p(234) + p(2)*dp(234)
    dp(1771) = dp(3)*p(234) + p(3)*dp(234)
    dp(1772) = dp(4)*p(234) + p(4)*dp(234)
    dp(1773) = dp(5)*p(234) + p(5)*dp(234)
    dp(1774) = dp(6)*p(234) + p(6)*dp(234)
    dp(1775) = dp(1)*p(235) + p(1)*dp(235)
    dp(1776) = dp(2)*p(235) + p(2)*dp(235)
    dp(1777) = dp(3)*p(235) + p(3)*dp(235)
    dp(1778) = dp(4)*p(235) + p(4)*dp(235)
    dp(1779) = dp(5)*p(235) + p(5)*dp(235)
    dp(1780) = dp(6)*p(235) + p(6)*dp(235)
    dp(1781) = dp(7)*p(235) + p(7)*dp(235)
    dp(1782) = dp(1)*p(236) + p(1)*dp(236)
    dp(1783) = dp(2)*p(236) + p(2)*dp(236)
    dp(1784) = dp(3)*p(236) + p(3)*dp(236)
    dp(1785) = dp(4)*p(236) + p(4)*dp(236)
    dp(1786) = dp(5)*p(236) + p(5)*dp(236)
    dp(1787) = dp(6)*p(236) + p(6)*dp(236)
    dp(1788) = dp(7)*p(236) + p(7)*dp(236)
    dp(1789) = dp(8)*p(236) + p(8)*dp(236)
    dp(1790) = dp(1)*p(237) + p(1)*dp(237)
    dp(1791) = dp(2)*p(237) + p(2)*dp(237)
    dp(1792) = dp(3)*p(237) + p(3)*dp(237)
    dp(1793) = dp(4)*p(237) + p(4)*dp(237)
    dp(1794) = dp(5)*p(237) + p(5)*dp(237)
    dp(1795) = dp(6)*p(237) + p(6)*dp(237)
    dp(1796) = dp(7)*p(237) + p(7)*dp(237)
    dp(1797) = dp(8)*p(237) + p(8)*dp(237)
    dp(1798) = dp(9)*p(237) + p(9)*dp(237)
    dp(1799) = dp(1)*p(238) + p(1)*dp(238)
    dp(1800) = dp(2)*p(238) + p(2)*dp(238)
    dp(1801) = dp(3)*p(238) + p(3)*dp(238)
    dp(1802) = dp(4)*p(238) + p(4)*dp(238)
    dp(1803) = dp(5)*p(238) + p(5)*dp(238)
    dp(1804) = dp(6)*p(238) + p(6)*dp(238)
    dp(1805) = dp(7)*p(238) + p(7)*dp(238)
    dp(1806) = dp(8)*p(238) + p(8)*dp(238)
    dp(1807) = dp(9)*p(238) + p(9)*dp(238)
    dp(1808) = dp(10)*p(238) + p(10)*dp(238)
    dp(1809) = dp(1)*p(239) + p(1)*dp(239)
    dp(1810) = dp(2)*p(239) + p(2)*dp(239)
    dp(1811) = dp(3)*p(239) + p(3)*dp(239)
    dp(1812) = dp(4)*p(239) + p(4)*dp(239)
    dp(1813) = dp(5)*p(239) + p(5)*dp(239)
    dp(1814) = dp(6)*p(239) + p(6)*dp(239)
    dp(1815) = dp(7)*p(239) + p(7)*dp(239)
    dp(1816) = dp(8)*p(239) + p(8)*dp(239)
    dp(1817) = dp(9)*p(239) + p(9)*dp(239)
    dp(1818) = dp(10)*p(239) + p(10)*dp(239)
    dp(1819) = dp(11)*p(239) + p(11)*dp(239)
    dp(1820) = dp(1)*p(240) + p(1)*dp(240)
    dp(1821) = dp(2)*p(240) + p(2)*dp(240)
    dp(1822) = dp(3)*p(240) + p(3)*dp(240)
    dp(1823) = dp(4)*p(240) + p(4)*dp(240)
    dp(1824) = dp(5)*p(240) + p(5)*dp(240)
    dp(1825) = dp(6)*p(240) + p(6)*dp(240)
    dp(1826) = dp(7)*p(240) + p(7)*dp(240)
    dp(1827) = dp(8)*p(240) + p(8)*dp(240)
    dp(1828) = dp(9)*p(240) + p(9)*dp(240)
    dp(1829) = dp(10)*p(240) + p(10)*dp(240)
    dp(1830) = dp(11)*p(240) + p(11)*dp(240)
    dp(1831) = dp(12)*p(240) + p(12)*dp(240)
    dp(1832) = dp(1)*p(241) + p(1)*dp(241)
    dp(1833) = dp(2)*p(241) + p(2)*dp(241)
    dp(1834) = dp(3)*p(241) + p(3)*dp(241)
    dp(1835) = dp(4)*p(241) + p(4)*dp(241)
    dp(1836) = dp(5)*p(241) + p(5)*dp(241)
    dp(1837) = dp(6)*p(241) + p(6)*dp(241)
    dp(1838) = dp(7)*p(241) + p(7)*dp(241)
    dp(1839) = dp(8)*p(241) + p(8)*dp(241)
    dp(1840) = dp(9)*p(241) + p(9)*dp(241)
    dp(1841) = dp(10)*p(241) + p(10)*dp(241)
    dp(1842) = dp(11)*p(241) + p(11)*dp(241)
    dp(1843) = dp(12)*p(241) + p(12)*dp(241)
    dp(1844) = dp(13)*p(241) + p(13)*dp(241)
    dp(1845) = dp(1)*p(242) + p(1)*dp(242)
    dp(1846) = dp(2)*p(242) + p(2)*dp(242)
    dp(1847) = dp(3)*p(242) + p(3)*dp(242)
    dp(1848) = dp(4)*p(242) + p(4)*dp(242)
    dp(1849) = dp(5)*p(242) + p(5)*dp(242)
    dp(1850) = dp(6)*p(242) + p(6)*dp(242)
    dp(1851) = dp(7)*p(242) + p(7)*dp(242)
    dp(1852) = dp(8)*p(242) + p(8)*dp(242)
    dp(1853) = dp(9)*p(242) + p(9)*dp(242)
    dp(1854) = dp(10)*p(242) + p(10)*dp(242)
    dp(1855) = dp(11)*p(242) + p(11)*dp(242)
    dp(1856) = dp(12)*p(242) + p(12)*dp(242)
    dp(1857) = dp(13)*p(242) + p(13)*dp(242)
    dp(1858) = dp(14)*p(242) + p(14)*dp(242)
    dp(1859) = dp(1)*p(243) + p(1)*dp(243)
    dp(1860) = dp(2)*p(243) + p(2)*dp(243)
    dp(1861) = dp(3)*p(243) + p(3)*dp(243)
    dp(1862) = dp(4)*p(243) + p(4)*dp(243)
    dp(1863) = dp(5)*p(243) + p(5)*dp(243)
    dp(1864) = dp(6)*p(243) + p(6)*dp(243)
    dp(1865) = dp(7)*p(243) + p(7)*dp(243)
    dp(1866) = dp(8)*p(243) + p(8)*dp(243)
    dp(1867) = dp(9)*p(243) + p(9)*dp(243)
    dp(1868) = dp(10)*p(243) + p(10)*dp(243)
    dp(1869) = dp(11)*p(243) + p(11)*dp(243)
    dp(1870) = dp(12)*p(243) + p(12)*dp(243)
    dp(1871) = dp(13)*p(243) + p(13)*dp(243)
    dp(1872) = dp(14)*p(243) + p(14)*dp(243)
    dp(1873) = dp(15)*p(243) + p(15)*dp(243)
    dp(1874) = dm(351) + dm(352) + dm(353)
    dp(1875) = dp(1)*p(244) + p(1)*dp(244)
    dp(1876) = dp(2)*p(244) + p(2)*dp(244)
    dp(1877) = dp(3)*p(244) + p(3)*dp(244)
    dp(1878) = dp(4)*p(244) + p(4)*dp(244)
    dp(1879) = dp(5)*p(244) + p(5)*dp(244)
    dp(1880) = dp(6)*p(244) + p(6)*dp(244)
    dp(1881) = dp(7)*p(244) + p(7)*dp(244)
    dp(1882) = dp(8)*p(244) + p(8)*dp(244)
    dp(1883) = dp(9)*p(244) + p(9)*dp(244)
    dp(1884) = dp(10)*p(244) + p(10)*dp(244)
    dp(1885) = dp(11)*p(244) + p(11)*dp(244)
    dp(1886) = dp(12)*p(244) + p(12)*dp(244)
    dp(1887) = dp(13)*p(244) + p(13)*dp(244)
    dp(1888) = dp(14)*p(244) + p(14)*dp(244)
    dp(1889) = dp(15)*p(244) + p(15)*dp(244)
    dp(1890) = dm(354) + dm(355) + dm(356) + dm(357) + dm(358) + dm(359)
    dp(1891) = dm(360) + dm(361) + dm(362)
    dp(1892) = dm(363) + dm(364) + dm(365) + dm(366) + dm(367) + dm(368)
    dp(1893) = dp(1)*p(245) + p(1)*dp(245)
    dp(1894) = dp(2)*p(245) + p(2)*dp(245)
    dp(1895) = dp(3)*p(245) + p(3)*dp(245)
    dp(1896) = dp(4)*p(245) + p(4)*dp(245)
    dp(1897) = dp(5)*p(245) + p(5)*dp(245)
    dp(1898) = dp(6)*p(245) + p(6)*dp(245)
    dp(1899) = dp(7)*p(245) + p(7)*dp(245)
    dp(1900) = dp(8)*p(245) + p(8)*dp(245)
    dp(1901) = dp(9)*p(245) + p(9)*dp(245)
    dp(1902) = dp(10)*p(245) + p(10)*dp(245)
    dp(1903) = dp(11)*p(245) + p(11)*dp(245)
    dp(1904) = dp(12)*p(245) + p(12)*dp(245)
    dp(1905) = dp(13)*p(245) + p(13)*dp(245)
    dp(1906) = dp(14)*p(245) + p(14)*dp(245)
    dp(1907) = dp(15)*p(245) + p(15)*dp(245)
    dp(1908) = dm(369) + dm(370) + dm(371) + dm(372) + dm(373) + dm(374)
    dp(1909) = dm(375) + dm(376) + dm(377) + dm(378) + dm(379) + dm(380)
    dp(1910) = dm(381) + dm(382) + dm(383)
    dp(1911) = dm(384) + dm(385) + dm(386) + dm(387) + dm(388) + dm(389)
    dp(1912) = dm(390) + dm(391) + dm(392) + dm(393) + dm(394) + dm(395)
    dp(1913) = dp(1)*p(246) + p(1)*dp(246)
    dp(1914) = dp(2)*p(246) + p(2)*dp(246)
    dp(1915) = dp(3)*p(246) + p(3)*dp(246)
    dp(1916) = dp(4)*p(246) + p(4)*dp(246)
    dp(1917) = dp(5)*p(246) + p(5)*dp(246)
    dp(1918) = dp(6)*p(246) + p(6)*dp(246)
    dp(1919) = dp(7)*p(246) + p(7)*dp(246)
    dp(1920) = dp(8)*p(246) + p(8)*dp(246)
    dp(1921) = dp(9)*p(246) + p(9)*dp(246)
    dp(1922) = dp(10)*p(246) + p(10)*dp(246)
    dp(1923) = dp(11)*p(246) + p(11)*dp(246)
    dp(1924) = dp(12)*p(246) + p(12)*dp(246)
    dp(1925) = dp(13)*p(246) + p(13)*dp(246)
    dp(1926) = dp(14)*p(246) + p(14)*dp(246)
    dp(1927) = dp(15)*p(246) + p(15)*dp(246)
    dp(1928) = dm(396) + dm(397) + dm(398) + dm(399) + dm(400) + dm(401)
    dp(1929) = dm(402) + dm(403) + dm(404) + dm(405) + dm(406) + dm(407)
    dp(1930) = dm(408) + dm(409) + dm(410) + dm(411) + dm(412) + dm(413)
    dp(1931) = dm(414) + dm(415) + dm(416)
    dp(1932) = dm(417) + dm(418) + dm(419) + dm(420) + dm(421) + dm(422)
    dp(1933) = dm(423) + dm(424) + dm(425) + dm(426) + dm(427) + dm(428)
    dp(1934) = dm(429) + dm(430) + dm(431) + dm(432) + dm(433) + dm(434)
    dp(1935) = dp(1)*p(247) + p(1)*dp(247)
    dp(1936) = dp(2)*p(247) + p(2)*dp(247)
    dp(1937) = dp(3)*p(247) + p(3)*dp(247)
    dp(1938) = dp(4)*p(247) + p(4)*dp(247)
    dp(1939) = dp(5)*p(247) + p(5)*dp(247)
    dp(1940) = dp(6)*p(247) + p(6)*dp(247)
    dp(1941) = dp(7)*p(247) + p(7)*dp(247)
    dp(1942) = dp(8)*p(247) + p(8)*dp(247)
    dp(1943) = dp(9)*p(247) + p(9)*dp(247)
    dp(1944) = dp(10)*p(247) + p(10)*dp(247)
    dp(1945) = dp(11)*p(247) + p(11)*dp(247)
    dp(1946) = dp(12)*p(247) + p(12)*dp(247)
    dp(1947) = dp(13)*p(247) + p(13)*dp(247)
    dp(1948) = dp(14)*p(247) + p(14)*dp(247)
    dp(1949) = dp(15)*p(247) + p(15)*dp(247)
    dp(1950) = dm(435) + dm(436) + dm(437) + dm(438) + dm(439) + dm(440)
    dp(1951) = dm(441) + dm(442) + dm(443) + dm(444) + dm(445) + dm(446)
    dp(1952) = dm(447) + dm(448) + dm(449) + dm(450) + dm(451) + dm(452)
    dp(1953) = dm(453) + dm(454) + dm(455) + dm(456) + dm(457) + dm(458)
    dp(1954) = dm(459) + dm(460) + dm(461)
    dp(1955) = dm(462) + dm(463) + dm(464) + dm(465) + dm(466) + dm(467)
    dp(1956) = dm(468) + dm(469) + dm(470) + dm(471) + dm(472) + dm(473)
    dp(1957) = dm(474) + dm(475) + dm(476) + dm(477) + dm(478) + dm(479)
    dp(1958) = dm(480) + dm(481) + dm(482) + dm(483) + dm(484) + dm(485)
    dp(1959) = dp(1)*p(248) + p(1)*dp(248)
    dp(1960) = dp(2)*p(248) + p(2)*dp(248)
    dp(1961) = dp(3)*p(248) + p(3)*dp(248)
    dp(1962) = dp(4)*p(248) + p(4)*dp(248)
    dp(1963) = dp(5)*p(248) + p(5)*dp(248)
    dp(1964) = dp(6)*p(248) + p(6)*dp(248)
    dp(1965) = dp(7)*p(248) + p(7)*dp(248)
    dp(1966) = dp(8)*p(248) + p(8)*dp(248)
    dp(1967) = dp(9)*p(248) + p(9)*dp(248)
    dp(1968) = dp(10)*p(248) + p(10)*dp(248)
    dp(1969) = dp(11)*p(248) + p(11)*dp(248)
    dp(1970) = dp(12)*p(248) + p(12)*dp(248)
    dp(1971) = dp(13)*p(248) + p(13)*dp(248)
    dp(1972) = dp(14)*p(248) + p(14)*dp(248)
    dp(1973) = dp(15)*p(248) + p(15)*dp(248)
    dp(1974) = dm(486) + dm(487) + dm(488)
    dp(1975) = dm(489) + dm(490) + dm(491)
    dp(1976) = dm(492) + dm(493) + dm(494)
    dp(1977) = dm(495) + dm(496) + dm(497)
    dp(1978) = dm(498) + dm(499) + dm(500)
    dp(1979) = dm(501)
    dp(1980) = dp(1)*p(249) + p(1)*dp(249)
    dp(1981) = dp(2)*p(249) + p(2)*dp(249)
    dp(1982) = dp(3)*p(249) + p(3)*dp(249)
    dp(1983) = dp(4)*p(249) + p(4)*dp(249)
    dp(1984) = dp(5)*p(249) + p(5)*dp(249)
    dp(1985) = dp(6)*p(249) + p(6)*dp(249)
    dp(1986) = dp(7)*p(249) + p(7)*dp(249)
    dp(1987) = dp(8)*p(249) + p(8)*dp(249)
    dp(1988) = dp(9)*p(249) + p(9)*dp(249)
    dp(1989) = dp(10)*p(249) + p(10)*dp(249)
    dp(1990) = dp(11)*p(249) + p(11)*dp(249)
    dp(1991) = dp(12)*p(249) + p(12)*dp(249)
    dp(1992) = dp(13)*p(249) + p(13)*dp(249)
    dp(1993) = dp(14)*p(249) + p(14)*dp(249)
    dp(1994) = dp(15)*p(249) + p(15)*dp(249)
    dp(1995) = dp(21)*p(143) + p(21)*dp(143) - dp(1874)
    dp(1996) = dp(16)*p(244) + p(16)*dp(244) - dp(1892) - dp(1890)
    dp(1997) = dp(16)*p(245) + p(16)*dp(245) - dp(1911) - dp(1908)
    dp(1998) = dp(16)*p(246) + p(16)*dp(246) - dp(1932) - dp(1928)
    dp(1999) = dp(16)*p(247) + p(16)*dp(247) - dp(1955) - dp(1950)
    dp(2000) = dp(16)*p(248) + p(16)*dp(248) - dp(1974)
    dp(2001) = dp(1)*p(250) + p(1)*dp(250)
    dp(2002) = dp(2)*p(250) + p(2)*dp(250)
    dp(2003) = dp(3)*p(250) + p(3)*dp(250)
    dp(2004) = dp(4)*p(250) + p(4)*dp(250)
    dp(2005) = dp(5)*p(250) + p(5)*dp(250)
    dp(2006) = dp(6)*p(250) + p(6)*dp(250)
    dp(2007) = dp(7)*p(250) + p(7)*dp(250)
    dp(2008) = dp(8)*p(250) + p(8)*dp(250)
    dp(2009) = dp(9)*p(250) + p(9)*dp(250)
    dp(2010) = dp(10)*p(250) + p(10)*dp(250)
    dp(2011) = dp(11)*p(250) + p(11)*dp(250)
    dp(2012) = dp(12)*p(250) + p(12)*dp(250)
    dp(2013) = dp(13)*p(250) + p(13)*dp(250)
    dp(2014) = dp(14)*p(250) + p(14)*dp(250)
    dp(2015) = dp(15)*p(250) + p(15)*dp(250)
    dp(2016) = dp(17)*p(243) + p(17)*dp(243) - dp(1892) - dp(1890)
    dp(2017) = dp(21)*p(160) + p(21)*dp(160) - dp(1891)
    dp(2018) = dp(17)*p(245) + p(17)*dp(245) - dp(1912) - dp(1909)
    dp(2019) = dp(17)*p(246) + p(17)*dp(246) - dp(1933) - dp(1929)
    dp(2020) = dp(17)*p(247) + p(17)*dp(247) - dp(1956) - dp(1951)
    dp(2021) = dp(17)*p(248) + p(17)*dp(248) - dp(1975)
    dp(2022) = dp(16)*p(250) + p(16)*dp(250) - dp(2016)
    dp(2023) = dp(1)*p(251) + p(1)*dp(251)
    dp(2024) = dp(2)*p(251) + p(2)*dp(251)
    dp(2025) = dp(3)*p(251) + p(3)*dp(251)
    dp(2026) = dp(4)*p(251) + p(4)*dp(251)
    dp(2027) = dp(5)*p(251) + p(5)*dp(251)
    dp(2028) = dp(6)*p(251) + p(6)*dp(251)
    dp(2029) = dp(7)*p(251) + p(7)*dp(251)
    dp(2030) = dp(8)*p(251) + p(8)*dp(251)
    dp(2031) = dp(9)*p(251) + p(9)*dp(251)
    dp(2032) = dp(10)*p(251) + p(10)*dp(251)
    dp(2033) = dp(11)*p(251) + p(11)*dp(251)
    dp(2034) = dp(12)*p(251) + p(12)*dp(251)
    dp(2035) = dp(13)*p(251) + p(13)*dp(251)
    dp(2036) = dp(14)*p(251) + p(14)*dp(251)
    dp(2037) = dp(15)*p(251) + p(15)*dp(251)
    dp(2038) = dp(18)*p(243) + p(18)*dp(243) - dp(1911) - dp(1908)
    dp(2039) = dp(18)*p(244) + p(18)*dp(244) - dp(1912) - dp(1909)
    dp(2040) = dp(21)*p(179) + p(21)*dp(179) - dp(1910)
    dp(2041) = dp(18)*p(246) + p(18)*dp(246) - dp(1934) - dp(1930)
    dp(2042) = dp(18)*p(247) + p(18)*dp(247) - dp(1957) - dp(1952)
    dp(2043) = dp(18)*p(248) + p(18)*dp(248) - dp(1976)
    dp(2044) = dp(16)*p(251) + p(16)*dp(251) - dp(2038)
    dp(2045) = dp(17)*p(251) + p(17)*dp(251) - dp(2039)
    dp(2046) = dp(1)*p(252) + p(1)*dp(252)
    dp(2047) = dp(2)*p(252) + p(2)*dp(252)
    dp(2048) = dp(3)*p(252) + p(3)*dp(252)
    dp(2049) = dp(4)*p(252) + p(4)*dp(252)
    dp(2050) = dp(5)*p(252) + p(5)*dp(252)
    dp(2051) = dp(6)*p(252) + p(6)*dp(252)
    dp(2052) = dp(7)*p(252) + p(7)*dp(252)
    dp(2053) = dp(8)*p(252) + p(8)*dp(252)
    dp(2054) = dp(9)*p(252) + p(9)*dp(252)
    dp(2055) = dp(10)*p(252) + p(10)*dp(252)
    dp(2056) = dp(11)*p(252) + p(11)*dp(252)
    dp(2057) = dp(12)*p(252) + p(12)*dp(252)
    dp(2058) = dp(13)*p(252) + p(13)*dp(252)
    dp(2059) = dp(14)*p(252) + p(14)*dp(252)
    dp(2060) = dp(15)*p(252) + p(15)*dp(252)
    dp(2061) = dp(19)*p(243) + p(19)*dp(243) - dp(1932) - dp(1928)
    dp(2062) = dp(19)*p(244) + p(19)*dp(244) - dp(1933) - dp(1929)
    dp(2063) = dp(19)*p(245) + p(19)*dp(245) - dp(1934) - dp(1930)
    dp(2064) = dp(21)*p(200) + p(21)*dp(200) - dp(1931)
    dp(2065) = dp(19)*p(247) + p(19)*dp(247) - dp(1958) - dp(1953)
    dp(2066) = dp(19)*p(248) + p(19)*dp(248) - dp(1977)
    dp(2067) = dp(16)*p(252) + p(16)*dp(252) - dp(2061)
    dp(2068) = dp(17)*p(252) + p(17)*dp(252) - dp(2062)
    dp(2069) = dp(18)*p(252) + p(18)*dp(252) - dp(2063)
    dp(2070) = dp(1)*p(253) + p(1)*dp(253)
    dp(2071) = dp(2)*p(253) + p(2)*dp(253)
    dp(2072) = dp(3)*p(253) + p(3)*dp(253)
    dp(2073) = dp(4)*p(253) + p(4)*dp(253)
    dp(2074) = dp(5)*p(253) + p(5)*dp(253)
    dp(2075) = dp(6)*p(253) + p(6)*dp(253)
    dp(2076) = dp(7)*p(253) + p(7)*dp(253)
    dp(2077) = dp(8)*p(253) + p(8)*dp(253)
    dp(2078) = dp(9)*p(253) + p(9)*dp(253)
    dp(2079) = dp(10)*p(253) + p(10)*dp(253)
    dp(2080) = dp(11)*p(253) + p(11)*dp(253)
    dp(2081) = dp(12)*p(253) + p(12)*dp(253)
    dp(2082) = dp(13)*p(253) + p(13)*dp(253)
    dp(2083) = dp(14)*p(253) + p(14)*dp(253)
    dp(2084) = dp(15)*p(253) + p(15)*dp(253)
    dp(2085) = dp(20)*p(243) + p(20)*dp(243) - dp(1955) - dp(1950)
    dp(2086) = dp(20)*p(244) + p(20)*dp(244) - dp(1956) - dp(1951)
    dp(2087) = dp(20)*p(245) + p(20)*dp(245) - dp(1957) - dp(1952)
    dp(2088) = dp(20)*p(246) + p(20)*dp(246) - dp(1958) - dp(1953)
    dp(2089) = dp(21)*p(223) + p(21)*dp(223) - dp(1954)
    dp(2090) = dp(20)*p(248) + p(20)*dp(248) - dp(1978)
    dp(2091) = dp(16)*p(253) + p(16)*dp(253) - dp(2085)
    dp(2092) = dp(17)*p(253) + p(17)*dp(253) - dp(2086)
    dp(2093) = dp(18)*p(253) + p(18)*dp(253) - dp(2087)
    dp(2094) = dp(19)*p(253) + p(19)*dp(253) - dp(2088)
    dp(2095) = dp(1)*p(255) + p(1)*dp(255)
    dp(2096) = dp(1)*p(256) + p(1)*dp(256)
    dp(2097) = dp(2)*p(256) + p(2)*dp(256)
    dp(2098) = dp(1)*p(257) + p(1)*dp(257)
    dp(2099) = dp(2)*p(257) + p(2)*dp(257)
    dp(2100) = dp(3)*p(257) + p(3)*dp(257)
    dp(2101) = dp(1)*p(258) + p(1)*dp(258)
    dp(2102) = dp(2)*p(258) + p(2)*dp(258)
    dp(2103) = dp(3)*p(258) + p(3)*dp(258)
    dp(2104) = dp(4)*p(258) + p(4)*dp(258)
    dp(2105) = dp(1)*p(259) + p(1)*dp(259)
    dp(2106) = dp(2)*p(259) + p(2)*dp(259)
    dp(2107) = dp(3)*p(259) + p(3)*dp(259)
    dp(2108) = dp(4)*p(259) + p(4)*dp(259)
    dp(2109) = dp(5)*p(259) + p(5)*dp(259)
    dp(2110) = dp(1)*p(260) + p(1)*dp(260)
    dp(2111) = dp(2)*p(260) + p(2)*dp(260)
    dp(2112) = dp(3)*p(260) + p(3)*dp(260)
    dp(2113) = dp(4)*p(260) + p(4)*dp(260)
    dp(2114) = dp(5)*p(260) + p(5)*dp(260)
    dp(2115) = dp(6)*p(260) + p(6)*dp(260)
    dp(2116) = dp(1)*p(261) + p(1)*dp(261)
    dp(2117) = dp(2)*p(261) + p(2)*dp(261)
    dp(2118) = dp(3)*p(261) + p(3)*dp(261)
    dp(2119) = dp(4)*p(261) + p(4)*dp(261)
    dp(2120) = dp(5)*p(261) + p(5)*dp(261)
    dp(2121) = dp(6)*p(261) + p(6)*dp(261)
    dp(2122) = dp(7)*p(261) + p(7)*dp(261)
    dp(2123) = dp(1)*p(262) + p(1)*dp(262)
    dp(2124) = dp(2)*p(262) + p(2)*dp(262)
    dp(2125) = dp(3)*p(262) + p(3)*dp(262)
    dp(2126) = dp(4)*p(262) + p(4)*dp(262)
    dp(2127) = dp(5)*p(262) + p(5)*dp(262)
    dp(2128) = dp(6)*p(262) + p(6)*dp(262)
    dp(2129) = dp(7)*p(262) + p(7)*dp(262)
    dp(2130) = dp(8)*p(262) + p(8)*dp(262)
    dp(2131) = dp(1)*p(263) + p(1)*dp(263)
    dp(2132) = dp(2)*p(263) + p(2)*dp(263)
    dp(2133) = dp(3)*p(263) + p(3)*dp(263)
    dp(2134) = dp(4)*p(263) + p(4)*dp(263)
    dp(2135) = dp(5)*p(263) + p(5)*dp(263)
    dp(2136) = dp(6)*p(263) + p(6)*dp(263)
    dp(2137) = dp(7)*p(263) + p(7)*dp(263)
    dp(2138) = dp(8)*p(263) + p(8)*dp(263)
    dp(2139) = dp(9)*p(263) + p(9)*dp(263)
    dp(2140) = dp(1)*p(264) + p(1)*dp(264)
    dp(2141) = dp(2)*p(264) + p(2)*dp(264)
    dp(2142) = dp(3)*p(264) + p(3)*dp(264)
    dp(2143) = dp(4)*p(264) + p(4)*dp(264)
    dp(2144) = dp(5)*p(264) + p(5)*dp(264)
    dp(2145) = dp(6)*p(264) + p(6)*dp(264)
    dp(2146) = dp(7)*p(264) + p(7)*dp(264)
    dp(2147) = dp(8)*p(264) + p(8)*dp(264)
    dp(2148) = dp(9)*p(264) + p(9)*dp(264)
    dp(2149) = dp(10)*p(264) + p(10)*dp(264)
    dp(2150) = dp(1)*p(265) + p(1)*dp(265)
    dp(2151) = dp(2)*p(265) + p(2)*dp(265)
    dp(2152) = dp(3)*p(265) + p(3)*dp(265)
    dp(2153) = dp(4)*p(265) + p(4)*dp(265)
    dp(2154) = dp(5)*p(265) + p(5)*dp(265)
    dp(2155) = dp(6)*p(265) + p(6)*dp(265)
    dp(2156) = dp(7)*p(265) + p(7)*dp(265)
    dp(2157) = dp(8)*p(265) + p(8)*dp(265)
    dp(2158) = dp(9)*p(265) + p(9)*dp(265)
    dp(2159) = dp(10)*p(265) + p(10)*dp(265)
    dp(2160) = dp(11)*p(265) + p(11)*dp(265)
    dp(2161) = dp(1)*p(266) + p(1)*dp(266)
    dp(2162) = dp(2)*p(266) + p(2)*dp(266)
    dp(2163) = dp(3)*p(266) + p(3)*dp(266)
    dp(2164) = dp(4)*p(266) + p(4)*dp(266)
    dp(2165) = dp(5)*p(266) + p(5)*dp(266)
    dp(2166) = dp(6)*p(266) + p(6)*dp(266)
    dp(2167) = dp(7)*p(266) + p(7)*dp(266)
    dp(2168) = dp(8)*p(266) + p(8)*dp(266)
    dp(2169) = dp(9)*p(266) + p(9)*dp(266)
    dp(2170) = dp(10)*p(266) + p(10)*dp(266)
    dp(2171) = dp(11)*p(266) + p(11)*dp(266)
    dp(2172) = dp(12)*p(266) + p(12)*dp(266)
    dp(2173) = dp(1)*p(267) + p(1)*dp(267)
    dp(2174) = dp(2)*p(267) + p(2)*dp(267)
    dp(2175) = dp(3)*p(267) + p(3)*dp(267)
    dp(2176) = dp(4)*p(267) + p(4)*dp(267)
    dp(2177) = dp(5)*p(267) + p(5)*dp(267)
    dp(2178) = dp(6)*p(267) + p(6)*dp(267)
    dp(2179) = dp(7)*p(267) + p(7)*dp(267)
    dp(2180) = dp(8)*p(267) + p(8)*dp(267)
    dp(2181) = dp(9)*p(267) + p(9)*dp(267)
    dp(2182) = dp(10)*p(267) + p(10)*dp(267)
    dp(2183) = dp(11)*p(267) + p(11)*dp(267)
    dp(2184) = dp(12)*p(267) + p(12)*dp(267)
    dp(2185) = dp(13)*p(267) + p(13)*dp(267)
    dp(2186) = dp(1)*p(268) + p(1)*dp(268)
    dp(2187) = dp(2)*p(268) + p(2)*dp(268)
    dp(2188) = dp(3)*p(268) + p(3)*dp(268)
    dp(2189) = dp(4)*p(268) + p(4)*dp(268)
    dp(2190) = dp(5)*p(268) + p(5)*dp(268)
    dp(2191) = dp(6)*p(268) + p(6)*dp(268)
    dp(2192) = dp(7)*p(268) + p(7)*dp(268)
    dp(2193) = dp(8)*p(268) + p(8)*dp(268)
    dp(2194) = dp(9)*p(268) + p(9)*dp(268)
    dp(2195) = dp(10)*p(268) + p(10)*dp(268)
    dp(2196) = dp(11)*p(268) + p(11)*dp(268)
    dp(2197) = dp(12)*p(268) + p(12)*dp(268)
    dp(2198) = dp(13)*p(268) + p(13)*dp(268)
    dp(2199) = dp(14)*p(268) + p(14)*dp(268)
    dp(2200) = dp(1)*p(269) + p(1)*dp(269)
    dp(2201) = dp(2)*p(269) + p(2)*dp(269)
    dp(2202) = dp(3)*p(269) + p(3)*dp(269)
    dp(2203) = dp(4)*p(269) + p(4)*dp(269)
    dp(2204) = dp(5)*p(269) + p(5)*dp(269)
    dp(2205) = dp(6)*p(269) + p(6)*dp(269)
    dp(2206) = dp(7)*p(269) + p(7)*dp(269)
    dp(2207) = dp(8)*p(269) + p(8)*dp(269)
    dp(2208) = dp(9)*p(269) + p(9)*dp(269)
    dp(2209) = dp(10)*p(269) + p(10)*dp(269)
    dp(2210) = dp(11)*p(269) + p(11)*dp(269)
    dp(2211) = dp(12)*p(269) + p(12)*dp(269)
    dp(2212) = dp(13)*p(269) + p(13)*dp(269)
    dp(2213) = dp(14)*p(269) + p(14)*dp(269)
    dp(2214) = dp(15)*p(269) + p(15)*dp(269)
    dp(2215) = dp(1)*p(270) + p(1)*dp(270)
    dp(2216) = dp(2)*p(270) + p(2)*dp(270)
    dp(2217) = dp(3)*p(270) + p(3)*dp(270)
    dp(2218) = dp(4)*p(270) + p(4)*dp(270)
    dp(2219) = dp(5)*p(270) + p(5)*dp(270)
    dp(2220) = dp(6)*p(270) + p(6)*dp(270)
    dp(2221) = dp(7)*p(270) + p(7)*dp(270)
    dp(2222) = dp(8)*p(270) + p(8)*dp(270)
    dp(2223) = dp(9)*p(270) + p(9)*dp(270)
    dp(2224) = dp(10)*p(270) + p(10)*dp(270)
    dp(2225) = dp(11)*p(270) + p(11)*dp(270)
    dp(2226) = dp(12)*p(270) + p(12)*dp(270)
    dp(2227) = dp(13)*p(270) + p(13)*dp(270)
    dp(2228) = dp(14)*p(270) + p(14)*dp(270)
    dp(2229) = dp(15)*p(270) + p(15)*dp(270)
    dp(2230) = dm(502) + dm(503) + dm(504)
    dp(2231) = dp(1)*p(271) + p(1)*dp(271)
    dp(2232) = dp(2)*p(271) + p(2)*dp(271)
    dp(2233) = dp(3)*p(271) + p(3)*dp(271)
    dp(2234) = dp(4)*p(271) + p(4)*dp(271)
    dp(2235) = dp(5)*p(271) + p(5)*dp(271)
    dp(2236) = dp(6)*p(271) + p(6)*dp(271)
    dp(2237) = dp(7)*p(271) + p(7)*dp(271)
    dp(2238) = dp(8)*p(271) + p(8)*dp(271)
    dp(2239) = dp(9)*p(271) + p(9)*dp(271)
    dp(2240) = dp(10)*p(271) + p(10)*dp(271)
    dp(2241) = dp(11)*p(271) + p(11)*dp(271)
    dp(2242) = dp(12)*p(271) + p(12)*dp(271)
    dp(2243) = dp(13)*p(271) + p(13)*dp(271)
    dp(2244) = dp(14)*p(271) + p(14)*dp(271)
    dp(2245) = dp(15)*p(271) + p(15)*dp(271)
    dp(2246) = dm(505) + dm(506) + dm(507)
    dp(2247) = dm(508) + dm(509) + dm(510)
    dp(2248) = dp(1)*p(272) + p(1)*dp(272)
    dp(2249) = dp(2)*p(272) + p(2)*dp(272)
    dp(2250) = dp(3)*p(272) + p(3)*dp(272)
    dp(2251) = dp(4)*p(272) + p(4)*dp(272)
    dp(2252) = dp(5)*p(272) + p(5)*dp(272)
    dp(2253) = dp(6)*p(272) + p(6)*dp(272)
    dp(2254) = dp(7)*p(272) + p(7)*dp(272)
    dp(2255) = dp(8)*p(272) + p(8)*dp(272)
    dp(2256) = dp(9)*p(272) + p(9)*dp(272)
    dp(2257) = dp(10)*p(272) + p(10)*dp(272)
    dp(2258) = dp(11)*p(272) + p(11)*dp(272)
    dp(2259) = dp(12)*p(272) + p(12)*dp(272)
    dp(2260) = dp(13)*p(272) + p(13)*dp(272)
    dp(2261) = dp(14)*p(272) + p(14)*dp(272)
    dp(2262) = dp(15)*p(272) + p(15)*dp(272)
    dp(2263) = dm(511) + dm(512) + dm(513)
    dp(2264) = dm(514) + dm(515) + dm(516)
    dp(2265) = dm(517) + dm(518) + dm(519)
    dp(2266) = dp(1)*p(273) + p(1)*dp(273)
    dp(2267) = dp(2)*p(273) + p(2)*dp(273)
    dp(2268) = dp(3)*p(273) + p(3)*dp(273)
    dp(2269) = dp(4)*p(273) + p(4)*dp(273)
    dp(2270) = dp(5)*p(273) + p(5)*dp(273)
    dp(2271) = dp(6)*p(273) + p(6)*dp(273)
    dp(2272) = dp(7)*p(273) + p(7)*dp(273)
    dp(2273) = dp(8)*p(273) + p(8)*dp(273)
    dp(2274) = dp(9)*p(273) + p(9)*dp(273)
    dp(2275) = dp(10)*p(273) + p(10)*dp(273)
    dp(2276) = dp(11)*p(273) + p(11)*dp(273)
    dp(2277) = dp(12)*p(273) + p(12)*dp(273)
    dp(2278) = dp(13)*p(273) + p(13)*dp(273)
    dp(2279) = dp(14)*p(273) + p(14)*dp(273)
    dp(2280) = dp(15)*p(273) + p(15)*dp(273)
    dp(2281) = dm(520) + dm(521) + dm(522)
    dp(2282) = dm(523) + dm(524) + dm(525)
    dp(2283) = dm(526) + dm(527) + dm(528)
    dp(2284) = dm(529) + dm(530) + dm(531)
    dp(2285) = dp(1)*p(274) + p(1)*dp(274)
    dp(2286) = dp(2)*p(274) + p(2)*dp(274)
    dp(2287) = dp(3)*p(274) + p(3)*dp(274)
    dp(2288) = dp(4)*p(274) + p(4)*dp(274)
    dp(2289) = dp(5)*p(274) + p(5)*dp(274)
    dp(2290) = dp(6)*p(274) + p(6)*dp(274)
    dp(2291) = dp(7)*p(274) + p(7)*dp(274)
    dp(2292) = dp(8)*p(274) + p(8)*dp(274)
    dp(2293) = dp(9)*p(274) + p(9)*dp(274)
    dp(2294) = dp(10)*p(274) + p(10)*dp(274)
    dp(2295) = dp(11)*p(274) + p(11)*dp(274)
    dp(2296) = dp(12)*p(274) + p(12)*dp(274)
    dp(2297) = dp(13)*p(274) + p(13)*dp(274)
    dp(2298) = dp(14)*p(274) + p(14)*dp(274)
    dp(2299) = dp(15)*p(274) + p(15)*dp(274)
    dp(2300) = dm(532) + dm(533) + dm(534)
    dp(2301) = dm(535) + dm(536) + dm(537)
    dp(2302) = dm(538) + dm(539) + dm(540)
    dp(2303) = dm(541) + dm(542) + dm(543)
    dp(2304) = dm(544) + dm(545) + dm(546)
    dp(2305) = dp(1)*p(275) + p(1)*dp(275)
    dp(2306) = dp(2)*p(275) + p(2)*dp(275)
    dp(2307) = dp(3)*p(275) + p(3)*dp(275)
    dp(2308) = dp(4)*p(275) + p(4)*dp(275)
    dp(2309) = dp(5)*p(275) + p(5)*dp(275)
    dp(2310) = dp(6)*p(275) + p(6)*dp(275)
    dp(2311) = dp(7)*p(275) + p(7)*dp(275)
    dp(2312) = dp(8)*p(275) + p(8)*dp(275)
    dp(2313) = dp(9)*p(275) + p(9)*dp(275)
    dp(2314) = dp(10)*p(275) + p(10)*dp(275)
    dp(2315) = dp(11)*p(275) + p(11)*dp(275)
    dp(2316) = dp(12)*p(275) + p(12)*dp(275)
    dp(2317) = dp(13)*p(275) + p(13)*dp(275)
    dp(2318) = dp(14)*p(275) + p(14)*dp(275)
    dp(2319) = dp(15)*p(275) + p(15)*dp(275)
    dp(2320) = dm(547) + dm(548) + dm(549) + dm(550) + dm(551) + dm(552)
    dp(2321) = dp(16)*p(270) + p(16)*dp(270) - dp(2230)
    dp(2322) = dp(16)*p(271) + p(16)*dp(271) - dp(2246)
    dp(2323) = dp(16)*p(272) + p(16)*dp(272) - dp(2263)
    dp(2324) = dp(16)*p(273) + p(16)*dp(273) - dp(2281)
    dp(2325) = dp(16)*p(274) + p(16)*dp(274) - dp(2300)
    dp(2326) = dp(22)*p(143) + p(22)*dp(143) - dp(2320)
    dp(2327) = dp(1)*p(276) + p(1)*dp(276)
    dp(2328) = dp(2)*p(276) + p(2)*dp(276)
    dp(2329) = dp(3)*p(276) + p(3)*dp(276)
    dp(2330) = dp(4)*p(276) + p(4)*dp(276)
    dp(2331) = dp(5)*p(276) + p(5)*dp(276)
    dp(2332) = dp(6)*p(276) + p(6)*dp(276)
    dp(2333) = dp(7)*p(276) + p(7)*dp(276)
    dp(2334) = dp(8)*p(276) + p(8)*dp(276)
    dp(2335) = dp(9)*p(276) + p(9)*dp(276)
    dp(2336) = dp(10)*p(276) + p(10)*dp(276)
    dp(2337) = dp(11)*p(276) + p(11)*dp(276)
    dp(2338) = dp(12)*p(276) + p(12)*dp(276)
    dp(2339) = dp(13)*p(276) + p(13)*dp(276)
    dp(2340) = dp(14)*p(276) + p(14)*dp(276)
    dp(2341) = dp(15)*p(276) + p(15)*dp(276)
    dp(2342) = dp(17)*p(269) + p(17)*dp(269) - dp(2230)
    dp(2343) = dm(553) + dm(554) + dm(555) + dm(556) + dm(557) + dm(558)
    dp(2344) = dp(17)*p(271) + p(17)*dp(271) - dp(2247)
    dp(2345) = dp(17)*p(272) + p(17)*dp(272) - dp(2264)
    dp(2346) = dp(17)*p(273) + p(17)*dp(273) - dp(2282)
    dp(2347) = dp(17)*p(274) + p(17)*dp(274) - dp(2301)
    dp(2348) = dp(22)*p(159) + p(22)*dp(159) - dp(2342) - dp(2321)
    dp(2349) = dp(22)*p(160) + p(22)*dp(160) - dp(2343)
    dp(2350) = dp(22)*p(161) + p(22)*dp(161) - dp(2230)
    dp(2351) = dp(1)*p(277) + p(1)*dp(277)
    dp(2352) = dp(2)*p(277) + p(2)*dp(277)
    dp(2353) = dp(3)*p(277) + p(3)*dp(277)
    dp(2354) = dp(4)*p(277) + p(4)*dp(277)
    dp(2355) = dp(5)*p(277) + p(5)*dp(277)
    dp(2356) = dp(6)*p(277) + p(6)*dp(277)
    dp(2357) = dp(7)*p(277) + p(7)*dp(277)
    dp(2358) = dp(8)*p(277) + p(8)*dp(277)
    dp(2359) = dp(9)*p(277) + p(9)*dp(277)
    dp(2360) = dp(10)*p(277) + p(10)*dp(277)
    dp(2361) = dp(11)*p(277) + p(11)*dp(277)
    dp(2362) = dp(12)*p(277) + p(12)*dp(277)
    dp(2363) = dp(13)*p(277) + p(13)*dp(277)
    dp(2364) = dp(14)*p(277) + p(14)*dp(277)
    dp(2365) = dp(15)*p(277) + p(15)*dp(277)
    dp(2366) = dp(18)*p(269) + p(18)*dp(269) - dp(2246)
    dp(2367) = dp(18)*p(270) + p(18)*dp(270) - dp(2247)
    dp(2368) = dm(559) + dm(560) + dm(561) + dm(562) + dm(563) + dm(564)
    dp(2369) = dp(18)*p(272) + p(18)*dp(272) - dp(2265)
    dp(2370) = dp(18)*p(273) + p(18)*dp(273) - dp(2283)
    dp(2371) = dp(18)*p(274) + p(18)*dp(274) - dp(2302)
    dp(2372) = dp(22)*p(177) + p(22)*dp(177) - dp(2366) - dp(2322)
    dp(2373) = dp(22)*p(178) + p(22)*dp(178) - dp(2367) - dp(2344)
    dp(2374) = dp(22)*p(179) + p(22)*dp(179) - dp(2368)
    dp(2375) = dp(22)*p(180) + p(22)*dp(180) - dp(2246)
    dp(2376) = dp(22)*p(181) + p(22)*dp(181) - dp(2247)
    dp(2377) = dp(1)*p(278) + p(1)*dp(278)
    dp(2378) = dp(2)*p(278) + p(2)*dp(278)
    dp(2379) = dp(3)*p(278) + p(3)*dp(278)
    dp(2380) = dp(4)*p(278) + p(4)*dp(278)
    dp(2381) = dp(5)*p(278) + p(5)*dp(278)
    dp(2382) = dp(6)*p(278) + p(6)*dp(278)
    dp(2383) = dp(7)*p(278) + p(7)*dp(278)
    dp(2384) = dp(8)*p(278) + p(8)*dp(278)
    dp(2385) = dp(9)*p(278) + p(9)*dp(278)
    dp(2386) = dp(10)*p(278) + p(10)*dp(278)
    dp(2387) = dp(11)*p(278) + p(11)*dp(278)
    dp(2388) = dp(12)*p(278) + p(12)*dp(278)
    dp(2389) = dp(13)*p(278) + p(13)*dp(278)
    dp(2390) = dp(14)*p(278) + p(14)*dp(278)
    dp(2391) = dp(15)*p(278) + p(15)*dp(278)
    dp(2392) = dp(19)*p(269) + p(19)*dp(269) - dp(2263)
    dp(2393) = dp(19)*p(270) + p(19)*dp(270) - dp(2264)
    dp(2394) = dp(19)*p(271) + p(19)*dp(271) - dp(2265)
    dp(2395) = dm(565) + dm(566) + dm(567) + dm(568) + dm(569) + dm(570)
    dp(2396) = dp(19)*p(273) + p(19)*dp(273) - dp(2284)
    dp(2397) = dp(19)*p(274) + p(19)*dp(274) - dp(2303)
    dp(2398) = dp(22)*p(197) + p(22)*dp(197) - dp(2392) - dp(2323)
    dp(2399) = dp(22)*p(198) + p(22)*dp(198) - dp(2393) - dp(2345)
    dp(2400) = dp(22)*p(199) + p(22)*dp(199) - dp(2394) - dp(2369)
    dp(2401) = dp(22)*p(200) + p(22)*dp(200) - dp(2395)
    dp(2402) = dp(22)*p(201) + p(22)*dp(201) - dp(2263)
    dp(2403) = dp(22)*p(202) + p(22)*dp(202) - dp(2264)
    dp(2404) = dp(22)*p(203) + p(22)*dp(203) - dp(2265)
    dp(2405) = dp(1)*p(279) + p(1)*dp(279)
    dp(2406) = dp(2)*p(279) + p(2)*dp(279)
    dp(2407) = dp(3)*p(279) + p(3)*dp(279)
    dp(2408) = dp(4)*p(279) + p(4)*dp(279)
    dp(2409) = dp(5)*p(279) + p(5)*dp(279)
    dp(2410) = dp(6)*p(279) + p(6)*dp(279)
    dp(2411) = dp(7)*p(279) + p(7)*dp(279)
    dp(2412) = dp(8)*p(279) + p(8)*dp(279)
    dp(2413) = dp(9)*p(279) + p(9)*dp(279)
    dp(2414) = dp(10)*p(279) + p(10)*dp(279)
    dp(2415) = dp(11)*p(279) + p(11)*dp(279)
    dp(2416) = dp(12)*p(279) + p(12)*dp(279)
    dp(2417) = dp(13)*p(279) + p(13)*dp(279)
    dp(2418) = dp(14)*p(279) + p(14)*dp(279)
    dp(2419) = dp(15)*p(279) + p(15)*dp(279)
    dp(2420) = dp(20)*p(269) + p(20)*dp(269) - dp(2281)
    dp(2421) = dp(20)*p(270) + p(20)*dp(270) - dp(2282)
    dp(2422) = dp(20)*p(271) + p(20)*dp(271) - dp(2283)
    dp(2423) = dp(20)*p(272) + p(20)*dp(272) - dp(2284)
    dp(2424) = dm(571) + dm(572) + dm(573) + dm(574) + dm(575) + dm(576)
    dp(2425) = dp(20)*p(274) + p(20)*dp(274) - dp(2304)
    dp(2426) = dp(22)*p(219) + p(22)*dp(219) - dp(2420) - dp(2324)
    dp(2427) = dp(22)*p(220) + p(22)*dp(220) - dp(2421) - dp(2346)
    dp(2428) = dp(22)*p(221) + p(22)*dp(221) - dp(2422) - dp(2370)
    dp(2429) = dp(22)*p(222) + p(22)*dp(222) - dp(2423) - dp(2396)
    dp(2430) = dp(22)*p(223) + p(22)*dp(223) - dp(2424)
    dp(2431) = dp(22)*p(224) + p(22)*dp(224) - dp(2281)
    dp(2432) = dp(22)*p(225) + p(22)*dp(225) - dp(2282)
    dp(2433) = dp(22)*p(226) + p(22)*dp(226) - dp(2283)
    dp(2434) = dp(22)*p(227) + p(22)*dp(227) - dp(2284)
    dp(2435) = dp(1)*p(280) + p(1)*dp(280)
    dp(2436) = dp(2)*p(280) + p(2)*dp(280)
    dp(2437) = dp(3)*p(280) + p(3)*dp(280)
    dp(2438) = dp(4)*p(280) + p(4)*dp(280)
    dp(2439) = dp(5)*p(280) + p(5)*dp(280)
    dp(2440) = dp(6)*p(280) + p(6)*dp(280)
    dp(2441) = dp(7)*p(280) + p(7)*dp(280)
    dp(2442) = dp(8)*p(280) + p(8)*dp(280)
    dp(2443) = dp(9)*p(280) + p(9)*dp(280)
    dp(2444) = dp(10)*p(280) + p(10)*dp(280)
    dp(2445) = dp(11)*p(280) + p(11)*dp(280)
    dp(2446) = dp(12)*p(280) + p(12)*dp(280)
    dp(2447) = dp(13)*p(280) + p(13)*dp(280)
    dp(2448) = dp(14)*p(280) + p(14)*dp(280)
    dp(2449) = dp(15)*p(280) + p(15)*dp(280)
    dp(2450) = dp(21)*p(269) + p(21)*dp(269) - dp(2300)
    dp(2451) = dp(21)*p(270) + p(21)*dp(270) - dp(2301)
    dp(2452) = dp(21)*p(271) + p(21)*dp(271) - dp(2302)
    dp(2453) = dp(21)*p(272) + p(21)*dp(272) - dp(2303)
    dp(2454) = dp(21)*p(273) + p(21)*dp(273) - dp(2304)
    dp(2455) = dm(577) + dm(578) + dm(579) + dm(580) + dm(581) + dm(582)
    dp(2456) = dp(22)*p(243) + p(22)*dp(243) - dp(2450) - dp(2325)
    dp(2457) = dp(22)*p(244) + p(22)*dp(244) - dp(2451) - dp(2347)
    dp(2458) = dp(22)*p(245) + p(22)*dp(245) - dp(2452) - dp(2371)
    dp(2459) = dp(22)*p(246) + p(22)*dp(246) - dp(2453) - dp(2397)
    dp(2460) = dp(22)*p(247) + p(22)*dp(247) - dp(2454) - dp(2425)
    dp(2461) = dp(22)*p(248) + p(22)*dp(248) - dp(2455)
    dp(2462) = dp(22)*p(249) + p(22)*dp(249) - dp(2300)
    dp(2463) = dp(22)*p(250) + p(22)*dp(250) - dp(2301)
    dp(2464) = dp(22)*p(251) + p(22)*dp(251) - dp(2302)
    dp(2465) = dp(22)*p(252) + p(22)*dp(252) - dp(2303)
    dp(2466) = dp(22)*p(253) + p(22)*dp(253) - dp(2304)
    dp(2467) = dp(1)*p(281) + p(1)*dp(281)
    dp(2468) = dp(2)*p(281) + p(2)*dp(281)
    dp(2469) = dp(3)*p(281) + p(3)*dp(281)
    dp(2470) = dp(4)*p(281) + p(4)*dp(281)
    dp(2471) = dp(5)*p(281) + p(5)*dp(281)
    dp(2472) = dp(6)*p(281) + p(6)*dp(281)
    dp(2473) = dp(7)*p(281) + p(7)*dp(281)
    dp(2474) = dp(8)*p(281) + p(8)*dp(281)
    dp(2475) = dp(9)*p(281) + p(9)*dp(281)
    dp(2476) = dp(10)*p(281) + p(10)*dp(281)
    dp(2477) = dp(11)*p(281) + p(11)*dp(281)
    dp(2478) = dp(12)*p(281) + p(12)*dp(281)
    dp(2479) = dp(13)*p(281) + p(13)*dp(281)
    dp(2480) = dp(14)*p(281) + p(14)*dp(281)
    dp(2481) = dp(15)*p(281) + p(15)*dp(281)
    dp(2482) = dm(583) + dm(584) + dm(585) + dm(586) + dm(587) + dm(588)
    dp(2483) = dm(589) + dm(590) + dm(591) + dm(592) + dm(593) + dm(594)
    dp(2484) = dm(595) + dm(596) + dm(597) + dm(598) + dm(599) + dm(600)
    dp(2485) = dm(601) + dm(602) + dm(603) + dm(604) + dm(605) + dm(606)
    dp(2486) = dm(607) + dm(608) + dm(609) + dm(610) + dm(611) + dm(612)
    dp(2487) = dm(613) + dm(614) + dm(615) + dm(616) + dm(617) + dm(618)
    dp(2488) = dm(619)
    dp(2489) = dp(16)*p(281) + p(16)*dp(281) - dp(2482)
    dp(2490) = dp(17)*p(281) + p(17)*dp(281) - dp(2483)
    dp(2491) = dp(18)*p(281) + p(18)*dp(281) - dp(2484)
    dp(2492) = dp(19)*p(281) + p(19)*dp(281) - dp(2485)
    dp(2493) = dp(20)*p(281) + p(20)*dp(281) - dp(2486)
    dp(2494) = dp(21)*p(281) + p(21)*dp(281) - dp(2487)
    dp(2495) = dp(1)*p(23) + p(1)*dp(23)
    dp(2496) = dp(1)*p(283) + p(1)*dp(283)
    dp(2497) = dp(1)*p(24) + p(1)*dp(24)
    dp(2498) = dp(2)*p(25) + p(2)*dp(25)
    dp(2499) = dp(1)*p(284) + p(1)*dp(284)
    dp(2500) = dp(2)*p(284) + p(2)*dp(284)
    dp(2501) = dp(1)*p(26) + p(1)*dp(26)
    dp(2502) = dp(2)*p(27) + p(2)*dp(27)
    dp(2503) = dp(3)*p(28) + p(3)*dp(28)
    dp(2504) = dp(1)*p(285) + p(1)*dp(285)
    dp(2505) = dp(2)*p(285) + p(2)*dp(285)
    dp(2506) = dp(3)*p(285) + p(3)*dp(285)
    dp(2507) = dp(1)*p(29) + p(1)*dp(29)
    dp(2508) = dp(2)*p(30) + p(2)*dp(30)
    dp(2509) = dp(3)*p(31) + p(3)*dp(31)
    dp(2510) = dp(4)*p(32) + p(4)*dp(32)
    dp(2511) = dp(1)*p(286) + p(1)*dp(286)
    dp(2512) = dp(2)*p(286) + p(2)*dp(286)
    dp(2513) = dp(3)*p(286) + p(3)*dp(286)
    dp(2514) = dp(4)*p(286) + p(4)*dp(286)
    dp(2515) = dp(1)*p(33) + p(1)*dp(33)
    dp(2516) = dp(2)*p(34) + p(2)*dp(34)
    dp(2517) = dp(3)*p(35) + p(3)*dp(35)
    dp(2518) = dp(4)*p(36) + p(4)*dp(36)
    dp(2519) = dp(5)*p(37) + p(5)*dp(37)
    dp(2520) = dp(1)*p(287) + p(1)*dp(287)
    dp(2521) = dp(2)*p(287) + p(2)*dp(287)
    dp(2522) = dp(3)*p(287) + p(3)*dp(287)
    dp(2523) = dp(4)*p(287) + p(4)*dp(287)
    dp(2524) = dp(5)*p(287) + p(5)*dp(287)
    dp(2525) = dp(1)*p(38) + p(1)*dp(38)
    dp(2526) = dp(2)*p(39) + p(2)*dp(39)
    dp(2527) = dp(3)*p(40) + p(3)*dp(40)
    dp(2528) = dp(4)*p(41) + p(4)*dp(41)
    dp(2529) = dp(5)*p(42) + p(5)*dp(42)
    dp(2530) = dp(6)*p(43) + p(6)*dp(43)
    dp(2531) = dp(1)*p(288) + p(1)*dp(288)
    dp(2532) = dp(2)*p(288) + p(2)*dp(288)
    dp(2533) = dp(3)*p(288) + p(3)*dp(288)
    dp(2534) = dp(4)*p(288) + p(4)*dp(288)
    dp(2535) = dp(5)*p(288) + p(5)*dp(288)
    dp(2536) = dp(6)*p(288) + p(6)*dp(288)
    dp(2537) = dp(1)*p(44) + p(1)*dp(44)
    dp(2538) = dp(2)*p(45) + p(2)*dp(45)
    dp(2539) = dp(3)*p(46) + p(3)*dp(46)
    dp(2540) = dp(4)*p(47) + p(4)*dp(47)
    dp(2541) = dp(5)*p(48) + p(5)*dp(48)
    dp(2542) = dp(6)*p(49) + p(6)*dp(49)
    dp(2543) = dp(7)*p(50) + p(7)*dp(50)
    dp(2544) = dp(1)*p(289) + p(1)*dp(289)
    dp(2545) = dp(2)*p(289) + p(2)*dp(289)
    dp(2546) = dp(3)*p(289) + p(3)*dp(289)
    dp(2547) = dp(4)*p(289) + p(4)*dp(289)
    dp(2548) = dp(5)*p(289) + p(5)*dp(289)
    dp(2549) = dp(6)*p(289) + p(6)*dp(289)
    dp(2550) = dp(7)*p(289) + p(7)*dp(289)
    dp(2551) = dp(1)*p(51) + p(1)*dp(51)
    dp(2552) = dp(2)*p(52) + p(2)*dp(52)
    dp(2553) = dp(3)*p(53) + p(3)*dp(53)
    dp(2554) = dp(4)*p(54) + p(4)*dp(54)
    dp(2555) = dp(5)*p(55) + p(5)*dp(55)
    dp(2556) = dp(6)*p(56) + p(6)*dp(56)
    dp(2557) = dp(7)*p(57) + p(7)*dp(57)
    dp(2558) = dp(8)*p(58) + p(8)*dp(58)
    dp(2559) = dp(1)*p(290) + p(1)*dp(290)
    dp(2560) = dp(2)*p(290) + p(2)*dp(290)
    dp(2561) = dp(3)*p(290) + p(3)*dp(290)
    dp(2562) = dp(4)*p(290) + p(4)*dp(290)
    dp(2563) = dp(5)*p(290) + p(5)*dp(290)
    dp(2564) = dp(6)*p(290) + p(6)*dp(290)
    dp(2565) = dp(7)*p(290) + p(7)*dp(290)
    dp(2566) = dp(8)*p(290) + p(8)*dp(290)
    dp(2567) = dp(1)*p(59) + p(1)*dp(59)
    dp(2568) = dp(2)*p(60) + p(2)*dp(60)
    dp(2569) = dp(3)*p(61) + p(3)*dp(61)
    dp(2570) = dp(4)*p(62) + p(4)*dp(62)
    dp(2571) = dp(5)*p(63) + p(5)*dp(63)
    dp(2572) = dp(6)*p(64) + p(6)*dp(64)
    dp(2573) = dp(7)*p(65) + p(7)*dp(65)
    dp(2574) = dp(8)*p(66) + p(8)*dp(66)
    dp(2575) = dp(9)*p(67) + p(9)*dp(67)
    dp(2576) = dp(1)*p(291) + p(1)*dp(291)
    dp(2577) = dp(2)*p(291) + p(2)*dp(291)
    dp(2578) = dp(3)*p(291) + p(3)*dp(291)
    dp(2579) = dp(4)*p(291) + p(4)*dp(291)
    dp(2580) = dp(5)*p(291) + p(5)*dp(291)
    dp(2581) = dp(6)*p(291) + p(6)*dp(291)
    dp(2582) = dp(7)*p(291) + p(7)*dp(291)
    dp(2583) = dp(8)*p(291) + p(8)*dp(291)
    dp(2584) = dp(9)*p(291) + p(9)*dp(291)
    dp(2585) = dp(1)*p(68) + p(1)*dp(68)
    dp(2586) = dp(2)*p(69) + p(2)*dp(69)
    dp(2587) = dp(3)*p(70) + p(3)*dp(70)
    dp(2588) = dp(4)*p(71) + p(4)*dp(71)
    dp(2589) = dp(5)*p(72) + p(5)*dp(72)
    dp(2590) = dp(6)*p(73) + p(6)*dp(73)
    dp(2591) = dp(7)*p(74) + p(7)*dp(74)
    dp(2592) = dp(8)*p(75) + p(8)*dp(75)
    dp(2593) = dp(9)*p(76) + p(9)*dp(76)
    dp(2594) = dp(10)*p(77) + p(10)*dp(77)
    dp(2595) = dp(1)*p(292) + p(1)*dp(292)
    dp(2596) = dp(2)*p(292) + p(2)*dp(292)
    dp(2597) = dp(3)*p(292) + p(3)*dp(292)
    dp(2598) = dp(4)*p(292) + p(4)*dp(292)
    dp(2599) = dp(5)*p(292) + p(5)*dp(292)
    dp(2600) = dp(6)*p(292) + p(6)*dp(292)
    dp(2601) = dp(7)*p(292) + p(7)*dp(292)
    dp(2602) = dp(8)*p(292) + p(8)*dp(292)
    dp(2603) = dp(9)*p(292) + p(9)*dp(292)
    dp(2604) = dp(10)*p(292) + p(10)*dp(292)
    dp(2605) = dp(1)*p(78) + p(1)*dp(78)
    dp(2606) = dp(2)*p(79) + p(2)*dp(79)
    dp(2607) = dp(3)*p(80) + p(3)*dp(80)
    dp(2608) = dp(4)*p(81) + p(4)*dp(81)
    dp(2609) = dp(5)*p(82) + p(5)*dp(82)
    dp(2610) = dp(6)*p(83) + p(6)*dp(83)
    dp(2611) = dp(7)*p(84) + p(7)*dp(84)
    dp(2612) = dp(8)*p(85) + p(8)*dp(85)
    dp(2613) = dp(9)*p(86) + p(9)*dp(86)
    dp(2614) = dp(10)*p(87) + p(10)*dp(87)
    dp(2615) = dp(11)*p(88) + p(11)*dp(88)
    dp(2616) = dp(1)*p(293) + p(1)*dp(293)
    dp(2617) = dp(2)*p(293) + p(2)*dp(293)
    dp(2618) = dp(3)*p(293) + p(3)*dp(293)
    dp(2619) = dp(4)*p(293) + p(4)*dp(293)
    dp(2620) = dp(5)*p(293) + p(5)*dp(293)
    dp(2621) = dp(6)*p(293) + p(6)*dp(293)
    dp(2622) = dp(7)*p(293) + p(7)*dp(293)
    dp(2623) = dp(8)*p(293) + p(8)*dp(293)
    dp(2624) = dp(9)*p(293) + p(9)*dp(293)
    dp(2625) = dp(10)*p(293) + p(10)*dp(293)
    dp(2626) = dp(11)*p(293) + p(11)*dp(293)
    dp(2627) = dp(1)*p(89) + p(1)*dp(89)
    dp(2628) = dp(2)*p(90) + p(2)*dp(90)
    dp(2629) = dp(3)*p(91) + p(3)*dp(91)
    dp(2630) = dp(4)*p(92) + p(4)*dp(92)
    dp(2631) = dp(5)*p(93) + p(5)*dp(93)
    dp(2632) = dp(6)*p(94) + p(6)*dp(94)
    dp(2633) = dp(7)*p(95) + p(7)*dp(95)
    dp(2634) = dp(8)*p(96) + p(8)*dp(96)
    dp(2635) = dp(9)*p(97) + p(9)*dp(97)
    dp(2636) = dp(10)*p(98) + p(10)*dp(98)
    dp(2637) = dp(11)*p(99) + p(11)*dp(99)
    dp(2638) = dp(12)*p(100) + p(12)*dp(100)
    dp(2639) = dp(1)*p(294) + p(1)*dp(294)
    dp(2640) = dp(2)*p(294) + p(2)*dp(294)
    dp(2641) = dp(3)*p(294) + p(3)*dp(294)
    dp(2642) = dp(4)*p(294) + p(4)*dp(294)
    dp(2643) = dp(5)*p(294) + p(5)*dp(294)
    dp(2644) = dp(6)*p(294) + p(6)*dp(294)
    dp(2645) = dp(7)*p(294) + p(7)*dp(294)
    dp(2646) = dp(8)*p(294) + p(8)*dp(294)
    dp(2647) = dp(9)*p(294) + p(9)*dp(294)
    dp(2648) = dp(10)*p(294) + p(10)*dp(294)
    dp(2649) = dp(11)*p(294) + p(11)*dp(294)
    dp(2650) = dp(12)*p(294) + p(12)*dp(294)
    dp(2651) = dp(1)*p(101) + p(1)*dp(101)
    dp(2652) = dp(2)*p(102) + p(2)*dp(102)
    dp(2653) = dp(3)*p(103) + p(3)*dp(103)
    dp(2654) = dp(4)*p(104) + p(4)*dp(104)
    dp(2655) = dp(5)*p(105) + p(5)*dp(105)
    dp(2656) = dp(6)*p(106) + p(6)*dp(106)
    dp(2657) = dp(7)*p(107) + p(7)*dp(107)
    dp(2658) = dp(8)*p(108) + p(8)*dp(108)
    dp(2659) = dp(9)*p(109) + p(9)*dp(109)
    dp(2660) = dp(10)*p(110) + p(10)*dp(110)
    dp(2661) = dp(11)*p(111) + p(11)*dp(111)
    dp(2662) = dp(12)*p(112) + p(12)*dp(112)
    dp(2663) = dp(13)*p(113) + p(13)*dp(113)
    dp(2664) = dp(1)*p(295) + p(1)*dp(295)
    dp(2665) = dp(2)*p(295) + p(2)*dp(295)
    dp(2666) = dp(3)*p(295) + p(3)*dp(295)
    dp(2667) = dp(4)*p(295) + p(4)*dp(295)
    dp(2668) = dp(5)*p(295) + p(5)*dp(295)
    dp(2669) = dp(6)*p(295) + p(6)*dp(295)
    dp(2670) = dp(7)*p(295) + p(7)*dp(295)
    dp(2671) = dp(8)*p(295) + p(8)*dp(295)
    dp(2672) = dp(9)*p(295) + p(9)*dp(295)
    dp(2673) = dp(10)*p(295) + p(10)*dp(295)
    dp(2674) = dp(11)*p(295) + p(11)*dp(295)
    dp(2675) = dp(12)*p(295) + p(12)*dp(295)
    dp(2676) = dp(13)*p(295) + p(13)*dp(295)
    dp(2677) = dp(1)*p(114) + p(1)*dp(114)
    dp(2678) = dp(2)*p(115) + p(2)*dp(115)
    dp(2679) = dp(3)*p(116) + p(3)*dp(116)
    dp(2680) = dp(4)*p(117) + p(4)*dp(117)
    dp(2681) = dp(5)*p(118) + p(5)*dp(118)
    dp(2682) = dp(6)*p(119) + p(6)*dp(119)
    dp(2683) = dp(7)*p(120) + p(7)*dp(120)
    dp(2684) = dp(8)*p(121) + p(8)*dp(121)
    dp(2685) = dp(9)*p(122) + p(9)*dp(122)
    dp(2686) = dp(10)*p(123) + p(10)*dp(123)
    dp(2687) = dp(11)*p(124) + p(11)*dp(124)
    dp(2688) = dp(12)*p(125) + p(12)*dp(125)
    dp(2689) = dp(13)*p(126) + p(13)*dp(126)
    dp(2690) = dp(14)*p(127) + p(14)*dp(127)
    dp(2691) = dp(1)*p(296) + p(1)*dp(296)
    dp(2692) = dp(2)*p(296) + p(2)*dp(296)
    dp(2693) = dp(3)*p(296) + p(3)*dp(296)
    dp(2694) = dp(4)*p(296) + p(4)*dp(296)
    dp(2695) = dp(5)*p(296) + p(5)*dp(296)
    dp(2696) = dp(6)*p(296) + p(6)*dp(296)
    dp(2697) = dp(7)*p(296) + p(7)*dp(296)
    dp(2698) = dp(8)*p(296) + p(8)*dp(296)
    dp(2699) = dp(9)*p(296) + p(9)*dp(296)
    dp(2700) = dp(10)*p(296) + p(10)*dp(296)
    dp(2701) = dp(11)*p(296) + p(11)*dp(296)
    dp(2702) = dp(12)*p(296) + p(12)*dp(296)
    dp(2703) = dp(13)*p(296) + p(13)*dp(296)
    dp(2704) = dp(14)*p(296) + p(14)*dp(296)
    dp(2705) = dp(1)*p(128) + p(1)*dp(128)
    dp(2706) = dp(2)*p(129) + p(2)*dp(129)
    dp(2707) = dp(3)*p(130) + p(3)*dp(130)
    dp(2708) = dp(4)*p(131) + p(4)*dp(131)
    dp(2709) = dp(5)*p(132) + p(5)*dp(132)
    dp(2710) = dp(6)*p(133) + p(6)*dp(133)
    dp(2711) = dp(7)*p(134) + p(7)*dp(134)
    dp(2712) = dp(8)*p(135) + p(8)*dp(135)
    dp(2713) = dp(9)*p(136) + p(9)*dp(136)
    dp(2714) = dp(10)*p(137) + p(10)*dp(137)
    dp(2715) = dp(11)*p(138) + p(11)*dp(138)
    dp(2716) = dp(12)*p(139) + p(12)*dp(139)
    dp(2717) = dp(13)*p(140) + p(13)*dp(140)
    dp(2718) = dp(14)*p(141) + p(14)*dp(141)
    dp(2719) = dp(15)*p(142) + p(15)*dp(142)
    dp(2720) = dp(1)*p(297) + p(1)*dp(297)
    dp(2721) = dp(2)*p(297) + p(2)*dp(297)
    dp(2722) = dp(3)*p(297) + p(3)*dp(297)
    dp(2723) = dp(4)*p(297) + p(4)*dp(297)
    dp(2724) = dp(5)*p(297) + p(5)*dp(297)
    dp(2725) = dp(6)*p(297) + p(6)*dp(297)
    dp(2726) = dp(7)*p(297) + p(7)*dp(297)
    dp(2727) = dp(8)*p(297) + p(8)*dp(297)
    dp(2728) = dp(9)*p(297) + p(9)*dp(297)
    dp(2729) = dp(10)*p(297) + p(10)*dp(297)
    dp(2730) = dp(11)*p(297) + p(11)*dp(297)
    dp(2731) = dp(12)*p(297) + p(12)*dp(297)
    dp(2732) = dp(13)*p(297) + p(13)*dp(297)
    dp(2733) = dp(14)*p(297) + p(14)*dp(297)
    dp(2734) = dp(15)*p(297) + p(15)*dp(297)
    dp(2735) = dp(16)*p(143) + p(16)*dp(143) - dp(879) - dp(879) - dp(879)
    dp(2736) = dp(1)*p(144) + p(1)*dp(144)
    dp(2737) = dp(2)*p(145) + p(2)*dp(145)
    dp(2738) = dp(3)*p(146) + p(3)*dp(146)
    dp(2739) = dp(4)*p(147) + p(4)*dp(147)
    dp(2740) = dp(5)*p(148) + p(5)*dp(148)
    dp(2741) = dp(6)*p(149) + p(6)*dp(149)
    dp(2742) = dp(7)*p(150) + p(7)*dp(150)
    dp(2743) = dp(8)*p(151) + p(8)*dp(151)
    dp(2744) = dp(9)*p(152) + p(9)*dp(152)
    dp(2745) = dp(10)*p(153) + p(10)*dp(153)
    dp(2746) = dp(11)*p(154) + p(11)*dp(154)
    dp(2747) = dp(12)*p(155) + p(12)*dp(155)
    dp(2748) = dp(13)*p(156) + p(13)*dp(156)
    dp(2749) = dp(14)*p(157) + p(14)*dp(157)
    dp(2750) = dp(15)*p(158) + p(15)*dp(158)
    dp(2751) = dp(16)*p(159) + p(16)*dp(159) - dp(1033) - dp(1000) - dp(1000)
    dp(2752) = dp(16)*p(161) + p(16)*dp(161) - dp(1033)
    dp(2753) = dp(1)*p(298) + p(1)*dp(298)
    dp(2754) = dp(2)*p(298) + p(2)*dp(298)
    dp(2755) = dp(3)*p(298) + p(3)*dp(298)
    dp(2756) = dp(4)*p(298) + p(4)*dp(298)
    dp(2757) = dp(5)*p(298) + p(5)*dp(298)
    dp(2758) = dp(6)*p(298) + p(6)*dp(298)
    dp(2759) = dp(7)*p(298) + p(7)*dp(298)
    dp(2760) = dp(8)*p(298) + p(8)*dp(298)
    dp(2761) = dp(9)*p(298) + p(9)*dp(298)
    dp(2762) = dp(10)*p(298) + p(10)*dp(298)
    dp(2763) = dp(11)*p(298) + p(11)*dp(298)
    dp(2764) = dp(12)*p(298) + p(12)*dp(298)
    dp(2765) = dp(13)*p(298) + p(13)*dp(298)
    dp(2766) = dp(14)*p(298) + p(14)*dp(298)
    dp(2767) = dp(15)*p(298) + p(15)*dp(298)
    dp(2768) = dp(17)*p(159) + p(17)*dp(159) - dp(1034) - dp(1016) - dp(1016)
    dp(2769) = dp(17)*p(160) + p(17)*dp(160) - dp(1017) - dp(1017) - dp(1017)
    dp(2770) = dp(16)*p(298) + p(16)*dp(298) - dp(2768)
    dp(2771) = dp(1)*p(162) + p(1)*dp(162)
    dp(2772) = dp(2)*p(163) + p(2)*dp(163)
    dp(2773) = dp(3)*p(164) + p(3)*dp(164)
    dp(2774) = dp(4)*p(165) + p(4)*dp(165)
    dp(2775) = dp(5)*p(166) + p(5)*dp(166)
    dp(2776) = dp(6)*p(167) + p(6)*dp(167)
    dp(2777) = dp(7)*p(168) + p(7)*dp(168)
    dp(2778) = dp(8)*p(169) + p(8)*dp(169)
    dp(2779) = dp(9)*p(170) + p(9)*dp(170)
    dp(2780) = dp(10)*p(171) + p(10)*dp(171)
    dp(2781) = dp(11)*p(172) + p(11)*dp(172)
    dp(2782) = dp(12)*p(173) + p(12)*dp(173)
    dp(2783) = dp(13)*p(174) + p(13)*dp(174)
    dp(2784) = dp(14)*p(175) + p(14)*dp(175)
    dp(2785) = dp(15)*p(176) + p(15)*dp(176)
    dp(2786) = dp(16)*p(177) + p(16)*dp(177) - dp(1207) - dp(1155) - dp(1155)
    dp(2787) = dp(17)*p(178) + p(17)*dp(178) - dp(1226) - dp(1172) - dp(1172)
    dp(2788) = dp(16)*p(180) + p(16)*dp(180) - dp(1207)
    dp(2789) = dp(17)*p(181) + p(17)*dp(181) - dp(1226)
    dp(2790) = dp(1)*p(299) + p(1)*dp(299)
    dp(2791) = dp(2)*p(299) + p(2)*dp(299)
    dp(2792) = dp(3)*p(299) + p(3)*dp(299)
    dp(2793) = dp(4)*p(299) + p(4)*dp(299)
    dp(2794) = dp(5)*p(299) + p(5)*dp(299)
    dp(2795) = dp(6)*p(299) + p(6)*dp(299)
    dp(2796) = dp(7)*p(299) + p(7)*dp(299)
    dp(2797) = dp(8)*p(299) + p(8)*dp(299)
    dp(2798) = dp(9)*p(299) + p(9)*dp(299)
    dp(2799) = dp(10)*p(299) + p(10)*dp(299)
    dp(2800) = dp(11)*p(299) + p(11)*dp(299)
    dp(2801) = dp(12)*p(299) + p(12)*dp(299)
    dp(2802) = dp(13)*p(299) + p(13)*dp(299)
    dp(2803) = dp(14)*p(299) + p(14)*dp(299)
    dp(2804) = dp(15)*p(299) + p(15)*dp(299)
    dp(2805) = dp(18)*p(177) + p(18)*dp(177) - dp(1209) - dp(1189) - dp(1189)
    dp(2806) = dp(18)*p(178) + p(18)*dp(178) - dp(1227) - dp(1190) - dp(1190)
    dp(2807) = dp(18)*p(179) + p(18)*dp(179) - dp(1191) - dp(1191) - dp(1191)
    dp(2808) = dp(16)*p(299) + p(16)*dp(299) - dp(2805)
    dp(2809) = dp(17)*p(299) + p(17)*dp(299) - dp(2806)
    dp(2810) = dp(1)*p(182) + p(1)*dp(182)
    dp(2811) = dp(2)*p(183) + p(2)*dp(183)
    dp(2812) = dp(3)*p(184) + p(3)*dp(184)
    dp(2813) = dp(4)*p(185) + p(4)*dp(185)
    dp(2814) = dp(5)*p(186) + p(5)*dp(186)
    dp(2815) = dp(6)*p(187) + p(6)*dp(187)
    dp(2816) = dp(7)*p(188) + p(7)*dp(188)
    dp(2817) = dp(8)*p(189) + p(8)*dp(189)
    dp(2818) = dp(9)*p(190) + p(9)*dp(190)
    dp(2819) = dp(10)*p(191) + p(10)*dp(191)
    dp(2820) = dp(11)*p(192) + p(11)*dp(192)
    dp(2821) = dp(12)*p(193) + p(12)*dp(193)
    dp(2822) = dp(13)*p(194) + p(13)*dp(194)
    dp(2823) = dp(14)*p(195) + p(14)*dp(195)
    dp(2824) = dp(15)*p(196) + p(15)*dp(196)
    dp(2825) = dp(16)*p(197) + p(16)*dp(197) - dp(1422) - dp(1349) - dp(1349)
    dp(2826) = dp(17)*p(198) + p(17)*dp(198) - dp(1442) - dp(1366) - dp(1366)
    dp(2827) = dp(18)*p(199) + p(18)*dp(199) - dp(1463) - dp(1385) - dp(1385)
    dp(2828) = dp(16)*p(201) + p(16)*dp(201) - dp(1422)
    dp(2829) = dp(17)*p(202) + p(17)*dp(202) - dp(1442)
    dp(2830) = dp(18)*p(203) + p(18)*dp(203) - dp(1463)
    dp(2831) = dp(1)*p(300) + p(1)*dp(300)
    dp(2832) = dp(2)*p(300) + p(2)*dp(300)
    dp(2833) = dp(3)*p(300) + p(3)*dp(300)
    dp(2834) = dp(4)*p(300) + p(4)*dp(300)
    dp(2835) = dp(5)*p(300) + p(5)*dp(300)
    dp(2836) = dp(6)*p(300) + p(6)*dp(300)
    dp(2837) = dp(7)*p(300) + p(7)*dp(300)
    dp(2838) = dp(8)*p(300) + p(8)*dp(300)
    dp(2839) = dp(9)*p(300) + p(9)*dp(300)
    dp(2840) = dp(10)*p(300) + p(10)*dp(300)
    dp(2841) = dp(11)*p(300) + p(11)*dp(300)
    dp(2842) = dp(12)*p(300) + p(12)*dp(300)
    dp(2843) = dp(13)*p(300) + p(13)*dp(300)
    dp(2844) = dp(14)*p(300) + p(14)*dp(300)
    dp(2845) = dp(15)*p(300) + p(15)*dp(300)
    dp(2846) = dp(19)*p(197) + p(19)*dp(197) - dp(1425) - dp(1403) - dp(1403)
    dp(2847) = dp(19)*p(198) + p(19)*dp(198) - dp(1444) - dp(1404) - dp(1404)
    dp(2848) = dp(19)*p(199) + p(19)*dp(199) - dp(1464) - dp(1405) - dp(1405)
    dp(2849) = dp(19)*p(200) + p(19)*dp(200) - dp(1406) - dp(1406) - dp(1406)
    dp(2850) = dp(16)*p(300) + p(16)*dp(300) - dp(2846)
    dp(2851) = dp(17)*p(300) + p(17)*dp(300) - dp(2847)
    dp(2852) = dp(18)*p(300) + p(18)*dp(300) - dp(2848)
    dp(2853) = dp(1)*p(204) + p(1)*dp(204)
    dp(2854) = dp(2)*p(205) + p(2)*dp(205)
    dp(2855) = dp(3)*p(206) + p(3)*dp(206)
    dp(2856) = dp(4)*p(207) + p(4)*dp(207)
    dp(2857) = dp(5)*p(208) + p(5)*dp(208)
    dp(2858) = dp(6)*p(209) + p(6)*dp(209)
    dp(2859) = dp(7)*p(210) + p(7)*dp(210)
    dp(2860) = dp(8)*p(211) + p(8)*dp(211)
    dp(2861) = dp(9)*p(212) + p(9)*dp(212)
    dp(2862) = dp(10)*p(213) + p(10)*dp(213)
    dp(2863) = dp(11)*p(214) + p(11)*dp(214)
    dp(2864) = dp(12)*p(215) + p(12)*dp(215)
    dp(2865) = dp(13)*p(216) + p(13)*dp(216)
    dp(2866) = dp(14)*p(217) + p(14)*dp(217)
    dp(2867) = dp(15)*p(218) + p(15)*dp(218)
    dp(2868) = dp(16)*p(219) + p(16)*dp(219) - dp(1683) - dp(1587) - dp(1587)
    dp(2869) = dp(17)*p(220) + p(17)*dp(220) - dp(1704) - dp(1604) - dp(1604)
    dp(2870) = dp(18)*p(221) + p(18)*dp(221) - dp(1726) - dp(1623) - dp(1623)
    dp(2871) = dp(19)*p(222) + p(19)*dp(222) - dp(1749) - dp(1644) - dp(1644)
    dp(2872) = dp(16)*p(224) + p(16)*dp(224) - dp(1683)
    dp(2873) = dp(17)*p(225) + p(17)*dp(225) - dp(1704)
    dp(2874) = dp(18)*p(226) + p(18)*dp(226) - dp(1726)
    dp(2875) = dp(19)*p(227) + p(19)*dp(227) - dp(1749)
    dp(2876) = dp(1)*p(301) + p(1)*dp(301)
    dp(2877) = dp(2)*p(301) + p(2)*dp(301)
    dp(2878) = dp(3)*p(301) + p(3)*dp(301)
    dp(2879) = dp(4)*p(301) + p(4)*dp(301)
    dp(2880) = dp(5)*p(301) + p(5)*dp(301)
    dp(2881) = dp(6)*p(301) + p(6)*dp(301)
    dp(2882) = dp(7)*p(301) + p(7)*dp(301)
    dp(2883) = dp(8)*p(301) + p(8)*dp(301)
    dp(2884) = dp(9)*p(301) + p(9)*dp(301)
    dp(2885) = dp(10)*p(301) + p(10)*dp(301)
    dp(2886) = dp(11)*p(301) + p(11)*dp(301)
    dp(2887) = dp(12)*p(301) + p(12)*dp(301)
    dp(2888) = dp(13)*p(301) + p(13)*dp(301)
    dp(2889) = dp(14)*p(301) + p(14)*dp(301)
    dp(2890) = dp(15)*p(301) + p(15)*dp(301)
    dp(2891) = dp(20)*p(219) + p(20)*dp(219) - dp(1687) - dp(1663) - dp(1663)
    dp(2892) = dp(20)*p(220) + p(20)*dp(220) - dp(1707) - dp(1664) - dp(1664)
    dp(2893) = dp(20)*p(221) + p(20)*dp(221) - dp(1728) - dp(1665) - dp(1665)
    dp(2894) = dp(20)*p(222) + p(20)*dp(222) - dp(1750) - dp(1666) - dp(1666)
    dp(2895) = dp(20)*p(223) + p(20)*dp(223) - dp(1667) - dp(1667) - dp(1667)
    dp(2896) = dp(16)*p(301) + p(16)*dp(301) - dp(2891)
    dp(2897) = dp(17)*p(301) + p(17)*dp(301) - dp(2892)
    dp(2898) = dp(18)*p(301) + p(18)*dp(301) - dp(2893)
    dp(2899) = dp(19)*p(301) + p(19)*dp(301) - dp(2894)
    dp(2900) = dp(1)*p(228) + p(1)*dp(228)
    dp(2901) = dp(2)*p(229) + p(2)*dp(229)
    dp(2902) = dp(3)*p(230) + p(3)*dp(230)
    dp(2903) = dp(4)*p(231) + p(4)*dp(231)
    dp(2904) = dp(5)*p(232) + p(5)*dp(232)
    dp(2905) = dp(6)*p(233) + p(6)*dp(233)
    dp(2906) = dp(7)*p(234) + p(7)*dp(234)
    dp(2907) = dp(8)*p(235) + p(8)*dp(235)
    dp(2908) = dp(9)*p(236) + p(9)*dp(236)
    dp(2909) = dp(10)*p(237) + p(10)*dp(237)
    dp(2910) = dp(11)*p(238) + p(11)*dp(238)
    dp(2911) = dp(12)*p(239) + p(12)*dp(239)
    dp(2912) = dp(13)*p(240) + p(13)*dp(240)
    dp(2913) = dp(14)*p(241) + p(14)*dp(241)
    dp(2914) = dp(15)*p(242) + p(15)*dp(242)
    dp(2915) = dp(16)*p(243) + p(16)*dp(243) - dp(1995) - dp(1874) - dp(1874)
    dp(2916) = dp(17)*p(244) + p(17)*dp(244) - dp(2017) - dp(1891) - dp(1891)
    dp(2917) = dp(18)*p(245) + p(18)*dp(245) - dp(2040) - dp(1910) - dp(1910)
    dp(2918) = dp(19)*p(246) + p(19)*dp(246) - dp(2064) - dp(1931) - dp(1931)
    dp(2919) = dp(20)*p(247) + p(20)*dp(247) - dp(2089) - dp(1954) - dp(1954)
    dp(2920) = dp(16)*p(249) + p(16)*dp(249) - dp(1995)
    dp(2921) = dp(17)*p(250) + p(17)*dp(250) - dp(2017)
    dp(2922) = dp(18)*p(251) + p(18)*dp(251) - dp(2040)
    dp(2923) = dp(19)*p(252) + p(19)*dp(252) - dp(2064)
    dp(2924) = dp(20)*p(253) + p(20)*dp(253) - dp(2089)
    dp(2925) = dp(1)*p(302) + p(1)*dp(302)
    dp(2926) = dp(2)*p(302) + p(2)*dp(302)
    dp(2927) = dp(3)*p(302) + p(3)*dp(302)
    dp(2928) = dp(4)*p(302) + p(4)*dp(302)
    dp(2929) = dp(5)*p(302) + p(5)*dp(302)
    dp(2930) = dp(6)*p(302) + p(6)*dp(302)
    dp(2931) = dp(7)*p(302) + p(7)*dp(302)
    dp(2932) = dp(8)*p(302) + p(8)*dp(302)
    dp(2933) = dp(9)*p(302) + p(9)*dp(302)
    dp(2934) = dp(10)*p(302) + p(10)*dp(302)
    dp(2935) = dp(11)*p(302) + p(11)*dp(302)
    dp(2936) = dp(12)*p(302) + p(12)*dp(302)
    dp(2937) = dp(13)*p(302) + p(13)*dp(302)
    dp(2938) = dp(14)*p(302) + p(14)*dp(302)
    dp(2939) = dp(15)*p(302) + p(15)*dp(302)
    dp(2940) = dp(21)*p(243) + p(21)*dp(243) - dp(2000) - dp(1974) - dp(1974)
    dp(2941) = dp(21)*p(244) + p(21)*dp(244) - dp(2021) - dp(1975) - dp(1975)
    dp(2942) = dp(21)*p(245) + p(21)*dp(245) - dp(2043) - dp(1976) - dp(1976)
    dp(2943) = dp(21)*p(246) + p(21)*dp(246) - dp(2066) - dp(1977) - dp(1977)
    dp(2944) = dp(21)*p(247) + p(21)*dp(247) - dp(2090) - dp(1978) - dp(1978)
    dp(2945) = dp(21)*p(248) + p(21)*dp(248) - dp(1979) - dp(1979) - dp(1979)
    dp(2946) = dp(16)*p(302) + p(16)*dp(302) - dp(2940)
    dp(2947) = dp(17)*p(302) + p(17)*dp(302) - dp(2941)
    dp(2948) = dp(18)*p(302) + p(18)*dp(302) - dp(2942)
    dp(2949) = dp(19)*p(302) + p(19)*dp(302) - dp(2943)
    dp(2950) = dp(20)*p(302) + p(20)*dp(302) - dp(2944)
    dp(2951) = dp(1)*p(254) + p(1)*dp(254)
    dp(2952) = dp(2)*p(255) + p(2)*dp(255)
    dp(2953) = dp(3)*p(256) + p(3)*dp(256)
    dp(2954) = dp(4)*p(257) + p(4)*dp(257)
    dp(2955) = dp(5)*p(258) + p(5)*dp(258)
    dp(2956) = dp(6)*p(259) + p(6)*dp(259)
    dp(2957) = dp(7)*p(260) + p(7)*dp(260)
    dp(2958) = dp(8)*p(261) + p(8)*dp(261)
    dp(2959) = dp(9)*p(262) + p(9)*dp(262)
    dp(2960) = dp(10)*p(263) + p(10)*dp(263)
    dp(2961) = dp(11)*p(264) + p(11)*dp(264)
    dp(2962) = dp(12)*p(265) + p(12)*dp(265)
    dp(2963) = dp(13)*p(266) + p(13)*dp(266)
    dp(2964) = dp(14)*p(267) + p(14)*dp(267)
    dp(2965) = dp(15)*p(268) + p(15)*dp(268)
    dp(2966) = dp(16)*p(269) + p(16)*dp(269) - dp(2320)
    dp(2967) = dp(17)*p(270) + p(17)*dp(270) - dp(2343)
    dp(2968) = dp(18)*p(271) + p(18)*dp(271) - dp(2368)
    dp(2969) = dp(19)*p(272) + p(19)*dp(272) - dp(2395)
    dp(2970) = dp(20)*p(273) + p(20)*dp(273) - dp(2424)
    dp(2971) = dp(21)*p(274) + p(21)*dp(274) - dp(2455)
    dp(2972) = dp(22)*p(297) + p(22)*dp(297) - dp(2966)
    dp(2973) = dp(22)*p(298) + p(22)*dp(298) - dp(2967)
    dp(2974) = dp(22)*p(299) + p(22)*dp(299) - dp(2968)
    dp(2975) = dp(22)*p(300) + p(22)*dp(300) - dp(2969)
    dp(2976) = dp(22)*p(301) + p(22)*dp(301) - dp(2970)
    dp(2977) = dp(22)*p(302) + p(22)*dp(302) - dp(2971)
    dp(2978) = dp(1)*p(303) + p(1)*dp(303)
    dp(2979) = dp(2)*p(303) + p(2)*dp(303)
    dp(2980) = dp(3)*p(303) + p(3)*dp(303)
    dp(2981) = dp(4)*p(303) + p(4)*dp(303)
    dp(2982) = dp(5)*p(303) + p(5)*dp(303)
    dp(2983) = dp(6)*p(303) + p(6)*dp(303)
    dp(2984) = dp(7)*p(303) + p(7)*dp(303)
    dp(2985) = dp(8)*p(303) + p(8)*dp(303)
    dp(2986) = dp(9)*p(303) + p(9)*dp(303)
    dp(2987) = dp(10)*p(303) + p(10)*dp(303)
    dp(2988) = dp(11)*p(303) + p(11)*dp(303)
    dp(2989) = dp(12)*p(303) + p(12)*dp(303)
    dp(2990) = dp(13)*p(303) + p(13)*dp(303)
    dp(2991) = dp(14)*p(303) + p(14)*dp(303)
    dp(2992) = dp(15)*p(303) + p(15)*dp(303)
    dp(2993) = dp(22)*p(269) + p(22)*dp(269) - dp(2482)
    dp(2994) = dp(22)*p(270) + p(22)*dp(270) - dp(2483)
    dp(2995) = dp(22)*p(271) + p(22)*dp(271) - dp(2484)
    dp(2996) = dp(22)*p(272) + p(22)*dp(272) - dp(2485)
    dp(2997) = dp(22)*p(273) + p(22)*dp(273) - dp(2486)
    dp(2998) = dp(22)*p(274) + p(22)*dp(274) - dp(2487)
    dp(2999) = dp(16)*p(303) + p(16)*dp(303) - dp(2993)
    dp(3000) = dp(17)*p(303) + p(17)*dp(303) - dp(2994)
    dp(3001) = dp(18)*p(303) + p(18)*dp(303) - dp(2995)
    dp(3002) = dp(19)*p(303) + p(19)*dp(303) - dp(2996)
    dp(3003) = dp(20)*p(303) + p(20)*dp(303) - dp(2997)
    dp(3004) = dp(21)*p(303) + p(21)*dp(303) - dp(2998)
    dp(3005) = dp(22)*p(281) + p(22)*dp(281) - dp(2488) - dp(2488) - dp(2488)
    dp(3006) = dp(1)*p(282) + p(1)*dp(282)
    dp(3007) = dp(2)*p(283) + p(2)*dp(283)
    dp(3008) = dp(3)*p(284) + p(3)*dp(284)
    dp(3009) = dp(4)*p(285) + p(4)*dp(285)
    dp(3010) = dp(5)*p(286) + p(5)*dp(286)
    dp(3011) = dp(6)*p(287) + p(6)*dp(287)
    dp(3012) = dp(7)*p(288) + p(7)*dp(288)
    dp(3013) = dp(8)*p(289) + p(8)*dp(289)
    dp(3014) = dp(9)*p(290) + p(9)*dp(290)
    dp(3015) = dp(10)*p(291) + p(10)*dp(291)
    dp(3016) = dp(11)*p(292) + p(11)*dp(292)
    dp(3017) = dp(12)*p(293) + p(12)*dp(293)
    dp(3018) = dp(13)*p(294) + p(13)*dp(294)
    dp(3019) = dp(14)*p(295) + p(14)*dp(295)
    dp(3020) = dp(15)*p(296) + p(15)*dp(296)
    dp(3021) = dp(16)*p(297) + p(16)*dp(297) - dp(2735)
    dp(3022) = dp(17)*p(298) + p(17)*dp(298) - dp(2769)
    dp(3023) = dp(18)*p(299) + p(18)*dp(299) - dp(2807)
    dp(3024) = dp(19)*p(300) + p(19)*dp(300) - dp(2849)
    dp(3025) = dp(20)*p(301) + p(20)*dp(301) - dp(2895)
    dp(3026) = dp(21)*p(302) + p(21)*dp(302) - dp(2945)
    dp(3027) = dp(22)*p(303) + p(22)*dp(303) - dp(3005)

    return
  end subroutine devpoly

end module gradient
