# Supplementary material for: Efficient Generation of Permutationally Invariant Potential Energy Surfaces for Large Molecules
Source: J Chem Theory Comput. 2020 Mar 26;16(5):3264–72. doi: 10.1021/acs.jctc.0c00001 (PMC7997398; doi:10.1021/acs.jctc.0c00001)
Supplement: Supplementary file 2 — ct0c00001_si_002.zip [file ct0c00001_si_002.zip › FilesForJCTC/3111111_3/MOL_3_1_1_1_1_1_1_3.MAP]

  23    1    2 
  24    1    3 
  25    2    3 
  26    1    4 
  27    2    4 
  28    3    4 
  29    1    5 
  30    2    5 
  31    3    5 
  32    4    5 
  33    1    6 
  34    2    6 
  35    3    6 
  36    4    6 
  37    5    6 
  38    1    7 
  39    2    7 
  40    3    7 
  41    4    7 
  42    5    7 
  43    6    7 
  44    1    8 
  45    2    8 
  46    3    8 
  47    4    8 
  48    5    8 
  49    6    8 
  50    7    8 
  51    1    9 
  52    2    9 
  53    3    9 
  54    4    9 
  55    5    9 
  56    6    9 
  57    7    9 
  58    8    9 
  59    1   10 
  60    2   10 
  61    3   10 
  62    4   10 
  63    5   10 
  64    6   10 
  65    7   10 
  66    8   10 
  67    9   10 
  68    1   11 
  69    2   11 
  70    3   11 
  71    4   11 
  72    5   11 
  73    6   11 
  74    7   11 
  75    8   11 
  76    9   11 
  77   10   11 
  78    1   12 
  79    2   12 
  80    3   12 
  81    4   12 
  82    5   12 
  83    6   12 
  84    7   12 
  85    8   12 
  86    9   12 
  87   10   12 
  88   11   12 
  89    1   13 
  90    2   13 
  91    3   13 
  92    4   13 
  93    5   13 
  94    6   13 
  95    7   13 
  96    8   13 
  97    9   13 
  98   10   13 
  99   11   13 
 100   12   13 
 101    1   14 
 102    2   14 
 103    3   14 
 104    4   14 
 105    5   14 
 106    6   14 
 107    7   14 
 108    8   14 
 109    9   14 
 110   10   14 
 111   11   14 
 112   12   14 
 113   13   14 
 114    1   15 
 115    2   15 
 116    3   15 
 117    4   15 
 118    5   15 
 119    6   15 
 120    7   15 
 121    8   15 
 122    9   15 
 123   10   15 
 124   11   15 
 125   12   15 
 126   13   15 
 127   14   15 
 128    1   16 
 129    2   16 
 130    3   16 
 131    4   16 
 132    5   16 
 133    6   16 
 134    7   16 
 135    8   16 
 136    9   16 
 137   10   16 
 138   11   16 
 139   12   16 
 140   13   16 
 141   14   16 
 142   15   16 
 144    1   17 
 145    2   17 
 146    3   17 
 147    4   17 
 148    5   17 
 149    6   17 
 150    7   17 
 151    8   17 
 152    9   17 
 153   10   17 
 154   11   17 
 155   12   17 
 156   13   17 
 157   14   17 
 158   15   17 
 161   16   17  159 
 162    1   18 
 163    2   18 
 164    3   18 
 165    4   18 
 166    5   18 
 167    6   18 
 168    7   18 
 169    8   18 
 170    9   18 
 171   10   18 
 172   11   18 
 173   12   18 
 174   13   18 
 175   14   18 
 176   15   18 
 180   16   18  177 
 181   17   18  178 
 182    1   19 
 183    2   19 
 184    3   19 
 185    4   19 
 186    5   19 
 187    6   19 
 188    7   19 
 189    8   19 
 190    9   19 
 191   10   19 
 192   11   19 
 193   12   19 
 194   13   19 
 195   14   19 
 196   15   19 
 201   16   19  197 
 202   17   19  198 
 203   18   19  199 
 204    1   20 
 205    2   20 
 206    3   20 
 207    4   20 
 208    5   20 
 209    6   20 
 210    7   20 
 211    8   20 
 212    9   20 
 213   10   20 
 214   11   20 
 215   12   20 
 216   13   20 
 217   14   20 
 218   15   20 
 224   16   20  219 
 225   17   20  220 
 226   18   20  221 
 227   19   20  222 
 228    1   21 
 229    2   21 
 230    3   21 
 231    4   21 
 232    5   21 
 233    6   21 
 234    7   21 
 235    8   21 
 236    9   21 
 237   10   21 
 238   11   21 
 239   12   21 
 240   13   21 
 241   14   21 
 242   15   21 
 249   16   21  243 
 250   17   21  244 
 251   18   21  245 
 252   19   21  246 
 253   20   21  247 
 254    1   22 
 255    2   22 
 256    3   22 
 257    4   22 
 258    5   22 
 259    6   22 
 260    7   22 
 261    8   22 
 262    9   22 
 263   10   22 
 264   11   22 
 265   12   22 
 266   13   22 
 267   14   22 
 268   15   22 
 275   16   22  269 
 276   17   22  270 
 277   18   22  271 
 278   19   22  272 
 279   20   22  273 
 280   21   22  274 
 282    1    1 
 283    2    2 
 284    3    3 
 285    4    4 
 286    5    5 
 287    6    6 
 288    7    7 
 289    8    8 
 290    9    9 
 291   10   10 
 292   11   11 
 293   12   12 
 294   13   13 
 295   14   14 
 296   15   15 
 297   16   16  143  143 
 298   17   17  160  160 
 299   18   18  179  179 
 300   19   19  200  200 
 301   20   20  223  223 
 302   21   21  248  248 
 303   22   22  281  281 
 304    1   25 
 305    1   27 
 306    1   28 
 307    2   28 
 308    1   30 
 309    1   31 
 310    2   31 
 311    1   32 
 312    2   32 
 313    3   32 
 314    1   34 
 315    1   35 
 316    2   35 
 317    1   36 
 318    2   36 
 319    3   36 
 320    1   37 
 321    2   37 
 322    3   37 
 323    4   37 
 324    1   39 
 325    1   40 
 326    2   40 
 327    1   41 
 328    2   41 
 329    3   41 
 330    1   42 
 331    2   42 
 332    3   42 
 333    4   42 
 334    1   43 
 335    2   43 
 336    3   43 
 337    4   43 
 338    5   43 
 339    1   45 
 340    1   46 
 341    2   46 
 342    1   47 
 343    2   47 
 344    3   47 
 345    1   48 
 346    2   48 
 347    3   48 
 348    4   48 
 349    1   49 
 350    2   49 
 351    3   49 
 352    4   49 
 353    5   49 
 354    1   50 
 355    2   50 
 356    3   50 
 357    4   50 
 358    5   50 
 359    6   50 
 360    1   52 
 361    1   53 
 362    2   53 
 363    1   54 
 364    2   54 
 365    3   54 
 366    1   55 
 367    2   55 
 368    3   55 
 369    4   55 
 370    1   56 
 371    2   56 
 372    3   56 
 373    4   56 
 374    5   56 
 375    1   57 
 376    2   57 
 377    3   57 
 378    4   57 
 379    5   57 
 380    6   57 
 381    1   58 
 382    2   58 
 383    3   58 
 384    4   58 
 385    5   58 
 386    6   58 
 387    7   58 
 388    1   60 
 389    1   61 
 390    2   61 
 391    1   62 
 392    2   62 
 393    3   62 
 394    1   63 
 395    2   63 
 396    3   63 
 397    4   63 
 398    1   64 
 399    2   64 
 400    3   64 
 401    4   64 
 402    5   64 
 403    1   65 
 404    2   65 
 405    3   65 
 406    4   65 
 407    5   65 
 408    6   65 
 409    1   66 
 410    2   66 
 411    3   66 
 412    4   66 
 413    5   66 
 414    6   66 
 415    7   66 
 416    1   67 
 417    2   67 
 418    3   67 
 419    4   67 
 420    5   67 
 421    6   67 
 422    7   67 
 423    8   67 
 424    1   69 
 425    1   70 
 426    2   70 
 427    1   71 
 428    2   71 
 429    3   71 
 430    1   72 
 431    2   72 
 432    3   72 
 433    4   72 
 434    1   73 
 435    2   73 
 436    3   73 
 437    4   73 
 438    5   73 
 439    1   74 
 440    2   74 
 441    3   74 
 442    4   74 
 443    5   74 
 444    6   74 
 445    1   75 
 446    2   75 
 447    3   75 
 448    4   75 
 449    5   75 
 450    6   75 
 451    7   75 
 452    1   76 
 453    2   76 
 454    3   76 
 455    4   76 
 456    5   76 
 457    6   76 
 458    7   76 
 459    8   76 
 460    1   77 
 461    2   77 
 462    3   77 
 463    4   77 
 464    5   77 
 465    6   77 
 466    7   77 
 467    8   77 
 468    9   77 
 469    1   79 
 470    1   80 
 471    2   80 
 472    1   81 
 473    2   81 
 474    3   81 
 475    1   82 
 476    2   82 
 477    3   82 
 478    4   82 
 479    1   83 
 480    2   83 
 481    3   83 
 482    4   83 
 483    5   83 
 484    1   84 
 485    2   84 
 486    3   84 
 487    4   84 
 488    5   84 
 489    6   84 
 490    1   85 
 491    2   85 
 492    3   85 
 493    4   85 
 494    5   85 
 495    6   85 
 496    7   85 
 497    1   86 
 498    2   86 
 499    3   86 
 500    4   86 
 501    5   86 
 502    6   86 
 503    7   86 
 504    8   86 
 505    1   87 
 506    2   87 
 507    3   87 
 508    4   87 
 509    5   87 
 510    6   87 
 511    7   87 
 512    8   87 
 513    9   87 
 514    1   88 
 515    2   88 
 516    3   88 
 517    4   88 
 518    5   88 
 519    6   88 
 520    7   88 
 521    8   88 
 522    9   88 
 523   10   88 
 524    1   90 
 525    1   91 
 526    2   91 
 527    1   92 
 528    2   92 
 529    3   92 
 530    1   93 
 531    2   93 
 532    3   93 
 533    4   93 
 534    1   94 
 535    2   94 
 536    3   94 
 537    4   94 
 538    5   94 
 539    1   95 
 540    2   95 
 541    3   95 
 542    4   95 
 543    5   95 
 544    6   95 
 545    1   96 
 546    2   96 
 547    3   96 
 548    4   96 
 549    5   96 
 550    6   96 
 551    7   96 
 552    1   97 
 553    2   97 
 554    3   97 
 555    4   97 
 556    5   97 
 557    6   97 
 558    7   97 
 559    8   97 
 560    1   98 
 561    2   98 
 562    3   98 
 563    4   98 
 564    5   98 
 565    6   98 
 566    7   98 
 567    8   98 
 568    9   98 
 569    1   99 
 570    2   99 
 571    3   99 
 572    4   99 
 573    5   99 
 574    6   99 
 575    7   99 
 576    8   99 
 577    9   99 
 578   10   99 
 579    1  100 
 580    2  100 
 581    3  100 
 582    4  100 
 583    5  100 
 584    6  100 
 585    7  100 
 586    8  100 
 587    9  100 
 588   10  100 
 589   11  100 
 590    1  102 
 591    1  103 
 592    2  103 
 593    1  104 
 594    2  104 
 595    3  104 
 596    1  105 
 597    2  105 
 598    3  105 
 599    4  105 
 600    1  106 
 601    2  106 
 602    3  106 
 603    4  106 
 604    5  106 
 605    1  107 
 606    2  107 
 607    3  107 
 608    4  107 
 609    5  107 
 610    6  107 
 611    1  108 
 612    2  108 
 613    3  108 
 614    4  108 
 615    5  108 
 616    6  108 
 617    7  108 
 618    1  109 
 619    2  109 
 620    3  109 
 621    4  109 
 622    5  109 
 623    6  109 
 624    7  109 
 625    8  109 
 626    1  110 
 627    2  110 
 628    3  110 
 629    4  110 
 630    5  110 
 631    6  110 
 632    7  110 
 633    8  110 
 634    9  110 
 635    1  111 
 636    2  111 
 637    3  111 
 638    4  111 
 639    5  111 
 640    6  111 
 641    7  111 
 642    8  111 
 643    9  111 
 644   10  111 
 645    1  112 
 646    2  112 
 647    3  112 
 648    4  112 
 649    5  112 
 650    6  112 
 651    7  112 
 652    8  112 
 653    9  112 
 654   10  112 
 655   11  112 
 656    1  113 
 657    2  113 
 658    3  113 
 659    4  113 
 660    5  113 
 661    6  113 
 662    7  113 
 663    8  113 
 664    9  113 
 665   10  113 
 666   11  113 
 667   12  113 
 668    1  115 
 669    1  116 
 670    2  116 
 671    1  117 
 672    2  117 
 673    3  117 
 674    1  118 
 675    2  118 
 676    3  118 
 677    4  118 
 678    1  119 
 679    2  119 
 680    3  119 
 681    4  119 
 682    5  119 
 683    1  120 
 684    2  120 
 685    3  120 
 686    4  120 
 687    5  120 
 688    6  120 
 689    1  121 
 690    2  121 
 691    3  121 
 692    4  121 
 693    5  121 
 694    6  121 
 695    7  121 
 696    1  122 
 697    2  122 
 698    3  122 
 699    4  122 
 700    5  122 
 701    6  122 
 702    7  122 
 703    8  122 
 704    1  123 
 705    2  123 
 706    3  123 
 707    4  123 
 708    5  123 
 709    6  123 
 710    7  123 
 711    8  123 
 712    9  123 
 713    1  124 
 714    2  124 
 715    3  124 
 716    4  124 
 717    5  124 
 718    6  124 
 719    7  124 
 720    8  124 
 721    9  124 
 722   10  124 
 723    1  125 
 724    2  125 
 725    3  125 
 726    4  125 
 727    5  125 
 728    6  125 
 729    7  125 
 730    8  125 
 731    9  125 
 732   10  125 
 733   11  125 
 734    1  126 
 735    2  126 
 736    3  126 
 737    4  126 
 738    5  126 
 739    6  126 
 740    7  126 
 741    8  126 
 742    9  126 
 743   10  126 
 744   11  126 
 745   12  126 
 746    1  127 
 747    2  127 
 748    3  127 
 749    4  127 
 750    5  127 
 751    6  127 
 752    7  127 
 753    8  127 
 754    9  127 
 755   10  127 
 756   11  127 
 757   12  127 
 758   13  127 
 759    1  129 
 760    1  130 
 761    2  130 
 762    1  131 
 763    2  131 
 764    3  131 
 765    1  132 
 766    2  132 
 767    3  132 
 768    4  132 
 769    1  133 
 770    2  133 
 771    3  133 
 772    4  133 
 773    5  133 
 774    1  134 
 775    2  134 
 776    3  134 
 777    4  134 
 778    5  134 
 779    6  134 
 780    1  135 
 781    2  135 
 782    3  135 
 783    4  135 
 784    5  135 
 785    6  135 
 786    7  135 
 787    1  136 
 788    2  136 
 789    3  136 
 790    4  136 
 791    5  136 
 792    6  136 
 793    7  136 
 794    8  136 
 795    1  137 
 796    2  137 
 797    3  137 
 798    4  137 
 799    5  137 
 800    6  137 
 801    7  137 
 802    8  137 
 803    9  137 
 804    1  138 
 805    2  138 
 806    3  138 
 807    4  138 
 808    5  138 
 809    6  138 
 810    7  138 
 811    8  138 
 812    9  138 
 813   10  138 
 814    1  139 
 815    2  139 
 816    3  139 
 817    4  139 
 818    5  139 
 819    6  139 
 820    7  139 
 821    8  139 
 822    9  139 
 823   10  139 
 824   11  139 
 825    1  140 
 826    2  140 
 827    3  140 
 828    4  140 
 829    5  140 
 830    6  140 
 831    7  140 
 832    8  140 
 833    9  140 
 834   10  140 
 835   11  140 
 836   12  140 
 837    1  141 
 838    2  141 
 839    3  141 
 840    4  141 
 841    5  141 
 842    6  141 
 843    7  141 
 844    8  141 
 845    9  141 
 846   10  141 
 847   11  141 
 848   12  141 
 849   13  141 
 850    1  142 
 851    2  142 
 852    3  142 
 853    4  142 
 854    5  142 
 855    6  142 
 856    7  142 
 857    8  142 
 858    9  142 
 859   10  142 
 860   11  142 
 861   12  142 
 862   13  142 
 863   14  142 
 864    1  143 
 865    2  143 
 866    3  143 
 867    4  143 
 868    5  143 
 869    6  143 
 870    7  143 
 871    8  143 
 872    9  143 
 873   10  143 
 874   11  143 
 875   12  143 
 876   13  143 
 877   14  143 
 878   15  143 
 880    1  145 
 881    1  146 
 882    2  146 
 883    1  147 
 884    2  147 
 885    3  147 
 886    1  148 
 887    2  148 
 888    3  148 
 889    4  148 
 890    1  149 
 891    2  149 
 892    3  149 
 893    4  149 
 894    5  149 
 895    1  150 
 896    2  150 
 897    3  150 
 898    4  150 
 899    5  150 
 900    6  150 
 901    1  151 
 902    2  151 
 903    3  151 
 904    4  151 
 905    5  151 
 906    6  151 
 907    7  151 
 908    1  152 
 909    2  152 
 910    3  152 
 911    4  152 
 912    5  152 
 913    6  152 
 914    7  152 
 915    8  152 
 916    1  153 
 917    2  153 
 918    3  153 
 919    4  153 
 920    5  153 
 921    6  153 
 922    7  153 
 923    8  153 
 924    9  153 
 925    1  154 
 926    2  154 
 927    3  154 
 928    4  154 
 929    5  154 
 930    6  154 
 931    7  154 
 932    8  154 
 933    9  154 
 934   10  154 
 935    1  155 
 936    2  155 
 937    3  155 
 938    4  155 
 939    5  155 
 940    6  155 
 941    7  155 
 942    8  155 
 943    9  155 
 944   10  155 
 945   11  155 
 946    1  156 
 947    2  156 
 948    3  156 
 949    4  156 
 950    5  156 
 951    6  156 
 952    7  156 
 953    8  156 
 954    9  156 
 955   10  156 
 956   11  156 
 957   12  156 
 958    1  157 
 959    2  157 
 960    3  157 
 961    4  157 
 962    5  157 
 963    6  157 
 964    7  157 
 965    8  157 
 966    9  157 
 967   10  157 
 968   11  157 
 969   12  157 
 970   13  157 
 971    1  158 
 972    2  158 
 973    3  158 
 974    4  158 
 975    5  158 
 976    6  158 
 977    7  158 
 978    8  158 
 979    9  158 
 980   10  158 
 981   11  158 
 982   12  158 
 983   13  158 
 984   14  158 
 985    1  159 
 986    2  159 
 987    3  159 
 988    4  159 
 989    5  159 
 990    6  159 
 991    7  159 
 992    8  159 
 993    9  159 
 994   10  159 
 995   11  159 
 996   12  159 
 997   13  159 
 998   14  159 
 999   15  159 
1001    1  160 
1002    2  160 
1003    3  160 
1004    4  160 
1005    5  160 
1006    6  160 
1007    7  160 
1008    8  160 
1009    9  160 
1010   10  160 
1011   11  160 
1012   12  160 
1013   13  160 
1014   14  160 
1015   15  160 
1018    1  161 
1019    2  161 
1020    3  161 
1021    4  161 
1022    5  161 
1023    6  161 
1024    7  161 
1025    8  161 
1026    9  161 
1027   10  161 
1028   11  161 
1029   12  161 
1030   13  161 
1031   14  161 
1032   15  161 
1033   17  143 1000 
1034   16  160 1016 
1035    1  163 
1036    1  164 
1037    2  164 
1038    1  165 
1039    2  165 
1040    3  165 
1041    1  166 
1042    2  166 
1043    3  166 
1044    4  166 
1045    1  167 
1046    2  167 
1047    3  167 
1048    4  167 
1049    5  167 
1050    1  168 
1051    2  168 
1052    3  168 
1053    4  168 
1054    5  168 
1055    6  168 
1056    1  169 
1057    2  169 
1058    3  169 
1059    4  169 
1060    5  169 
1061    6  169 
1062    7  169 
1063    1  170 
1064    2  170 
1065    3  170 
1066    4  170 
1067    5  170 
1068    6  170 
1069    7  170 
1070    8  170 
1071    1  171 
1072    2  171 
1073    3  171 
1074    4  171 
1075    5  171 
1076    6  171 
1077    7  171 
1078    8  171 
1079    9  171 
1080    1  172 
1081    2  172 
1082    3  172 
1083    4  172 
1084    5  172 
1085    6  172 
1086    7  172 
1087    8  172 
1088    9  172 
1089   10  172 
1090    1  173 
1091    2  173 
1092    3  173 
1093    4  173 
1094    5  173 
1095    6  173 
1096    7  173 
1097    8  173 
1098    9  173 
1099   10  173 
1100   11  173 
1101    1  174 
1102    2  174 
1103    3  174 
1104    4  174 
1105    5  174 
1106    6  174 
1107    7  174 
1108    8  174 
1109    9  174 
1110   10  174 
1111   11  174 
1112   12  174 
1113    1  175 
1114    2  175 
1115    3  175 
1116    4  175 
1117    5  175 
1118    6  175 
1119    7  175 
1120    8  175 
1121    9  175 
1122   10  175 
1123   11  175 
1124   12  175 
1125   13  175 
1126    1  176 
1127    2  176 
1128    3  176 
1129    4  176 
1130    5  176 
1131    6  176 
1132    7  176 
1133    8  176 
1134    9  176 
1135   10  176 
1136   11  176 
1137   12  176 
1138   13  176 
1139   14  176 
1140    1  177 
1141    2  177 
1142    3  177 
1143    4  177 
1144    5  177 
1145    6  177 
1146    7  177 
1147    8  177 
1148    9  177 
1149   10  177 
1150   11  177 
1151   12  177 
1152   13  177 
1153   14  177 
1154   15  177 
1156    1  178 
1157    2  178 
1158    3  178 
1159    4  178 
1160    5  178 
1161    6  178 
1162    7  178 
1163    8  178 
1164    9  178 
1165   10  178 
1166   11  178 
1167   12  178 
1168   13  178 
1169   14  178 
1170   15  178 
1174    1  179 
1175    2  179 
1176    3  179 
1177    4  179 
1178    5  179 
1179    6  179 
1180    7  179 
1181    8  179 
1182    9  179 
1183   10  179 
1184   11  179 
1185   12  179 
1186   13  179 
1187   14  179 
1188   15  179 
1192    1  180 
1193    2  180 
1194    3  180 
1195    4  180 
1196    5  180 
1197    6  180 
1198    7  180 
1199    8  180 
1200    9  180 
1201   10  180 
1202   11  180 
1203   12  180 
1204   13  180 
1205   14  180 
1206   15  180 
1207   18  143 1155 
1208   16  178 1173 1171 
1209   16  179 1189 
1210    1  181 
1211    2  181 
1212    3  181 
1213    4  181 
1214    5  181 
1215    6  181 
1216    7  181 
1217    8  181 
1218    9  181 
1219   10  181 
1220   11  181 
1221   12  181 
1222   13  181 
1223   14  181 
1224   15  181 
1225   17  177 1173 1171 
1226   18  160 1172 
1227   17  179 1190 
1228   16  181 1225 
1229    1  183 
1230    1  184 
1231    2  184 
1232    1  185 
1233    2  185 
1234    3  185 
1235    1  186 
1236    2  186 
1237    3  186 
1238    4  186 
1239    1  187 
1240    2  187 
1241    3  187 
1242    4  187 
1243    5  187 
1244    1  188 
1245    2  188 
1246    3  188 
1247    4  188 
1248    5  188 
1249    6  188 
1250    1  189 
1251    2  189 
1252    3  189 
1253    4  189 
1254    5  189 
1255    6  189 
1256    7  189 
1257    1  190 
1258    2  190 
1259    3  190 
1260    4  190 
1261    5  190 
1262    6  190 
1263    7  190 
1264    8  190 
1265    1  191 
1266    2  191 
1267    3  191 
1268    4  191 
1269    5  191 
1270    6  191 
1271    7  191 
1272    8  191 
1273    9  191 
1274    1  192 
1275    2  192 
1276    3  192 
1277    4  192 
1278    5  192 
1279    6  192 
1280    7  192 
1281    8  192 
1282    9  192 
1283   10  192 
1284    1  193 
1285    2  193 
1286    3  193 
1287    4  193 
1288    5  193 
1289    6  193 
1290    7  193 
1291    8  193 
1292    9  193 
1293   10  193 
1294   11  193 
1295    1  194 
1296    2  194 
1297    3  194 
1298    4  194 
1299    5  194 
1300    6  194 
1301    7  194 
1302    8  194 
1303    9  194 
1304   10  194 
1305   11  194 
1306   12  194 
1307    1  195 
1308    2  195 
1309    3  195 
1310    4  195 
1311    5  195 
1312    6  195 
1313    7  195 
1314    8  195 
1315    9  195 
1316   10  195 
1317   11  195 
1318   12  195 
1319   13  195 
1320    1  196 
1321    2  196 
1322    3  196 
1323    4  196 
1324    5  196 
1325    6  196 
1326    7  196 
1327    8  196 
1328    9  196 
1329   10  196 
1330   11  196 
1331   12  196 
1332   13  196 
1333   14  196 
1334    1  197 
1335    2  197 
1336    3  197 
1337    4  197 
1338    5  197 
1339    6  197 
1340    7  197 
1341    8  197 
1342    9  197 
1343   10  197 
1344   11  197 
1345   12  197 
1346   13  197 
1347   14  197 
1348   15  197 
1350    1  198 
1351    2  198 
1352    3  198 
1353    4  198 
1354    5  198 
1355    6  198 
1356    7  198 
1357    8  198 
1358    9  198 
1359   10  198 
1360   11  198 
1361   12  198 
1362   13  198 
1363   14  198 
1364   15  198 
1368    1  199 
1369    2  199 
1370    3  199 
1371    4  199 
1372    5  199 
1373    6  199 
1374    7  199 
1375    8  199 
1376    9  199 
1377   10  199 
1378   11  199 
1379   12  199 
1380   13  199 
1381   14  199 
1382   15  199 
1388    1  200 
1389    2  200 
1390    3  200 
1391    4  200 
1392    5  200 
1393    6  200 
1394    7  200 
1395    8  200 
1396    9  200 
1397   10  200 
1398   11  200 
1399   12  200 
1400   13  200 
1401   14  200 
1402   15  200 
1407    1  201 
1408    2  201 
1409    3  201 
1410    4  201 
1411    5  201 
1412    6  201 
1413    7  201 
1414    8  201 
1415    9  201 
1416   10  201 
1417   11  201 
1418   12  201 
1419   13  201 
1420   14  201 
1421   15  201 
1422   19  143 1349 
1423   16  198 1367 1365 
1424   16  199 1386 1383 
1425   16  200 1403 
1426    1  202 
1427    2  202 
1428    3  202 
1429    4  202 
1430    5  202 
1431    6  202 
1432    7  202 
1433    8  202 
1434    9  202 
1435   10  202 
1436   11  202 
1437   12  202 
1438   13  202 
1439   14  202 
1440   15  202 
1441   17  197 1367 1365 
1442   19  160 1366 
1443   17  199 1387 1384 
1444   17  200 1404 
1445   16  202 1441 
1446    1  203 
1447    2  203 
1448    3  203 
1449    4  203 
1450    5  203 
1451    6  203 
1452    7  203 
1453    8  203 
1454    9  203 
1455   10  203 
1456   11  203 
1457   12  203 
1458   13  203 
1459   14  203 
1460   15  203 
1461   18  197 1386 1383 
1462   18  198 1387 1384 
1463   19  179 1385 
1464   18  200 1405 
1465   16  203 1461 
1466   17  203 1462 
1467    1  205 
1468    1  206 
1469    2  206 
1470    1  207 
1471    2  207 
1472    3  207 
1473    1  208 
1474    2  208 
1475    3  208 
1476    4  208 
1477    1  209 
1478    2  209 
1479    3  209 
1480    4  209 
1481    5  209 
1482    1  210 
1483    2  210 
1484    3  210 
1485    4  210 
1486    5  210 
1487    6  210 
1488    1  211 
1489    2  211 
1490    3  211 
1491    4  211 
1492    5  211 
1493    6  211 
1494    7  211 
1495    1  212 
1496    2  212 
1497    3  212 
1498    4  212 
1499    5  212 
1500    6  212 
1501    7  212 
1502    8  212 
1503    1  213 
1504    2  213 
1505    3  213 
1506    4  213 
1507    5  213 
1508    6  213 
1509    7  213 
1510    8  213 
1511    9  213 
1512    1  214 
1513    2  214 
1514    3  214 
1515    4  214 
1516    5  214 
1517    6  214 
1518    7  214 
1519    8  214 
1520    9  214 
1521   10  214 
1522    1  215 
1523    2  215 
1524    3  215 
1525    4  215 
1526    5  215 
1527    6  215 
1528    7  215 
1529    8  215 
1530    9  215 
1531   10  215 
1532   11  215 
1533    1  216 
1534    2  216 
1535    3  216 
1536    4  216 
1537    5  216 
1538    6  216 
1539    7  216 
1540    8  216 
1541    9  216 
1542   10  216 
1543   11  216 
1544   12  216 
1545    1  217 
1546    2  217 
1547    3  217 
1548    4  217 
1549    5  217 
1550    6  217 
1551    7  217 
1552    8  217 
1553    9  217 
1554   10  217 
1555   11  217 
1556   12  217 
1557   13  217 
1558    1  218 
1559    2  218 
1560    3  218 
1561    4  218 
1562    5  218 
1563    6  218 
1564    7  218 
1565    8  218 
1566    9  218 
1567   10  218 
1568   11  218 
1569   12  218 
1570   13  218 
1571   14  218 
1572    1  219 
1573    2  219 
1574    3  219 
1575    4  219 
1576    5  219 
1577    6  219 
1578    7  219 
1579    8  219 
1580    9  219 
1581   10  219 
1582   11  219 
1583   12  219 
1584   13  219 
1585   14  219 
1586   15  219 
1588    1  220 
1589    2  220 
1590    3  220 
1591    4  220 
1592    5  220 
1593    6  220 
1594    7  220 
1595    8  220 
1596    9  220 
1597   10  220 
1598   11  220 
1599   12  220 
1600   13  220 
1601   14  220 
1602   15  220 
1606    1  221 
1607    2  221 
1608    3  221 
1609    4  221 
1610    5  221 
1611    6  221 
1612    7  221 
1613    8  221 
1614    9  221 
1615   10  221 
1616   11  221 
1617   12  221 
1618   13  221 
1619   14  221 
1620   15  221 
1626    1  222 
1627    2  222 
1628    3  222 
1629    4  222 
1630    5  222 
1631    6  222 
1632    7  222 
1633    8  222 
1634    9  222 
1635   10  222 
1636   11  222 
1637   12  222 
1638   13  222 
1639   14  222 
1640   15  222 
1648    1  223 
1649    2  223 
1650    3  223 
1651    4  223 
1652    5  223 
1653    6  223 
1654    7  223 
1655    8  223 
1656    9  223 
1657   10  223 
1658   11  223 
1659   12  223 
1660   13  223 
1661   14  223 
1662   15  223 
1668    1  224 
1669    2  224 
1670    3  224 
1671    4  224 
1672    5  224 
1673    6  224 
1674    7  224 
1675    8  224 
1676    9  224 
1677   10  224 
1678   11  224 
1679   12  224 
1680   13  224 
1681   14  224 
1682   15  224 
1683   20  143 1587 
1684   16  220 1605 1603 
1685   16  221 1624 1621 
1686   16  222 1645 1641 
1687   16  223 1663 
1688    1  225 
1689    2  225 
1690    3  225 
1691    4  225 
1692    5  225 
1693    6  225 
1694    7  225 
1695    8  225 
1696    9  225 
1697   10  225 
1698   11  225 
1699   12  225 
1700   13  225 
1701   14  225 
1702   15  225 
1703   17  219 1605 1603 
1704   20  160 1604 
1705   17  221 1625 1622 
1706   17  222 1646 1642 
1707   17  223 1664 
1708   16  225 1703 
1709    1  226 
1710    2  226 
1711    3  226 
1712    4  226 
1713    5  226 
1714    6  226 
1715    7  226 
1716    8  226 
1717    9  226 
1718   10  226 
1719   11  226 
1720   12  226 
1721   13  226 
1722   14  226 
1723   15  226 
1724   18  219 1624 1621 
1725   18  220 1625 1622 
1726   20  179 1623 
1727   18  222 1647 1643 
1728   18  223 1665 
1729   16  226 1724 
1730   17  226 1725 
1731    1  227 
1732    2  227 
1733    3  227 
1734    4  227 
1735    5  227 
1736    6  227 
1737    7  227 
1738    8  227 
1739    9  227 
1740   10  227 
1741   11  227 
1742   12  227 
1743   13  227 
1744   14  227 
1745   15  227 
1746   19  219 1645 1641 
1747   19  220 1646 1642 
1748   19  221 1647 1643 
1749   20  200 1644 
1750   19  223 1666 
1751   16  227 1746 
1752   17  227 1747 
1753   18  227 1748 
1754    1  229 
1755    1  230 
1756    2  230 
1757    1  231 
1758    2  231 
1759    3  231 
1760    1  232 
1761    2  232 
1762    3  232 
1763    4  232 
1764    1  233 
1765    2  233 
1766    3  233 
1767    4  233 
1768    5  233 
1769    1  234 
1770    2  234 
1771    3  234 
1772    4  234 
1773    5  234 
1774    6  234 
1775    1  235 
1776    2  235 
1777    3  235 
1778    4  235 
1779    5  235 
1780    6  235 
1781    7  235 
1782    1  236 
1783    2  236 
1784    3  236 
1785    4  236 
1786    5  236 
1787    6  236 
1788    7  236 
1789    8  236 
1790    1  237 
1791    2  237 
1792    3  237 
1793    4  237 
1794    5  237 
1795    6  237 
1796    7  237 
1797    8  237 
1798    9  237 
1799    1  238 
1800    2  238 
1801    3  238 
1802    4  238 
1803    5  238 
1804    6  238 
1805    7  238 
1806    8  238 
1807    9  238 
1808   10  238 
1809    1  239 
1810    2  239 
1811    3  239 
1812    4  239 
1813    5  239 
1814    6  239 
1815    7  239 
1816    8  239 
1817    9  239 
1818   10  239 
1819   11  239 
1820    1  240 
1821    2  240 
1822    3  240 
1823    4  240 
1824    5  240 
1825    6  240 
1826    7  240 
1827    8  240 
1828    9  240 
1829   10  240 
1830   11  240 
1831   12  240 
1832    1  241 
1833    2  241 
1834    3  241 
1835    4  241 
1836    5  241 
1837    6  241 
1838    7  241 
1839    8  241 
1840    9  241 
1841   10  241 
1842   11  241 
1843   12  241 
1844   13  241 
1845    1  242 
1846    2  242 
1847    3  242 
1848    4  242 
1849    5  242 
1850    6  242 
1851    7  242 
1852    8  242 
1853    9  242 
1854   10  242 
1855   11  242 
1856   12  242 
1857   13  242 
1858   14  242 
1859    1  243 
1860    2  243 
1861    3  243 
1862    4  243 
1863    5  243 
1864    6  243 
1865    7  243 
1866    8  243 
1867    9  243 
1868   10  243 
1869   11  243 
1870   12  243 
1871   13  243 
1872   14  243 
1873   15  243 
1875    1  244 
1876    2  244 
1877    3  244 
1878    4  244 
1879    5  244 
1880    6  244 
1881    7  244 
1882    8  244 
1883    9  244 
1884   10  244 
1885   11  244 
1886   12  244 
1887   13  244 
1888   14  244 
1889   15  244 
1893    1  245 
1894    2  245 
1895    3  245 
1896    4  245 
1897    5  245 
1898    6  245 
1899    7  245 
1900    8  245 
1901    9  245 
1902   10  245 
1903   11  245 
1904   12  245 
1905   13  245 
1906   14  245 
1907   15  245 
1913    1  246 
1914    2  246 
1915    3  246 
1916    4  246 
1917    5  246 
1918    6  246 
1919    7  246 
1920    8  246 
1921    9  246 
1922   10  246 
1923   11  246 
1924   12  246 
1925   13  246 
1926   14  246 
1927   15  246 
1935    1  247 
1936    2  247 
1937    3  247 
1938    4  247 
1939    5  247 
1940    6  247 
1941    7  247 
1942    8  247 
1943    9  247 
1944   10  247 
1945   11  247 
1946   12  247 
1947   13  247 
1948   14  247 
1949   15  247 
1959    1  248 
1960    2  248 
1961    3  248 
1962    4  248 
1963    5  248 
1964    6  248 
1965    7  248 
1966    8  248 
1967    9  248 
1968   10  248 
1969   11  248 
1970   12  248 
1971   13  248 
1972   14  248 
1973   15  248 
1980    1  249 
1981    2  249 
1982    3  249 
1983    4  249 
1984    5  249 
1985    6  249 
1986    7  249 
1987    8  249 
1988    9  249 
1989   10  249 
1990   11  249 
1991   12  249 
1992   13  249 
1993   14  249 
1994   15  249 
1995   21  143 1874 
1996   16  244 1892 1890 
1997   16  245 1911 1908 
1998   16  246 1932 1928 
1999   16  247 1955 1950 
2000   16  248 1974 
2001    1  250 
2002    2  250 
2003    3  250 
2004    4  250 
2005    5  250 
2006    6  250 
2007    7  250 
2008    8  250 
2009    9  250 
2010   10  250 
2011   11  250 
2012   12  250 
2013   13  250 
2014   14  250 
2015   15  250 
2016   17  243 1892 1890 
2017   21  160 1891 
2018   17  245 1912 1909 
2019   17  246 1933 1929 
2020   17  247 1956 1951 
2021   17  248 1975 
2022   16  250 2016 
2023    1  251 
2024    2  251 
2025    3  251 
2026    4  251 
2027    5  251 
2028    6  251 
2029    7  251 
2030    8  251 
2031    9  251 
2032   10  251 
2033   11  251 
2034   12  251 
2035   13  251 
2036   14  251 
2037   15  251 
2038   18  243 1911 1908 
2039   18  244 1912 1909 
2040   21  179 1910 
2041   18  246 1934 1930 
2042   18  247 1957 1952 
2043   18  248 1976 
2044   16  251 2038 
2045   17  251 2039 
2046    1  252 
2047    2  252 
2048    3  252 
2049    4  252 
2050    5  252 
2051    6  252 
2052    7  252 
2053    8  252 
2054    9  252 
2055   10  252 
2056   11  252 
2057   12  252 
2058   13  252 
2059   14  252 
2060   15  252 
2061   19  243 1932 1928 
2062   19  244 1933 1929 
2063   19  245 1934 1930 
2064   21  200 1931 
2065   19  247 1958 1953 
2066   19  248 1977 
2067   16  252 2061 
2068   17  252 2062 
2069   18  252 2063 
2070    1  253 
2071    2  253 
2072    3  253 
2073    4  253 
2074    5  253 
2075    6  253 
2076    7  253 
2077    8  253 
2078    9  253 
2079   10  253 
2080   11  253 
2081   12  253 
2082   13  253 
2083   14  253 
2084   15  253 
2085   20  243 1955 1950 
2086   20  244 1956 1951 
2087   20  245 1957 1952 
2088   20  246 1958 1953 
2089   21  223 1954 
2090   20  248 1978 
2091   16  253 2085 
2092   17  253 2086 
2093   18  253 2087 
2094   19  253 2088 
2095    1  255 
2096    1  256 
2097    2  256 
2098    1  257 
2099    2  257 
2100    3  257 
2101    1  258 
2102    2  258 
2103    3  258 
2104    4  258 
2105    1  259 
2106    2  259 
2107    3  259 
2108    4  259 
2109    5  259 
2110    1  260 
2111    2  260 
2112    3  260 
2113    4  260 
2114    5  260 
2115    6  260 
2116    1  261 
2117    2  261 
2118    3  261 
2119    4  261 
2120    5  261 
2121    6  261 
2122    7  261 
2123    1  262 
2124    2  262 
2125    3  262 
2126    4  262 
2127    5  262 
2128    6  262 
2129    7  262 
2130    8  262 
2131    1  263 
2132    2  263 
2133    3  263 
2134    4  263 
2135    5  263 
2136    6  263 
2137    7  263 
2138    8  263 
2139    9  263 
2140    1  264 
2141    2  264 
2142    3  264 
2143    4  264 
2144    5  264 
2145    6  264 
2146    7  264 
2147    8  264 
2148    9  264 
2149   10  264 
2150    1  265 
2151    2  265 
2152    3  265 
2153    4  265 
2154    5  265 
2155    6  265 
2156    7  265 
2157    8  265 
2158    9  265 
2159   10  265 
2160   11  265 
2161    1  266 
2162    2  266 
2163    3  266 
2164    4  266 
2165    5  266 
2166    6  266 
2167    7  266 
2168    8  266 
2169    9  266 
2170   10  266 
2171   11  266 
2172   12  266 
2173    1  267 
2174    2  267 
2175    3  267 
2176    4  267 
2177    5  267 
2178    6  267 
2179    7  267 
2180    8  267 
2181    9  267 
2182   10  267 
2183   11  267 
2184   12  267 
2185   13  267 
2186    1  268 
2187    2  268 
2188    3  268 
2189    4  268 
2190    5  268 
2191    6  268 
2192    7  268 
2193    8  268 
2194    9  268 
2195   10  268 
2196   11  268 
2197   12  268 
2198   13  268 
2199   14  268 
2200    1  269 
2201    2  269 
2202    3  269 
2203    4  269 
2204    5  269 
2205    6  269 
2206    7  269 
2207    8  269 
2208    9  269 
2209   10  269 
2210   11  269 
2211   12  269 
2212   13  269 
2213   14  269 
2214   15  269 
2215    1  270 
2216    2  270 
2217    3  270 
2218    4  270 
2219    5  270 
2220    6  270 
2221    7  270 
2222    8  270 
2223    9  270 
2224   10  270 
2225   11  270 
2226   12  270 
2227   13  270 
2228   14  270 
2229   15  270 
2231    1  271 
2232    2  271 
2233    3  271 
2234    4  271 
2235    5  271 
2236    6  271 
2237    7  271 
2238    8  271 
2239    9  271 
2240   10  271 
2241   11  271 
2242   12  271 
2243   13  271 
2244   14  271 
2245   15  271 
2248    1  272 
2249    2  272 
2250    3  272 
2251    4  272 
2252    5  272 
2253    6  272 
2254    7  272 
2255    8  272 
2256    9  272 
2257   10  272 
2258   11  272 
2259   12  272 
2260   13  272 
2261   14  272 
2262   15  272 
2266    1  273 
2267    2  273 
2268    3  273 
2269    4  273 
2270    5  273 
2271    6  273 
2272    7  273 
2273    8  273 
2274    9  273 
2275   10  273 
2276   11  273 
2277   12  273 
2278   13  273 
2279   14  273 
2280   15  273 
2285    1  274 
2286    2  274 
2287    3  274 
2288    4  274 
2289    5  274 
2290    6  274 
2291    7  274 
2292    8  274 
2293    9  274 
2294   10  274 
2295   11  274 
2296   12  274 
2297   13  274 
2298   14  274 
2299   15  274 
2305    1  275 
2306    2  275 
2307    3  275 
2308    4  275 
2309    5  275 
2310    6  275 
2311    7  275 
2312    8  275 
2313    9  275 
2314   10  275 
2315   11  275 
2316   12  275 
2317   13  275 
2318   14  275 
2319   15  275 
2321   16  270 2230 
2322   16  271 2246 
2323   16  272 2263 
2324   16  273 2281 
2325   16  274 2300 
2326   22  143 2320 
2327    1  276 
2328    2  276 
2329    3  276 
2330    4  276 
2331    5  276 
2332    6  276 
2333    7  276 
2334    8  276 
2335    9  276 
2336   10  276 
2337   11  276 
2338   12  276 
2339   13  276 
2340   14  276 
2341   15  276 
2342   17  269 2230 
2344   17  271 2247 
2345   17  272 2264 
2346   17  273 2282 
2347   17  274 2301 
2348   22  159 2342 2321 
2349   22  160 2343 
2350   22  161 2230 
2351    1  277 
2352    2  277 
2353    3  277 
2354    4  277 
2355    5  277 
2356    6  277 
2357    7  277 
2358    8  277 
2359    9  277 
2360   10  277 
2361   11  277 
2362   12  277 
2363   13  277 
2364   14  277 
2365   15  277 
2366   18  269 2246 
2367   18  270 2247 
2369   18  272 2265 
2370   18  273 2283 
2371   18  274 2302 
2372   22  177 2366 2322 
2373   22  178 2367 2344 
2374   22  179 2368 
2375   22  180 2246 
2376   22  181 2247 
2377    1  278 
2378    2  278 
2379    3  278 
2380    4  278 
2381    5  278 
2382    6  278 
2383    7  278 
2384    8  278 
2385    9  278 
2386   10  278 
2387   11  278 
2388   12  278 
2389   13  278 
2390   14  278 
2391   15  278 
2392   19  269 2263 
2393   19  270 2264 
2394   19  271 2265 
2396   19  273 2284 
2397   19  274 2303 
2398   22  197 2392 2323 
2399   22  198 2393 2345 
2400   22  199 2394 2369 
2401   22  200 2395 
2402   22  201 2263 
2403   22  202 2264 
2404   22  203 2265 
2405    1  279 
2406    2  279 
2407    3  279 
2408    4  279 
2409    5  279 
2410    6  279 
2411    7  279 
2412    8  279 
2413    9  279 
2414   10  279 
2415   11  279 
2416   12  279 
2417   13  279 
2418   14  279 
2419   15  279 
2420   20  269 2281 
2421   20  270 2282 
2422   20  271 2283 
2423   20  272 2284 
2425   20  274 2304 
2426   22  219 2420 2324 
2427   22  220 2421 2346 
2428   22  221 2422 2370 
2429   22  222 2423 2396 
2430   22  223 2424 
2431   22  224 2281 
2432   22  225 2282 
2433   22  226 2283 
2434   22  227 2284 
2435    1  280 
2436    2  280 
2437    3  280 
2438    4  280 
2439    5  280 
2440    6  280 
2441    7  280 
2442    8  280 
2443    9  280 
2444   10  280 
2445   11  280 
2446   12  280 
2447   13  280 
2448   14  280 
2449   15  280 
2450   21  269 2300 
2451   21  270 2301 
2452   21  271 2302 
2453   21  272 2303 
2454   21  273 2304 
2456   22  243 2450 2325 
2457   22  244 2451 2347 
2458   22  245 2452 2371 
2459   22  246 2453 2397 
2460   22  247 2454 2425 
2461   22  248 2455 
2462   22  249 2300 
2463   22  250 2301 
2464   22  251 2302 
2465   22  252 2303 
2466   22  253 2304 
2467    1  281 
2468    2  281 
2469    3  281 
2470    4  281 
2471    5  281 
2472    6  281 
2473    7  281 
2474    8  281 
2475    9  281 
2476   10  281 
2477   11  281 
2478   12  281 
2479   13  281 
2480   14  281 
2481   15  281 
2489   16  281 2482 
2490   17  281 2483 
2491   18  281 2484 
2492   19  281 2485 
2493   20  281 2486 
2494   21  281 2487 
2495    1   23 
2496    1  283 
2497    1   24 
2498    2   25 
2499    1  284 
2500    2  284 
2501    1   26 
2502    2   27 
2503    3   28 
2504    1  285 
2505    2  285 
2506    3  285 
2507    1   29 
2508    2   30 
2509    3   31 
2510    4   32 
2511    1  286 
2512    2  286 
2513    3  286 
2514    4  286 
2515    1   33 
2516    2   34 
2517    3   35 
2518    4   36 
2519    5   37 
2520    1  287 
2521    2  287 
2522    3  287 
2523    4  287 
2524    5  287 
2525    1   38 
2526    2   39 
2527    3   40 
2528    4   41 
2529    5   42 
2530    6   43 
2531    1  288 
2532    2  288 
2533    3  288 
2534    4  288 
2535    5  288 
2536    6  288 
2537    1   44 
2538    2   45 
2539    3   46 
2540    4   47 
2541    5   48 
2542    6   49 
2543    7   50 
2544    1  289 
2545    2  289 
2546    3  289 
2547    4  289 
2548    5  289 
2549    6  289 
2550    7  289 
2551    1   51 
2552    2   52 
2553    3   53 
2554    4   54 
2555    5   55 
2556    6   56 
2557    7   57 
2558    8   58 
2559    1  290 
2560    2  290 
2561    3  290 
2562    4  290 
2563    5  290 
2564    6  290 
2565    7  290 
2566    8  290 
2567    1   59 
2568    2   60 
2569    3   61 
2570    4   62 
2571    5   63 
2572    6   64 
2573    7   65 
2574    8   66 
2575    9   67 
2576    1  291 
2577    2  291 
2578    3  291 
2579    4  291 
2580    5  291 
2581    6  291 
2582    7  291 
2583    8  291 
2584    9  291 
2585    1   68 
2586    2   69 
2587    3   70 
2588    4   71 
2589    5   72 
2590    6   73 
2591    7   74 
2592    8   75 
2593    9   76 
2594   10   77 
2595    1  292 
2596    2  292 
2597    3  292 
2598    4  292 
2599    5  292 
2600    6  292 
2601    7  292 
2602    8  292 
2603    9  292 
2604   10  292 
2605    1   78 
2606    2   79 
2607    3   80 
2608    4   81 
2609    5   82 
2610    6   83 
2611    7   84 
2612    8   85 
2613    9   86 
2614   10   87 
2615   11   88 
2616    1  293 
2617    2  293 
2618    3  293 
2619    4  293 
2620    5  293 
2621    6  293 
2622    7  293 
2623    8  293 
2624    9  293 
2625   10  293 
2626   11  293 
2627    1   89 
2628    2   90 
2629    3   91 
2630    4   92 
2631    5   93 
2632    6   94 
2633    7   95 
2634    8   96 
2635    9   97 
2636   10   98 
2637   11   99 
2638   12  100 
2639    1  294 
2640    2  294 
2641    3  294 
2642    4  294 
2643    5  294 
2644    6  294 
2645    7  294 
2646    8  294 
2647    9  294 
2648   10  294 
2649   11  294 
2650   12  294 
2651    1  101 
2652    2  102 
2653    3  103 
2654    4  104 
2655    5  105 
2656    6  106 
2657    7  107 
2658    8  108 
2659    9  109 
2660   10  110 
2661   11  111 
2662   12  112 
2663   13  113 
2664    1  295 
2665    2  295 
2666    3  295 
2667    4  295 
2668    5  295 
2669    6  295 
2670    7  295 
2671    8  295 
2672    9  295 
2673   10  295 
2674   11  295 
2675   12  295 
2676   13  295 
2677    1  114 
2678    2  115 
2679    3  116 
2680    4  117 
2681    5  118 
2682    6  119 
2683    7  120 
2684    8  121 
2685    9  122 
2686   10  123 
2687   11  124 
2688   12  125 
2689   13  126 
2690   14  127 
2691    1  296 
2692    2  296 
2693    3  296 
2694    4  296 
2695    5  296 
2696    6  296 
2697    7  296 
2698    8  296 
2699    9  296 
2700   10  296 
2701   11  296 
2702   12  296 
2703   13  296 
2704   14  296 
2705    1  128 
2706    2  129 
2707    3  130 
2708    4  131 
2709    5  132 
2710    6  133 
2711    7  134 
2712    8  135 
2713    9  136 
2714   10  137 
2715   11  138 
2716   12  139 
2717   13  140 
2718   14  141 
2719   15  142 
2720    1  297 
2721    2  297 
2722    3  297 
2723    4  297 
2724    5  297 
2725    6  297 
2726    7  297 
2727    8  297 
2728    9  297 
2729   10  297 
2730   11  297 
2731   12  297 
2732   13  297 
2733   14  297 
2734   15  297 
2735   16  143  879  879  879 
2736    1  144 
2737    2  145 
2738    3  146 
2739    4  147 
2740    5  148 
2741    6  149 
2742    7  150 
2743    8  151 
2744    9  152 
2745   10  153 
2746   11  154 
2747   12  155 
2748   13  156 
2749   14  157 
2750   15  158 
2751   16  159 1033 1000 1000 
2752   16  161 1033 
2753    1  298 
2754    2  298 
2755    3  298 
2756    4  298 
2757    5  298 
2758    6  298 
2759    7  298 
2760    8  298 
2761    9  298 
2762   10  298 
2763   11  298 
2764   12  298 
2765   13  298 
2766   14  298 
2767   15  298 
2768   17  159 1034 1016 1016 
2769   17  160 1017 1017 1017 
2770   16  298 2768 
2771    1  162 
2772    2  163 
2773    3  164 
2774    4  165 
2775    5  166 
2776    6  167 
2777    7  168 
2778    8  169 
2779    9  170 
2780   10  171 
2781   11  172 
2782   12  173 
2783   13  174 
2784   14  175 
2785   15  176 
2786   16  177 1207 1155 1155 
2787   17  178 1226 1172 1172 
2788   16  180 1207 
2789   17  181 1226 
2790    1  299 
2791    2  299 
2792    3  299 
2793    4  299 
2794    5  299 
2795    6  299 
2796    7  299 
2797    8  299 
2798    9  299 
2799   10  299 
2800   11  299 
2801   12  299 
2802   13  299 
2803   14  299 
2804   15  299 
2805   18  177 1209 1189 1189 
2806   18  178 1227 1190 1190 
2807   18  179 1191 1191 1191 
2808   16  299 2805 
2809   17  299 2806 
2810    1  182 
2811    2  183 
2812    3  184 
2813    4  185 
2814    5  186 
2815    6  187 
2816    7  188 
2817    8  189 
2818    9  190 
2819   10  191 
2820   11  192 
2821   12  193 
2822   13  194 
2823   14  195 
2824   15  196 
2825   16  197 1422 1349 1349 
2826   17  198 1442 1366 1366 
2827   18  199 1463 1385 1385 
2828   16  201 1422 
2829   17  202 1442 
2830   18  203 1463 
2831    1  300 
2832    2  300 
2833    3  300 
2834    4  300 
2835    5  300 
2836    6  300 
2837    7  300 
2838    8  300 
2839    9  300 
2840   10  300 
2841   11  300 
2842   12  300 
2843   13  300 
2844   14  300 
2845   15  300 
2846   19  197 1425 1403 1403 
2847   19  198 1444 1404 1404 
2848   19  199 1464 1405 1405 
2849   19  200 1406 1406 1406 
2850   16  300 2846 
2851   17  300 2847 
2852   18  300 2848 
2853    1  204 
2854    2  205 
2855    3  206 
2856    4  207 
2857    5  208 
2858    6  209 
2859    7  210 
2860    8  211 
2861    9  212 
2862   10  213 
2863   11  214 
2864   12  215 
2865   13  216 
2866   14  217 
2867   15  218 
2868   16  219 1683 1587 1587 
2869   17  220 1704 1604 1604 
2870   18  221 1726 1623 1623 
2871   19  222 1749 1644 1644 
2872   16  224 1683 
2873   17  225 1704 
2874   18  226 1726 
2875   19  227 1749 
2876    1  301 
2877    2  301 
2878    3  301 
2879    4  301 
2880    5  301 
2881    6  301 
2882    7  301 
2883    8  301 
2884    9  301 
2885   10  301 
2886   11  301 
2887   12  301 
2888   13  301 
2889   14  301 
2890   15  301 
2891   20  219 1687 1663 1663 
2892   20  220 1707 1664 1664 
2893   20  221 1728 1665 1665 
2894   20  222 1750 1666 1666 
2895   20  223 1667 1667 1667 
2896   16  301 2891 
2897   17  301 2892 
2898   18  301 2893 
2899   19  301 2894 
2900    1  228 
2901    2  229 
2902    3  230 
2903    4  231 
2904    5  232 
2905    6  233 
2906    7  234 
2907    8  235 
2908    9  236 
2909   10  237 
2910   11  238 
2911   12  239 
2912   13  240 
2913   14  241 
2914   15  242 
2915   16  243 1995 1874 1874 
2916   17  244 2017 1891 1891 
2917   18  245 2040 1910 1910 
2918   19  246 2064 1931 1931 
2919   20  247 2089 1954 1954 
2920   16  249 1995 
2921   17  250 2017 
2922   18  251 2040 
2923   19  252 2064 
2924   20  253 2089 
2925    1  302 
2926    2  302 
2927    3  302 
2928    4  302 
2929    5  302 
2930    6  302 
2931    7  302 
2932    8  302 
2933    9  302 
2934   10  302 
2935   11  302 
2936   12  302 
2937   13  302 
2938   14  302 
2939   15  302 
2940   21  243 2000 1974 1974 
2941   21  244 2021 1975 1975 
2942   21  245 2043 1976 1976 
2943   21  246 2066 1977 1977 
2944   21  247 2090 1978 1978 
2945   21  248 1979 1979 1979 
2946   16  302 2940 
2947   17  302 2941 
2948   18  302 2942 
2949   19  302 2943 
2950   20  302 2944 
2951    1  254 
2952    2  255 
2953    3  256 
2954    4  257 
2955    5  258 
2956    6  259 
2957    7  260 
2958    8  261 
2959    9  262 
2960   10  263 
2961   11  264 
2962   12  265 
2963   13  266 
2964   14  267 
2965   15  268 
2966   16  269 2320 
2967   17  270 2343 
2968   18  271 2368 
2969   19  272 2395 
2970   20  273 2424 
2971   21  274 2455 
2972   22  297 2966 
2973   22  298 2967 
2974   22  299 2968 
2975   22  300 2969 
2976   22  301 2970 
2977   22  302 2971 
2978    1  303 
2979    2  303 
2980    3  303 
2981    4  303 
2982    5  303 
2983    6  303 
2984    7  303 
2985    8  303 
2986    9  303 
2987   10  303 
2988   11  303 
2989   12  303 
2990   13  303 
2991   14  303 
2992   15  303 
2993   22  269 2482 
2994   22  270 2483 
2995   22  271 2484 
2996   22  272 2485 
2997   22  273 2486 
2998   22  274 2487 
2999   16  303 2993 
3000   17  303 2994 
3001   18  303 2995 
3002   19  303 2996 
3003   20  303 2997 
3004   21  303 2998 
3005   22  281 2488 2488 2488 
3006    1  282 
3007    2  283 
3008    3  284 
3009    4  285 
3010    5  286 
3011    6  287 
3012    7  288 
3013    8  289 
3014    9  290 
3015   10  291 
3016   11  292 
3017   12  293 
3018   13  294 
3019   14  295 
3020   15  296 
3021   16  297 2735 
3022   17  298 2769 
3023   18  299 2807 
3024   19  300 2849 
3025   20  301 2895 
3026   21  302 2945 
3027   22  303 3005 
