# Supplementary material for: Efficient Generation of Permutationally Invariant Potential Energy Surfaces for Large Molecules
Source: J Chem Theory Comput. 2020 Mar 26;16(5):3264–72. doi: 10.1021/acs.jctc.0c00001 (PMC7997398; doi:10.1021/acs.jctc.0c00001)
Supplement: Supplementary file 2 — ct0c00001_si_002.zip [file ct0c00001_si_002.zip › FilesForJCTC/3111111_3/MOL_3_1_1_1_1_1_1_3.MONO]

0 0 0 0 0 0 0 0 0 0 0 0 0 0 0 0 0 0 0 0 0 0 0 0 0 0 0 0 0 0 0 0 0 0 0 0 0 
0 0 0 0 0 0 0 0 0 0 0 0 0 0 0 0 0 0 0 0 0 0 0 0 0 0 0 0 0 0 0 0 0 0 0 0 1 
0 0 0 0 0 0 0 0 0 0 0 0 0 0 0 0 0 0 0 0 0 0 0 0 0 0 0 0 0 0 0 0 0 0 0 1 0 
0 0 0 0 0 0 0 0 0 0 0 0 0 0 0 0 0 0 0 0 0 0 0 0 0 0 0 0 0 0 0 0 0 0 1 0 0 
0 0 0 0 0 0 0 0 0 0 0 0 0 0 0 0 0 0 0 0 0 0 0 0 0 0 0 0 0 0 0 0 0 1 0 0 0 
0 0 0 0 0 0 0 0 0 0 0 0 0 0 0 0 0 0 0 0 0 0 0 0 0 0 0 0 0 0 0 0 1 0 0 0 0 
0 0 0 0 0 0 0 0 0 0 0 0 0 0 0 0 0 0 0 0 0 0 0 0 0 0 0 0 0 0 0 1 0 0 0 0 0 
0 0 0 0 0 0 0 0 0 0 0 0 0 0 0 0 0 0 0 0 0 0 0 0 0 0 0 0 0 0 1 0 0 0 0 0 0 
0 0 0 0 0 0 0 0 0 0 0 0 0 0 0 0 0 0 0 0 0 0 0 0 0 0 0 0 0 1 0 0 0 0 0 0 0 
0 0 0 0 0 0 0 0 0 0 0 0 0 0 0 0 0 0 0 0 0 0 0 0 0 0 0 0 1 0 0 0 0 0 0 0 0 
0 0 0 0 0 0 0 0 0 0 0 0 0 0 0 0 0 0 0 0 0 0 0 0 0 0 0 1 0 0 0 0 0 0 0 0 0 
0 0 0 0 0 0 0 0 0 0 0 0 0 0 0 0 0 0 0 0 0 0 0 0 0 0 1 0 0 0 0 0 0 0 0 0 0 
0 0 0 0 0 0 0 0 0 0 0 0 0 0 0 0 0 0 0 0 0 0 0 0 0 1 0 0 0 0 0 0 0 0 0 0 0 
0 0 0 0 0 0 0 0 0 0 0 0 0 0 0 0 0 0 0 0 0 0 0 0 1 0 0 0 0 0 0 0 0 0 0 0 0 
0 0 0 0 0 0 0 0 0 0 0 0 0 0 0 0 0 0 0 0 0 0 0 1 0 0 0 0 0 0 0 0 0 0 0 0 0 
0 0 0 0 0 0 0 0 0 0 0 0 0 0 0 0 0 0 0 0 0 0 1 0 0 0 0 0 0 0 0 0 0 0 0 0 0 
0 0 0 0 0 0 0 0 0 0 0 0 0 0 0 0 0 0 0 0 0 1 0 0 0 0 0 0 0 0 0 0 0 0 0 0 0 
0 0 0 0 0 0 0 0 0 0 0 0 0 0 0 1 0 0 0 0 0 0 0 0 0 0 0 0 0 0 0 0 0 0 0 0 0 
0 0 0 0 0 0 0 0 1 0 0 0 0 0 0 0 0 0 0 0 0 0 0 0 0 0 0 0 0 0 0 0 0 0 0 0 0 
0 0 0 0 0 0 0 0 0 0 0 0 0 0 0 0 0 0 0 0 1 0 0 0 0 0 0 0 0 0 0 0 0 0 0 0 0 
0 0 0 0 0 0 0 0 0 0 0 0 0 0 1 0 0 0 0 0 0 0 0 0 0 0 0 0 0 0 0 0 0 0 0 0 0 
0 0 0 0 0 0 0 1 0 0 0 0 0 0 0 0 0 0 0 0 0 0 0 0 0 0 0 0 0 0 0 0 0 0 0 0 0 
0 0 0 0 0 0 0 0 0 0 0 0 0 0 0 0 0 0 0 1 0 0 0 0 0 0 0 0 0 0 0 0 0 0 0 0 0 
0 0 0 0 0 0 0 0 0 0 0 0 0 1 0 0 0 0 0 0 0 0 0 0 0 0 0 0 0 0 0 0 0 0 0 0 0 
0 0 0 0 0 0 1 0 0 0 0 0 0 0 0 0 0 0 0 0 0 0 0 0 0 0 0 0 0 0 0 0 0 0 0 0 0 
0 0 0 0 0 0 0 0 0 0 0 0 0 0 0 0 0 0 1 0 0 0 0 0 0 0 0 0 0 0 0 0 0 0 0 0 0 
0 0 0 0 0 0 0 0 0 0 0 0 1 0 0 0 0 0 0 0 0 0 0 0 0 0 0 0 0 0 0 0 0 0 0 0 0 
0 0 0 0 0 1 0 0 0 0 0 0 0 0 0 0 0 0 0 0 0 0 0 0 0 0 0 0 0 0 0 0 0 0 0 0 0 
0 0 0 0 0 0 0 0 0 0 0 0 0 0 0 0 0 1 0 0 0 0 0 0 0 0 0 0 0 0 0 0 0 0 0 0 0 
0 0 0 0 0 0 0 0 0 0 0 1 0 0 0 0 0 0 0 0 0 0 0 0 0 0 0 0 0 0 0 0 0 0 0 0 0 
0 0 0 0 1 0 0 0 0 0 0 0 0 0 0 0 0 0 0 0 0 0 0 0 0 0 0 0 0 0 0 0 0 0 0 0 0 
0 0 0 0 0 0 0 0 0 0 0 0 0 0 0 0 1 0 0 0 0 0 0 0 0 0 0 0 0 0 0 0 0 0 0 0 0 
0 0 0 0 0 0 0 0 0 0 1 0 0 0 0 0 0 0 0 0 0 0 0 0 0 0 0 0 0 0 0 0 0 0 0 0 0 
0 0 0 1 0 0 0 0 0 0 0 0 0 0 0 0 0 0 0 0 0 0 0 0 0 0 0 0 0 0 0 0 0 0 0 0 0 
0 0 0 0 0 0 0 0 0 1 0 0 0 0 0 0 0 0 0 0 0 0 0 0 0 0 0 0 0 0 0 0 0 0 0 0 0 
0 0 1 0 0 0 0 0 0 0 0 0 0 0 0 0 0 0 0 0 0 0 0 0 0 0 0 0 0 0 0 0 0 0 0 0 0 
0 1 0 0 0 0 0 0 0 0 0 0 0 0 0 0 0 0 0 0 0 0 0 0 0 0 0 0 0 0 0 0 0 0 0 0 0 
1 16 17 
1 16 18 
1 17 18 
1 17 19 
1 16 20 
1 18 19 
1 18 20 
1 16 21 
1 17 21 
1 19 20 
1 19 21 
1 20 21 
1 17 22 
1 16 23 
1 18 22 
1 18 23 
1 16 24 
1 17 24 
1 20 22 
1 19 23 
1 21 22 
1 21 23 
1 19 24 
1 20 24 
1 22 23 
1 22 24 
1 23 24 
1 17 25 
1 16 26 
1 18 25 
1 18 26 
1 16 27 
1 17 27 
1 20 25 
1 19 26 
1 21 25 
1 21 26 
1 19 27 
1 20 27 
1 23 25 
1 22 26 
1 24 25 
1 24 26 
1 22 27 
1 23 27 
1 25 26 
1 25 27 
1 26 27 
1 17 28 
1 16 29 
1 18 28 
1 18 29 
1 16 30 
1 17 30 
1 20 28 
1 19 29 
1 21 28 
1 21 29 
1 19 30 
1 20 30 
1 23 28 
1 22 29 
1 24 28 
1 24 29 
1 22 30 
1 23 30 
1 26 28 
1 25 29 
1 27 28 
1 27 29 
1 25 30 
1 26 30 
1 28 29 
1 28 30 
1 29 30 
1 17 31 
1 16 32 
1 18 31 
1 18 32 
1 16 33 
1 17 33 
1 20 31 
1 19 32 
1 21 31 
1 21 32 
1 19 33 
1 20 33 
1 23 31 
1 22 32 
1 24 31 
1 24 32 
1 22 33 
1 23 33 
1 26 31 
1 25 32 
1 27 31 
1 27 32 
1 25 33 
1 26 33 
1 29 31 
1 28 32 
1 30 31 
1 30 32 
1 28 33 
1 29 33 
1 31 32 
1 31 33 
1 32 33 
1 18 34 
1 17 35 
1 16 36 
1 21 34 
1 20 35 
1 19 36 
1 24 34 
1 23 35 
1 22 36 
1 27 34 
1 26 35 
1 25 36 
1 30 34 
1 29 35 
1 28 36 
1 33 34 
1 32 35 
1 31 36 
1 34 35 
1 34 36 
1 35 36 
1 16 39 
1 17 42 
1 16 43 
1 16 45 
1 18 46 
1 17 47 
1 16 48 
1 19 48 
1 17 51 
1 16 52 
1 16 54 
1 18 55 
1 18 56 
1 17 57 
1 16 58 
1 17 59 
1 16 60 
1 20 57 
1 19 58 
1 19 60 
1 17 55 
1 16 56 
1 18 57 
1 18 58 
1 16 59 
1 17 60 
1 18 61 
1 17 62 
1 16 63 
1 21 61 
1 20 62 
1 19 63 
1 22 63 
1 17 66 
1 16 67 
1 16 69 
1 18 70 
1 18 71 
1 17 72 
1 16 73 
1 17 74 
1 16 75 
1 20 72 
1 19 73 
1 19 75 
1 17 70 
1 16 71 
1 18 72 
1 18 73 
1 16 74 
1 17 75 
1 18 76 
1 18 77 
1 17 78 
1 16 79 
1 17 80 
1 16 81 
1 21 76 
1 21 77 
1 20 78 
1 19 79 
1 20 80 
1 19 81 
1 23 78 
1 22 79 
1 22 81 
1 17 76 
1 16 77 
1 18 78 
1 18 79 
1 16 80 
1 17 81 
1 20 76 
1 19 77 
1 21 78 
1 21 79 
1 19 80 
1 20 81 
1 18 82 
1 17 83 
1 16 84 
1 21 82 
1 20 83 
1 19 84 
1 24 82 
1 23 83 
1 22 84 
1 25 84 
1 17 87 
1 16 88 
1 16 90 
1 18 91 
1 18 92 
1 17 93 
1 16 94 
1 17 95 
1 16 96 
1 20 93 
1 19 94 
1 19 96 
1 17 91 
1 16 92 
1 18 93 
1 18 94 
1 16 95 
1 17 96 
1 18 97 
1 18 98 
1 17 99 
1 16 100 
1 17 101 
1 16 102 
1 21 97 
1 21 98 
1 20 99 
1 19 100 
1 20 101 
1 19 102 
1 23 99 
1 22 100 
1 22 102 
1 17 97 
1 16 98 
1 18 99 
1 18 100 
1 16 101 
1 17 102 
1 20 97 
1 19 98 
1 21 99 
1 21 100 
1 19 101 
1 20 102 
1 18 103 
1 18 104 
1 17 105 
1 16 106 
1 17 107 
1 16 108 
1 21 103 
1 21 104 
1 20 105 
1 19 106 
1 20 107 
1 19 108 
1 24 103 
1 24 104 
1 23 105 
1 22 106 
1 23 107 
1 22 108 
1 26 105 
1 25 106 
1 25 108 
1 17 103 
1 16 104 
1 18 105 
1 18 106 
1 16 107 
1 17 108 
1 20 103 
1 19 104 
1 21 105 
1 21 106 
1 19 107 
1 20 108 
1 23 103 
1 22 104 
1 24 105 
1 24 106 
1 22 107 
1 23 108 
1 18 109 
1 17 110 
1 16 111 
1 21 109 
1 20 110 
1 19 111 
1 24 109 
1 23 110 
1 22 111 
1 27 109 
1 26 110 
1 25 111 
1 28 111 
1 17 114 
1 16 115 
1 16 117 
1 18 118 
1 18 119 
1 17 120 
1 16 121 
1 17 122 
1 16 123 
1 20 120 
1 19 121 
1 19 123 
1 17 118 
1 16 119 
1 18 120 
1 18 121 
1 16 122 
1 17 123 
1 18 124 
1 18 125 
1 17 126 
1 16 127 
1 17 128 
1 16 129 
1 21 124 
1 21 125 
1 20 126 
1 19 127 
1 20 128 
1 19 129 
1 23 126 
1 22 127 
1 22 129 
1 17 124 
1 16 125 
1 18 126 
1 18 127 
1 16 128 
1 17 129 
1 20 124 
1 19 125 
1 21 126 
1 21 127 
1 19 128 
1 20 129 
1 18 130 
1 18 131 
1 17 132 
1 16 133 
1 17 134 
1 16 135 
1 21 130 
1 21 131 
1 20 132 
1 19 133 
1 20 134 
1 19 135 
1 24 130 
1 24 131 
1 23 132 
1 22 133 
1 23 134 
1 22 135 
1 26 132 
1 25 133 
1 25 135 
1 17 130 
1 16 131 
1 18 132 
1 18 133 
1 16 134 
1 17 135 
1 20 130 
1 19 131 
1 21 132 
1 21 133 
1 19 134 
1 20 135 
1 23 130 
1 22 131 
1 24 132 
1 24 133 
1 22 134 
1 23 135 
1 18 136 
1 18 137 
1 17 138 
1 16 139 
1 17 140 
1 16 141 
1 21 136 
1 21 137 
1 20 138 
1 19 139 
1 20 140 
1 19 141 
1 24 136 
1 24 137 
1 23 138 
1 22 139 
1 23 140 
1 22 141 
1 27 136 
1 27 137 
1 26 138 
1 25 139 
1 26 140 
1 25 141 
1 29 138 
1 28 139 
1 28 141 
1 17 136 
1 16 137 
1 18 138 
1 18 139 
1 16 140 
1 17 141 
1 20 136 
1 19 137 
1 21 138 
1 21 139 
1 19 140 
1 20 141 
1 23 136 
1 22 137 
1 24 138 
1 24 139 
1 22 140 
1 23 141 
1 26 136 
1 25 137 
1 27 138 
1 27 139 
1 25 140 
1 26 141 
1 18 142 
1 17 143 
1 16 144 
1 21 142 
1 20 143 
1 19 144 
1 24 142 
1 23 143 
1 22 144 
1 27 142 
1 26 143 
1 25 144 
1 30 142 
1 29 143 
1 28 144 
1 31 144 
1 18 148 
1 17 149 
1 16 150 
1 18 151 
1 17 152 
1 16 153 
1 21 151 
1 20 152 
1 19 153 
1 18 154 
1 17 155 
1 16 156 
1 21 154 
1 20 155 
1 19 156 
1 24 154 
1 23 155 
1 22 156 
1 18 157 
1 17 158 
1 16 159 
1 21 157 
1 20 158 
1 19 159 
1 24 157 
1 23 158 
1 22 159 
1 27 157 
1 26 158 
1 25 159 
1 18 160 
1 17 161 
1 16 162 
1 21 160 
1 20 161 
1 19 162 
1 24 160 
1 23 161 
1 22 162 
1 27 160 
1 26 161 
1 25 162 
1 30 160 
1 29 161 
1 28 162 
1 16 145 
1 17 145 
1 16 146 
1 18 146 
1 17 147 
1 18 147 
1 19 148 
1 20 148 
1 19 149 
1 21 149 
1 20 150 
1 21 150 
1 22 151 
1 23 151 
1 22 152 
1 24 152 
1 23 153 
1 24 153 
1 25 154 
1 26 154 
1 25 155 
1 27 155 
1 26 156 
1 27 156 
1 28 157 
1 29 157 
1 28 158 
1 30 158 
1 29 159 
1 30 159 
1 31 160 
1 32 160 
1 31 161 
1 33 161 
1 32 162 
1 33 162 
1 17 163 
1 18 163 
1 16 164 
1 18 164 
1 16 165 
1 17 165 
1 20 163 
1 21 163 
1 19 164 
1 21 164 
1 19 165 
1 20 165 
1 23 163 
1 24 163 
1 22 164 
1 24 164 
1 22 165 
1 23 165 
1 26 163 
1 27 163 
1 25 164 
1 27 164 
1 25 165 
1 26 165 
1 29 163 
1 30 163 
1 28 164 
1 30 164 
1 28 165 
1 29 165 
1 32 163 
1 33 163 
1 31 164 
1 33 164 
1 31 165 
1 32 165 
1 34 165 
