# Supplementary material for: Efficient Generation of Permutationally Invariant Potential Energy Surfaces for Large Molecules
Source: J Chem Theory Comput. 2020 Mar 26;16(5):3264–72. doi: 10.1021/acs.jctc.0c00001 (PMC7997398; doi:10.1021/acs.jctc.0c00001)
Supplement: Supplementary file 2 — ct0c00001_si_002.zip [file ct0c00001_si_002.zip › FilesForJCTC/3111111_3/MOL_3_1_1_1_1_1_1_3.POLY]

2 0 
2 1 
2 2 
2 3 
2 4 
2 5 
2 6 
2 7 
2 8 
2 9 
2 10 
2 11 
2 12 
2 13 
2 14 
2 15 
2 16 17 18 
2 19 20 21 
2 22 23 24 
2 25 26 27 
2 28 29 30 
2 31 32 33 
2 34 35 36 
3 1 2 
3 1 3 
3 2 3 
3 1 4 
3 2 4 
3 3 4 
3 1 5 
3 2 5 
3 3 5 
3 4 5 
3 1 6 
3 2 6 
3 3 6 
3 4 6 
3 5 6 
3 1 7 
3 2 7 
3 3 7 
3 4 7 
3 5 7 
3 6 7 
3 1 8 
3 2 8 
3 3 8 
3 4 8 
3 5 8 
3 6 8 
3 7 8 
3 1 9 
3 2 9 
3 3 9 
3 4 9 
3 5 9 
3 6 9 
3 7 9 
3 8 9 
3 1 10 
3 2 10 
3 3 10 
3 4 10 
3 5 10 
3 6 10 
3 7 10 
3 8 10 
3 9 10 
3 1 11 
3 2 11 
3 3 11 
3 4 11 
3 5 11 
3 6 11 
3 7 11 
3 8 11 
3 9 11 
3 10 11 
3 1 12 
3 2 12 
3 3 12 
3 4 12 
3 5 12 
3 6 12 
3 7 12 
3 8 12 
3 9 12 
3 10 12 
3 11 12 
3 1 13 
3 2 13 
3 3 13 
3 4 13 
3 5 13 
3 6 13 
3 7 13 
3 8 13 
3 9 13 
3 10 13 
3 11 13 
3 12 13 
3 1 14 
3 2 14 
3 3 14 
3 4 14 
3 5 14 
3 6 14 
3 7 14 
3 8 14 
3 9 14 
3 10 14 
3 11 14 
3 12 14 
3 13 14 
3 1 15 
3 2 15 
3 3 15 
3 4 15 
3 5 15 
3 6 15 
3 7 15 
3 8 15 
3 9 15 
3 10 15 
3 11 15 
3 12 15 
3 13 15 
3 14 15 
3 1 16 
3 2 16 
3 3 16 
3 4 16 
3 5 16 
3 6 16 
3 7 16 
3 8 16 
3 9 16 
3 10 16 
3 11 16 
3 12 16 
3 13 16 
3 14 16 
3 15 16 
2 37 38 39 
3 1 17 
3 2 17 
3 3 17 
3 4 17 
3 5 17 
3 6 17 
3 7 17 
3 8 17 
3 9 17 
3 10 17 
3 11 17 
3 12 17 
3 13 17 
3 14 17 
3 15 17 
2 40 41 42 43 44 45 
2 46 47 48 
3 16 17 159 
3 1 18 
3 2 18 
3 3 18 
3 4 18 
3 5 18 
3 6 18 
3 7 18 
3 8 18 
3 9 18 
3 10 18 
3 11 18 
3 12 18 
3 13 18 
3 14 18 
3 15 18 
2 49 50 51 52 53 54 
2 55 56 57 58 59 60 
2 61 62 63 
3 16 18 177 
3 17 18 178 
3 1 19 
3 2 19 
3 3 19 
3 4 19 
3 5 19 
3 6 19 
3 7 19 
3 8 19 
3 9 19 
3 10 19 
3 11 19 
3 12 19 
3 13 19 
3 14 19 
3 15 19 
2 64 65 66 67 68 69 
2 70 71 72 73 74 75 
2 76 77 78 79 80 81 
2 82 83 84 
3 16 19 197 
3 17 19 198 
3 18 19 199 
3 1 20 
3 2 20 
3 3 20 
3 4 20 
3 5 20 
3 6 20 
3 7 20 
3 8 20 
3 9 20 
3 10 20 
3 11 20 
3 12 20 
3 13 20 
3 14 20 
3 15 20 
2 85 86 87 88 89 90 
2 91 92 93 94 95 96 
2 97 98 99 100 101 102 
2 103 104 105 106 107 108 
2 109 110 111 
3 16 20 219 
3 17 20 220 
3 18 20 221 
3 19 20 222 
3 1 21 
3 2 21 
3 3 21 
3 4 21 
3 5 21 
3 6 21 
3 7 21 
3 8 21 
3 9 21 
3 10 21 
3 11 21 
3 12 21 
3 13 21 
3 14 21 
3 15 21 
2 112 113 114 115 116 117 
2 118 119 120 121 122 123 
2 124 125 126 127 128 129 
2 130 131 132 133 134 135 
2 136 137 138 139 140 141 
2 142 143 144 
3 16 21 243 
3 17 21 244 
3 18 21 245 
3 19 21 246 
3 20 21 247 
3 1 22 
3 2 22 
3 3 22 
3 4 22 
3 5 22 
3 6 22 
3 7 22 
3 8 22 
3 9 22 
3 10 22 
3 11 22 
3 12 22 
3 13 22 
3 14 22 
3 15 22 
2 145 146 147 
2 148 149 150 
2 151 152 153 
2 154 155 156 
2 157 158 159 
2 160 161 162 
3 16 22 269 
3 17 22 270 
3 18 22 271 
3 19 22 272 
3 20 22 273 
3 21 22 274 
2 163 164 165 
3 1 1 
3 2 2 
3 3 3 
3 4 4 
3 5 5 
3 6 6 
3 7 7 
3 8 8 
3 9 9 
3 10 10 
3 11 11 
3 12 12 
3 13 13 
3 14 14 
3 15 15 
3 16 16 143 143 
3 17 17 160 160 
3 18 18 179 179 
3 19 19 200 200 
3 20 20 223 223 
3 21 21 248 248 
3 22 22 281 281 
3 1 25 
3 1 27 
3 1 28 
3 2 28 
3 1 30 
3 1 31 
3 2 31 
3 1 32 
3 2 32 
3 3 32 
3 1 34 
3 1 35 
3 2 35 
3 1 36 
3 2 36 
3 3 36 
3 1 37 
3 2 37 
3 3 37 
3 4 37 
3 1 39 
3 1 40 
3 2 40 
3 1 41 
3 2 41 
3 3 41 
3 1 42 
3 2 42 
3 3 42 
3 4 42 
3 1 43 
3 2 43 
3 3 43 
3 4 43 
3 5 43 
3 1 45 
3 1 46 
3 2 46 
3 1 47 
3 2 47 
3 3 47 
3 1 48 
3 2 48 
3 3 48 
3 4 48 
3 1 49 
3 2 49 
3 3 49 
3 4 49 
3 5 49 
3 1 50 
3 2 50 
3 3 50 
3 4 50 
3 5 50 
3 6 50 
3 1 52 
3 1 53 
3 2 53 
3 1 54 
3 2 54 
3 3 54 
3 1 55 
3 2 55 
3 3 55 
3 4 55 
3 1 56 
3 2 56 
3 3 56 
3 4 56 
3 5 56 
3 1 57 
3 2 57 
3 3 57 
3 4 57 
3 5 57 
3 6 57 
3 1 58 
3 2 58 
3 3 58 
3 4 58 
3 5 58 
3 6 58 
3 7 58 
3 1 60 
3 1 61 
3 2 61 
3 1 62 
3 2 62 
3 3 62 
3 1 63 
3 2 63 
3 3 63 
3 4 63 
3 1 64 
3 2 64 
3 3 64 
3 4 64 
3 5 64 
3 1 65 
3 2 65 
3 3 65 
3 4 65 
3 5 65 
3 6 65 
3 1 66 
3 2 66 
3 3 66 
3 4 66 
3 5 66 
3 6 66 
3 7 66 
3 1 67 
3 2 67 
3 3 67 
3 4 67 
3 5 67 
3 6 67 
3 7 67 
3 8 67 
3 1 69 
3 1 70 
3 2 70 
3 1 71 
3 2 71 
3 3 71 
3 1 72 
3 2 72 
3 3 72 
3 4 72 
3 1 73 
3 2 73 
3 3 73 
3 4 73 
3 5 73 
3 1 74 
3 2 74 
3 3 74 
3 4 74 
3 5 74 
3 6 74 
3 1 75 
3 2 75 
3 3 75 
3 4 75 
3 5 75 
3 6 75 
3 7 75 
3 1 76 
3 2 76 
3 3 76 
3 4 76 
3 5 76 
3 6 76 
3 7 76 
3 8 76 
3 1 77 
3 2 77 
3 3 77 
3 4 77 
3 5 77 
3 6 77 
3 7 77 
3 8 77 
3 9 77 
3 1 79 
3 1 80 
3 2 80 
3 1 81 
3 2 81 
3 3 81 
3 1 82 
3 2 82 
3 3 82 
3 4 82 
3 1 83 
3 2 83 
3 3 83 
3 4 83 
3 5 83 
3 1 84 
3 2 84 
3 3 84 
3 4 84 
3 5 84 
3 6 84 
3 1 85 
3 2 85 
3 3 85 
3 4 85 
3 5 85 
3 6 85 
3 7 85 
3 1 86 
3 2 86 
3 3 86 
3 4 86 
3 5 86 
3 6 86 
3 7 86 
3 8 86 
3 1 87 
3 2 87 
3 3 87 
3 4 87 
3 5 87 
3 6 87 
3 7 87 
3 8 87 
3 9 87 
3 1 88 
3 2 88 
3 3 88 
3 4 88 
3 5 88 
3 6 88 
3 7 88 
3 8 88 
3 9 88 
3 10 88 
3 1 90 
3 1 91 
3 2 91 
3 1 92 
3 2 92 
3 3 92 
3 1 93 
3 2 93 
3 3 93 
3 4 93 
3 1 94 
3 2 94 
3 3 94 
3 4 94 
3 5 94 
3 1 95 
3 2 95 
3 3 95 
3 4 95 
3 5 95 
3 6 95 
3 1 96 
3 2 96 
3 3 96 
3 4 96 
3 5 96 
3 6 96 
3 7 96 
3 1 97 
3 2 97 
3 3 97 
3 4 97 
3 5 97 
3 6 97 
3 7 97 
3 8 97 
3 1 98 
3 2 98 
3 3 98 
3 4 98 
3 5 98 
3 6 98 
3 7 98 
3 8 98 
3 9 98 
3 1 99 
3 2 99 
3 3 99 
3 4 99 
3 5 99 
3 6 99 
3 7 99 
3 8 99 
3 9 99 
3 10 99 
3 1 100 
3 2 100 
3 3 100 
3 4 100 
3 5 100 
3 6 100 
3 7 100 
3 8 100 
3 9 100 
3 10 100 
3 11 100 
3 1 102 
3 1 103 
3 2 103 
3 1 104 
3 2 104 
3 3 104 
3 1 105 
3 2 105 
3 3 105 
3 4 105 
3 1 106 
3 2 106 
3 3 106 
3 4 106 
3 5 106 
3 1 107 
3 2 107 
3 3 107 
3 4 107 
3 5 107 
3 6 107 
3 1 108 
3 2 108 
3 3 108 
3 4 108 
3 5 108 
3 6 108 
3 7 108 
3 1 109 
3 2 109 
3 3 109 
3 4 109 
3 5 109 
3 6 109 
3 7 109 
3 8 109 
3 1 110 
3 2 110 
3 3 110 
3 4 110 
3 5 110 
3 6 110 
3 7 110 
3 8 110 
3 9 110 
3 1 111 
3 2 111 
3 3 111 
3 4 111 
3 5 111 
3 6 111 
3 7 111 
3 8 111 
3 9 111 
3 10 111 
3 1 112 
3 2 112 
3 3 112 
3 4 112 
3 5 112 
3 6 112 
3 7 112 
3 8 112 
3 9 112 
3 10 112 
3 11 112 
3 1 113 
3 2 113 
3 3 113 
3 4 113 
3 5 113 
3 6 113 
3 7 113 
3 8 113 
3 9 113 
3 10 113 
3 11 113 
3 12 113 
3 1 115 
3 1 116 
3 2 116 
3 1 117 
3 2 117 
3 3 117 
3 1 118 
3 2 118 
3 3 118 
3 4 118 
3 1 119 
3 2 119 
3 3 119 
3 4 119 
3 5 119 
3 1 120 
3 2 120 
3 3 120 
3 4 120 
3 5 120 
3 6 120 
3 1 121 
3 2 121 
3 3 121 
3 4 121 
3 5 121 
3 6 121 
3 7 121 
3 1 122 
3 2 122 
3 3 122 
3 4 122 
3 5 122 
3 6 122 
3 7 122 
3 8 122 
3 1 123 
3 2 123 
3 3 123 
3 4 123 
3 5 123 
3 6 123 
3 7 123 
3 8 123 
3 9 123 
3 1 124 
3 2 124 
3 3 124 
3 4 124 
3 5 124 
3 6 124 
3 7 124 
3 8 124 
3 9 124 
3 10 124 
3 1 125 
3 2 125 
3 3 125 
3 4 125 
3 5 125 
3 6 125 
3 7 125 
3 8 125 
3 9 125 
3 10 125 
3 11 125 
3 1 126 
3 2 126 
3 3 126 
3 4 126 
3 5 126 
3 6 126 
3 7 126 
3 8 126 
3 9 126 
3 10 126 
3 11 126 
3 12 126 
3 1 127 
3 2 127 
3 3 127 
3 4 127 
3 5 127 
3 6 127 
3 7 127 
3 8 127 
3 9 127 
3 10 127 
3 11 127 
3 12 127 
3 13 127 
3 1 129 
3 1 130 
3 2 130 
3 1 131 
3 2 131 
3 3 131 
3 1 132 
3 2 132 
3 3 132 
3 4 132 
3 1 133 
3 2 133 
3 3 133 
3 4 133 
3 5 133 
3 1 134 
3 2 134 
3 3 134 
3 4 134 
3 5 134 
3 6 134 
3 1 135 
3 2 135 
3 3 135 
3 4 135 
3 5 135 
3 6 135 
3 7 135 
3 1 136 
3 2 136 
3 3 136 
3 4 136 
3 5 136 
3 6 136 
3 7 136 
3 8 136 
3 1 137 
3 2 137 
3 3 137 
3 4 137 
3 5 137 
3 6 137 
3 7 137 
3 8 137 
3 9 137 
3 1 138 
3 2 138 
3 3 138 
3 4 138 
3 5 138 
3 6 138 
3 7 138 
3 8 138 
3 9 138 
3 10 138 
3 1 139 
3 2 139 
3 3 139 
3 4 139 
3 5 139 
3 6 139 
3 7 139 
3 8 139 
3 9 139 
3 10 139 
3 11 139 
3 1 140 
3 2 140 
3 3 140 
3 4 140 
3 5 140 
3 6 140 
3 7 140 
3 8 140 
3 9 140 
3 10 140 
3 11 140 
3 12 140 
3 1 141 
3 2 141 
3 3 141 
3 4 141 
3 5 141 
3 6 141 
3 7 141 
3 8 141 
3 9 141 
3 10 141 
3 11 141 
3 12 141 
3 13 141 
3 1 142 
3 2 142 
3 3 142 
3 4 142 
3 5 142 
3 6 142 
3 7 142 
3 8 142 
3 9 142 
3 10 142 
3 11 142 
3 12 142 
3 13 142 
3 14 142 
3 1 143 
3 2 143 
3 3 143 
3 4 143 
3 5 143 
3 6 143 
3 7 143 
3 8 143 
3 9 143 
3 10 143 
3 11 143 
3 12 143 
3 13 143 
3 14 143 
3 15 143 
2 166 
3 1 145 
3 1 146 
3 2 146 
3 1 147 
3 2 147 
3 3 147 
3 1 148 
3 2 148 
3 3 148 
3 4 148 
3 1 149 
3 2 149 
3 3 149 
3 4 149 
3 5 149 
3 1 150 
3 2 150 
3 3 150 
3 4 150 
3 5 150 
3 6 150 
3 1 151 
3 2 151 
3 3 151 
3 4 151 
3 5 151 
3 6 151 
3 7 151 
3 1 152 
3 2 152 
3 3 152 
3 4 152 
3 5 152 
3 6 152 
3 7 152 
3 8 152 
3 1 153 
3 2 153 
3 3 153 
3 4 153 
3 5 153 
3 6 153 
3 7 153 
3 8 153 
3 9 153 
3 1 154 
3 2 154 
3 3 154 
3 4 154 
3 5 154 
3 6 154 
3 7 154 
3 8 154 
3 9 154 
3 10 154 
3 1 155 
3 2 155 
3 3 155 
3 4 155 
3 5 155 
3 6 155 
3 7 155 
3 8 155 
3 9 155 
3 10 155 
3 11 155 
3 1 156 
3 2 156 
3 3 156 
3 4 156 
3 5 156 
3 6 156 
3 7 156 
3 8 156 
3 9 156 
3 10 156 
3 11 156 
3 12 156 
3 1 157 
3 2 157 
3 3 157 
3 4 157 
3 5 157 
3 6 157 
3 7 157 
3 8 157 
3 9 157 
3 10 157 
3 11 157 
3 12 157 
3 13 157 
3 1 158 
3 2 158 
3 3 158 
3 4 158 
3 5 158 
3 6 158 
3 7 158 
3 8 158 
3 9 158 
3 10 158 
3 11 158 
3 12 158 
3 13 158 
3 14 158 
3 1 159 
3 2 159 
3 3 159 
3 4 159 
3 5 159 
3 6 159 
3 7 159 
3 8 159 
3 9 159 
3 10 159 
3 11 159 
3 12 159 
3 13 159 
3 14 159 
3 15 159 
2 167 168 169 
3 1 160 
3 2 160 
3 3 160 
3 4 160 
3 5 160 
3 6 160 
3 7 160 
3 8 160 
3 9 160 
3 10 160 
3 11 160 
3 12 160 
3 13 160 
3 14 160 
3 15 160 
2 170 171 172 
2 173 
3 1 161 
3 2 161 
3 3 161 
3 4 161 
3 5 161 
3 6 161 
3 7 161 
3 8 161 
3 9 161 
3 10 161 
3 11 161 
3 12 161 
3 13 161 
3 14 161 
3 15 161 
3 17 143 1000 
3 16 160 1016 
3 1 163 
3 1 164 
3 2 164 
3 1 165 
3 2 165 
3 3 165 
3 1 166 
3 2 166 
3 3 166 
3 4 166 
3 1 167 
3 2 167 
3 3 167 
3 4 167 
3 5 167 
3 1 168 
3 2 168 
3 3 168 
3 4 168 
3 5 168 
3 6 168 
3 1 169 
3 2 169 
3 3 169 
3 4 169 
3 5 169 
3 6 169 
3 7 169 
3 1 170 
3 2 170 
3 3 170 
3 4 170 
3 5 170 
3 6 170 
3 7 170 
3 8 170 
3 1 171 
3 2 171 
3 3 171 
3 4 171 
3 5 171 
3 6 171 
3 7 171 
3 8 171 
3 9 171 
3 1 172 
3 2 172 
3 3 172 
3 4 172 
3 5 172 
3 6 172 
3 7 172 
3 8 172 
3 9 172 
3 10 172 
3 1 173 
3 2 173 
3 3 173 
3 4 173 
3 5 173 
3 6 173 
3 7 173 
3 8 173 
3 9 173 
3 10 173 
3 11 173 
3 1 174 
3 2 174 
3 3 174 
3 4 174 
3 5 174 
3 6 174 
3 7 174 
3 8 174 
3 9 174 
3 10 174 
3 11 174 
3 12 174 
3 1 175 
3 2 175 
3 3 175 
3 4 175 
3 5 175 
3 6 175 
3 7 175 
3 8 175 
3 9 175 
3 10 175 
3 11 175 
3 12 175 
3 13 175 
3 1 176 
3 2 176 
3 3 176 
3 4 176 
3 5 176 
3 6 176 
3 7 176 
3 8 176 
3 9 176 
3 10 176 
3 11 176 
3 12 176 
3 13 176 
3 14 176 
3 1 177 
3 2 177 
3 3 177 
3 4 177 
3 5 177 
3 6 177 
3 7 177 
3 8 177 
3 9 177 
3 10 177 
3 11 177 
3 12 177 
3 13 177 
3 14 177 
3 15 177 
2 174 175 176 
3 1 178 
3 2 178 
3 3 178 
3 4 178 
3 5 178 
3 6 178 
3 7 178 
3 8 178 
3 9 178 
3 10 178 
3 11 178 
3 12 178 
3 13 178 
3 14 178 
3 15 178 
2 177 178 179 180 181 182 
2 183 184 185 
2 186 187 188 189 190 191 
3 1 179 
3 2 179 
3 3 179 
3 4 179 
3 5 179 
3 6 179 
3 7 179 
3 8 179 
3 9 179 
3 10 179 
3 11 179 
3 12 179 
3 13 179 
3 14 179 
3 15 179 
2 192 193 194 
2 195 196 197 
2 198 
3 1 180 
3 2 180 
3 3 180 
3 4 180 
3 5 180 
3 6 180 
3 7 180 
3 8 180 
3 9 180 
3 10 180 
3 11 180 
3 12 180 
3 13 180 
3 14 180 
3 15 180 
3 18 143 1155 
3 16 178 1173 1171 
3 16 179 1189 
3 1 181 
3 2 181 
3 3 181 
3 4 181 
3 5 181 
3 6 181 
3 7 181 
3 8 181 
3 9 181 
3 10 181 
3 11 181 
3 12 181 
3 13 181 
3 14 181 
3 15 181 
3 17 177 1173 1171 
3 18 160 1172 
3 17 179 1190 
3 16 181 1225 
3 1 183 
3 1 184 
3 2 184 
3 1 185 
3 2 185 
3 3 185 
3 1 186 
3 2 186 
3 3 186 
3 4 186 
3 1 187 
3 2 187 
3 3 187 
3 4 187 
3 5 187 
3 1 188 
3 2 188 
3 3 188 
3 4 188 
3 5 188 
3 6 188 
3 1 189 
3 2 189 
3 3 189 
3 4 189 
3 5 189 
3 6 189 
3 7 189 
3 1 190 
3 2 190 
3 3 190 
3 4 190 
3 5 190 
3 6 190 
3 7 190 
3 8 190 
3 1 191 
3 2 191 
3 3 191 
3 4 191 
3 5 191 
3 6 191 
3 7 191 
3 8 191 
3 9 191 
3 1 192 
3 2 192 
3 3 192 
3 4 192 
3 5 192 
3 6 192 
3 7 192 
3 8 192 
3 9 192 
3 10 192 
3 1 193 
3 2 193 
3 3 193 
3 4 193 
3 5 193 
3 6 193 
3 7 193 
3 8 193 
3 9 193 
3 10 193 
3 11 193 
3 1 194 
3 2 194 
3 3 194 
3 4 194 
3 5 194 
3 6 194 
3 7 194 
3 8 194 
3 9 194 
3 10 194 
3 11 194 
3 12 194 
3 1 195 
3 2 195 
3 3 195 
3 4 195 
3 5 195 
3 6 195 
3 7 195 
3 8 195 
3 9 195 
3 10 195 
3 11 195 
3 12 195 
3 13 195 
3 1 196 
3 2 196 
3 3 196 
3 4 196 
3 5 196 
3 6 196 
3 7 196 
3 8 196 
3 9 196 
3 10 196 
3 11 196 
3 12 196 
3 13 196 
3 14 196 
3 1 197 
3 2 197 
3 3 197 
3 4 197 
3 5 197 
3 6 197 
3 7 197 
3 8 197 
3 9 197 
3 10 197 
3 11 197 
3 12 197 
3 13 197 
3 14 197 
3 15 197 
2 199 200 201 
3 1 198 
3 2 198 
3 3 198 
3 4 198 
3 5 198 
3 6 198 
3 7 198 
3 8 198 
3 9 198 
3 10 198 
3 11 198 
3 12 198 
3 13 198 
3 14 198 
3 15 198 
2 202 203 204 205 206 207 
2 208 209 210 
2 211 212 213 214 215 216 
3 1 199 
3 2 199 
3 3 199 
3 4 199 
3 5 199 
3 6 199 
3 7 199 
3 8 199 
3 9 199 
3 10 199 
3 11 199 
3 12 199 
3 13 199 
3 14 199 
3 15 199 
2 217 218 219 220 221 222 
2 223 224 225 226 227 228 
2 229 230 231 
2 232 233 234 235 236 237 
2 238 239 240 241 242 243 
3 1 200 
3 2 200 
3 3 200 
3 4 200 
3 5 200 
3 6 200 
3 7 200 
3 8 200 
3 9 200 
3 10 200 
3 11 200 
3 12 200 
3 13 200 
3 14 200 
3 15 200 
2 244 245 246 
2 247 248 249 
2 250 251 252 
2 253 
3 1 201 
3 2 201 
3 3 201 
3 4 201 
3 5 201 
3 6 201 
3 7 201 
3 8 201 
3 9 201 
3 10 201 
3 11 201 
3 12 201 
3 13 201 
3 14 201 
3 15 201 
3 19 143 1349 
3 16 198 1367 1365 
3 16 199 1386 1383 
3 16 200 1403 
3 1 202 
3 2 202 
3 3 202 
3 4 202 
3 5 202 
3 6 202 
3 7 202 
3 8 202 
3 9 202 
3 10 202 
3 11 202 
3 12 202 
3 13 202 
3 14 202 
3 15 202 
3 17 197 1367 1365 
3 19 160 1366 
3 17 199 1387 1384 
3 17 200 1404 
3 16 202 1441 
3 1 203 
3 2 203 
3 3 203 
3 4 203 
3 5 203 
3 6 203 
3 7 203 
3 8 203 
3 9 203 
3 10 203 
3 11 203 
3 12 203 
3 13 203 
3 14 203 
3 15 203 
3 18 197 1386 1383 
3 18 198 1387 1384 
3 19 179 1385 
3 18 200 1405 
3 16 203 1461 
3 17 203 1462 
3 1 205 
3 1 206 
3 2 206 
3 1 207 
3 2 207 
3 3 207 
3 1 208 
3 2 208 
3 3 208 
3 4 208 
3 1 209 
3 2 209 
3 3 209 
3 4 209 
3 5 209 
3 1 210 
3 2 210 
3 3 210 
3 4 210 
3 5 210 
3 6 210 
3 1 211 
3 2 211 
3 3 211 
3 4 211 
3 5 211 
3 6 211 
3 7 211 
3 1 212 
3 2 212 
3 3 212 
3 4 212 
3 5 212 
3 6 212 
3 7 212 
3 8 212 
3 1 213 
3 2 213 
3 3 213 
3 4 213 
3 5 213 
3 6 213 
3 7 213 
3 8 213 
3 9 213 
3 1 214 
3 2 214 
3 3 214 
3 4 214 
3 5 214 
3 6 214 
3 7 214 
3 8 214 
3 9 214 
3 10 214 
3 1 215 
3 2 215 
3 3 215 
3 4 215 
3 5 215 
3 6 215 
3 7 215 
3 8 215 
3 9 215 
3 10 215 
3 11 215 
3 1 216 
3 2 216 
3 3 216 
3 4 216 
3 5 216 
3 6 216 
3 7 216 
3 8 216 
3 9 216 
3 10 216 
3 11 216 
3 12 216 
3 1 217 
3 2 217 
3 3 217 
3 4 217 
3 5 217 
3 6 217 
3 7 217 
3 8 217 
3 9 217 
3 10 217 
3 11 217 
3 12 217 
3 13 217 
3 1 218 
3 2 218 
3 3 218 
3 4 218 
3 5 218 
3 6 218 
3 7 218 
3 8 218 
3 9 218 
3 10 218 
3 11 218 
3 12 218 
3 13 218 
3 14 218 
3 1 219 
3 2 219 
3 3 219 
3 4 219 
3 5 219 
3 6 219 
3 7 219 
3 8 219 
3 9 219 
3 10 219 
3 11 219 
3 12 219 
3 13 219 
3 14 219 
3 15 219 
2 254 255 256 
3 1 220 
3 2 220 
3 3 220 
3 4 220 
3 5 220 
3 6 220 
3 7 220 
3 8 220 
3 9 220 
3 10 220 
3 11 220 
3 12 220 
3 13 220 
3 14 220 
3 15 220 
2 257 258 259 260 261 262 
2 263 264 265 
2 266 267 268 269 270 271 
3 1 221 
3 2 221 
3 3 221 
3 4 221 
3 5 221 
3 6 221 
3 7 221 
3 8 221 
3 9 221 
3 10 221 
3 11 221 
3 12 221 
3 13 221 
3 14 221 
3 15 221 
2 272 273 274 275 276 277 
2 278 279 280 281 282 283 
2 284 285 286 
2 287 288 289 290 291 292 
2 293 294 295 296 297 298 
3 1 222 
3 2 222 
3 3 222 
3 4 222 
3 5 222 
3 6 222 
3 7 222 
3 8 222 
3 9 222 
3 10 222 
3 11 222 
3 12 222 
3 13 222 
3 14 222 
3 15 222 
2 299 300 301 302 303 304 
2 305 306 307 308 309 310 
2 311 312 313 314 315 316 
2 317 318 319 
2 320 321 322 323 324 325 
2 326 327 328 329 330 331 
2 332 333 334 335 336 337 
3 1 223 
3 2 223 
3 3 223 
3 4 223 
3 5 223 
3 6 223 
3 7 223 
3 8 223 
3 9 223 
3 10 223 
3 11 223 
3 12 223 
3 13 223 
3 14 223 
3 15 223 
2 338 339 340 
2 341 342 343 
2 344 345 346 
2 347 348 349 
2 350 
3 1 224 
3 2 224 
3 3 224 
3 4 224 
3 5 224 
3 6 224 
3 7 224 
3 8 224 
3 9 224 
3 10 224 
3 11 224 
3 12 224 
3 13 224 
3 14 224 
3 15 224 
3 20 143 1587 
3 16 220 1605 1603 
3 16 221 1624 1621 
3 16 222 1645 1641 
3 16 223 1663 
3 1 225 
3 2 225 
3 3 225 
3 4 225 
3 5 225 
3 6 225 
3 7 225 
3 8 225 
3 9 225 
3 10 225 
3 11 225 
3 12 225 
3 13 225 
3 14 225 
3 15 225 
3 17 219 1605 1603 
3 20 160 1604 
3 17 221 1625 1622 
3 17 222 1646 1642 
3 17 223 1664 
3 16 225 1703 
3 1 226 
3 2 226 
3 3 226 
3 4 226 
3 5 226 
3 6 226 
3 7 226 
3 8 226 
3 9 226 
3 10 226 
3 11 226 
3 12 226 
3 13 226 
3 14 226 
3 15 226 
3 18 219 1624 1621 
3 18 220 1625 1622 
3 20 179 1623 
3 18 222 1647 1643 
3 18 223 1665 
3 16 226 1724 
3 17 226 1725 
3 1 227 
3 2 227 
3 3 227 
3 4 227 
3 5 227 
3 6 227 
3 7 227 
3 8 227 
3 9 227 
3 10 227 
3 11 227 
3 12 227 
3 13 227 
3 14 227 
3 15 227 
3 19 219 1645 1641 
3 19 220 1646 1642 
3 19 221 1647 1643 
3 20 200 1644 
3 19 223 1666 
3 16 227 1746 
3 17 227 1747 
3 18 227 1748 
3 1 229 
3 1 230 
3 2 230 
3 1 231 
3 2 231 
3 3 231 
3 1 232 
3 2 232 
3 3 232 
3 4 232 
3 1 233 
3 2 233 
3 3 233 
3 4 233 
3 5 233 
3 1 234 
3 2 234 
3 3 234 
3 4 234 
3 5 234 
3 6 234 
3 1 235 
3 2 235 
3 3 235 
3 4 235 
3 5 235 
3 6 235 
3 7 235 
3 1 236 
3 2 236 
3 3 236 
3 4 236 
3 5 236 
3 6 236 
3 7 236 
3 8 236 
3 1 237 
3 2 237 
3 3 237 
3 4 237 
3 5 237 
3 6 237 
3 7 237 
3 8 237 
3 9 237 
3 1 238 
3 2 238 
3 3 238 
3 4 238 
3 5 238 
3 6 238 
3 7 238 
3 8 238 
3 9 238 
3 10 238 
3 1 239 
3 2 239 
3 3 239 
3 4 239 
3 5 239 
3 6 239 
3 7 239 
3 8 239 
3 9 239 
3 10 239 
3 11 239 
3 1 240 
3 2 240 
3 3 240 
3 4 240 
3 5 240 
3 6 240 
3 7 240 
3 8 240 
3 9 240 
3 10 240 
3 11 240 
3 12 240 
3 1 241 
3 2 241 
3 3 241 
3 4 241 
3 5 241 
3 6 241 
3 7 241 
3 8 241 
3 9 241 
3 10 241 
3 11 241 
3 12 241 
3 13 241 
3 1 242 
3 2 242 
3 3 242 
3 4 242 
3 5 242 
3 6 242 
3 7 242 
3 8 242 
3 9 242 
3 10 242 
3 11 242 
3 12 242 
3 13 242 
3 14 242 
3 1 243 
3 2 243 
3 3 243 
3 4 243 
3 5 243 
3 6 243 
3 7 243 
3 8 243 
3 9 243 
3 10 243 
3 11 243 
3 12 243 
3 13 243 
3 14 243 
3 15 243 
2 351 352 353 
3 1 244 
3 2 244 
3 3 244 
3 4 244 
3 5 244 
3 6 244 
3 7 244 
3 8 244 
3 9 244 
3 10 244 
3 11 244 
3 12 244 
3 13 244 
3 14 244 
3 15 244 
2 354 355 356 357 358 359 
2 360 361 362 
2 363 364 365 366 367 368 
3 1 245 
3 2 245 
3 3 245 
3 4 245 
3 5 245 
3 6 245 
3 7 245 
3 8 245 
3 9 245 
3 10 245 
3 11 245 
3 12 245 
3 13 245 
3 14 245 
3 15 245 
2 369 370 371 372 373 374 
2 375 376 377 378 379 380 
2 381 382 383 
2 384 385 386 387 388 389 
2 390 391 392 393 394 395 
3 1 246 
3 2 246 
3 3 246 
3 4 246 
3 5 246 
3 6 246 
3 7 246 
3 8 246 
3 9 246 
3 10 246 
3 11 246 
3 12 246 
3 13 246 
3 14 246 
3 15 246 
2 396 397 398 399 400 401 
2 402 403 404 405 406 407 
2 408 409 410 411 412 413 
2 414 415 416 
2 417 418 419 420 421 422 
2 423 424 425 426 427 428 
2 429 430 431 432 433 434 
3 1 247 
3 2 247 
3 3 247 
3 4 247 
3 5 247 
3 6 247 
3 7 247 
3 8 247 
3 9 247 
3 10 247 
3 11 247 
3 12 247 
3 13 247 
3 14 247 
3 15 247 
2 435 436 437 438 439 440 
2 441 442 443 444 445 446 
2 447 448 449 450 451 452 
2 453 454 455 456 457 458 
2 459 460 461 
2 462 463 464 465 466 467 
2 468 469 470 471 472 473 
2 474 475 476 477 478 479 
2 480 481 482 483 484 485 
3 1 248 
3 2 248 
3 3 248 
3 4 248 
3 5 248 
3 6 248 
3 7 248 
3 8 248 
3 9 248 
3 10 248 
3 11 248 
3 12 248 
3 13 248 
3 14 248 
3 15 248 
2 486 487 488 
2 489 490 491 
2 492 493 494 
2 495 496 497 
2 498 499 500 
2 501 
3 1 249 
3 2 249 
3 3 249 
3 4 249 
3 5 249 
3 6 249 
3 7 249 
3 8 249 
3 9 249 
3 10 249 
3 11 249 
3 12 249 
3 13 249 
3 14 249 
3 15 249 
3 21 143 1874 
3 16 244 1892 1890 
3 16 245 1911 1908 
3 16 246 1932 1928 
3 16 247 1955 1950 
3 16 248 1974 
3 1 250 
3 2 250 
3 3 250 
3 4 250 
3 5 250 
3 6 250 
3 7 250 
3 8 250 
3 9 250 
3 10 250 
3 11 250 
3 12 250 
3 13 250 
3 14 250 
3 15 250 
3 17 243 1892 1890 
3 21 160 1891 
3 17 245 1912 1909 
3 17 246 1933 1929 
3 17 247 1956 1951 
3 17 248 1975 
3 16 250 2016 
3 1 251 
3 2 251 
3 3 251 
3 4 251 
3 5 251 
3 6 251 
3 7 251 
3 8 251 
3 9 251 
3 10 251 
3 11 251 
3 12 251 
3 13 251 
3 14 251 
3 15 251 
3 18 243 1911 1908 
3 18 244 1912 1909 
3 21 179 1910 
3 18 246 1934 1930 
3 18 247 1957 1952 
3 18 248 1976 
3 16 251 2038 
3 17 251 2039 
3 1 252 
3 2 252 
3 3 252 
3 4 252 
3 5 252 
3 6 252 
3 7 252 
3 8 252 
3 9 252 
3 10 252 
3 11 252 
3 12 252 
3 13 252 
3 14 252 
3 15 252 
3 19 243 1932 1928 
3 19 244 1933 1929 
3 19 245 1934 1930 
3 21 200 1931 
3 19 247 1958 1953 
3 19 248 1977 
3 16 252 2061 
3 17 252 2062 
3 18 252 2063 
3 1 253 
3 2 253 
3 3 253 
3 4 253 
3 5 253 
3 6 253 
3 7 253 
3 8 253 
3 9 253 
3 10 253 
3 11 253 
3 12 253 
3 13 253 
3 14 253 
3 15 253 
3 20 243 1955 1950 
3 20 244 1956 1951 
3 20 245 1957 1952 
3 20 246 1958 1953 
3 21 223 1954 
3 20 248 1978 
3 16 253 2085 
3 17 253 2086 
3 18 253 2087 
3 19 253 2088 
3 1 255 
3 1 256 
3 2 256 
3 1 257 
3 2 257 
3 3 257 
3 1 258 
3 2 258 
3 3 258 
3 4 258 
3 1 259 
3 2 259 
3 3 259 
3 4 259 
3 5 259 
3 1 260 
3 2 260 
3 3 260 
3 4 260 
3 5 260 
3 6 260 
3 1 261 
3 2 261 
3 3 261 
3 4 261 
3 5 261 
3 6 261 
3 7 261 
3 1 262 
3 2 262 
3 3 262 
3 4 262 
3 5 262 
3 6 262 
3 7 262 
3 8 262 
3 1 263 
3 2 263 
3 3 263 
3 4 263 
3 5 263 
3 6 263 
3 7 263 
3 8 263 
3 9 263 
3 1 264 
3 2 264 
3 3 264 
3 4 264 
3 5 264 
3 6 264 
3 7 264 
3 8 264 
3 9 264 
3 10 264 
3 1 265 
3 2 265 
3 3 265 
3 4 265 
3 5 265 
3 6 265 
3 7 265 
3 8 265 
3 9 265 
3 10 265 
3 11 265 
3 1 266 
3 2 266 
3 3 266 
3 4 266 
3 5 266 
3 6 266 
3 7 266 
3 8 266 
3 9 266 
3 10 266 
3 11 266 
3 12 266 
3 1 267 
3 2 267 
3 3 267 
3 4 267 
3 5 267 
3 6 267 
3 7 267 
3 8 267 
3 9 267 
3 10 267 
3 11 267 
3 12 267 
3 13 267 
3 1 268 
3 2 268 
3 3 268 
3 4 268 
3 5 268 
3 6 268 
3 7 268 
3 8 268 
3 9 268 
3 10 268 
3 11 268 
3 12 268 
3 13 268 
3 14 268 
3 1 269 
3 2 269 
3 3 269 
3 4 269 
3 5 269 
3 6 269 
3 7 269 
3 8 269 
3 9 269 
3 10 269 
3 11 269 
3 12 269 
3 13 269 
3 14 269 
3 15 269 
3 1 270 
3 2 270 
3 3 270 
3 4 270 
3 5 270 
3 6 270 
3 7 270 
3 8 270 
3 9 270 
3 10 270 
3 11 270 
3 12 270 
3 13 270 
3 14 270 
3 15 270 
2 502 503 504 
3 1 271 
3 2 271 
3 3 271 
3 4 271 
3 5 271 
3 6 271 
3 7 271 
3 8 271 
3 9 271 
3 10 271 
3 11 271 
3 12 271 
3 13 271 
3 14 271 
3 15 271 
2 505 506 507 
2 508 509 510 
3 1 272 
3 2 272 
3 3 272 
3 4 272 
3 5 272 
3 6 272 
3 7 272 
3 8 272 
3 9 272 
3 10 272 
3 11 272 
3 12 272 
3 13 272 
3 14 272 
3 15 272 
2 511 512 513 
2 514 515 516 
2 517 518 519 
3 1 273 
3 2 273 
3 3 273 
3 4 273 
3 5 273 
3 6 273 
3 7 273 
3 8 273 
3 9 273 
3 10 273 
3 11 273 
3 12 273 
3 13 273 
3 14 273 
3 15 273 
2 520 521 522 
2 523 524 525 
2 526 527 528 
2 529 530 531 
3 1 274 
3 2 274 
3 3 274 
3 4 274 
3 5 274 
3 6 274 
3 7 274 
3 8 274 
3 9 274 
3 10 274 
3 11 274 
3 12 274 
3 13 274 
3 14 274 
3 15 274 
2 532 533 534 
2 535 536 537 
2 538 539 540 
2 541 542 543 
2 544 545 546 
3 1 275 
3 2 275 
3 3 275 
3 4 275 
3 5 275 
3 6 275 
3 7 275 
3 8 275 
3 9 275 
3 10 275 
3 11 275 
3 12 275 
3 13 275 
3 14 275 
3 15 275 
2 547 548 549 550 551 552 
3 16 270 2230 
3 16 271 2246 
3 16 272 2263 
3 16 273 2281 
3 16 274 2300 
3 22 143 2320 
3 1 276 
3 2 276 
3 3 276 
3 4 276 
3 5 276 
3 6 276 
3 7 276 
3 8 276 
3 9 276 
3 10 276 
3 11 276 
3 12 276 
3 13 276 
3 14 276 
3 15 276 
3 17 269 2230 
2 553 554 555 556 557 558 
3 17 271 2247 
3 17 272 2264 
3 17 273 2282 
3 17 274 2301 
3 22 159 2342 2321 
3 22 160 2343 
3 22 161 2230 
3 1 277 
3 2 277 
3 3 277 
3 4 277 
3 5 277 
3 6 277 
3 7 277 
3 8 277 
3 9 277 
3 10 277 
3 11 277 
3 12 277 
3 13 277 
3 14 277 
3 15 277 
3 18 269 2246 
3 18 270 2247 
2 559 560 561 562 563 564 
3 18 272 2265 
3 18 273 2283 
3 18 274 2302 
3 22 177 2366 2322 
3 22 178 2367 2344 
3 22 179 2368 
3 22 180 2246 
3 22 181 2247 
3 1 278 
3 2 278 
3 3 278 
3 4 278 
3 5 278 
3 6 278 
3 7 278 
3 8 278 
3 9 278 
3 10 278 
3 11 278 
3 12 278 
3 13 278 
3 14 278 
3 15 278 
3 19 269 2263 
3 19 270 2264 
3 19 271 2265 
2 565 566 567 568 569 570 
3 19 273 2284 
3 19 274 2303 
3 22 197 2392 2323 
3 22 198 2393 2345 
3 22 199 2394 2369 
3 22 200 2395 
3 22 201 2263 
3 22 202 2264 
3 22 203 2265 
3 1 279 
3 2 279 
3 3 279 
3 4 279 
3 5 279 
3 6 279 
3 7 279 
3 8 279 
3 9 279 
3 10 279 
3 11 279 
3 12 279 
3 13 279 
3 14 279 
3 15 279 
3 20 269 2281 
3 20 270 2282 
3 20 271 2283 
3 20 272 2284 
2 571 572 573 574 575 576 
3 20 274 2304 
3 22 219 2420 2324 
3 22 220 2421 2346 
3 22 221 2422 2370 
3 22 222 2423 2396 
3 22 223 2424 
3 22 224 2281 
3 22 225 2282 
3 22 226 2283 
3 22 227 2284 
3 1 280 
3 2 280 
3 3 280 
3 4 280 
3 5 280 
3 6 280 
3 7 280 
3 8 280 
3 9 280 
3 10 280 
3 11 280 
3 12 280 
3 13 280 
3 14 280 
3 15 280 
3 21 269 2300 
3 21 270 2301 
3 21 271 2302 
3 21 272 2303 
3 21 273 2304 
2 577 578 579 580 581 582 
3 22 243 2450 2325 
3 22 244 2451 2347 
3 22 245 2452 2371 
3 22 246 2453 2397 
3 22 247 2454 2425 
3 22 248 2455 
3 22 249 2300 
3 22 250 2301 
3 22 251 2302 
3 22 252 2303 
3 22 253 2304 
3 1 281 
3 2 281 
3 3 281 
3 4 281 
3 5 281 
3 6 281 
3 7 281 
3 8 281 
3 9 281 
3 10 281 
3 11 281 
3 12 281 
3 13 281 
3 14 281 
3 15 281 
2 583 584 585 586 587 588 
2 589 590 591 592 593 594 
2 595 596 597 598 599 600 
2 601 602 603 604 605 606 
2 607 608 609 610 611 612 
2 613 614 615 616 617 618 
2 619 
3 16 281 2482 
3 17 281 2483 
3 18 281 2484 
3 19 281 2485 
3 20 281 2486 
3 21 281 2487 
3 1 23 
3 1 283 
3 1 24 
3 2 25 
3 1 284 
3 2 284 
3 1 26 
3 2 27 
3 3 28 
3 1 285 
3 2 285 
3 3 285 
3 1 29 
3 2 30 
3 3 31 
3 4 32 
3 1 286 
3 2 286 
3 3 286 
3 4 286 
3 1 33 
3 2 34 
3 3 35 
3 4 36 
3 5 37 
3 1 287 
3 2 287 
3 3 287 
3 4 287 
3 5 287 
3 1 38 
3 2 39 
3 3 40 
3 4 41 
3 5 42 
3 6 43 
3 1 288 
3 2 288 
3 3 288 
3 4 288 
3 5 288 
3 6 288 
3 1 44 
3 2 45 
3 3 46 
3 4 47 
3 5 48 
3 6 49 
3 7 50 
3 1 289 
3 2 289 
3 3 289 
3 4 289 
3 5 289 
3 6 289 
3 7 289 
3 1 51 
3 2 52 
3 3 53 
3 4 54 
3 5 55 
3 6 56 
3 7 57 
3 8 58 
3 1 290 
3 2 290 
3 3 290 
3 4 290 
3 5 290 
3 6 290 
3 7 290 
3 8 290 
3 1 59 
3 2 60 
3 3 61 
3 4 62 
3 5 63 
3 6 64 
3 7 65 
3 8 66 
3 9 67 
3 1 291 
3 2 291 
3 3 291 
3 4 291 
3 5 291 
3 6 291 
3 7 291 
3 8 291 
3 9 291 
3 1 68 
3 2 69 
3 3 70 
3 4 71 
3 5 72 
3 6 73 
3 7 74 
3 8 75 
3 9 76 
3 10 77 
3 1 292 
3 2 292 
3 3 292 
3 4 292 
3 5 292 
3 6 292 
3 7 292 
3 8 292 
3 9 292 
3 10 292 
3 1 78 
3 2 79 
3 3 80 
3 4 81 
3 5 82 
3 6 83 
3 7 84 
3 8 85 
3 9 86 
3 10 87 
3 11 88 
3 1 293 
3 2 293 
3 3 293 
3 4 293 
3 5 293 
3 6 293 
3 7 293 
3 8 293 
3 9 293 
3 10 293 
3 11 293 
3 1 89 
3 2 90 
3 3 91 
3 4 92 
3 5 93 
3 6 94 
3 7 95 
3 8 96 
3 9 97 
3 10 98 
3 11 99 
3 12 100 
3 1 294 
3 2 294 
3 3 294 
3 4 294 
3 5 294 
3 6 294 
3 7 294 
3 8 294 
3 9 294 
3 10 294 
3 11 294 
3 12 294 
3 1 101 
3 2 102 
3 3 103 
3 4 104 
3 5 105 
3 6 106 
3 7 107 
3 8 108 
3 9 109 
3 10 110 
3 11 111 
3 12 112 
3 13 113 
3 1 295 
3 2 295 
3 3 295 
3 4 295 
3 5 295 
3 6 295 
3 7 295 
3 8 295 
3 9 295 
3 10 295 
3 11 295 
3 12 295 
3 13 295 
3 1 114 
3 2 115 
3 3 116 
3 4 117 
3 5 118 
3 6 119 
3 7 120 
3 8 121 
3 9 122 
3 10 123 
3 11 124 
3 12 125 
3 13 126 
3 14 127 
3 1 296 
3 2 296 
3 3 296 
3 4 296 
3 5 296 
3 6 296 
3 7 296 
3 8 296 
3 9 296 
3 10 296 
3 11 296 
3 12 296 
3 13 296 
3 14 296 
3 1 128 
3 2 129 
3 3 130 
3 4 131 
3 5 132 
3 6 133 
3 7 134 
3 8 135 
3 9 136 
3 10 137 
3 11 138 
3 12 139 
3 13 140 
3 14 141 
3 15 142 
3 1 297 
3 2 297 
3 3 297 
3 4 297 
3 5 297 
3 6 297 
3 7 297 
3 8 297 
3 9 297 
3 10 297 
3 11 297 
3 12 297 
3 13 297 
3 14 297 
3 15 297 
3 16 143 879 879 879 
3 1 144 
3 2 145 
3 3 146 
3 4 147 
3 5 148 
3 6 149 
3 7 150 
3 8 151 
3 9 152 
3 10 153 
3 11 154 
3 12 155 
3 13 156 
3 14 157 
3 15 158 
3 16 159 1033 1000 1000 
3 16 161 1033 
3 1 298 
3 2 298 
3 3 298 
3 4 298 
3 5 298 
3 6 298 
3 7 298 
3 8 298 
3 9 298 
3 10 298 
3 11 298 
3 12 298 
3 13 298 
3 14 298 
3 15 298 
3 17 159 1034 1016 1016 
3 17 160 1017 1017 1017 
3 16 298 2768 
3 1 162 
3 2 163 
3 3 164 
3 4 165 
3 5 166 
3 6 167 
3 7 168 
3 8 169 
3 9 170 
3 10 171 
3 11 172 
3 12 173 
3 13 174 
3 14 175 
3 15 176 
3 16 177 1207 1155 1155 
3 17 178 1226 1172 1172 
3 16 180 1207 
3 17 181 1226 
3 1 299 
3 2 299 
3 3 299 
3 4 299 
3 5 299 
3 6 299 
3 7 299 
3 8 299 
3 9 299 
3 10 299 
3 11 299 
3 12 299 
3 13 299 
3 14 299 
3 15 299 
3 18 177 1209 1189 1189 
3 18 178 1227 1190 1190 
3 18 179 1191 1191 1191 
3 16 299 2805 
3 17 299 2806 
3 1 182 
3 2 183 
3 3 184 
3 4 185 
3 5 186 
3 6 187 
3 7 188 
3 8 189 
3 9 190 
3 10 191 
3 11 192 
3 12 193 
3 13 194 
3 14 195 
3 15 196 
3 16 197 1422 1349 1349 
3 17 198 1442 1366 1366 
3 18 199 1463 1385 1385 
3 16 201 1422 
3 17 202 1442 
3 18 203 1463 
3 1 300 
3 2 300 
3 3 300 
3 4 300 
3 5 300 
3 6 300 
3 7 300 
3 8 300 
3 9 300 
3 10 300 
3 11 300 
3 12 300 
3 13 300 
3 14 300 
3 15 300 
3 19 197 1425 1403 1403 
3 19 198 1444 1404 1404 
3 19 199 1464 1405 1405 
3 19 200 1406 1406 1406 
3 16 300 2846 
3 17 300 2847 
3 18 300 2848 
3 1 204 
3 2 205 
3 3 206 
3 4 207 
3 5 208 
3 6 209 
3 7 210 
3 8 211 
3 9 212 
3 10 213 
3 11 214 
3 12 215 
3 13 216 
3 14 217 
3 15 218 
3 16 219 1683 1587 1587 
3 17 220 1704 1604 1604 
3 18 221 1726 1623 1623 
3 19 222 1749 1644 1644 
3 16 224 1683 
3 17 225 1704 
3 18 226 1726 
3 19 227 1749 
3 1 301 
3 2 301 
3 3 301 
3 4 301 
3 5 301 
3 6 301 
3 7 301 
3 8 301 
3 9 301 
3 10 301 
3 11 301 
3 12 301 
3 13 301 
3 14 301 
3 15 301 
3 20 219 1687 1663 1663 
3 20 220 1707 1664 1664 
3 20 221 1728 1665 1665 
3 20 222 1750 1666 1666 
3 20 223 1667 1667 1667 
3 16 301 2891 
3 17 301 2892 
3 18 301 2893 
3 19 301 2894 
3 1 228 
3 2 229 
3 3 230 
3 4 231 
3 5 232 
3 6 233 
3 7 234 
3 8 235 
3 9 236 
3 10 237 
3 11 238 
3 12 239 
3 13 240 
3 14 241 
3 15 242 
3 16 243 1995 1874 1874 
3 17 244 2017 1891 1891 
3 18 245 2040 1910 1910 
3 19 246 2064 1931 1931 
3 20 247 2089 1954 1954 
3 16 249 1995 
3 17 250 2017 
3 18 251 2040 
3 19 252 2064 
3 20 253 2089 
3 1 302 
3 2 302 
3 3 302 
3 4 302 
3 5 302 
3 6 302 
3 7 302 
3 8 302 
3 9 302 
3 10 302 
3 11 302 
3 12 302 
3 13 302 
3 14 302 
3 15 302 
3 21 243 2000 1974 1974 
3 21 244 2021 1975 1975 
3 21 245 2043 1976 1976 
3 21 246 2066 1977 1977 
3 21 247 2090 1978 1978 
3 21 248 1979 1979 1979 
3 16 302 2940 
3 17 302 2941 
3 18 302 2942 
3 19 302 2943 
3 20 302 2944 
3 1 254 
3 2 255 
3 3 256 
3 4 257 
3 5 258 
3 6 259 
3 7 260 
3 8 261 
3 9 262 
3 10 263 
3 11 264 
3 12 265 
3 13 266 
3 14 267 
3 15 268 
3 16 269 2320 
3 17 270 2343 
3 18 271 2368 
3 19 272 2395 
3 20 273 2424 
3 21 274 2455 
3 22 297 2966 
3 22 298 2967 
3 22 299 2968 
3 22 300 2969 
3 22 301 2970 
3 22 302 2971 
3 1 303 
3 2 303 
3 3 303 
3 4 303 
3 5 303 
3 6 303 
3 7 303 
3 8 303 
3 9 303 
3 10 303 
3 11 303 
3 12 303 
3 13 303 
3 14 303 
3 15 303 
3 22 269 2482 
3 22 270 2483 
3 22 271 2484 
3 22 272 2485 
3 22 273 2486 
3 22 274 2487 
3 16 303 2993 
3 17 303 2994 
3 18 303 2995 
3 19 303 2996 
3 20 303 2997 
3 21 303 2998 
3 22 281 2488 2488 2488 
3 1 282 
3 2 283 
3 3 284 
3 4 285 
3 5 286 
3 6 287 
3 7 288 
3 8 289 
3 9 290 
3 10 291 
3 11 292 
3 12 293 
3 13 294 
3 14 295 
3 15 296 
3 16 297 2735 
3 17 298 2769 
3 18 299 2807 
3 19 300 2849 
3 20 301 2895 
3 21 302 2945 
3 22 303 3005 
